# Supplementary material for: LRP8‐mediated selenocysteine uptake is a targetable vulnerability in MYCN‐amplified neuroblastoma
Source: EMBO Mol Med. 2023 Jul 12;15(8):e18014. doi: 10.15252/emmm.202318014 (PMC10405063; doi:10.15252/emmm.202318014)
Supplement: Supplementary file 2 — Dataset EV1 [file EMMM-15-e18014-s002.xlsx]

## Sheet: Description
Dataset EV 1
Results of the genome-wide and validation CRISPR activation screens and the SLC-focused CRISPR knockout screens. Screen data was analyzed as described in the Methods. Results of each screen is provided in a seperate tab.
symbol	HGNC gene symbol
AvgLogFC	average log fold-change score of all gRNAs targeting the same gene
FDR	Benjamini-Hochberg corrected P-values
#gRNA	number of gRNAs targeting the same gene in the library
signif gRNAs	number of gRNAs targeting the same gene that pass the significance threshold (FDR < 0.01)
neg|score	robust rank aggregation (RRA) score in negative selection
neg|p-value	raw P-value in negative selection
neg|fdr	FDR-corrected P-value in negative selection
neg|rank	ranking in negative selection
neg|good gRNA	number of gRNAs targeting the same gene that pass the rank cutoff in negative selection
neg|lfc	log2 fold-change of gRNA abundance versus the control gorup in negative selection
pos|score	robust rank aggregation (RRA) score in positive selection
pos|p-value	raw P-value in positive selection
pos|fdr	FDR-corrected P-value in positive selection
pos|rank	ranking in positive selection
pos|good gRNA	number of gRNAs targeting the same gene that pass the rank cutoff in positive selection
pos|lfc	log2 fold-change of gRNA abundance versus the control gorup in positive selection

## Sheet: genome-wide CRISPRa (RSL3)
symbol	AvgLogFC	FDR	#gRNA	signif sgRNAs
LRP8	8.39451	0	3	3
AIFM2	6.5804	0	3	3
ITGB3	6.19368	0	3	3
GCH1	6.08384	0	3	3
SELENBP1	5.45769	0	3	3
SLC7A11	5.26719	0	3	3
ITGB5	5.17161	0	3	2
ARHGAP45	4.25527	0	3	2
ARHGAP20	3.99951	0	3	2
DOCK5	3.9232	0	3	2
SLC5A5	3.62125	0	3	2
DPCR1	3.51656	0	3	2
INHBA	3.23029	0	3	2
SDC4	3.06225	0.0001	3	3
GPX4	2.94858	0.0001	3	2
ADAM21	2.878	0.0001	3	2
PPP1R13B	2.75596	0.0001	3	1
SDC1	2.7511	0.0001	3	2
ENG	2.74608	0.0001	3	2
AGPAT2	2.7261	0.0002	3	2
DAB2	2.6833	0.0002	3	3
NQO1	2.60893	0.0004	3	2
OGN	2.60689	0.0004	3	2
POLK	2.5756	0.0005	3	2
TRAPPC1	2.54797	0.0005	2	1
USP6	2.52769	0.0005	3	2
CRYBG3	2.52391	0.0005	3	2
OTUD7A	2.51536	0.0005	3	2
TGFBR2	2.49967	0.0005	3	2
CELF3	2.49538	0.0005	3	2
KCNA3	2.46288	0.0005	3	2
ICOS	2.43582	0.0005	3	2
DCST2	2.4256	0.0006	3	2
RAPH1	2.42196	0.0006	3	2
ASB3	2.41087	0.0006	3	2
MEGF10	2.40394	0.0007	3	2
FOXI2	2.37545	0.0007	3	2
HIF1AN	2.34962	0.0009	3	2
SYNGR4	2.33298	0.0009	3	2
XPNPEP3	2.31503	0.001	3	1
BNIP3L	2.31173	0.001	3	2
EPHB6	2.30117	0.001	3	2
GINS3	2.29163	0.001	3	2
GRIA3	2.2784	0.0012	3	1
TBC1D3E	2.27733	0.0012	3	2
UBE2S	2.27089	0.0012	3	2
SLC26A4	2.23429	0.0014	3	2
SIM2	2.2271	0.0015	3	2
RIN2	2.2142	0.0015	3	2
IGFBP4	2.19029	0.0017	3	2
TRAPPC5	2.1728	0.0017	3	2
ACVR2A	2.15895	0.0018	3	2
ZNF691	2.15602	0.0018	3	2
CTNS	2.13242	0.0018	3	2
MCL1	2.12535	0.0018	3	2
LRP4	2.11856	0.0018	3	2
POPDC2	2.11011	0.0018	3	2
PSD2	2.10612	0.0018	3	2
ANP32E	2.10191	0.0018	3	2
CAPN9	2.09447	0.0019	3	2
DBR1	2.08262	0.002	3	1
MBOAT2	2.07753	0.0022	3	2
NAA50	2.07678	0.0022	3	2
PLA2G2F	2.07282	0.0022	3	2
C18orf8	2.07056	0.0022	3	2
ARHGEF26	2.05982	0.0022	3	1
RIT1	2.05318	0.0022	3	0
PAQR5	2.0525	0.0022	3	2
LOC100129083	2.05094	0.0022	3	2
CHD2	2.04184	0.0022	3	2
FOSL1	2.02617	0.0023	3	2
IRX3	2.02595	0.0024	3	1
THOP1	2.01479	0.0024	3	1
PPARG	2.00883	0.0025	3	2
BMP6	1.94778	0.0028	3	1
ZHX3	1.94686	0.0028	3	2
SLC25A35	1.94508	0.0028	3	2
MBNL1	1.94139	0.0029	3	2
LAMB3	1.94116	0.0029	3	2
GIGYF2	1.9285	0.0031	3	2
NEK11	1.92356	0.0032	3	2
POLR2E	1.90767	0.0034	3	2
CXCL10	1.90404	0.0034	3	2
RGPD6	1.89252	0.0034	3	1
INPP4B	1.87682	0.0036	3	2
ATP6V1F	1.86765	0.0036	3	2
OR51I2	1.86494	0.0037	3	0
YIPF6	1.86322	0.0037	3	2
CCDC177	1.86142	0.0037	3	2
C10orf111	1.85661	0.0037	3	2
RNF19A	1.85566	0.0037	3	2
ERAP2	1.83073	0.004	3	2
MUC1	1.8289	0.004	3	1
RXFP2	1.8232	0.0041	3	2
PROM1	1.82112	0.0041	3	2
STAG1	1.81289	0.0041	3	2
PPP6R3	1.80563	0.0043	3	2
RAX	1.79987	0.0046	3	2
KMT2E	1.78833	0.0049	3	1
MCCD1	1.78656	0.0049	3	1
TGM1	1.7808	0.0049	3	0
KATNAL1	1.77744	0.0049	3	2
UBE2J1	1.77726	0.0049	3	1
ME1	1.77378	0.0049	3	2
TINAGL1	1.77295	0.0049	3	2
BCL2L2-PABPN1	1.76983	0.0049	3	2
PIK3CD	1.76755	0.0049	3	2
ORMDL3	1.76602	0.0049	2	1
PANX3	1.76519	0.0049	3	1
EFHD1	1.75974	0.0049	3	1
MAPK8	1.75362	0.0049	3	0
AGPAT1	1.75248	0.0049	3	1
INSL5	1.75161	0.0049	3	2
AXIN2	1.74418	0.0049	3	2
TOB2	1.73506	0.0051	3	1
JARID2	1.73386	0.0051	3	1
ASGR2	1.72633	0.0051	3	1
FAM228A	1.72285	0.0051	3	2
ARRDC2	1.72018	0.0051	3	1
NKRF	1.71594	0.0052	3	1
XKR7	1.71426	0.0052	3	0
TSC1	1.70871	0.0054	3	1
RBM25	1.70649	0.0054	3	1
MTX3	1.70314	0.0054	3	2
ZNF552	1.70274	0.0054	3	2
LINGO2	1.69963	0.0054	3	0
CBFA2T2	1.69462	0.0055	3	0
KCNE5	1.68999	0.0057	3	0
ATMIN	1.6885	0.0057	3	1
MAP3K4	1.6841	0.0058	3	1
NFE2	1.68212	0.0058	3	2
FOSB	1.6787	0.0058	3	2
GFAP	1.67788	0.0058	3	1
ANKRD33B	1.67778	0.0058	3	1
TEX38	1.66978	0.0061	3	1
METTL22	1.66083	0.0062	3	0
VIPAS39	1.65386	0.0062	3	1
NR1D1	1.65345	0.0063	3	2
CHP1	1.65342	0.0063	3	1
USP26	1.65327	0.0063	3	1
C1orf122	1.65292	0.0063	3	1
ST8SIA1	1.64864	0.0063	3	0
SPATA4	1.6461	0.0065	3	1
FAM157B	1.64343	0.0065	3	2
ZNF740	1.64282	0.0065	3	1
SURF2	1.64093	0.0066	3	1
CREBRF	1.63964	0.0066	3	1
SOX13	1.63949	0.0066	3	2
ARL3	1.63851	0.0066	3	1
JRKL	1.63464	0.0066	3	1
IRS4	1.63006	0.0068	3	2
MID2	1.63004	0.0068	3	1
TBPL1	1.6296	0.0069	3	1
UBQLN2	1.62854	0.0069	3	0
CCDC85A	1.62759	0.0069	3	1
CABP7	1.62461	0.0069	3	0
SCRT2	1.61858	0.0071	3	1
ECHDC2	1.60338	0.0073	3	1
NPTXR	1.60088	0.0074	3	0
MS4A5	1.59989	0.0074	3	1
STAC3	1.5971	0.0074	3	1
NLRP1	1.58847	0.0074	3	0
SLC7A10	1.58777	0.0074	3	1
CPS1	1.58539	0.0074	3	1
CHID1	1.58455	0.0074	3	1
NWD1	1.58404	0.0074	3	1
UBE2E2	1.5832	0.0074	3	0
PROX1	1.57737	0.0075	3	0
RHOBTB3	1.57717	0.0075	3	0
C1QTNF8	1.57516	0.0075	3	1
RUFY3	1.5713	0.0075	3	0
LTN1	1.57	0.0075	3	1
ZNF502	1.56934	0.0075	3	1
TEAD2	1.56509	0.0075	3	0
ZBTB2	1.56447	0.0075	3	0
ARHGAP31	1.56018	0.0077	3	1
SMAD9	1.55953	0.0078	3	1
ITGA9	1.55562	0.0078	3	0
PIGS	1.55543	0.0078	3	0
ALAD	1.55403	0.0078	3	0
PFN3	1.55354	0.0078	3	1
NRIP3	1.55066	0.0078	3	1
GNB1	1.54779	0.0078	3	1
KRTAP6-2	1.54656	0.0078	3	0
BABAM1	1.54567	0.0078	3	1
SLC17A8	1.54519	0.0078	3	0
ZNF426	1.54181	0.0078	3	0
VSX2	1.54008	0.0079	3	1
MARCH5	1.52969	0.0083	3	1
COL22A1	1.52681	0.0085	3	1
KIF1A	1.52579	0.0085	3	0
CLEC2B	1.52204	0.0087	3	0
PDZK1IP1	1.51764	0.0088	3	0
RGP1	1.5159	0.0088	3	1
NLRP12	1.51544	0.0088	3	1
GLUD2	1.51517	0.0088	3	1
RSBN1	1.51274	0.0088	3	1
CAPN11	1.51237	0.0088	3	1
CIC	1.51179	0.0089	3	0
LRAT	1.50597	0.009	3	0
PSMB10	1.50549	0.0091	3	1
USP31	1.50453	0.0091	3	0
CTHRC1	1.50403	0.0091	3	0
PURA	1.50252	0.0092	3	1
MED19	1.50014	0.0092	3	1
OLIG1	1.49417	0.0092	3	0
ATXN1	1.49053	0.0092	3	1
FAM81A	1.49005	0.0092	3	1
SMIM29	1.48992	0.0092	3	1
PCDH19	1.48846	0.0092	3	1
CHST13	1.48625	0.0094	3	1
YARS	1.48461	0.0094	3	1
LYG1	1.48373	0.0095	3	0
TMEM57	1.48344	0.0095	3	0
FAR2	1.48313	0.0095	3	1
TCEA2	1.482	0.0095	3	1
CXCL3	1.48097	0.0095	3	1
FAM208B	1.47594	0.0096	3	1
PEX11B	1.47195	0.0096	3	1
PRPH	1.46933	0.0096	3	0
RRAGA	1.46549	0.0099	3	0
ACSF3	1.4601	0.0099	3	1
NHLRC3	1.45845	0.0099	3	1
DOCK4	1.45816	0.0099	3	1
ARL4C	1.45365	0.0099	3	1
PRDM2	1.45284	0.0099	3	1
SYVN1	1.45184	0.01	3	1
CXCR5	1.45134	0.0101	3	1
PTPRCAP	1.45028	0.0102	3	1
FAM72A	1.44734	0.0102	3	1
SMC5	1.44415	0.0102	3	0
MBOAT7	1.44371	0.0102	3	0
HPS6	1.44305	0.0102	3	1
EGR4	1.443	0.0102	3	0
CNR1	1.44292	0.0102	3	0
KRT31	1.44133	0.0103	3	0
CRLF1	1.43812	0.0103	3	1
BUB1B	1.43778	0.0104	3	0
APEX2	1.43504	0.0104	3	0
ARF5	1.43366	0.0104	3	0
C1orf141	1.43131	0.0104	3	0
FAM26D	1.429	0.0105	3	0
SLC39A10	1.42685	0.0106	3	1
NXPE4	1.42575	0.0107	3	1
RERG	1.42535	0.0107	3	0
RAB3IP	1.42284	0.0108	3	1
MTSS1L	1.41826	0.0111	3	1
NCAM2	1.41514	0.0113	3	1
MAP3K11	1.41397	0.0113	3	0
KLHDC8A	1.40938	0.0115	3	1
SGO1	1.4066	0.0116	3	0
AJUBA	1.4059	0.0118	3	1
ENTPD7	1.4053	0.0118	3	1
TGIF2	1.40313	0.0118	3	0
HK3	1.39821	0.012	3	0
RASSF2	1.39805	0.012	3	0
TAZ	1.39523	0.0121	3	0
PDIK1L	1.39431	0.0122	3	0
RMDN3	1.39325	0.0122	3	0
APOBEC3H	1.39133	0.0122	3	0
IFNAR2	1.39031	0.0122	3	1
PSORS1C2	1.39026	0.0122	3	0
RAD23A	1.38756	0.0123	3	0
AK2	1.38621	0.0123	3	0
SLC7A9	1.38274	0.0123	3	0
NR2C2	1.37934	0.0123	3	0
TFAP2D	1.37614	0.0124	3	1
CAMKMT	1.37452	0.0124	3	1
PCDHGB6	1.37398	0.0124	3	0
ELMSAN1	1.37145	0.0126	3	1
SCN7A	1.37042	0.0127	3	1
PRTG	1.36929	0.0127	3	1
MRPL49	1.36755	0.0127	2	1
GMIP	1.36329	0.0127	3	1
GMEB1	1.36324	0.0127	3	1
PRPF38A	1.36262	0.0128	3	0
YEATS4	1.35819	0.0129	3	1
EXO1	1.35653	0.0129	3	0
S1PR4	1.35548	0.0129	3	1
HTR1B	1.35416	0.013	3	0
CMC1	1.35336	0.013	3	0
PDIA5	1.35029	0.013	3	1
TRAIP	1.34921	0.013	3	0
CBR4	1.34917	0.013	3	0
FAP	1.34726	0.013	3	1
RGPD8	1.3472	0.013	3	0
RTN3	1.34662	0.013	3	1
N6AMT1	1.34279	0.013	3	0
CCDC115	1.34243	0.013	3	1
CD55	1.34224	0.013	3	1
C8orf74	1.34112	0.013	3	0
ALPI	1.34051	0.013	3	1
IGH	1.33907	0.0131	3	1
RUFY4	1.33807	0.0131	3	0
NUFIP1	1.33766	0.0132	3	0
DDX58	1.33765	0.0132	3	1
HECA	1.33654	0.0132	3	0
SERP2	1.33449	0.0132	3	0
AGGF1	1.3321	0.0132	3	0
PDZD11	1.33154	0.0132	2	1
ABCF3	1.33043	0.0132	3	1
FOXN3	1.32917	0.0133	3	1
MAP2K2	1.32655	0.0133	3	0
RNF135	1.32443	0.0134	3	0
HSP90AB1	1.32384	0.0134	3	1
ZBTB41	1.32378	0.0134	3	1
MORF4L2	1.32373	0.0135	3	1
FAM159A	1.32337	0.0135	3	1
PKP2	1.32293	0.0136	3	0
PTN	1.32276	0.0136	3	1
EIF1B	1.32243	0.0136	3	1
RNF146	1.31805	0.0138	3	1
ZNF224	1.31786	0.0138	3	0
UBXN10	1.31694	0.0138	3	0
RFFL	1.31614	0.014	3	0
MAPK4	1.31559	0.014	3	0
CCZ1	1.31503	0.0141	3	0
FAN1	1.31436	0.0144	3	1
GABRG3	1.3124	0.0145	3	0
KRTAP27-1	1.30675	0.0145	3	1
AP3M2	1.30344	0.0146	3	0
SOX15	1.30321	0.0146	3	1
UBA2	1.30199	0.0146	3	1
LDLRAP1	1.29899	0.0146	3	1
GPR174	1.29715	0.0146	3	1
CCL16	1.29686	0.0146	3	0
FAM126B	1.29548	0.0146	3	0
GIF	1.29521	0.0146	3	0
PSMD1	1.29495	0.0146	3	0
PDCD10	1.29435	0.0146	3	0
TTC38	1.29327	0.0146	3	0
CCDC157	1.29326	0.0146	3	1
TLN2	1.29219	0.0148	3	1
ABTB1	1.28864	0.015	3	0
ATP8B1	1.28672	0.0151	3	0
USP1	1.28562	0.0151	3	1
N4BP2L1	1.28435	0.0151	3	0
ARHGAP29	1.28087	0.0152	3	1
TMEM54	1.28058	0.0152	3	0
SNX10	1.27999	0.0152	3	1
RNF165	1.27958	0.0152	3	0
EDN1	1.27682	0.0154	3	0
SMCO3	1.27563	0.0154	3	1
TWIST1	1.275	0.0155	3	0
TSPYL1	1.27282	0.0157	3	1
MPZL3	1.27257	0.0158	3	0
BANK1	1.27256	0.0159	3	0
SPAG7	1.26984	0.016	3	1
FOXF1	1.26806	0.016	3	0
UGT1A1	1.26516	0.016	3	1
MAGEA6	1.26386	0.016	3	1
C19orf47	1.26351	0.016	3	1
ABCE1	1.26257	0.016	3	1
SYT1	1.26166	0.016	3	1
DNAJC15	1.26148	0.016	3	0
SDHC	1.26142	0.016	3	1
PPY	1.25879	0.0163	3	0
G3BP2	1.25874	0.0163	3	1
OAS1	1.25868	0.0163	3	0
RPP21	1.25796	0.0164	3	1
GM2A	1.25651	0.0165	3	0
ERI3	1.25377	0.0166	3	1
HGF	1.25158	0.0167	3	0
MYO7B	1.25119	0.0167	3	0
PTCHD1	1.24842	0.0168	3	0
ZNF254	1.24765	0.0168	3	1
TRAP1	1.24724	0.0168	3	0
MT4	1.24564	0.0169	3	1
RXFP4	1.24455	0.017	3	1
OR2W5	1.24369	0.017	3	0
SPDYE6	1.2436	N/A	1	0
CTCF	1.24268	0.017	3	1
RPL7L1	1.23873	0.0172	3	1
CKAP4	1.23766	0.0173	3	1
FAM156A	1.23739	0.0173	3	0
STAR	1.23727	0.0173	3	0
KLHL38	1.23376	0.0173	3	0
NLRP5	1.23322	0.0173	3	0
CDK10	1.23052	0.0174	3	0
ZNF493	1.22625	0.0177	3	1
HIST1H1A	1.22613	0.0177	3	0
BARX2	1.22522	0.0177	3	1
SMIM22	1.22348	0.0177	3	1
ANKRD60	1.2191	0.0179	3	0
MAD2L2	1.21774	0.0179	3	0
SEMA7A	1.21331	0.0182	3	1
MSMP	1.21146	0.0183	3	1
SYTL3	1.21117	0.0183	3	0
PRKAG2	1.20801	0.0184	3	0
MMAB	1.20449	0.0184	3	0
SOX14	1.20367	0.0184	3	0
PDCL3	1.20066	0.0185	3	1
TAS2R13	1.20006	0.0185	3	1
SCAF8	1.19958	0.0185	3	1
UBASH3A	1.19773	0.0187	3	0
HS6ST3	1.19766	0.0187	3	1
NDUFB11	1.19668	0.019	3	1
SRRM1	1.19616	0.019	3	0
CHST12	1.19406	0.019	3	0
S100A9	1.19257	0.0191	3	0
RTKN	1.19169	0.0191	3	0
TSPY4	1.18977	0.0191	3	1
TPD52	1.18784	0.0191	3	0
CSNK2A3	1.18718	0.0191	3	0
LRRN1	1.18418	0.0191	3	1
C6orf62	1.18407	0.0191	3	0
WNT7A	1.18297	0.0192	3	1
CCDC12	1.1813	0.0192	3	0
SMCR8	1.18104	0.0192	3	1
RBCK1	1.18088	0.0192	3	0
ZNF771	1.1795	0.0192	3	1
LRRC20	1.17898	0.0192	3	0
LIPT2	1.17791	0.0193	3	1
PRSS37	1.17699	0.0194	3	0
PERM1	1.1718	0.0196	3	1
RAB25	1.171	0.0196	3	0
RNF216	1.17034	0.0197	3	1
ZNRF2	1.16699	0.0199	3	0
UCN2	1.16664	0.0199	3	0
KRTAP4-9	1.16392	N/A	1	0
SOHLH2	1.1632	0.0202	3	0
GPR62	1.15987	0.0205	3	0
EXT1	1.15891	0.0205	3	1
TDRD9	1.15571	0.0205	3	0
SLC22A10	1.15564	0.0205	3	0
C5orf30	1.15452	0.0205	3	0
PKD2	1.15428	0.0205	3	0
OR6K6	1.15078	0.0208	3	1
CARMIL2	1.1501	0.0209	3	0
BZW1	1.146	0.0209	3	1
EVI2A	1.14564	0.021	3	0
ANO4	1.14201	0.021	3	0
PDHX	1.14191	0.021	3	0
MERTK	1.14164	0.0211	3	1
LUZP2	1.14149	0.0212	3	0
TMEM236	1.14073	0.0213	3	0
CLRN2	1.14005	0.0213	3	1
PCYT2	1.13979	0.0213	3	1
CDAN1	1.13776	0.0214	3	0
OPLAH	1.13749	0.0214	3	0
ZNF28	1.1366	0.0217	3	0
NAT10	1.13646	0.0217	3	0
KLHL3	1.13571	0.0218	3	0
SYT14	1.13406	0.0219	3	0
LRRC41	1.13277	0.0219	3	1
ZBTB7C	1.1326	0.0219	3	0
DPF2	1.13253	0.0219	3	0
USP38	1.13089	0.0219	3	0
DEFB133	1.13065	0.0219	3	0
TMEM89	1.13041	0.0219	3	1
C6orf229	1.12968	0.022	3	1
NHSL2	1.12838	0.022	3	1
YTHDC1	1.12767	0.0221	3	1
AICDA	1.12716	0.0221	3	0
THAP11	1.1261	0.0221	3	0
CNR2	1.12593	0.0222	3	1
ACAP2	1.12579	0.0222	3	1
GON7	1.12305	0.0224	3	1
CCR6	1.12287	0.0224	3	1
ITPK1	1.12283	0.0224	3	0
MAP7D2	1.12146	0.0224	3	0
ZNF558	1.12123	0.0226	3	0
RFC5	1.1199	0.0229	3	0
IL17B	1.11923	0.023	3	0
RB1CC1	1.11912	0.0231	3	0
CKM	1.11838	0.0231	3	1
PKDREJ	1.11712	0.0232	3	0
ZNF319	1.11624	0.0232	3	1
FGF18	1.11366	0.0233	3	0
MPG	1.11321	0.0233	3	1
TGIF1	1.11316	0.0233	3	0
EFTUD2	1.11291	0.0233	3	0
GPR135	1.11206	0.0233	3	0
CD79B	1.10962	0.0233	3	1
SMS	1.10931	0.0233	3	0
SERPINA7	1.10837	0.0233	3	1
RGS7BP	1.10722	0.0233	3	1
FBXO11	1.10609	0.0234	3	0
FAM105A	1.10501	0.0234	3	1
OR51S1	1.10243	0.0234	3	0
CFAP52	1.10217	0.0234	3	0
PAX2	1.10209	0.0234	3	0
MYH6	1.10147	0.0234	3	1
CELA2B	1.10141	0.0234	3	1
SLC24A2	1.09587	0.0238	3	1
IFI27L2	1.09572	0.0238	3	1
CLIC4	1.09505	0.024	3	1
RNF185	1.09466	0.0242	3	1
S100A8	1.09443	0.0242	3	1
AIFM1	1.09348	0.0243	3	1
HTR1E	1.09292	0.0244	3	0
CARF	1.09248	0.0244	3	0
ATP11B	1.08939	0.0247	3	0
ABHD6	1.08908	0.0249	3	0
IGSF1	1.0885	0.0249	3	1
F10	1.08736	0.0249	3	1
ENAM	1.08715	0.025	3	1
PTPRE	1.08647	0.0251	3	1
PRR23B	1.08551	0.0251	3	0
CHDH	1.08387	0.0252	3	0
ZNF322	1.08258	0.0252	3	1
ZNF439	1.08198	0.0252	3	0
PPM1M	1.08063	0.0252	3	0
IDH2	1.07951	0.0253	3	0
DUSP14	1.07797	0.0254	3	0
DNASE1	1.07757	0.0254	3	1
GPR52	1.07745	0.0254	3	0
RAB42	1.07654	0.0254	3	1
MAGEC2	1.07529	0.0254	3	1
ID1	1.07393	0.0255	3	1
MPC1L	1.0736	0.0255	3	0
DGAT1	1.07338	0.0255	3	0
PIAS4	1.07209	0.0255	3	0
C3orf30	1.06853	0.0258	3	0
BAALC	1.06842	0.0258	3	0
UQCC2	1.06641	0.026	3	1
PXMP4	1.06382	0.026	3	0
NOG	1.06313	0.026	3	0
REP15	1.06309	0.026	3	0
TTPA	1.06307	0.026	3	0
CLCA2	1.06294	0.026	3	0
DIS3L2	1.06232	0.026	3	0
SCGB1D4	1.06175	0.026	3	0
MCRIP2	1.06161	0.026	3	0
DUSP16	1.06109	0.026	3	1
UFL1	1.0602	0.026	3	1
GRIK3	1.05919	0.0262	3	1
BCL9	1.058	0.0263	3	0
DIAPH3	1.0559	0.0263	3	0
HIC2	1.05528	0.0263	3	0
HOXB2	1.05515	0.0263	3	0
GRID2IP	1.05502	0.0263	3	1
PATE3	1.05487	0.0263	3	0
R3HDM2	1.0538	0.0263	3	1
CLPX	1.05305	0.0263	3	0
NSRP1	1.05171	0.0263	3	0
ECE2	1.05061	0.0264	3	0
CCDC152	1.04936	0.0264	3	0
EME1	1.04786	0.0265	3	0
RBM11	1.04759	0.0265	3	1
C1QTNF9B	1.04702	0.0265	3	0
CCDC105	1.04658	0.0265	3	0
SRGAP3	1.04503	0.0265	3	0
STK38L	1.04444	0.0266	3	1
HSF5	1.0419	0.0266	3	1
CHORDC1	1.03975	0.0267	3	0
ABHD1	1.0391	0.027	3	0
ZNHIT3	1.03859	0.0271	3	0
DERA	1.03792	0.0271	3	0
ASCL2	1.03769	0.0272	3	1
MOV10	1.03765	0.0273	3	1
HDC	1.03475	0.0273	3	0
TCERG1	1.03407	0.0275	3	0
ASPG	1.03388	0.0275	3	0
MYZAP	1.03373	0.0275	3	0
EVX1	1.033	0.0276	3	1
LILRB3	1.0323	0.0278	3	0
ELMOD2	1.03092	0.0278	3	1
ELMO3	1.03021	0.0278	3	1
DSCC1	1.03005	0.0278	3	0
ADCY10	1.03002	0.0278	3	0
PACS2	1.02978	0.0278	3	1
PANX2	1.02768	0.028	3	0
RAB5A	1.025	0.0283	3	0
PIH1D3	1.0244	0.0283	3	0
CYP26A1	1.02398	0.0283	3	0
GALR3	1.02311	0.0284	3	1
LY6H	1.02165	0.0285	3	0
TGFBR3	1.02128	0.0285	3	0
CAPZA3	1.02116	0.0286	3	1
PIK3R2	1.02048	0.0286	3	0
PHLPP1	1.02021	0.0287	3	1
WASF3	1.02007	0.0287	3	1
ZNF585B	1.01967	0.0287	3	0
SOSTDC1	1.01895	0.0288	3	0
XRRA1	1.01832	0.0288	3	0
WFDC5	1.01787	0.0288	3	1
GSTM5	1.01685	0.0289	3	0
PACRG	1.01585	0.0289	3	1
CREM	1.01549	0.029	3	0
HS3ST3A1	1.01479	0.029	3	1
GSTK1	1.01398	0.029	3	1
MTNR1B	1.01343	0.029	3	0
CHL1	1.01311	0.029	3	0
NOD1	1.01216	0.029	3	0
P2RX1	1.01211	0.029	3	0
NOS1	1.01163	0.0292	3	1
CYTH4	1.01101	0.0292	3	1
ZFP36L2	1.0101	0.0292	3	1
NHLRC1	1.0084	0.0292	3	0
DPY19L3	1.00592	0.0293	3	0
PPP1R18	1.00574	0.0293	3	0
SVEP1	1.00456	0.0295	3	0
SLC6A4	1.00376	0.0295	3	1
ABLIM2	1.00318	0.0295	3	1
CACNA2D1	1.00272	0.0296	3	1
EIF2S3	1.00137	0.0296	3	0
CLDN20	1.00132	0.0296	3	0
EFCAB14	1.00026	0.0297	3	1
DCDC2C	0.999717	0.0297	3	1
PCDHGA12	0.997635	0.0298	3	0
GMNN	0.996647	0.0298	3	1
SNN	0.996395	0.0298	3	0
RAP1A	0.996207	0.0299	3	0
MAZ	0.995528	0.03	3	0
IQCA1	0.994067	0.0301	3	1
CENPP	0.992412	0.0302	3	0
SLC4A1	0.992246	0.0302	3	0
CDH10	0.992125	0.0302	3	1
TAP1	0.991528	0.0303	3	0
CRNDE	0.989055	0.0306	3	1
LOC157860	0.986588	0.0308	3	0
TMEM81	0.986554	0.0308	3	0
RIC1	0.985383	0.0309	3	0
DEFB107A	0.983871	0.031	3	0
SHOC2	0.981673	0.0311	3	1
MCRS1	0.980126	0.0312	3	0
TERT	0.978684	0.0312	3	0
GNE	0.978315	0.0313	3	0
SERTAD2	0.977689	0.0313	3	1
GPR12	0.977106	0.0313	3	0
METTL26	0.977098	0.0314	3	0
ANKDD1A	0.975461	0.0315	3	1
CCDC150	0.97487	0.0315	3	1
ZFP82	0.973438	0.0318	3	0
MATN1	0.972868	0.0321	3	1
PRDM13	0.972418	0.0321	3	0
DCDC1	0.972351	0.0322	3	0
C21orf2	0.97082	0.0323	3	0
BCL2L13	0.970538	0.0323	3	1
RNF186	0.970359	0.0324	3	0
AQP3	0.969996	0.0324	3	1
OR5K1	0.969366	0.0325	3	1
CDC42EP2	0.966876	0.0326	3	1
SRRD	0.966822	0.0326	3	0
ERICH1	0.96618	0.0326	3	1
TMEM128	0.962914	0.0331	3	1
OR5H1	0.961935	0.0331	3	0
FSBP	0.961922	0.0331	3	0
FOXD4L5	0.961786	0.0331	3	1
POC5	0.960557	0.0332	3	0
ILVBL	0.957624	0.0336	3	0
TMEFF1	0.955961	0.0337	3	0
FAU	0.955412	0.0337	2	1
DMRTA1	0.955058	0.0337	3	0
C20orf24	0.95461	0.0337	3	0
CBX3	0.954311	0.0337	3	0
APPL2	0.954021	0.0338	3	0
PLEKHM1	0.952414	0.0339	3	0
ARHGAP10	0.952074	0.0339	3	1
GADD45GIP1	0.951076	0.034	3	0
SPACA7	0.949425	0.0342	3	1
APOBR	0.947838	0.0342	3	0
PLXNA2	0.947778	0.0343	3	0
STK36	0.946423	0.0344	3	1
IFIT2	0.944733	0.0347	3	0
HGC6.3	0.944379	0.0347	3	1
PPIL2	0.944089	0.0347	3	0
TEFM	0.94368	0.0349	3	0
MKI67	0.942214	0.0349	3	0
AP5B1	0.942199	0.035	3	1
ILF3	0.941819	0.035	3	0
ASB2	0.941568	0.035	3	0
RXRB	0.941516	0.035	3	1
FAM19A5	0.940046	0.035	3	0
LMOD3	0.939422	0.0351	3	1
JAGN1	0.939357	0.0351	3	1
NUP205	0.936931	0.0353	3	1
RRP15	0.936459	0.0354	3	0
SLAMF6	0.935894	0.0354	3	1
NKX2-8	0.935502	0.0354	3	0
FLJ45513	0.935236	0.0354	3	1
ZNF841	0.934457	0.0354	3	0
RFX7	0.934412	0.0354	3	0
GABRE	0.933885	0.0355	3	0
MOBP	0.933141	0.0355	3	1
SH3D19	0.932581	0.0355	3	0
STX2	0.931768	0.0355	3	1
KCNJ11	0.930983	0.0357	3	0
ATP5D	0.93069	0.0358	3	0
LMLN	0.930545	0.0358	3	0
MRM1	0.929577	0.0358	3	0
CD300A	0.929449	0.0358	3	0
NUP210	0.928984	0.0358	3	0
DEXI	0.927369	0.0359	3	1
ZFP36	0.927339	0.0359	3	0
SNCB	0.926749	0.0359	3	1
TM7SF3	0.926092	0.0361	3	1
UBE2E1	0.924259	0.0361	3	0
ETS1	0.923321	0.0361	3	0
ATP2B1	0.921438	0.0362	3	1
CSAG1	0.92143	0.0362	3	0
NISCH	0.919692	0.0364	3	1
DDC	0.917684	0.0364	3	0
TNFRSF11B	0.916924	0.0365	3	0
MDM4	0.915054	0.0365	3	0
TNFRSF10A	0.914784	0.0365	3	1
SMAD2	0.914061	0.0366	3	0
TMA7	0.913505	0.0366	3	0
WFDC10A	0.913305	0.0366	3	1
SLC25A20	0.912071	0.0367	3	0
EXOC1	0.911875	0.0367	3	1
SYNPO2	0.911635	0.0367	3	0
SLC25A32	0.911439	0.0367	3	0
TFR2	0.910441	0.0367	3	1
PARP16	0.910318	0.0367	3	0
FZD10	0.909698	0.0367	3	1
MIA3	0.90883	0.0368	3	0
IMPAD1	0.908134	0.037	3	0
DSN1	0.908059	0.037	3	0
CERS1	0.907648	0.037	3	0
REST	0.90744	0.037	3	1
WDR47	0.906703	0.0371	3	1
CREB5	0.906504	0.0372	3	0
CHST14	0.905157	0.0373	3	0
EPHB2	0.904204	0.0376	3	0
TIMM17B	0.903954	0.0376	3	0
CTGF	0.902461	0.0376	3	0
ING3	0.901468	0.0377	3	0
TANGO2	0.900593	0.0377	3	0
MANBAL	0.900536	0.0377	3	1
TSEN34	0.899902	0.0377	3	1
TUB	0.899211	0.0378	3	0
FAM43A	0.899055	0.0378	3	1
AKAP8L	0.898404	0.0378	3	0
PLEK	0.898007	0.0378	3	0
PCDHGC4	0.897676	0.038	3	0
CNN2	0.895576	0.038	3	0
CEP162	0.895346	0.038	3	0
GABRD	0.893853	0.038	3	1
MIGA2	0.892749	0.038	3	0
PI4KB	0.892351	0.038	3	0
SCAF4	0.892049	0.038	3	0
NCOA5	0.891432	0.0381	3	0
PLA2G16	0.889227	0.0384	3	0
ATG5	0.888392	0.0385	3	0
IL4I1	0.887765	0.0385	3	0
TRIM49D2	0.885809	0.0388	3	0
CALU	0.883299	0.039	3	1
KIAA1683	0.883285	0.039	3	0
PLEKHB2	0.881703	0.0391	3	0
PHB	0.880651	0.0391	3	0
ZCCHC2	0.880068	0.0392	3	0
DCAF5	0.878596	0.0392	3	1
IGSF9B	0.87858	0.0392	3	0
NYNRIN	0.878408	0.0392	3	0
SENP8	0.878401	0.0392	3	0
SQOR	0.878134	0.0392	3	0
PYDC2	0.878038	0.0392	3	0
COX6A1	0.877948	0.0392	3	1
STAB1	0.876149	0.0392	3	0
ZBTB37	0.875915	0.0393	3	1
PET117	0.874547	0.0394	3	0
GKN2	0.873998	0.0394	3	0
RHBDF2	0.873979	0.0394	3	0
ABHD17C	0.872125	0.0394	3	0
TRIM60	0.870592	0.0395	3	1
RGSL1	0.870427	0.0395	3	0
ZDHHC2	0.870126	0.0395	3	0
TGFB1	0.869722	0.0396	3	0
ZNF10	0.86949	0.0396	3	0
SPATA31A5	0.869383	0.0396	3	1
HES5	0.86884	0.0396	3	0
GRAMD1C	0.867575	0.0397	3	0
TOX3	0.866781	0.0398	3	1
GNA12	0.865697	0.0399	3	0
CYP3A4	0.865449	0.0399	3	0
DOLK	0.863885	0.0401	3	1
HLA-DQB1	0.863197	0.0401	3	1
CNTNAP3	0.861589	0.0401	3	1
GCLM	0.860538	0.0401	3	0
AP2A1	0.860499	0.0401	3	1
PCID2	0.860041	0.0402	3	1
ARMC6	0.858544	0.0403	3	0
MMP2	0.858246	0.0403	3	0
SCN3B	0.8581	0.0403	3	0
GPKOW	0.857174	0.0406	3	1
PSMA1	0.856331	0.0408	3	1
SLC5A6	0.856205	0.0408	3	0
CENPQ	0.855211	0.0409	3	0
SAMD5	0.8549	0.0409	3	1
CKAP2	0.854799	0.0409	3	1
SLC22A12	0.854423	0.041	3	1
NDUFB8	0.853284	0.041	3	0
OR11H4	0.852338	0.0411	3	0
UCHL1	0.852299	0.0411	3	0
UBR4	0.852273	0.0411	3	0
ATP2C2	0.851162	0.0412	3	0
ATP7B	0.849198	0.0412	3	0
ACTG2	0.848868	0.0412	3	0
RBM27	0.848759	0.0412	3	1
HRAS	0.847992	0.0412	3	1
DAAM2	0.847538	0.0412	3	0
MSL1	0.847224	0.0412	3	0
RIMBP2	0.846946	0.0412	3	0
KRTAP12-1	0.846653	0.0412	3	0
ABCC8	0.844637	0.0413	3	0
IFNE	0.844302	0.0413	3	0
KREMEN1	0.844181	0.0413	3	0
ZNF208	0.844119	0.0413	3	1
VIPR2	0.841764	0.0414	3	1
MTF2	0.839676	0.0418	3	1
CCDC174	0.839194	0.0418	3	0
CARD18	0.838835	0.0418	3	0
HDX	0.837997	0.0418	3	0
CLDN14	0.835749	0.042	3	1
CHRDL1	0.835081	0.0421	3	0
HEXIM1	0.834604	0.0421	3	1
NCL	0.833519	0.0422	3	0
FBXO28	0.832394	0.0424	3	0
NMT1	0.832112	0.0426	3	0
DNAH1	0.831219	0.0427	3	1
ZNF438	0.83102	0.0427	3	0
PARVA	0.830625	0.0427	3	0
EXT2	0.829883	0.0427	3	0
DDX28	0.829881	0.0427	3	1
LRIG3	0.82972	0.0427	3	1
CARD17	0.828862	0.0427	3	1
OLFML3	0.828722	0.0427	3	0
PGAM4	0.827717	0.0427	3	0
ZBTB20	0.827274	0.0428	3	0
ATP11C	0.826891	0.0428	3	0
CCR1	0.824306	0.0428	3	0
C9orf135	0.823101	0.0428	3	0
ELK1	0.822674	0.043	3	0
FARP2	0.821854	0.043	3	0
CMTR2	0.821751	0.043	3	0
TP53I3	0.821358	0.043	3	0
HRASLS2	0.821272	0.043	3	0
C7orf43	0.819634	0.043	3	1
MYL6B	0.819562	0.043	3	1
HPD	0.818331	0.0431	3	1
ATRN	0.81828	0.0431	3	0
TGM2	0.816147	0.0432	3	0
SOS2	0.815981	0.0433	3	1
FOXR1	0.815061	0.0434	3	0
C11orf95	0.814462	0.0434	3	1
MYOC	0.814393	0.0434	3	0
CCER1	0.813853	0.0434	3	0
ANKRD24	0.813496	0.0434	3	0
RPL34	0.812755	0.0434	3	1
ABCA12	0.811337	0.0435	3	1
GSTZ1	0.811296	0.0435	3	0
FN3KRP	0.810016	0.0436	3	0
OR52B4	0.809425	0.0436	3	0
ACR	0.808751	0.0438	3	1
CCND2	0.808345	0.0438	3	1
SLC35F4	0.806402	0.044	3	1
MIF4GD	0.806262	0.0441	3	0
SERTAD4	0.80609	0.0441	3	1
MAPKBP1	0.803657	0.0441	3	0
C1orf229	0.803215	0.0442	3	1
DLL4	0.803081	0.0443	3	1
ALG10	0.80015	0.0445	3	0
CSRP1	0.799421	0.0445	3	0
ASXL1	0.79929	0.0445	3	0
IER2	0.799242	0.0445	3	0
PRSS48	0.798919	0.0445	3	1
DDX41	0.798722	0.0445	3	0
TMEM114	0.79828	0.0446	3	0
NASP	0.797891	0.0447	3	0
NGB	0.797023	0.0448	3	0
SAMD7	0.795882	0.0449	3	0
PLD2	0.794594	0.045	3	0
NHSL1	0.794374	0.045	3	0
GZMH	0.793915	0.045	3	0
KRT85	0.793903	0.0451	3	0
SLC39A3	0.79258	0.0451	3	0
TTC30A	0.792574	0.0452	3	1
AIM2	0.790142	0.0456	3	0
PRR7	0.788991	0.0456	3	0
SBK1	0.788854	0.0457	3	1
PLIN1	0.788141	0.0457	3	1
HNRNPD	0.787004	0.0457	3	0
SMIM8	0.786925	0.0457	3	0
OR9A4	0.786759	0.0457	3	0
CD6	0.78666	0.0457	3	1
ZNF329	0.785327	0.0457	3	0
PACS1	0.785033	0.0457	3	0
ZKSCAN5	0.78503	0.0457	3	0
SPATA18	0.783389	0.0459	3	0
USP17L10	0.783004	0.0459	3	0
SAYSD1	0.782946	0.0459	3	0
OXCT2	0.782143	0.0459	3	0
MAML3	0.781861	0.046	3	0
C16orf97	0.781591	0.0462	3	1
RASGRP4	0.780752	0.0462	3	0
C20orf173	0.780732	0.0462	3	1
POTEC	0.779639	0.0463	3	0
FAM25A	0.778835	0.0464	3	0
RAB34	0.778357	0.0464	3	0
ASIP	0.77795	0.0464	3	0
RBM41	0.777365	0.0464	3	0
LGALS14	0.776767	0.0466	3	0
CFTR	0.776747	0.0466	3	0
PBX2	0.776096	0.0466	3	1
CORO1B	0.775644	0.0466	3	0
FAM174B	0.775544	0.0466	3	0
CHERP	0.77529	0.0466	3	0
TMEM245	0.774111	0.0466	3	0
PRR27	0.77324	0.0467	3	1
SPANXN4	0.772518	0.0467	3	0
C7orf61	0.772357	0.0467	3	1
CCR5	0.772292	0.0468	3	0
TUSC2	0.772212	0.0469	3	1
IL18	0.771774	0.047	3	0
OR2T1	0.771708	0.0472	3	0
GNGT2	0.771671	0.0472	3	0
FCGR3B	0.771661	0.0472	3	0
HINT1	0.771418	0.0472	3	0
KDF1	0.771331	0.0472	3	0
RFXAP	0.770544	0.0473	3	0
ANAPC16	0.770438	0.0473	3	1
NBPF3	0.769455	0.0473	3	1
AMD1	0.769018	0.0473	3	0
GFPT1	0.768951	0.0473	3	1
ANKRD62	0.768042	0.0473	3	1
DDR1	0.766913	0.0473	3	0
CHMP4A	0.764576	0.0474	3	0
ABHD14B	0.763941	0.0475	3	0
LARP7	0.763052	0.0475	3	0
SUFU	0.762969	0.0475	3	1
SCARB2	0.762675	0.0475	3	0
ADNP2	0.762265	0.0475	3	0
RPL5	0.760323	0.0475	3	0
HELZ2	0.758649	0.0475	3	0
CHIC2	0.757775	0.0476	3	0
RPGR	0.757592	0.0476	3	0
UBR2	0.757282	0.0476	3	0
RPS10-NUDT3	0.756236	0.0477	2	1
VSIG8	0.756159	0.0477	3	0
EIF4G1	0.755639	0.0477	3	0
BTG1	0.755558	0.0477	3	0
NAALAD2	0.754792	0.0478	3	0
MASP2	0.753662	0.048	3	0
SEZ6L2	0.753568	0.048	3	1
ADCY9	0.753524	0.0481	3	0
PASK	0.75211	0.0484	3	0
PIGF	0.751917	0.0485	3	1
L2HGDH	0.751108	0.0486	3	0
RTN4RL1	0.749985	0.0487	3	1
LYRM2	0.749427	0.0488	3	0
OTUD1	0.748368	0.0488	3	1
RBM44	0.748208	0.0488	3	1
OCIAD2	0.746638	0.0489	3	0
FAM133A	0.744559	0.0492	3	0
OR8K5	0.743827	0.0492	3	0
C8orf37	0.742548	0.0494	3	0
MED13	0.741582	0.0497	3	0
HSPA4L	0.740469	0.0497	3	1
SLC26A1	0.740397	0.0497	3	1
LOC653602	0.739572	0.05	3	0
TSPAN15	0.738954	0.0502	3	0
FOXI3	0.738871	0.0502	3	0
FAM9B	0.738766	0.0502	3	0
RNASE9	0.738747	0.0502	3	0
SNAPC2	0.738391	0.0502	3	0
MAGEB17	0.738217	0.0503	3	0
GNAT1	0.737827	0.0503	3	0
LIMK1	0.737095	0.0504	3	0
ACKR3	0.736708	0.0504	3	0
CHURC1-FNTB	0.736018	0.0504	3	0
BTF3	0.735912	0.0504	3	0
MGAT4D	0.734623	0.0504	3	1
RTN4	0.732961	0.0505	3	0
PCDHGC5	0.732511	0.0506	3	0
KCNB2	0.731751	0.0506	3	1
AHI1	0.729561	0.0506	3	0
ZNF764	0.729499	0.0506	3	0
SETD3	0.728415	0.0508	3	0
KCTD4	0.728368	0.0509	3	1
MAN1A1	0.728234	0.0509	3	0
CNST	0.727551	0.0511	3	1
TEX12	0.726874	0.0512	3	0
KCNJ3	0.72684	0.0513	3	0
CALY	0.726552	0.0513	3	1
PTPRU	0.726062	0.0516	3	1
GPR18	0.72594	0.0516	3	0
NECAP1	0.725585	0.0518	3	0
SLC35F6	0.723886	0.0519	3	0
NCBP2	0.72278	0.052	3	0
C20orf202	0.722468	0.052	3	0
PRSS21	0.722189	0.052	3	1
ARHGAP30	0.721293	0.052	3	1
IRGQ	0.719918	0.052	3	0
TTC13	0.719525	0.052	3	0
PPM1L	0.719029	0.052	3	0
EBF1	0.718483	0.052	3	0
RAB17	0.718429	0.052	3	0
NRG3	0.717817	0.052	3	1
ST7	0.717103	0.052	3	0
KIAA0586	0.716742	0.0521	3	0
CDC42BPG	0.716704	0.0521	3	0
SMIM25	0.716644	0.0521	3	0
SLC16A6	0.716144	0.0523	3	1
AKTIP	0.714609	0.0529	3	1
DOCK2	0.714577	0.0529	3	0
RBM8A	0.713845	0.0529	3	0
RPGRIP1L	0.712535	0.053	3	1
TGFBR1	0.712511	0.053	3	0
ACTRT3	0.712366	0.053	3	0
CDKN2AIPNL	0.711588	0.0532	3	1
ADNP	0.711462	0.0532	3	0
ALPK1	0.711054	0.0532	3	0
SLC39A1	0.710635	0.0534	3	0
LOC101929926	0.710599	0.0534	3	0
SP3	0.709645	0.0534	3	0
PTGDR	0.709436	0.0535	3	1
PPA1	0.708505	0.0535	3	1
CLCNKA	0.708228	0.0535	3	1
TXNDC16	0.706902	0.0536	3	0
SLC25A40	0.706814	0.0536	3	0
OR51B4	0.706773	0.0536	3	0
ZSCAN21	0.705227	0.0537	3	0
CRIP2	0.705207	0.0537	3	0
CST4	0.705128	0.0537	3	0
LPCAT4	0.704996	0.0537	3	0
CMSS1	0.704755	0.0538	3	0
SCP2D1	0.704107	0.0539	3	0
LRP2	0.704091	0.0539	3	0
LTB	0.703007	0.054	3	0
KCNQ3	0.702728	0.054	3	1
ABCC3	0.70232	0.054	3	0
ACVRL1	0.701833	0.054	3	0
STK11	0.700914	0.0543	3	1
AQP7	0.700657	0.0543	3	0
IGBP1	0.700653	0.0543	3	0
TPBGL	0.699938	0.0543	3	0
SPCS2	0.699487	0.0545	3	0
CDS2	0.699026	0.0545	3	0
ATP1B3	0.698803	0.0547	3	0
HCRT	0.698522	0.0547	3	0
OR2Z1	0.69835	0.0547	3	0
FARS2	0.698249	0.0548	3	0
PMP2	0.697956	0.0548	3	1
PRLHR	0.69741	0.055	3	1
TFAP2A	0.697369	0.055	3	0
ZBTB1	0.697302	0.055	3	0
SMIM2	0.69551	0.055	3	1
SNRPG	0.695476	0.055	3	1
OR52W1	0.695111	0.055	3	1
VIP	0.694573	0.055	3	0
DONSON	0.693884	0.055	3	0
C22orf34	0.693867	0.055	3	0
ZSWIM2	0.693407	0.0551	3	0
CPB1	0.692846	0.0551	3	0
BTBD6	0.692577	0.0551	3	1
MALL	0.692337	0.0551	3	1
MTRNR2L5	0.692313	0.0551	3	0
CDON	0.692167	0.0551	3	1
SLC12A9	0.691797	0.0551	3	0
FAM136A	0.691402	0.0551	3	1
LDOC1	0.690563	0.0551	3	0
LIPM	0.69055	0.0551	3	0
RGL1	0.689303	0.0552	3	0
APLF	0.689175	0.0552	2	0
CIT	0.68797	0.0553	3	0
UBA6	0.687941	0.0553	3	0
SLFN14	0.687641	0.0553	3	0
TM7SF2	0.687525	0.0553	3	0
ANKRD30A	0.687065	0.0554	3	0
C12orf45	0.687059	0.0555	3	0
DHRS7C	0.685939	0.0556	3	0
FNDC10	0.685686	0.0556	3	0
PNLIPRP1	0.685045	0.0556	3	0
ADAT2	0.684509	0.0556	3	0
COX6B2	0.683613	0.0556	3	0
C17orf102	0.683111	0.0557	3	1
CCDC88B	0.683093	0.0558	3	0
SPATC1L	0.683004	0.0559	3	0
OR4A5	0.682193	0.0563	3	0
DSCAML1	0.681605	0.0563	3	1
TP53TG3F	0.681407	0.0565	3	1
KCNIP1	0.680979	0.0566	3	1
STAU2	0.680821	0.0566	3	0
CTPS1	0.680614	0.0566	3	0
ACTG1	0.680575	0.0566	3	0
ZNF415	0.680415	0.0566	3	1
VCPKMT	0.68017	0.0567	3	1
C8orf88	0.679666	0.0568	3	0
TRAPPC3L	0.679602	0.0568	3	0
EIF3M	0.679539	0.0568	3	0
ARHGAP19	0.679371	0.0568	3	0
DIP2A	0.678724	0.0568	3	0
UEVLD	0.677752	0.0568	3	0
SPRYD3	0.677604	0.0568	3	0
STAG3	0.677106	0.057	3	0
AGBL3	0.676973	0.057	3	1
RADIL	0.676609	0.057	3	0
MYC	0.676452	0.057	3	0
TMED9	0.676021	0.0571	3	0
OR5B3	0.675993	0.0571	3	1
MLH3	0.675578	0.0571	3	0
CCNL1	0.674954	0.0572	3	0
FAM205A	0.67395	0.0572	3	0
ALDH5A1	0.673468	0.0572	3	0
CLSPN	0.673117	0.0572	3	0
PDS5B	0.672862	0.0572	3	0
EPAS1	0.67264	0.0573	3	0
TRIM54	0.672484	0.0573	3	0
CDIPT	0.672397	0.0574	3	0
COG1	0.671681	0.0576	3	0
PCMTD2	0.670949	0.0576	3	0
OTUB1	0.670505	0.0577	3	0
TUBA1C	0.669945	0.0579	3	0
MEX3A	0.669934	0.0579	3	0
IL32	0.669157	0.0579	3	1
BRPF3	0.668656	0.0579	3	0
CTAGE6	0.667523	N/A	1	0
SLC35F2	0.667081	0.0582	3	0
SP140L	0.666678	0.0582	3	0
CLDN11	0.666506	0.0582	3	0
SOS1	0.666356	0.0582	3	1
TRO	0.665978	0.0582	3	1
SSTR5	0.665797	0.0582	3	0
TNFAIP8L2	0.665694	0.0582	2	0
SLC29A3	0.665513	0.0582	3	0
PPP4R4	0.665187	0.0582	3	0
SNX3	0.664988	0.0583	3	0
BNC1	0.664953	0.0583	3	0
TDRD7	0.664739	0.0583	3	0
MUC13	0.664309	0.0584	3	1
SF3B2	0.664079	0.0584	3	0
FBP1	0.663651	0.0584	3	1
SPIRE2	0.662986	0.0584	3	1
SCUBE1	0.661671	0.0587	3	0
MED14OS	0.660168	0.0589	3	0
CCL15	0.660098	0.0589	3	0
SLC48A1	0.659657	0.0589	3	0
AQP11	0.658945	0.0589	3	0
SYCE1	0.658117	0.0591	3	0
MKNK1	0.658018	0.0591	3	0
ACOX3	0.658007	0.0591	3	0
FBRSL1	0.657973	0.0591	3	1
ICK	0.657096	0.0593	3	0
BOP1	0.656926	0.0593	3	0
CDKL4	0.656094	0.0594	3	1
FGFR1	0.65521	0.0595	3	0
RNF19B	0.65378	0.0596	3	1
SCRIB	0.653715	0.0596	3	0
ZSCAN30	0.652007	0.0597	3	0
TTC14	0.651956	0.0597	3	0
TMCC3	0.651878	0.0597	3	0
PTK2	0.651629	0.0597	3	1
RPS5	0.651513	0.0597	3	0
CACNA1C	0.651326	0.0597	3	0
CERK	0.650652	0.0599	3	0
KLHL35	0.650049	0.06	3	0
HDHD2	0.649725	0.06	3	0
GRINA	0.649516	0.0601	3	0
VPS26A	0.649179	0.0601	3	0
ANKRD36B	0.649081	0.0601	3	0
CCDC175	0.648842	0.0601	3	1
TULP4	0.648709	0.0602	3	0
LAMTOR4	0.648416	0.0603	3	0
FBXO45	0.648167	0.0603	3	0
OR51A4	0.648056	0.0603	3	0
ZDHHC14	0.64662	0.0606	3	1
SBF2	0.645597	0.0609	3	0
H2AFZ	0.645561	0.061	3	0
ACTL6B	0.645171	0.061	3	0
KRT38	0.645126	0.061	3	1
GNA13	0.643848	0.061	3	1
PIMREG	0.643612	0.061	3	1
OR4K5	0.643227	0.061	3	0
SNUPN	0.64319	0.061	3	1
STT3B	0.642173	0.0612	3	0
TRPA1	0.639463	0.0615	3	1
RPS6KA6	0.639411	0.0615	3	0
CCDC124	0.639143	0.0615	3	0
LINC01835	0.638556	0.0615	3	1
NKG7	0.638186	0.0616	3	1
PPP1R15A	0.638099	0.0616	3	1
PADI6	0.637936	0.0616	3	0
USP51	0.637857	0.0616	3	0
MAPK1	0.637791	0.0616	3	0
FAM175A	0.637484	0.0616	3	0
RAB4B	0.637351	0.0616	3	0
LAYN	0.637225	0.0616	3	0
POMT2	0.636815	0.0616	3	1
PLCG1	0.636804	0.0616	3	1
ZFP64	0.636412	0.0618	3	0
PHAX	0.636237	0.0618	3	0
RSL1D1	0.636125	0.0619	3	1
CPXM2	0.63467	0.0623	3	0
CYP2A7	0.634593	0.0623	3	0
COL13A1	0.633335	0.0623	3	0
LGI2	0.633207	0.0623	3	0
NCS1	0.63269	0.0625	3	1
FBXO22	0.632596	0.0625	3	0
OR3A2	0.631909	0.0625	3	0
SH2D3C	0.630991	0.0625	3	0
KLRC1	0.630729	0.0625	3	0
TK1	0.630256	0.0625	3	0
SNAPC3	0.630181	0.0625	3	0
AARD	0.630129	0.0625	3	0
LCK	0.629361	0.0627	3	0
CPNE5	0.629114	0.0627	3	0
POMC	0.628991	0.0627	3	0
SLC10A5	0.6276	0.0628	3	0
MND1	0.62755	0.0628	3	0
TMEM72	0.627484	0.0628	3	0
WDR18	0.626259	0.0629	3	0
CYP20A1	0.626039	0.0629	3	1
LRRC14	0.625766	0.0629	3	0
AQP12A	0.625751	0.063	3	0
BTG2	0.624768	0.0631	3	0
TEX22	0.624646	0.0631	3	0
RNF138	0.624513	0.0631	3	0
F9	0.623514	0.0633	3	0
PRPS1	0.622635	0.0634	3	0
ATP6V1G1	0.621373	0.0634	3	0
DLGAP3	0.620943	0.0634	3	1
ZNF211	0.620713	0.0634	3	0
TAF8	0.620232	0.0634	3	1
GSTA4	0.618937	0.0634	3	0
NDUFS4	0.618556	0.0634	3	0
ALS2CL	0.618532	0.0634	3	0
MMAA	0.61648	0.0637	3	0
DNAJC24	0.61597	0.0637	3	0
TSSK2	0.615552	0.0637	3	0
SPATA9	0.615344	0.0637	3	0
AAR2	0.614698	0.0638	3	0
TMEM158	0.614653	0.0638	3	0
FAM213A	0.613516	0.0638	3	0
LIMD2	0.612041	0.0642	3	0
KIR2DL4	0.611738	0.0642	3	1
GAB1	0.610678	0.0642	3	0
FAM222B	0.609013	0.0643	3	0
LRR1	0.60889	0.0643	3	0
CLSTN1	0.608889	0.0643	3	0
CXorf65	0.608788	0.0644	3	0
METTL21A	0.608162	0.0645	3	0
AHDC1	0.608138	0.0645	3	0
NPIPB9	0.608015	N/A	1	0
IFITM2	0.607315	0.0646	3	0
GLYAT	0.607149	0.0647	3	0
ENTHD1	0.60675	0.0647	3	1
TRMT1L	0.606406	0.0647	3	0
SLC39A4	0.606138	0.0647	3	0
FAM222A	0.605588	0.0647	3	0
CD33	0.60553	0.0647	3	1
CNNM3	0.605498	0.0647	3	1
YAF2	0.605132	0.0648	3	1
CDK12	0.605041	0.0648	3	0
SLC4A11	0.603134	0.0648	3	1
RUSC1-AS1	0.602843	0.0648	3	1
TAAR2	0.602683	0.0648	3	1
ATAD3A	0.602564	0.0648	3	0
OR14J1	0.602535	0.0648	3	0
ZC3H7A	0.602459	0.0648	3	0
SAE1	0.601112	0.0648	3	0
TACC3	0.600583	0.0648	3	0
TPM3	0.600193	0.0648	3	1
SLC24A4	0.599257	0.0649	3	1
SNTB2	0.599008	0.0649	3	0
RHOQ	0.598613	0.065	3	1
FGD3	0.597941	0.065	3	0
PLA2G1B	0.597812	0.065	3	0
VPS4A	0.597279	0.065	3	0
CLN8	0.596127	0.0653	3	0
TIMMDC1	0.595263	0.0653	3	0
ADIG	0.59488	0.0654	3	0
TTC5	0.594862	0.0654	3	1
PRLR	0.594582	0.0654	3	0
GAK	0.592523	0.0656	3	0
UBAP2L	0.592351	0.0656	2	0
SNX4	0.592268	0.0656	3	0
PLXNA4	0.591332	0.0657	3	1
MITF	0.590294	0.0657	3	0
ALOX12B	0.590183	0.0657	3	0
TNFRSF21	0.590066	0.0657	3	0
PPFIA2	0.589602	0.0657	3	0
RPL37	0.589493	0.0657	3	0
ENPP7	0.589071	0.0657	3	0
INAFM1	0.588009	0.0658	3	0
CA3	0.587941	0.0658	3	0
PHF3	0.587559	0.0658	3	1
RBM46	0.587447	0.0658	3	0
TAF15	0.586637	0.0659	3	0
FDFT1	0.586179	0.0661	3	0
WNT8B	0.585612	0.0661	3	0
LONRF1	0.585421	0.0661	3	0
TFF2	0.585341	0.0661	3	0
ZG16	0.584583	0.0663	3	1
NUDT16	0.584513	0.0663	3	0
FIBCD1	0.583525	0.0664	3	0
CCNT2	0.582555	0.0666	3	0
MYO5B	0.58227	0.0666	3	0
ALAS1	0.582103	0.0667	3	0
KCTD1	0.581553	0.0669	3	0
MTRNR2L10	0.581136	0.0669	3	0
RIC8B	0.581072	0.0669	3	0
ACTB	0.580399	0.067	3	1
FBXO5	0.580261	0.067	3	0
HYPM	0.57974	0.0671	3	0
SWSAP1	0.579508	0.0672	3	1
NUDCD2	0.579187	0.0672	3	1
GOLPH3	0.579069	0.0672	3	0
PIGQ	0.578868	0.0672	3	1
SLC39A6	0.57833	0.0672	3	0
KRT19	0.577873	0.0673	3	0
SYNC	0.577455	0.0673	3	0
MTMR8	0.576157	0.0674	3	0
SURF1	0.575413	0.0674	3	0
RAD1	0.574989	0.0675	2	0
COL4A2	0.574502	0.0675	3	0
GPR45	0.574204	0.0675	3	0
AGAP11	0.573233	0.0675	3	0
HTR4	0.572957	0.0676	3	0
NFKB1	0.572481	0.0676	3	0
P2RX5	0.572381	0.0676	3	1
PQLC3	0.572037	0.0677	3	0
BLMH	0.571696	0.0677	3	0
DDB2	0.570816	0.0679	3	0
GRHPR	0.570593	0.068	3	0
TLN1	0.570059	0.0681	3	0
CD40	0.569913	0.0681	3	0
RRAD	0.569419	0.0681	3	0
SPRR2D	0.568968	0.0683	3	0
FGFR2	0.56877	0.0684	3	0
CCNL2	0.568626	0.0684	3	1
MMADHC	0.568543	0.0684	3	0
MYEF2	0.568474	0.0684	3	1
SCGB2A2	0.56729	0.0684	3	0
PXYLP1	0.567076	0.0684	3	1
ETV6	0.565787	0.0685	3	0
TIMP4	0.565415	0.0687	3	0
RCOR3	0.565259	0.0687	3	1
CACNB4	0.565234	0.0687	3	0
TSR3	0.565112	0.0687	3	0
KLB	0.565063	0.0687	3	0
USP17L18	0.56418	0.0688	3	0
GOLGA6L2	0.56343	0.0688	3	0
OR11G2	0.563316	0.0688	3	1
RBM15B	0.563253	0.0688	3	0
LRFN4	0.56236	0.0689	3	0
HNRNPAB	0.562136	0.069	3	0
JOSD2	0.56192	0.069	3	0
MFN2	0.561411	0.069	3	1
EPS8L3	0.561247	0.0691	3	0
TBCC	0.560675	0.0692	3	0
CDH11	0.560649	0.0692	3	0
PRKAG1	0.560081	0.0692	3	0
LOC100134391	0.55995	0.0693	3	0
FAAH	0.55857	0.0694	3	1
DGUOK	0.558191	0.0695	3	1
ARMC2	0.557767	0.0695	3	0
C14orf37	0.556983	0.0698	3	1
HMCN2	0.55685	0.0698	3	0
ACOT13	0.555629	0.0699	3	0
CLTA	0.555396	0.0699	3	1
SNAI2	0.554808	0.0699	3	0
CTTNBP2	0.554688	0.0699	3	1
KIR3DL3	0.554144	0.07	2	0
CALD1	0.553984	0.07	3	0
DCANP1	0.553618	0.0701	3	0
FOXA3	0.553382	0.0702	3	1
MAML1	0.553073	0.0702	3	0
MAP3K20	0.552189	0.0705	3	0
ERBB4	0.55157	0.0705	3	0
UBA1	0.551351	0.0706	3	0
C9orf85	0.551327	0.0706	3	1
CABP4	0.551208	0.0707	3	0
SPEM1	0.550948	0.0708	3	0
OR6M1	0.549907	0.0713	3	0
ATP6V1D	0.549833	0.0713	3	0
KIAA1211	0.549473	0.0713	3	0
TBRG4	0.54942	0.0714	3	1
OVOL3	0.549342	0.0714	3	0
NTRK3	0.548579	0.0714	3	0
WFDC13	0.548052	0.0716	3	0
CDCA8	0.547334	0.0716	3	0
DAZ1	0.547272	N/A	1	0
INO80D	0.546821	0.0717	3	0
PLET1	0.546632	0.0717	3	1
GGNBP2	0.54639	0.0717	3	1
EPS15L1	0.546291	0.0717	3	0
CD300C	0.546246	0.0717	3	0
PRR13	0.546122	0.0718	3	0
ZNF449	0.545765	0.0718	3	0
CLPB	0.54501	0.072	3	0
INAFM2	0.544323	0.0721	3	0
PCP4	0.544303	0.0721	3	0
Sep_09	0.54428	0.0721	3	0
TYW1	0.542687	0.0724	3	0
RPS6KA4	0.542441	0.0724	3	0
VTI1B	0.54229	0.0724	3	1
RCCD1	0.541811	0.0724	3	0
SLC1A2	0.541589	0.0726	3	1
GOLGA8H	0.541274	0.0727	2	0
SCRT1	0.540811	0.0727	3	1
FBXO17	0.540755	0.0727	3	0
EXOC8	0.540209	0.0727	3	0
CACNA1G	0.539777	0.0727	3	1
SLC30A9	0.539185	0.0728	3	0
SCARF2	0.538795	0.0729	3	0
RBM39	0.538725	0.0729	3	0
GAS1	0.538164	0.0729	3	0
LRRTM1	0.537786	0.073	3	0
METTL16	0.537132	0.0731	3	0
ATP5A1	0.536554	0.0731	3	0
ANGPT4	0.53644	0.0732	3	1
NUF2	0.536131	0.0732	3	0
PPP1R13L	0.535904	0.0732	3	0
PKNOX2	0.53557	0.0732	3	1
VCPIP1	0.535561	0.0732	3	1
NOS1AP	0.533135	0.0733	3	1
DPY19L1	0.533112	0.0734	3	1
B3GALT2	0.532596	0.0734	3	0
FANCM	0.532349	0.0735	3	1
ARPC1A	0.532272	0.0735	3	0
PLEKHB1	0.5318	0.0736	3	0
ESRP2	0.531672	0.0736	3	0
ABHD15	0.530552	0.0737	3	0
ARHGDIA	0.530335	0.0737	3	1
RNF111	0.530223	0.0737	3	0
TMX3	0.529902	0.0738	3	0
SULT1E1	0.529594	0.0739	3	0
GRID2	0.529464	0.0739	3	0
APCDD1	0.528039	0.074	3	0
PSPN	0.527965	0.074	3	1
CMKLR1	0.52784	0.0741	3	0
STK35	0.527525	0.0741	3	1
LCN1	0.527445	0.0741	3	0
VPS54	0.527037	0.0742	3	1
CYTH3	0.526813	0.0742	3	0
WNT5A	0.526439	0.0742	3	0
MGAT5	0.525785	0.0747	3	0
MFSD3	0.525686	0.0747	3	0
TMEM262	0.525635	0.0747	3	0
C9orf170	0.525478	0.0747	3	0
CCDC85B	0.52499	0.0748	3	0
PDHA1	0.524703	0.075	3	0
ASCC1	0.523925	0.0751	3	0
STON1-GTF2A1L	0.522953	0.0753	3	0
IRF2BPL	0.522898	0.0754	3	0
VPS37B	0.521838	0.0755	3	0
CBX8	0.521828	0.0755	3	0
SGCB	0.521741	0.0756	3	1
CCDC74B	0.521667	0.0757	3	0
ANGPTL6	0.521658	0.0757	3	0
PPP1R1B	0.520747	0.0758	3	0
CEP112	0.520324	0.0758	3	0
WBSCR28	0.520158	0.0758	3	0
KCNK4	0.519564	0.0758	3	1
PYCR2	0.519266	0.0759	3	0
EIF4B	0.518936	0.0759	3	0
CFAP69	0.518915	0.0759	3	0
OSCP1	0.518883	0.0759	3	0
SLC45A4	0.518552	0.0759	3	0
CALR	0.51855	0.0759	3	0
OR5B21	0.517496	0.076	3	0
CREB3L4	0.517199	0.076	3	0
FAM46B	0.517031	0.0763	3	0
MYL4	0.516645	0.0763	3	0
ZNF256	0.516075	0.0764	3	0
PDPK1	0.515745	0.0764	3	0
ZDHHC13	0.51458	0.0764	3	0
TFDP3	0.51448	0.0764	3	0
SAC3D1	0.51428	0.0764	3	0
GLYCTK	0.51335	0.0764	3	0
TUBB1	0.513239	0.0765	3	0
SOWAHC	0.51315	0.0765	3	0
CYLC1	0.513123	0.0765	3	0
CYP1A2	0.513037	0.0765	3	1
CDR2	0.511973	0.0766	3	1
DNAJB11	0.511462	0.0768	3	0
SLC25A17	0.51131	0.0769	3	0
OR5H15	0.510801	0.0769	3	0
IL1RL2	0.510175	0.077	3	0
NBR1	0.509676	0.077	3	0
PADI1	0.509129	0.077	3	0
CRHR2	0.509028	0.0771	3	1
SELPLG	0.508742	0.0771	3	1
PPP1R42	0.508039	0.0772	3	0
MRPS34	0.507877	0.0772	3	0
MSTO1	0.506319	0.0774	3	0
C6orf223	0.505975	0.0775	3	0
BARX1	0.505923	0.0775	3	0
OR2AG2	0.50487	0.0778	3	0
REEP3	0.50448	0.0778	3	0
CCDC107	0.504316	0.0778	3	0
FAM84B	0.502705	0.0781	3	0
CYP26B1	0.502315	0.0781	3	0
GTF2A1L	0.50082	0.0782	3	0
RPP40	0.500622	0.0782	3	0
ADAMTSL4	0.499805	0.0782	3	0
BCL2L15	0.499663	0.0782	3	0
CT47A10	0.49911	0.0782	3	0
TMEM225	0.498976	0.0782	3	0
TMEM251	0.498416	0.0782	3	1
GADD45B	0.498184	0.0783	3	0
PRODH2	0.49785	0.0784	3	1
TMEM98	0.497291	0.0785	3	0
COL8A1	0.497281	0.0786	3	0
GPAM	0.497147	0.0786	3	0
NLRP6	0.496157	0.0787	3	0
RRM2B	0.495915	0.0789	3	0
BSDC1	0.495698	0.079	3	0
PKM	0.494674	0.0792	3	0
ECT2	0.494645	0.0792	3	0
ADAMTS19	0.493967	0.0795	3	0
MSRB1	0.493337	0.0795	3	0
SMC1A	0.493053	0.0797	3	1
OR5C1	0.492965	0.0799	3	0
KCND1	0.492453	0.0799	3	0
UTRN	0.491791	0.0799	3	0
RAB11A	0.49148	0.0799	3	0
SLC39A14	0.491154	0.0799	3	0
RPS19	0.490403	0.0799	3	0
UBE2H	0.490117	0.08	3	1
ZFP41	0.489898	0.08	3	0
NDUFA10	0.489668	0.08	3	1
MYO3B	0.489387	0.0801	3	0
SUGT1	0.489332	0.0801	3	0
GAL3ST4	0.489161	0.0801	3	0
ARSA	0.488654	0.0803	3	0
RNF144B	0.487043	0.0804	3	0
SEC22B	0.486732	0.0804	3	0
TSNAXIP1	0.486708	0.0805	3	0
SNX31	0.486596	0.0805	3	0
STX7	0.486402	0.0805	3	0
CD274	0.48559	0.0805	3	0
ZNF75A	0.485473	0.0805	3	0
USP18	0.484667	0.0805	3	0
ATP6V0A1	0.484607	0.0805	3	0
CYP11B1	0.482936	0.0805	3	0
SCN2A	0.481996	0.0806	3	0
ZNF573	0.481982	0.0806	3	0
TTPAL	0.4817	0.0806	3	0
MRM2	0.481474	0.0806	3	0
ZNF606	0.481334	0.0806	3	0
ACTN4	0.481125	0.0806	3	0
PZP	0.481032	0.0806	3	0
SLC6A14	0.480979	0.0806	3	0
FHDC1	0.480503	0.0807	3	1
TEX43	0.479899	0.0808	3	0
RECQL4	0.479609	0.0808	3	0
LIN7C	0.47948	0.0808	3	1
TMCC2	0.479412	0.0808	3	0
FBXO40	0.479259	0.0809	3	0
CHRNA10	0.479209	0.081	3	0
FAM111B	0.478622	0.081	3	0
SHOX2	0.478435	0.0811	3	0
ACADM	0.477723	0.0812	3	0
SCAMP3	0.477133	0.0813	3	0
PDE8B	0.476179	0.0813	3	0
SOX17	0.475863	0.0815	3	1
PPP1R3C	0.475215	0.0816	3	0
SLC25A3	0.474669	0.0817	3	0
HIST2H2BF	0.474151	0.0818	3	0
PAX7	0.473766	0.0818	3	0
ARGFX	0.473033	0.0821	3	0
CEBPD	0.472918	0.0821	3	0
ATP6V0A2	0.472893	0.0821	3	0
MYO16	0.472613	0.0821	3	0
TNIP1	0.4726	0.0821	3	0
PGK2	0.47214	0.0821	3	0
LCE3D	0.472131	0.0821	3	1
SRPX	0.471602	0.0821	3	0
ADCY2	0.470988	0.0822	3	1
SEC62	0.47098	0.0823	3	0
PARD6G	0.470741	0.0823	3	0
CAPN2	0.470561	0.0824	3	0
TP53TG5	0.470311	0.0824	3	0
SLC25A37	0.470185	0.0824	3	0
PINLYP	0.468561	0.0826	3	0
GSTM1	0.467465	0.0827	3	0
TMPRSS3	0.467259	0.0827	3	0
KCNK16	0.467018	0.0827	3	0
UBE2L6	0.466135	0.0827	3	1
TMEM102	0.465981	0.0828	3	0
PINX1	0.464698	0.0828	3	0
KRT20	0.464382	0.0828	3	0
KIF18A	0.464272	0.0828	3	0
FOXB1	0.463949	0.0828	3	0
GPRC5A	0.463842	0.0828	3	0
CSTA	0.463066	0.0829	3	0
GSTA2	0.462797	0.083	3	0
COMP	0.462732	0.083	3	0
SNCAIP	0.46272	0.083	3	1
ARRDC1	0.46225	0.083	3	0
AGAP6	0.461875	0.0832	3	0
NDUFAF4	0.460987	0.0835	3	0
RPH3AL	0.459913	0.0835	3	0
EEF1E1	0.459674	0.0835	3	0
METTL2B	0.45937	0.0835	3	0
LRRC8B	0.458817	0.0835	3	0
GNAI3	0.45805	0.0837	3	0
ZNF17	0.457796	0.0837	3	0
EXTL1	0.45604	0.0837	3	0
ADAMTS9	0.456001	0.0837	3	1
TMUB1	0.455719	0.0837	3	0
ZC3H4	0.455641	0.0837	3	1
OR52I1	0.455147	0.0837	3	0
GEMIN7	0.454801	0.0838	3	0
GSTT2	0.454576	0.0838	2	0
ZNF251	0.454083	0.0839	3	0
HTT	0.453968	0.084	3	0
C16orf45	0.453757	0.084	3	0
AMTN	0.453502	0.0841	3	0
POTEG	0.453318	N/A	1	0
FAM89A	0.452386	0.0844	3	1
COL16A1	0.452312	0.0845	3	0
CEP55	0.45208	0.0845	3	0
GTF2A1	0.451327	0.0847	3	0
KAT14	0.451166	0.0848	3	0
PODNL1	0.450429	0.085	3	0
OVGP1	0.450076	0.0853	3	1
RBP3	0.449774	0.0853	3	0
ZNF200	0.449121	0.0854	3	0
CHRNA3	0.449092	0.0854	3	1
TMEM52	0.448883	0.0855	3	0
PIM2	0.44761	0.0855	3	1
MT1E	0.447483	0.0855	3	1
ASAH2	0.447419	0.0855	3	0
SETD5	0.446843	0.0856	3	1
C20orf85	0.446701	0.0856	3	0
MBTPS2	0.446515	0.0856	3	0
NINL	0.44629	0.0856	3	1
DESI2	0.445979	0.0858	3	0
SECISBP2L	0.445381	0.0859	3	0
PID1	0.445269	0.0859	3	0
UBAP1	0.445249	0.0859	3	0
CELA2A	0.44482	0.0859	3	1
CNGA2	0.444637	0.0859	3	0
MISP3	0.444627	0.0859	3	1
DCLK1	0.443814	0.086	3	0
IL18RAP	0.443465	0.086	3	0
FAM58A	0.443348	0.086	3	0
SLC30A8	0.443255	0.086	3	1
DDX55	0.44311	0.086	3	0
OR5D14	0.44276	0.086	3	0
PGM3	0.442166	0.086	2	0
ABHD16B	0.441817	0.086	3	0
RPL13A	0.440699	0.0862	3	0
SOD3	0.440414	0.0862	3	0
FCN3	0.440111	0.0862	3	1
ANKRD40	0.439836	0.0863	3	1
PYGM	0.439787	0.0863	3	1
SIK1	0.438689	0.0864	3	0
HERC4	0.437732	0.0864	3	1
SPANXC	0.437507	0.0864	3	0
CCDC142	0.437506	0.0864	3	0
SNRPD2	0.437417	0.0864	3	0
ASTN2	0.43734	0.0864	3	0
MLYCD	0.436961	0.0864	3	0
YAP1	0.436842	0.0864	3	1
RPL13	0.436206	0.0864	3	0
RYBP	0.43615	0.0864	3	0
C4BPB	0.435796	0.0865	3	0
ASCL5	0.435002	0.0865	3	0
LAMB4	0.434567	0.0865	3	0
CYB5D2	0.434097	0.0865	3	0
SLC25A34	0.434004	0.0865	3	0
SPTB	0.433762	0.0865	3	0
IPO8	0.433328	0.0866	3	0
RUFY2	0.433097	0.0866	3	0
SLC37A3	0.432954	0.0866	3	0
WDR62	0.432132	0.0866	3	0
AMER1	0.432024	0.0867	3	0
OR7A5	0.431295	0.0867	3	0
NFE2L1	0.431286	0.0868	3	0
CCDC121	0.431121	0.0868	3	0
NYAP2	0.430875	0.0869	3	1
FAM131C	0.43079	0.0869	3	0
ANKRD54	0.43056	0.0869	3	0
MRVI1	0.430246	0.0869	3	0
SVOP	0.429027	0.0871	3	0
SRI	0.428808	0.0871	3	0
KRTAP26-1	0.428775	0.0872	3	1
PRDX4	0.428463	0.0872	3	0
NAF1	0.427474	0.0872	3	0
TECPR1	0.427314	0.0872	3	0
TBC1D30	0.42728	0.0872	3	1
BRIP1	0.427196	0.0872	3	0
SF3A2	0.427137	0.0873	3	0
THAP3	0.426687	0.0873	3	0
SYCP3	0.426332	0.0874	3	0
SUGP2	0.426041	0.0875	3	0
ERVV-1	0.424899	0.0878	3	0
LDB1	0.423087	0.0878	3	0
RXRA	0.423076	0.0878	3	0
AUNIP	0.422585	0.0879	3	0
PRKX	0.422561	0.0879	3	0
PROKR2	0.422473	0.0879	3	0
FSD1L	0.422435	0.0879	3	0
IZUMO1R	0.422344	0.0879	3	0
FBXO31	0.421914	0.088	3	0
EIF2B2	0.42139	0.088	3	0
LALBA	0.421107	0.088	3	0
MET	0.420927	0.088	3	0
LEMD1	0.420873	0.088	3	0
GABBR2	0.420791	0.088	3	0
H2AFB2	0.420726	0.088	3	0
ASH1L	0.420589	0.088	3	0
LGALS12	0.420273	0.088	3	0
MDGA1	0.419976	0.0881	3	0
ADGRF1	0.419956	0.0881	3	0
GPATCH3	0.419886	0.0881	3	0
STXBP4	0.418805	0.0882	3	0
LRIF1	0.418245	0.0884	3	0
GRIA2	0.417797	0.0884	3	0
C15orf32	0.416361	0.0886	3	0
ZNF726	0.416294	0.0886	3	0
PCDH10	0.415904	0.0886	3	0
COX18	0.415626	0.0889	3	0
HRNR	0.415148	0.0892	3	0
ARR3	0.414674	0.0892	3	0
C3orf33	0.414306	0.0893	3	0
CDHR2	0.414177	0.0893	3	0
SCTR	0.414128	0.0894	3	0
RASD2	0.413881	0.0894	3	0
HELT	0.413745	0.0894	3	0
NOL4L	0.413657	0.0895	3	1
B4GALT6	0.413412	0.0895	3	0
UBE2T	0.413269	0.0895	3	0
RALGPS1	0.412999	0.0895	3	0
MANEA	0.412633	0.0896	3	0
SEMA4F	0.41201	0.0896	3	0
CDK9	0.411562	0.0896	3	0
AGRP	0.411347	0.0897	3	0
SULT1A4	0.410443	0.0898	3	0
DOCK1	0.409981	0.0898	3	1
KCNC4	0.409945	0.0898	3	0
RBM48	0.408434	0.0899	3	0
CEP104	0.407379	0.09	2	0
SMIM19	0.406823	0.09	3	1
NDN	0.406082	0.09	3	1
KIF3B	0.405753	0.0901	3	0
SDR42E2	0.405357	0.0903	3	0
PFDN2	0.405269	0.0903	3	0
EFCAB1	0.404424	0.0904	3	0
ZFP69	0.404176	0.0905	3	0
POMT1	0.404122	0.0905	3	0
NOMO3	0.404071	0.0905	3	0
TP53I11	0.403782	0.0905	3	1
SLFN12	0.403491	0.0905	3	0
SH2D4B	0.403477	0.0905	3	1
MUC19	0.403096	0.0906	3	0
PCNP	0.402599	0.0907	3	0
NDUFS7	0.401962	0.0907	3	1
CD80	0.400721	0.0908	3	0
SLC52A3	0.400616	0.0908	3	1
TMEM67	0.399376	0.0908	3	0
WDR74	0.399194	0.0909	3	0
WBP2NL	0.399051	0.0909	3	0
CD300LG	0.399029	0.0909	3	0
PRDM5	0.3985	0.091	3	0
ALLC	0.398386	0.0911	3	0
MYCT1	0.397889	0.0911	3	0
MYBPC3	0.397863	0.0911	3	0
TOX	0.397824	0.0911	3	0
CFHR3	0.397335	0.0912	3	0
LSM11	0.396921	0.0912	3	0
RWDD4	0.396907	0.0912	3	0
C1orf105	0.396892	0.0912	3	0
LAG3	0.396166	0.0913	3	1
RABGGTA	0.396144	0.0913	3	0
OR4Q3	0.396133	0.0913	3	0
RBM12	0.396067	0.0913	3	0
GSG2	0.395707	0.0914	3	0
GLI3	0.395239	0.0914	3	0
EPHX1	0.395225	0.0914	3	0
AP2A2	0.395092	0.0914	3	1
LNX1	0.394956	0.0914	3	0
SP5	0.394799	0.0914	3	0
FBXO38	0.394061	0.0916	3	0
CCNYL1	0.393697	0.0916	3	0
LSS	0.392337	0.0916	3	1
ATF5	0.391833	0.0917	3	1
FXYD2	0.391447	0.0917	3	0
UBL5	0.390291	0.0918	3	0
CTNNA2	0.390201	0.0918	3	1
CSNK1A1L	0.390155	0.0918	3	0
IFT172	0.389746	0.0921	3	0
SLAIN1	0.389741	0.0921	3	0
AGAP2	0.389398	0.0921	3	0
C3orf58	0.388651	0.0921	3	0
STK33	0.388647	0.0921	3	0
COL9A3	0.387858	0.0922	3	0
KRT17	0.387543	0.0923	3	0
SZT2	0.386885	0.0924	3	0
ADORA2A	0.386774	0.0924	3	1
RRAGC	0.386558	0.0924	3	0
ACP5	0.386524	0.0924	3	1
TIMM22	0.386313	0.0924	3	0
PBX1	0.386178	0.0924	3	0
PRELP	0.386052	0.0925	3	0
TTC9B	0.385586	0.0927	3	1
GATAD1	0.385552	0.0927	3	0
CLCN7	0.384837	0.0927	3	0
CACNA2D3	0.383886	0.0927	3	1
PDK1	0.383722	0.0927	3	1
RTL8A	0.383425	0.0927	3	0
KIRREL3	0.383177	0.0928	3	1
AAED1	0.382254	0.0928	3	1
CCDC151	0.381741	0.093	3	1
TMEM43	0.381559	0.0931	2	0
PCDH9	0.38115	0.0931	3	0
ABCG2	0.381063	0.0931	3	0
STK26	0.38082	0.0933	3	0
KDM1A	0.380275	0.0933	3	0
HTR3D	0.379173	0.0938	3	0
SLC25A47	0.379129	0.0938	3	0
TNRC18	0.378835	0.0939	3	0
FOSL2	0.378081	0.094	3	1
OOSP2	0.378041	0.0941	3	0
SLC12A6	0.377464	0.0941	3	0
SPECC1L	0.377325	0.0941	3	1
CCL17	0.376397	0.0941	3	1
NRIP2	0.376014	0.0942	3	0
NRBP2	0.37566	0.0943	3	1
NANOS2	0.37528	0.0944	3	1
KCNIP4	0.374584	0.0944	3	0
STAMBP	0.374547	0.0944	3	0
UFSP1	0.374302	0.0944	3	0
C6orf10	0.373943	0.0944	3	0
MOCS2	0.373723	0.0946	3	0
ACAD10	0.372152	0.0948	3	0
BHLHA9	0.372124	0.0948	3	0
METTL3	0.371683	0.0948	3	0
ZNF131	0.371574	0.0948	3	0
CNIH3	0.371324	0.0948	3	0
ATP6V0E1	0.37117	0.0948	3	0
HS1BP3	0.371017	0.0948	3	0
SLC46A1	0.370971	0.0948	3	0
RSPO3	0.370758	0.0948	3	0
RIPPLY3	0.370037	0.0949	3	1
NQO2	0.369829	0.0949	3	0
BABAM2	0.369273	0.095	3	0
ANKRD55	0.368532	0.0951	3	0
CH17-360D5.1	0.368316	0.0951	3	0
CNTN4	0.36787	0.0952	3	0
FAM199X	0.367376	0.0952	3	0
RARRES1	0.366645	0.0953	3	0
ITPRIP	0.366568	0.0954	3	1
VPS9D1	0.366426	0.0954	3	0
DPP9-AS1	0.365923	0.0955	3	1
DHRS12	0.364491	0.0958	3	0
MANBA	0.363033	0.096	3	0
TET3	0.36303	0.096	3	0
THSD1	0.362177	0.0961	3	0
AIF1L	0.361672	0.0961	3	0
ALDH3B1	0.361403	0.0963	3	0
PCGF5	0.360281	0.0966	3	1
TNFAIP8L1	0.359934	0.0966	3	0
DHDH	0.359911	0.0967	3	0
E2F8	0.35915	0.097	3	0
MSC	0.358326	0.0971	3	0
CEP250	0.355749	0.0974	3	0
RHOD	0.355573	0.0975	3	1
GRM5	0.355537	0.0975	3	0
APEH	0.355461	0.0975	3	0
RPL17-C18orf32	0.354062	0.0976	3	0
BIRC2	0.353272	0.0976	3	0
KIF26A	0.352985	0.0977	3	0
DFNA5	0.351889	0.098	3	0
PSPC1	0.351602	0.0981	3	0
MYBPHL	0.351297	0.0982	3	0
CHMP2A	0.35128	0.0982	3	0
TMEM242	0.351273	0.0982	3	1
OR2L3	0.350076	0.0984	3	0
RGPD3	0.349846	0.0984	3	0
IRS2	0.348916	0.0984	3	1
CCDC136	0.348532	0.0988	3	0
DUS1L	0.348252	0.0988	3	0
GNAQ	0.348227	0.0988	3	0
POP1	0.348095	0.0989	3	0
PMEL	0.347327	0.0991	3	0
PRSS3	0.347228	0.0992	3	0
TARS2	0.34694	0.0992	3	0
DUSP8	0.346544	0.0992	3	0
SLC44A5	0.346437	0.0992	3	0
BTK	0.34629	0.0992	3	1
PCDHGA11	0.346006	0.0992	3	0
ADGRE5	0.345963	0.0992	3	1
VPS37C	0.345776	0.0992	3	0
SNCA	0.345597	0.0992	3	0
PRIMPOL	0.345371	0.0992	3	1
THSD7A	0.34517	0.0992	3	0
ERBB3	0.344896	0.0992	3	0
ERV3-1	0.344891	N/A	1	0
SAGE1	0.344462	0.0993	3	0
FAT1	0.343692	0.0994	3	0
GATAD2B	0.343475	0.0994	3	0
GPM6B	0.343431	0.0994	3	0
EVI5L	0.343329	0.0994	3	0
MRPL4	0.343312	0.0994	3	0
COL9A1	0.343206	0.0994	3	0
B3GNT3	0.343091	0.0994	3	0
UGT3A2	0.342383	0.0995	3	1
IL23A	0.342286	0.0996	3	0
EFR3A	0.342101	0.0997	3	0
CEP57	0.342043	0.0999	3	1
SS18L1	0.341828	0.1	3	0
FAM98A	0.340858	0.1	3	0
SVIP	0.340852	0.1	3	0
MUC21	0.340082	0.1001	3	0
OR8B4	0.33964	0.1002	3	0
GIMAP5	0.339023	0.1003	3	0
GPR33	0.338583	0.1004	3	1
PELI3	0.337634	0.1005	3	0
TTR	0.337619	0.1005	3	0
EMB	0.337506	0.1006	3	1
MTG2	0.337054	0.1006	3	1
MELK	0.336439	0.1006	3	0
NAGPA	0.336265	0.1006	3	0
AGO4	0.336262	0.1006	3	0
TMEM229A	0.33592	0.1006	3	0
AGBL4	0.335835	0.1007	3	0
ZNF304	0.335751	0.1007	3	0
GNL2	0.33408	0.1012	3	1
THAP6	0.333826	0.1012	3	0
SYCP2	0.333726	0.1013	3	0
S100A2	0.333418	0.1014	3	1
FUBP3	0.332247	0.1017	3	1
TECTB	0.332167	0.1017	3	0
PPP2R2B	0.332004	0.1017	3	0
GTSF1	0.331921	0.1017	3	0
OR4F16	0.331466	0.1019	3	0
KCTD8	0.330475	0.102	3	0
GALNT9	0.330194	0.102	3	0
PTMA	0.330146	0.102	3	0
RAB5B	0.330072	0.1021	3	0
MPC1	0.330063	0.1021	3	0
ZNF704	0.330051	0.1021	3	0
CCDC185	0.329481	0.1022	3	0
DYNC1LI2	0.32888	0.1023	3	0
SHISA4	0.328018	0.1023	3	0
CXCL1	0.326995	0.1024	3	0
RGS9	0.326941	0.1025	3	0
ALDH4A1	0.326396	0.1026	3	1
KLHL30	0.326085	0.1027	3	0
COL6A2	0.326007	0.1027	3	0
SLC2A2	0.325991	0.1028	3	0
MLNR	0.325792	0.1029	3	1
TMEM139	0.325605	0.103	3	0
ZNF749	0.325504	0.103	3	0
SLC35C2	0.325358	0.1031	3	0
SUV39H1	0.325027	0.1032	3	0
AKT1	0.324952	0.1032	3	0
SNX5	0.324204	0.1033	3	0
CRYBA4	0.323805	0.1034	3	0
AMDHD1	0.323735	0.1034	3	0
RGS19	0.323729	0.1035	3	0
DRD3	0.323719	0.1035	3	0
POLR3H	0.323234	0.1035	3	0
B4GALT1	0.322472	0.1035	3	0
CIR1	0.321863	0.1036	3	1
Sep_02	0.3217	0.1036	3	0
CD300LF	0.321329	0.1036	3	1
STATH	0.321042	0.1037	3	0
PIGC	0.320934	0.1037	3	0
SERINC1	0.320493	0.1037	3	0
PER2	0.320248	0.1037	3	0
COX6A2	0.320174	0.1037	3	0
L3MBTL2	0.319677	0.1037	3	0
ABCC6	0.319571	0.1037	3	0
CLCN2	0.319028	0.104	3	0
ITGAL	0.318871	0.104	3	0
VENTX	0.318613	0.104	3	1
LMX1B	0.317189	0.1043	3	0
ZNF346	0.317174	0.1044	3	0
PTGR1	0.316918	0.1044	3	0
ABCA6	0.316333	0.1046	3	0
C19orf53	0.316068	0.1046	3	0
ZNF266	0.31592	0.1049	3	0
NHEJ1	0.315588	0.105	3	1
XRCC1	0.315541	0.1051	3	0
GALNT8	0.315028	0.1052	3	0
KSR1	0.31455	0.1052	3	1
ST6GALNAC3	0.314355	0.1052	3	0
KCNJ16	0.314171	0.1052	3	0
EFHB	0.314165	N/A	1	0
HES4	0.314158	0.1052	3	0
OR7D4	0.314038	0.1053	3	1
ALX1	0.313927	0.1053	3	0
IQGAP3	0.313882	0.1053	3	0
POP7	0.313544	0.1053	3	0
NUGGC	0.313271	0.1053	3	0
POLR2F	0.311769	0.1054	3	1
ARMT1	0.311391	0.1055	3	0
SLC30A2	0.310752	0.1055	3	1
DNAJC12	0.310584	0.1055	3	0
TARSL2	0.310242	0.1055	3	1
RAMP3	0.310167	0.1055	3	0
CEP19	0.309972	0.1055	3	0
IL11	0.309956	0.1055	3	0
UBE2F	0.309629	0.1055	3	0
ADGRF2	0.309581	0.1055	3	0
C1orf168	0.309064	0.1058	3	0
MIER2	0.308478	0.106	3	0
DENND4B	0.308426	0.106	3	1
SLC35E3	0.307838	0.106	3	0
VAC14	0.307769	0.106	3	0
HIPK1	0.307356	0.106	3	0
LRP1B	0.307333	0.106	3	0
[truncated: 16,884 more rows]

## Sheet: genome-wide CRISPRa (Erastin)
symbol	AvgLogFC	FDR	#gRNA	signif gRNAs
LRP8	9.72972	0	3	3
ITGB3	8.0746	0	3	3
GCH1	6.82619	0	3	3
ITGB5	6.64687	0	3	2
AIFM2	6.29909	0	3	3
SELENBP1	5.87761	0	3	3
SLC7A11	5.27725	0	3	3
ARHGAP20	5.1116	0	3	2
ARHGEF26	5.04575	0	3	2
ARHGAP45	4.92342	0	3	2
SIM2	4.69989	0	3	2
C19orf38	4.14868	0	3	2
SDC4	3.99477	0	3	2
PDK3	3.90367	0	3	2
SLC5A5	3.87506	0	3	3
FRMD4B	3.85086	0	3	1
ZNF93	3.67634	0	3	2
ARL4D	3.673	0	3	2
NUP160	3.67139	0	3	2
NQO1	3.612	0	3	2
FOXF1	3.49921	0	3	2
SDC2	3.49283	0	3	2
FOXF2	3.4829	0	3	2
MBOAT2	3.47318	0	3	3
DOCK5	3.36688	0	3	3
IRS4	3.28891	0	3	3
GLI4	3.28043	0	3	1
STAU1	3.04971	0.0001	3	2
C22orf42	3.04058	0.0001	3	2
RELL1	3.00527	0.0001	3	2
AGPAT2	2.99986	0.0001	3	2
DDHD2	2.96058	0.0001	3	2
C9	2.8877	0.0003	3	3
BCHE	2.88615	0.0003	3	2
TSPY4	2.8615	0.0003	3	2
ASPA	2.84216	0.0003	3	1
C17orf102	2.80965	0.0004	3	2
ZC3H8	2.7927	0.0004	3	1
SPATA31A5	2.78904	0.0004	3	2
TAF8	2.75268	0.0004	3	2
SPOPL	2.74586	0.0005	3	2
PSMB2	2.72378	0.0006	3	2
USP6	2.71363	0.0006	3	2
SMIM3	2.69514	0.0007	3	2
TBC1D3E	2.68537	0.0008	3	2
ATXN1	2.66263	0.0008	3	2
SUDS3	2.65967	0.0008	3	2
SAMD7	2.64678	0.0009	3	2
SLC1A3	2.59284	0.0012	3	2
NAE1	2.59033	0.0012	3	2
KRT24	2.56649	0.0014	3	2
COA1	2.5565	0.0014	3	3
ADRA1D	2.54637	0.0015	3	2
S100A1	2.54192	0.0015	3	1
EFHD1	2.53516	0.0015	3	3
DPY19L4	2.51787	0.0017	3	2
CITED2	2.51405	0.0017	3	2
CACNA1D	2.50436	0.0017	3	2
C14orf39	2.49747	0.0017	3	2
GRK3	2.49653	0.0017	3	2
JMJD1C	2.49016	0.0017	3	2
OR7G1	2.48689	0.0017	3	2
MAGI3	2.4816	0.0017	3	2
OR51D1	2.47681	0.0017	3	2
N4BP2L2	2.47156	0.0018	3	2
CORO1B	2.45961	0.0018	3	2
CNTNAP5	2.4292	0.0018	3	2
USP21	2.41986	0.0018	3	2
STON1	2.39828	0.0021	3	2
TRABD2B	2.35733	0.0022	3	2
PER1	2.35671	0.0023	3	1
MRPL13	2.349	0.0024	3	2
GMIP	2.34815	0.0024	3	2
FOXN3	2.30751	0.0028	3	2
AXIN2	2.30749	0.0028	3	2
ZMYM1	2.30154	0.0028	3	2
DAD1	2.28346	0.003	3	2
IFT81	2.28195	0.003	3	2
SLC25A48	2.26896	0.0031	3	2
HIST1H2BO	2.25892	0.0032	3	2
ABCC3	2.25832	0.0032	3	2
NR5A1	2.25071	0.0032	3	2
SMPDL3A	2.24775	0.0032	3	2
ZBTB18	2.23694	0.0034	3	2
TTC34	2.22481	0.0035	3	2
NDUFAF8	2.2184	0.0035	3	2
DAB2	2.20816	0.0035	3	2
NFE2L1	2.19711	0.0035	3	2
CCND2	2.19366	0.0035	3	2
RND3	2.19235	0.0035	3	2
OR2W5	2.16188	0.004	3	2
CD99L2	2.15753	0.004	3	2
MAT1A	2.1518	0.004	3	2
CHMP4A	2.1514	0.004	3	2
STX18	2.14556	0.0041	3	2
TSSK4	2.14269	0.0042	3	2
TNFRSF10D	2.14254	0.0042	3	2
COX7A1	2.14247	0.0042	3	2
GRIA3	2.13311	0.0042	3	0
NOS1	2.12877	0.0042	3	2
ZNF546	2.12786	0.0042	3	2
LIX1	2.12785	0.0042	3	2
MCUR1	2.12023	0.0042	3	2
KRT77	2.10954	0.0043	3	2
STT3A	2.10161	0.0043	3	2
CCL26	2.09383	0.0043	3	2
UBE2L6	2.0928	0.0043	3	2
KIAA1468	2.08869	0.0043	3	2
SOX9	2.08532	0.0045	3	2
KLHL29	2.08397	0.0045	3	3
PTGR1	2.07972	0.0045	3	2
ITGA9	2.07867	0.0046	3	1
PDE6H	2.07824	0.0046	3	2
ARMC6	2.07543	0.0046	3	2
GNA12	2.07422	0.0046	3	2
DUSP26	2.07059	0.0046	3	2
VAPA	2.06915	0.0046	3	2
ZFAND5	2.05885	0.0046	3	2
HSF4	2.05378	0.0047	3	2
TTC5	2.04893	0.0047	3	2
KIAA1614	2.04836	0.0047	3	2
SIRT3	2.03459	0.0049	3	2
PDSS2	2.02347	0.0049	3	2
MDH1	2.02184	0.0049	3	2
PBRM1	2.0202	0.005	3	2
C11orf1	2.01393	0.005	3	1
GLIPR1L2	2.00745	0.005	3	3
PPP2R5E	2.00336	0.005	3	2
FASTKD3	1.99955	0.005	3	2
CRIM1	1.99898	0.005	3	2
MRAS	1.99832	0.005	3	2
OSBPL10	1.99723	0.005	3	2
NT5E	1.99071	0.005	3	2
CRTC3	1.98933	0.005	3	2
SERPINB9	1.98874	0.005	3	2
TIMM17B	1.9841	0.005	3	2
SRPX	1.97928	0.005	3	2
TRIM62	1.96662	0.005	3	2
ARHGEF6	1.96345	0.005	3	2
ELOVL2	1.95465	0.005	3	2
NOP10	1.9528	0.005	3	2
COL2A1	1.94392	0.0051	3	2
HTN3	1.94016	0.0051	3	1
GPSM1	1.93102	0.0051	3	2
RNF19B	1.92679	0.0051	3	2
CPNE5	1.92554	0.0051	3	2
FERD3L	1.92457	0.0052	3	2
SNED1	1.92257	0.0053	3	2
MATR3	1.92228	0.0053	3	1
PEAR1	1.91766	0.0054	3	2
TLN1	1.91614	0.0054	3	2
PCDHA2	1.90637	0.0054	3	2
FAM157A	1.90594	0.0054	3	1
OR2M3	1.90237	0.0054	3	1
LOXL4	1.89194	0.0056	3	2
VDAC1	1.88974	0.0056	3	2
OR2C1	1.88889	0.0056	3	2
DEFB105B	1.88818	0.0057	3	2
HGF	1.88136	0.0057	3	2
CHRDL1	1.87301	0.0057	3	2
DLL4	1.87012	0.0057	3	2
HMGCS2	1.86794	0.0057	3	2
R3HDM1	1.8646	0.0059	3	2
SS18L2	1.86045	0.0059	3	2
PDCD6	1.84499	0.0064	3	1
FOSB	1.8429	0.0064	3	2
F2RL2	1.84216	0.0064	3	1
SF3B2	1.84059	0.0064	3	2
GPR173	1.83958	0.0064	3	2
PCED1B	1.83804	0.0064	3	2
HMBOX1	1.83774	0.0064	3	1
DPYS	1.83611	0.0064	3	1
METTL11B	1.83564	0.0064	3	1
MSX1	1.82619	0.0067	3	2
GIGYF2	1.82009	0.0068	3	2
SMAD9	1.81168	0.0069	3	2
OPN1LW	1.80884	0.007	3	1
GAS2L2	1.80355	0.007	3	1
TSPAN18	1.80105	0.007	3	1
RHBDL2	1.7995	0.007	3	1
EHMT1	1.79764	0.007	3	2
CDHR4	1.77512	0.0075	3	2
SRSF9	1.77426	0.0075	3	0
HAS1	1.77311	0.0075	3	1
C1QB	1.77235	0.0075	3	2
AADACL4	1.76724	0.0075	3	2
ACTL6A	1.76432	0.0075	3	1
IGSF1	1.7635	0.0075	3	3
ZMYM3	1.76038	0.0076	3	2
TREML1	1.75698	0.0076	3	1
TARM1	1.73919	0.0081	3	1
PRDM8	1.73822	0.0081	3	1
KCTD21	1.7367	0.0081	3	1
TIMM50	1.73346	0.0081	3	1
ZNF582	1.731	0.0081	3	2
KCNJ16	1.72492	0.0083	3	1
STUB1	1.72174	0.0083	3	1
SLC1A2	1.72048	0.0083	3	2
NTRK3	1.70967	0.0083	3	1
SLC22A25	1.70533	0.0083	3	2
PM20D2	1.70464	0.0083	3	0
GPR17	1.69429	0.0083	3	1
PCDH8	1.68835	0.0083	3	1
FBXO18	1.68259	0.0084	3	2
FOXO3	1.68247	0.0084	3	1
PLXNA4	1.67969	0.0085	3	1
ZNF480	1.67155	0.0086	3	2
MED8	1.65758	0.0091	3	2
TAS2R31	1.65204	0.0091	3	1
ALG10B	1.64934	0.0093	3	1
MSI1	1.6412	0.0093	3	2
ATP6V0E1	1.63527	0.0093	3	1
PHTF1	1.63033	0.0093	3	1
POLR2E	1.61981	0.0094	3	1
SLC12A6	1.61935	0.0094	3	1
AKR1B1	1.61852	0.0094	3	1
SRPRB	1.61759	0.0095	3	1
PCDHGB4	1.61628	0.0095	3	1
ELOF1	1.6161	0.0096	3	1
SAP130	1.61329	0.0097	3	1
FCHSD2	1.6132	0.0097	3	1
LUZP2	1.61254	0.0097	3	1
BTG3	1.61245	0.0097	3	1
MNX1	1.61207	0.0097	3	1
BTF3	1.61084	0.0097	3	1
NPY	1.60289	0.0099	3	1
POLK	1.59539	0.01	3	1
DLST	1.59418	0.0101	3	0
HSPB11	1.58337	0.0104	3	1
AP3D1	1.58322	0.0104	3	2
GPR4	1.58029	0.0104	3	1
SLC17A1	1.57784	0.0105	3	1
JAKMIP3	1.57475	0.0105	3	1
SRRT	1.57274	0.0105	3	1
NUAK1	1.56692	0.0106	3	1
ANKRD33	1.56569	0.0107	3	0
GLRA2	1.5626	0.0107	3	1
CAPSL	1.5612	0.0107	3	1
ZNF511-PRAP1	1.55854	0.0107	3	1
HBP1	1.54395	0.0108	3	0
FERMT3	1.54359	0.0108	3	0
EXOC3L4	1.53686	0.0108	3	1
SEMA6D	1.53545	0.0108	3	1
BCL2L12	1.53275	0.0108	2	1
CHRM4	1.52922	0.0109	3	1
TFE3	1.52211	0.011	3	1
NECAB1	1.51744	0.0111	3	1
MRM2	1.51519	0.0111	3	1
SNAP29	1.51514	0.0111	3	1
PAICS	1.50979	0.0111	3	1
OTOS	1.50509	0.0112	3	1
TTC16	1.50277	0.0113	3	1
DOCK8	1.50146	0.0113	3	0
KIF1A	1.49652	0.0114	3	1
PRDM9	1.49507	0.0114	3	1
CYTH3	1.49374	0.0114	3	1
MAP3K19	1.49036	0.0115	3	1
SPC24	1.48823	0.0116	3	1
ENO1	1.48821	0.0117	3	1
DCAF4L1	1.48727	0.0118	3	1
ST13	1.4853	0.0118	3	1
OR3A3	1.48257	0.0118	3	1
CD70	1.47854	0.0118	3	1
LIPC	1.47556	0.0118	3	0
SUFU	1.4737	0.0118	3	1
ATAD1	1.47255	0.0118	3	1
PNRC1	1.47212	0.0118	3	1
DENND5A	1.46998	0.012	3	1
CYLD	1.46678	0.012	3	1
RPL36AL	1.4653	0.012	2	1
CCT8	1.46341	0.012	3	1
PTP4A1	1.45705	0.0122	3	0
KRT84	1.45479	0.0122	3	0
ILDR1	1.45395	0.0122	3	0
APOBR	1.44864	0.0124	3	1
ARHGAP11A	1.44778	N/A	1	0
CD8A	1.44576	0.0125	3	1
LOC730183	1.44475	0.0126	3	1
ARSI	1.43923	0.0126	3	0
HHIP	1.4386	0.0126	3	1
KRT28	1.43689	0.0126	3	1
GOLGA2	1.43597	0.0126	3	0
SLC26A6	1.43521	0.0126	3	1
MS4A1	1.43371	0.0126	3	1
LLPH	1.42594	0.0126	3	1
FOLR2	1.41963	0.0127	3	0
FAM177A1	1.41918	0.0128	3	1
MEGF8	1.41437	0.0128	3	1
ELAVL2	1.41316	0.0128	3	1
RAB31	1.41194	0.013	3	1
HEXIM1	1.41065	0.013	3	0
USP2	1.40862	0.013	3	1
GREM1	1.40812	0.013	3	1
SFXN2	1.40761	N/A	1	0
MINK1	1.40639	0.0131	3	1
FBXO8	1.40295	0.0131	2	1
SYPL1	1.40167	0.0131	3	0
LILRA1	1.39657	0.0133	3	1
ZNF320	1.39445	0.0133	3	1
SULT1A4	1.39094	0.0133	3	1
SMYD5	1.38896	0.0133	3	1
COPE	1.38498	0.0133	3	0
KRTAP20-1	1.38391	0.0133	3	1
DHDH	1.38055	0.0133	3	1
NLGN4Y	1.37964	0.0133	3	0
GRAMD1C	1.3796	0.0133	3	1
BHMT	1.37653	0.0134	3	1
STK26	1.37639	0.0134	3	1
HMCN1	1.37038	0.0134	3	1
MGAT5B	1.37005	0.0134	3	1
TMEM204	1.36861	0.0135	3	1
HSPB9	1.36644	0.0135	3	1
BCL6B	1.36248	0.0135	3	0
IVD	1.35791	0.0137	3	1
NFE4	1.35254	0.0139	3	1
KRTAP4-9	1.35253	N/A	1	0
PUSL1	1.34916	0.014	3	1
MAPKAPK5	1.34428	0.0142	3	0
ZBTB6	1.34358	0.0142	3	1
UBA1	1.33858	0.0146	3	1
CTDSPL	1.3349	0.0147	3	1
VPS51	1.32898	0.0147	3	1
RASSF3	1.32796	0.0147	3	1
FCRLB	1.32639	0.0148	3	1
UBA5	1.32143	0.0148	3	1
PRKCZ	1.31692	0.015	3	1
SLC39A3	1.31622	0.015	3	1
CHML	1.31278	0.015	3	1
ANAPC11	1.30907	0.0152	3	1
C18orf25	1.30902	0.0152	3	1
ANKRD20A3	1.30329	0.0155	2	1
ITGA2B	1.30176	0.0155	3	0
GDPD4	1.2982	0.0155	3	1
AKAIN1	1.29759	0.0155	3	1
CELF2	1.29749	0.0155	3	1
HSD17B2	1.28976	0.0157	3	1
TNN	1.28936	0.0158	3	0
CABP4	1.28911	0.0158	3	1
NRG3	1.28253	0.0158	3	1
DPP9-AS1	1.28195	0.0159	3	0
AURKB	1.27911	0.0159	3	1
RBM45	1.27859	0.0159	3	1
DNAJB2	1.27611	0.0159	3	1
FLAD1	1.27608	0.0159	3	1
OSBPL1A	1.27403	0.0159	3	0
RRP9	1.2739	0.016	3	0
OR2T27	1.27252	0.016	3	1
NSF	1.26725	0.016	3	1
JUP	1.26634	0.016	3	0
YEATS2	1.26195	0.0161	3	1
TMEM101	1.25794	0.0161	3	1
SNTN	1.2576	0.0161	3	1
DACT2	1.25669	0.0162	3	0
DRAP1	1.25641	0.0162	3	1
ADAMTSL4	1.25572	0.0162	3	1
IFT52	1.25567	0.0162	3	0
PITHD1	1.25443	0.0162	3	1
DOPEY2	1.24838	0.0163	3	0
ZNF174	1.24617	N/A	1	0
FAM92B	1.24573	0.0164	3	1
PCOLCE	1.2452	0.0164	3	0
THY1	1.24281	0.0165	3	1
PTP4A2	1.24191	0.0165	3	1
CPXM2	1.24142	0.0165	3	0
NFKBIL1	1.24073	0.0165	3	1
SLC25A39	1.23055	0.0166	3	1
VIT	1.22969	0.0167	3	0
FAM89A	1.22566	0.0168	3	1
UBAP2L	1.2244	0.0168	2	1
STX2	1.22313	0.0168	3	1
UST	1.22214	0.0168	3	1
SYTL3	1.22107	0.0168	3	0
HDGFRP3	1.22101	0.0168	3	1
SLC23A2	1.21777	0.0168	3	0
ZBTB41	1.21651	0.0168	3	0
DNAJB8	1.21032	0.0171	3	1
ADAMTS1	1.20988	0.0171	3	1
C4BPB	1.20984	0.0171	3	0
RIN2	1.2087	0.0171	3	1
MUC3B	1.20725	0.0172	3	0
KIFAP3	1.20462	0.0172	3	1
SCGB1D2	1.20291	0.0173	3	1
NLRP12	1.19801	0.0175	3	0
GPR151	1.19675	0.0175	3	1
LKAAEAR1	1.19654	0.0175	3	0
ANKRD50	1.19642	0.0175	3	1
CAPN7	1.19489	0.0175	3	1
FOXA1	1.1908	0.0176	3	1
AMPD2	1.19074	0.0176	3	1
FAM89B	1.19033	0.0176	3	0
RORC	1.18713	0.0178	3	0
NUDT3	1.18536	0.0178	3	1
ZNF14	1.18377	0.0178	3	0
IMP4	1.17829	0.0179	3	1
WDR5B	1.17808	0.0179	3	1
DPCR1	1.17555	0.018	3	1
DEFB121	1.17516	0.0181	3	1
LNX2	1.17455	0.0181	3	1
PLOD2	1.16667	0.0183	3	0
CNGA4	1.16502	0.0183	3	1
MCU	1.16442	0.0183	3	1
UBE2G2	1.16417	0.0183	3	1
DEFB1	1.16072	0.0185	3	0
SLC35A2	1.15998	0.0185	3	0
VIPR1	1.15378	0.0186	3	1
ACVRL1	1.1517	0.0186	3	0
HIGD1B	1.15045	0.0186	3	1
TCEAL2	1.1483	0.0186	3	0
LEPROTL1	1.14814	0.0186	3	1
SRA1	1.14804	0.0186	3	1
ZNF805	1.14678	0.0186	3	0
PREX2	1.14577	0.0186	3	1
CRLF3	1.14468	0.0186	3	1
B3GALNT2	1.13783	0.0187	3	0
STX8	1.13666	0.0188	3	1
TMEM225B	1.13389	0.0189	3	0
P2RY14	1.12945	0.0191	3	0
CALCR	1.12333	0.0194	3	0
POP4	1.12105	0.0195	3	1
SGSM3	1.11787	0.0196	3	0
ARHGDIB	1.11608	0.0197	3	1
ENTPD8	1.11603	0.0197	3	0
FAM47A	1.11591	0.0197	3	1
LOC100129083	1.11393	0.0197	3	1
ZNF534	1.11197	0.0197	3	0
LEP	1.11176	0.0197	3	0
SYTL5	1.11113	0.0197	3	1
FAN1	1.10919	0.0197	3	0
TGFBR2	1.10751	0.0197	3	1
C15orf38-AP3S2	1.10636	0.0197	3	1
S1PR1	1.10493	0.0197	3	1
ATP2A2	1.10481	0.0197	3	0
CEP57	1.1042	0.0197	3	0
ANKRD35	1.10185	0.0199	3	1
DLEU7	1.1003	0.0201	3	1
C15orf53	1.09939	0.0201	3	1
LINGO1	1.09713	0.0201	3	0
C2orf68	1.09526	0.0203	3	1
GSTZ1	1.09491	0.0203	3	0
RNF19A	1.09197	0.0205	3	1
SLC7A1	1.09146	0.0205	3	0
RTN3	1.09057	0.0205	3	1
TDGF1	1.08949	0.0205	3	1
CETP	1.08498	0.0205	3	1
EEF2K	1.08284	0.0205	3	1
BDP1	1.0815	0.0205	3	1
DOCK3	1.07659	0.0209	3	1
RPL7L1	1.07554	0.0209	3	1
TPD52L1	1.07293	0.0209	3	1
LTC4S	1.07066	0.021	3	0
YBEY	1.07031	0.021	3	1
CHSY3	1.06355	0.021	3	1
KIF19	1.06233	0.0211	3	1
SLCO2B1	1.05886	0.0212	3	1
CELA3B	1.05811	0.0213	3	0
RAET1E	1.05799	0.0213	3	1
ATF5	1.05547	0.0213	3	1
FEZ2	1.05417	0.0214	3	0
AAR2	1.05345	0.0214	3	1
CNOT2	1.05044	0.0214	3	0
GLRX2	1.05009	0.0214	3	1
FGF21	1.04978	0.0214	3	1
MOK	1.04879	0.0214	3	1
TOGARAM1	1.04847	0.0214	3	1
CFAP99	1.04644	0.0216	3	0
GPR32	1.0456	0.0216	2	1
FDCSP	1.04413	0.0216	3	1
ARL17A	1.03984	0.0217	3	1
HIST1H3H	1.03925	0.0217	3	0
CASC3	1.03663	0.0218	3	0
NUDT16L1	1.03527	0.0218	3	1
UGT3A2	1.03287	0.0218	3	1
CENPO	1.03149	0.0218	3	1
LY6E	1.03119	0.0218	3	0
EPHA7	1.03078	0.0218	3	0
HS3ST1	1.02999	0.0218	3	1
NTNG1	1.02673	0.0218	3	0
MTRF1	1.02514	0.0219	3	1
PTK2	1.02469	0.0219	3	1
ARHGEF38	1.02414	0.0219	3	1
MAP10	1.0239	0.0219	3	1
AK2	1.02079	0.022	3	0
PFKM	1.01995	0.0221	3	1
TMEM61	1.01974	0.0221	3	0
PKN2	1.0176	0.0222	3	0
GPR75-ASB3	1.0169	0.0222	3	0
FAM25A	1.01668	0.0222	3	1
ZNF581	1.01571	0.0222	3	0
KLRF1	1.01511	0.0223	3	1
KRT18	1.01304	0.0224	3	1
FAM72D	1.01245	N/A	1	0
CERS3	1.01174	0.0224	3	0
CHST6	1.0097	0.0226	3	0
ZDHHC4	1.00498	0.0226	3	1
B3GLCT	0.99813	0.0228	3	1
CHTOP	0.99507	0.0229	3	1
GDF9	0.992719	0.0229	3	0
SP3	0.991702	0.0229	3	0
OR10H5	0.987515	0.023	3	1
RCE1	0.986081	0.0231	3	1
HIST1H1D	0.984495	0.0232	3	0
CCAR2	0.982038	0.0233	3	1
SYVN1	0.979734	0.0233	3	1
NEO1	0.979381	0.0233	3	1
CDAN1	0.979178	0.0233	3	0
IQUB	0.976759	0.0233	3	0
HACD2	0.974407	0.0233	3	0
HPCA	0.971464	0.0234	3	1
KRTAP9-7	0.969697	0.0236	3	0
DGCR6	0.968901	0.0236	3	1
SAPCD2	0.967027	0.0236	3	1
MATK	0.964551	0.0237	3	1
RARG	0.964517	0.0237	3	1
ATP11B	0.96343	0.0237	3	0
TMEM216	0.961208	0.0237	3	1
ST6GALNAC2	0.960767	0.0237	3	0
GPC3	0.959884	0.0237	3	0
GPR62	0.957923	0.0239	3	1
PAQR4	0.956681	0.024	3	1
ALG3	0.956325	0.024	3	0
REEP3	0.952858	0.0241	3	1
SYNPR	0.951317	0.0241	3	0
SEC14L6	0.949169	0.0242	3	0
BMPR2	0.94727	0.0242	3	1
MYO6	0.94712	0.0242	3	1
TEKT3	0.946303	0.0243	3	0
LAMA4	0.946234	0.0243	3	0
GABRG1	0.946155	0.0243	3	1
SPCS3	0.945468	0.0244	3	1
ARHGAP29	0.942301	0.0246	3	1
TMEM87B	0.94162	0.0246	3	0
CCDC169-SOHLH2	0.941058	0.0246	3	0
VSNL1	0.939066	0.0248	3	0
CABP2	0.936607	0.0248	3	0
PPARG	0.936365	0.0248	3	1
COQ6	0.934684	0.0248	2	1
WFDC10B	0.934215	0.0248	3	1
SMTN	0.93266	0.0248	3	0
HINT3	0.929565	0.025	3	1
TMEM159	0.927901	0.025	3	0
SNTA1	0.92768	0.025	3	0
MAPK8IP1	0.923188	0.0251	3	0
LRRC20	0.921236	0.0251	3	0
RRP7A	0.920493	0.0251	3	0
EGFLAM	0.919623	0.0251	3	1
CEACAM19	0.919584	0.0251	3	0
DGCR8	0.916666	0.0251	3	1
ZNF182	0.913567	0.0252	3	1
RSL24D1	0.913249	0.0252	3	1
MLNR	0.913125	0.0252	3	1
CDV3	0.911468	0.0252	3	1
PLCD1	0.911465	0.0253	3	0
MED17	0.91012	0.0253	3	0
FPR3	0.908409	0.0253	3	0
BTF3L4	0.907595	0.0253	3	1
LY6K	0.906162	0.0253	3	0
SLMAP	0.906066	0.0253	3	1
CACNG4	0.905224	0.0253	3	0
GGA3	0.904515	0.0253	3	1
RGL1	0.903054	0.0253	3	1
PTPN11	0.901475	0.0254	3	1
OR2A12	0.898105	0.0256	3	0
ATP8B2	0.896795	0.0256	3	0
POGLUT1	0.896594	0.0257	3	0
ZSWIM2	0.895945	0.0258	3	1
TMPRSS9	0.895479	0.0259	3	1
KLK1	0.888341	0.0261	3	1
SUCO	0.886417	0.0261	3	1
NPEPL1	0.885928	0.0261	3	1
ADCK5	0.884431	0.0263	3	1
ICAM5	0.884265	0.0263	3	0
RGPD3	0.88027	0.0263	3	0
SYNRG	0.880257	0.0264	3	0
SLC28A2	0.879488	0.0265	3	1
USP17L8	0.878418	0.0265	3	0
PPP1R18	0.878102	0.0266	3	1
POFUT1	0.877701	0.0266	3	1
PIP4K2A	0.877684	0.0266	3	1
ARL6IP1	0.874811	0.0266	3	1
ADAL	0.874098	0.0266	2	1
SETX	0.873364	0.0266	3	0
CACNG2	0.872464	0.0266	3	1
TRIL	0.871222	0.0266	3	1
ZNF362	0.869125	0.0266	3	0
LSM3	0.86788	0.0266	2	0
KIF13A	0.864076	0.0266	3	1
KCNH4	0.864022	0.0266	3	0
ENOX1	0.863727	0.0267	3	0
BCAT1	0.858916	0.0267	3	0
RCL1	0.858055	0.0267	3	0
RSBN1	0.857964	0.0267	3	1
ZBTB1	0.856048	0.0267	3	1
L1TD1	0.854476	0.0268	3	0
CCDC24	0.853996	0.0268	3	0
C4orf19	0.851281	0.0269	3	1
H2AFX	0.850678	0.027	3	0
WDFY4	0.84992	0.027	3	1
FSTL1	0.84799	0.0271	3	1
RNF215	0.842728	0.0272	3	0
GLIPR2	0.841748	0.0273	3	1
SLC35C2	0.840558	0.0276	3	1
RANGAP1	0.837219	0.0279	3	1
HELZ	0.83706	0.0279	3	1
BTBD1	0.833979	0.0279	3	1
ITLN1	0.83303	0.0279	3	0
NAA20	0.833004	0.0279	3	0
ZNF597	0.83166	0.028	3	0
IFIT3	0.831169	0.0281	3	0
NME2	0.828769	0.0284	3	1
RPGR	0.826874	0.0284	3	0
OTOF	0.824446	0.0286	3	1
ATP6V1E2	0.824213	0.0286	3	0
MOV10	0.821827	0.0287	3	1
NEU1	0.821667	0.0287	3	1
NEURL1	0.817481	0.0288	3	0
PLA2G2D	0.817312	0.0288	3	1
C2CD4A	0.815961	0.0288	3	1
ENG	0.815825	0.0289	3	0
CDK4	0.815821	0.0289	3	0
NKX1-2	0.813131	0.0291	3	0
ANHX	0.810122	0.0292	3	1
RBM48	0.810036	0.0292	3	0
GEMIN2	0.808904	0.0293	3	0
RPS19	0.808593	0.0293	3	0
WNK2	0.808473	0.0293	3	0
TRAPPC9	0.807999	0.0293	3	0
GLS	0.807389	0.0293	3	1
MTMR6	0.806824	0.0293	3	0
IQCH	0.806775	0.0293	2	1
BCL2L2-PABPN1	0.806636	0.0293	3	1
MC5R	0.806482	0.0293	3	0
RASSF4	0.805625	0.0293	3	0
TRUB1	0.803123	0.0293	3	1
RFFL	0.802247	0.0294	3	0
TAF9	0.800826	0.0296	2	1
TNKS1BP1	0.798281	0.0296	3	0
FNDC3B	0.797191	0.0297	3	1
UBTD2	0.793305	0.03	3	0
DUSP11	0.792834	0.03	3	1
PRELP	0.792174	0.0303	3	1
LDLRAP1	0.791818	0.0303	3	1
PIBF1	0.784853	N/A	1	0
MED23	0.781553	0.0305	3	0
TP53TG3F	0.780205	0.0305	3	1
C1orf229	0.780151	0.0305	3	1
C9orf139	0.779218	0.0306	3	1
PRSS27	0.778921	0.0306	3	0
C7orf77	0.776827	0.0307	3	0
CHST7	0.775806	0.0307	3	1
H2AFZ	0.775052	0.0307	3	1
MUS81	0.774971	0.0307	3	0
CCNG2	0.772318	0.0307	3	0
PPP1R11	0.771904	0.0307	3	1
ZNF740	0.770249	0.0307	3	0
ATP6AP1	0.770157	0.0307	3	0
FBXO22	0.769088	0.0309	3	1
ATG2A	0.76797	0.0309	3	0
MUM1	0.766864	0.0309	3	1
LYG1	0.764601	0.0309	3	0
A1BG	0.763965	0.0309	3	1
COL4A2-AS2	0.762509	0.0309	3	0
C20orf173	0.760724	0.031	3	0
ZC3H13	0.758365	0.0313	3	1
ERCC1	0.758217	0.0314	3	1
FGF10	0.756718	0.0314	3	0
C19orf54	0.751592	0.0314	3	0
SMIM22	0.750613	0.0314	3	1
MYL7	0.750295	0.0314	3	0
NFE2	0.749701	0.0314	3	1
C1orf226	0.748776	0.0314	3	0
MS4A5	0.747792	0.0314	3	0
GPR31	0.747313	0.0314	3	1
SLC13A1	0.745054	0.0315	3	0
HSD17B8	0.744622	0.0317	3	0
SYNJ2	0.744034	0.0317	3	1
HHATL	0.743949	0.0318	3	0
KCNK12	0.742229	0.0318	3	0
RGS7BP	0.739048	0.0319	3	1
SMAD4	0.737121	0.0319	3	0
NUP133	0.735695	0.0319	3	0
VN1R4	0.735369	0.0319	3	0
CPXCR1	0.734662	0.032	3	1
MARCH4	0.733045	0.0323	3	1
AMOTL1	0.732451	0.0323	3	0
COL21A1	0.729518	0.0326	3	0
SERF1B	0.72736	0.0326	3	0
LGALS12	0.725707	0.0326	3	0
TRIM25	0.72553	0.0326	3	0
DNAJC24	0.7232	0.0326	3	1
CBFB	0.717361	0.0326	3	0
OR10H4	0.716282	0.0326	3	0
PARP10	0.715969	0.0326	3	1
MRPS22	0.712617	0.0327	3	0
CD244	0.707463	0.0327	3	0
ZNF783	0.707204	0.0327	3	1
DNAJA2	0.703759	0.0328	3	0
DHX35	0.703394	0.0328	3	0
TTC29	0.702597	0.0328	3	1
SOWAHB	0.699681	0.0328	3	0
SPDYE2B	0.698534	0.0328	3	0
ZNF737	0.698449	0.0329	3	0
PELI3	0.697711	0.033	3	0
SOX10	0.696486	0.0331	3	1
FBXO30	0.69549	0.0331	3	0
PPHLN1	0.694184	0.0331	3	1
NNAT	0.69346	0.0332	3	1
AGMO	0.693252	0.0332	3	0
ACPT	0.691058	0.0332	3	1
ARAP1	0.688569	0.0336	3	1
VPS53	0.687784	0.0336	3	1
RSL1D1	0.687186	0.0336	3	1
BROX	0.684852	0.0337	3	1
ABCG5	0.678402	N/A	1	0
SGPP2	0.67466	0.0342	3	1
TCN2	0.674194	0.0342	3	0
EVX1	0.673139	0.0342	3	1
TEAD2	0.672042	0.0342	3	1
POMP	0.671994	0.0342	3	1
TLE2	0.667534	0.0343	3	0
SLC25A34	0.665005	0.0344	3	1
FAM200A	0.664433	0.0344	3	0
TWF2	0.662289	0.0344	3	0
DNAL4	0.66019	0.0344	3	1
PIAS4	0.659718	0.0344	3	0
KRT3	0.65795	0.0345	3	0
PPM1L	0.657264	0.0345	3	1
FAM104B	0.656956	0.0345	3	1
LTB4R2	0.656147	0.0345	3	0
LDLR	0.650217	0.0345	3	0
CNEP1R1	0.649975	0.0345	3	0
PLGRKT	0.645069	0.0347	3	0
SASH3	0.64312	0.0347	3	0
PROC	0.640503	0.0348	3	0
CCDC106	0.640375	0.0348	3	0
ASB11	0.63974	0.0348	3	1
ZNF521	0.639344	0.0348	3	0
RNF34	0.638875	0.0348	3	0
TMEM255A	0.638234	0.0348	3	0
NKG7	0.633872	0.035	3	0
HIC2	0.633011	0.035	3	1
RFNG	0.630948	0.0351	3	0
CADPS	0.628757	0.0353	3	1
CABLES2	0.627684	0.0354	3	1
RREB1	0.627191	0.0354	3	1
RNF219	0.627128	0.0354	3	1
SH3GLB1	0.625801	0.0354	3	0
C10orf35	0.624183	0.0354	3	1
SHISA4	0.621591	0.0354	3	1
ZBTB2	0.621467	0.0354	3	1
LCE2B	0.621251	0.0355	3	1
OR10H2	0.620998	0.0355	3	0
GPR156	0.618958	0.0357	3	1
USF2	0.617401	0.0357	3	1
BHLHE23	0.616578	0.0357	3	0
UBXN10	0.61645	0.0358	3	0
GCAT	0.61477	0.036	3	0
SLC52A1	0.614482	0.036	3	0
ACAD11	0.614191	0.036	3	1
RAB11B	0.613516	0.036	3	1
NIPA2	0.613241	0.036	3	0
IL32	0.611327	0.0361	3	1
UGT8	0.611105	0.0361	3	0
VSX2	0.610261	0.0362	3	0
FOXE3	0.610138	0.0363	3	0
UTS2	0.608254	0.0365	3	1
BLOC1S5	0.604881	0.0365	3	1
SYNGAP1	0.602918	0.0366	3	1
CCNF	0.601219	0.0367	3	0
PITX2	0.600122	0.0368	3	1
COLCA2	0.59941	0.0369	3	1
PURB	0.599159	0.0371	3	1
G3BP2	0.596841	0.0371	3	0
CXXC5	0.59514	0.0372	3	1
FAM168B	0.594951	0.0372	3	1
RAD21	0.594856	0.0373	3	1
LEKR1	0.592803	0.0374	3	1
ADCY5	0.592131	0.0375	3	0
SELENOV	0.591072	0.0375	3	0
CEP162	0.590598	0.0375	3	1
DDX54	0.589594	0.0375	2	0
SERPINB6	0.582126	0.0378	3	1
OR52B6	0.581344	0.0378	3	0
FAM157B	0.575294	0.038	3	0
LZTS2	0.573503	0.038	3	1
PECAM1	0.573374	0.038	3	0
THEGL	0.571457	0.038	3	0
SSBP3	0.570887	0.038	3	0
NDE1	0.570242	0.038	3	1
ALS2CR12	0.56977	0.038	3	1
ZNF335	0.569165	0.0381	3	1
CCDC140	0.568305	0.0382	3	0
IFIT2	0.566313	0.0383	3	1
CNFN	0.564536	0.0384	3	1
PTGES2	0.561019	0.0384	3	0
VPS18	0.559789	0.0385	3	0
HIPK1	0.558543	0.0386	3	1
INCA1	0.556908	0.0386	3	0
LRRC27	0.555883	0.0386	3	0
LAP3	0.555762	0.0388	3	1
KCNA4	0.555215	0.0388	3	0
ANKLE2	0.555147	0.0388	3	1
TOR3A	0.549	0.0388	3	0
C18orf65	0.548372	0.0388	3	1
TMEM88	0.547652	0.0389	3	0
SPAG11A	0.547304	0.0389	3	0
EHBP1L1	0.546759	0.0389	3	1
C22orf24	0.546562	0.039	3	1
SCRT2	0.545799	0.039	3	0
RAMP2	0.543662	0.039	3	1
FAF1	0.54192	0.0392	3	1
PLCZ1	0.540555	0.0392	3	0
MRPS27	0.539788	0.0392	3	0
WASF3	0.539705	0.0392	3	1
ZBTB9	0.539548	0.0392	3	1
MPHOSPH6	0.537134	0.0394	3	1
LIPE	0.536672	0.0394	3	1
NDST4	0.533699	0.0396	3	1
WFDC3	0.533476	0.0396	3	0
PPP1R35	0.533208	0.0396	3	0
RIOX1	0.532888	0.0396	3	0
LRRC47	0.532792	0.0396	3	0
RPH3AL	0.531593	0.0396	3	1
CYP7B1	0.530756	0.0396	3	0
HEXIM2	0.52859	0.0399	3	0
CNTN3	0.527614	0.04	3	0
ARHGAP31	0.521331	0.04	3	1
OLFML2B	0.518744	0.0404	3	0
WIPI1	0.514402	0.0406	3	0
FRMD3	0.511524	0.0406	3	0
CDK5RAP1	0.509409	0.0406	3	0
ZNF22	0.509027	0.0406	3	0
SLC15A3	0.508821	0.0407	3	0
ZSCAN2	0.506223	0.0407	3	0
MMP21	0.505725	0.0407	3	0
ATXN8	0.504832	0.0408	3	0
SLC16A13	0.504427	0.0408	3	0
AFMID	0.50422	N/A	1	0
PACSIN1	0.502419	0.0408	3	0
RBP3	0.502307	0.0408	3	0
CFAP44	0.501227	0.0408	3	1
EXOC1	0.500563	0.0408	3	0
ODF3L2	0.498282	0.0409	3	1
H1FOO	0.497222	0.0411	3	0
LAMP1	0.494216	0.0411	3	1
PPP1R27	0.494187	0.0411	3	1
FOS	0.493559	0.0411	3	0
AGAP11	0.491557	0.0413	3	0
SNX31	0.491487	0.0413	3	1
PI4KB	0.487702	0.0414	3	0
KRTAP20-3	0.487577	0.0414	3	0
LARP7	0.486036	0.0416	3	0
MBD3	0.484847	0.0416	3	0
TTPAL	0.484717	0.0416	3	0
MGST2	0.483632	0.0418	3	0
C4orf33	0.482281	0.0418	3	0
ZDBF2	0.481838	0.0418	3	0
SLN	0.481691	0.0418	3	0
MUC13	0.479664	0.042	3	1
CROCC2	0.476732	0.0422	3	0
FOSL2	0.474995	0.0425	3	0
TBC1D14	0.474804	0.0425	3	0
PANX2	0.473106	0.0426	3	1
PTPRN2	0.472713	0.0426	3	0
HPRT1	0.470988	0.0427	3	0
RFPL1	0.470398	0.0427	3	0
SHE	0.468511	0.0427	3	0
CDH23	0.466159	0.0427	3	0
TGIF2	0.465879	0.0428	3	0
CAVIN3	0.465628	0.0428	3	0
CRK	0.465551	0.0428	3	0
UBB	0.461846	0.043	3	0
RECQL5	0.461406	0.043	3	0
TMEM184A	0.459991	0.043	3	0
SPOCK1	0.45931	0.043	3	1
HBA2	0.458221	0.043	3	1
IL17C	0.456038	0.043	3	0
ASTN1	0.455587	0.043	3	0
RRP15	0.455418	0.0431	3	1
DKC1	0.45301	0.0431	3	1
CRYBA2	0.45297	0.0431	3	1
ATP5C1	0.45177	0.0431	2	1
STBD1	0.451218	0.0431	3	0
SLC26A2	0.449992	0.0431	3	0
NXN	0.449012	0.0432	3	0
TMEFF1	0.447888	0.0432	3	1
IPO5	0.446274	0.0432	3	1
BCL11A	0.442702	0.0434	3	1
FSD1L	0.442608	0.0434	3	1
PITX1	0.442435	0.0434	3	0
TMEM164	0.441821	0.0434	3	0
RNF39	0.441596	0.0434	3	1
MIS18A	0.437178	0.0436	3	0
FAM46B	0.436265	0.0436	3	1
KRTAP2-2	0.434823	0.0437	3	0
TAS2R42	0.434398	0.0437	3	0
OR9K2	0.4308	0.0438	3	1
SDHAF2	0.430626	0.0438	3	0
SI	0.427998	0.0438	3	0
C18orf21	0.427969	0.0438	3	0
ANXA7	0.427523	0.0439	3	0
SIK2	0.427343	0.0439	3	1
GANC	0.423376	0.044	3	1
C8orf22	0.423175	0.044	3	0
UBE4A	0.419981	0.0441	3	0
MAP3K20	0.419981	0.0441	3	0
HS3ST3B1	0.419981	0.0441	3	1
NF1	0.419981	0.0441	3	0
TET1	0.419981	0.0441	3	1
BTNL3	0.419981	0.0441	3	0
RAD52	0.419981	0.0441	3	1
PADI2	0.419168	0.0443	3	1
OR5A1	0.418963	0.0445	3	1
DERL3	0.417829	0.0445	3	0
DDX58	0.417323	0.0446	3	0
JPH4	0.416956	0.0446	3	0
AUH	0.415638	0.0448	3	1
POLR3D	0.414805	0.0449	3	0
ZC2HC1B	0.409107	0.045	3	0
R3HDM2	0.407448	0.0452	3	1
CCDC154	0.406827	0.0452	3	0
LENG8	0.405489	0.0452	3	0
TTC27	0.404835	0.0452	3	0
GDNF	0.40449	0.0452	3	1
SRSF3	0.404326	0.0452	3	0
IL18	0.402405	0.0455	3	0
SLC2A11	0.400308	0.0456	3	1
CSPG5	0.39951	0.0456	3	1
EIF2S2	0.398997	0.0456	3	1
FAM181B	0.397116	0.0457	3	0
IPO4	0.396619	0.0457	3	1
ZBED3	0.395908	0.0457	3	1
PPAT	0.395418	0.0457	3	0
RDH14	0.394266	0.0458	3	0
SORL1	0.394072	0.0458	3	1
CLCN2	0.393763	0.046	3	0
PTPN6	0.390993	0.0461	3	1
ADAMTS9	0.390649	0.0462	3	0
MED6	0.390599	0.0462	3	0
ARMC8	0.389462	0.0462	3	0
GINS2	0.389096	0.0462	3	0
IRX6	0.388358	0.0463	3	0
VSIG10L	0.386976	0.0465	3	0
LSM2	0.385565	0.0465	3	1
ANKRD13B	0.382756	0.0465	3	0
CNTLN	0.381689	0.0465	3	0
RGS9	0.378895	0.0465	3	0
CCL27	0.378838	0.0465	3	0
HIPK2	0.377181	0.0465	3	0
COMMD8	0.376443	0.0465	3	1
LRRIQ3	0.376177	0.0465	3	0
SUN5	0.375708	0.0467	3	1
NIPSNAP3B	0.374986	0.0467	3	0
SLC35F5	0.374217	0.0467	3	1
C14orf79	0.373598	0.0468	3	0
HELLS	0.371706	0.0468	3	0
LRR1	0.371405	0.0468	3	1
IER3	0.370942	0.0468	3	1
C14orf93	0.370084	0.0469	3	0
LOC105377134	0.363501	0.0471	3	1
FAM208B	0.363403	0.0471	3	1
CHP1	0.361995	0.0472	3	1
WNT3A	0.358648	0.0473	3	0
IGFBP5	0.358166	0.0473	3	0
LRIT1	0.356685	0.0473	3	0
PPIAL4C	0.356091	0.0473	3	0
ERGIC1	0.352922	0.0473	3	0
PDS5B	0.350212	0.0474	3	0
TRAF4	0.34975	0.0474	3	0
RNF113B	0.347482	0.0474	3	1
SIX5	0.346001	0.0476	3	1
ANKRD62	0.3452	0.0477	3	0
XRCC1	0.343441	0.0477	3	1
SCFD2	0.342	0.0477	3	0
RLN3	0.341492	0.0477	3	0
SLC37A4	0.341045	0.0478	3	1
GOLGA4	0.341039	0.0478	3	1
SIK3	0.34017	0.0478	3	1
DGUOK	0.339597	0.0478	3	0
CHST9	0.338283	0.0478	3	1
GPS2	0.337816	0.0478	3	0
CACUL1	0.337559	0.0479	3	1
ANKDD1B	0.33755	0.0479	3	1
AZI2	0.336872	0.0479	3	0
GPT2	0.336668	0.048	3	0
ARID5B	0.336273	0.048	3	0
SPATA6	0.336249	0.0481	3	0
BAG2	0.335539	0.0481	3	0
GALR1	0.334818	0.0482	3	0
PEPD	0.334235	0.0483	3	1
C3	0.333581	0.0483	3	0
GPT	0.333434	0.0483	3	0
GOLPH3L	0.332794	0.0484	3	0
TPGS1	0.331928	0.0484	3	0
DPYSL2	0.331057	0.0484	3	1
USP17L18	0.330983	0.0484	3	1
PCDH9	0.330851	0.0484	3	0
TCFL5	0.328934	0.0485	3	0
OCRL	0.327348	0.0487	3	1
AGPAT1	0.32676	0.0487	3	1
WDR47	0.326033	0.0487	3	0
MYO3A	0.324628	0.0488	3	0
ATAD2B	0.322323	0.0489	3	1
LBP	0.320401	0.0491	3	0
C12orf71	0.318967	0.0491	3	0
SSH3	0.317093	0.0491	3	0
LYSMD1	0.317022	0.0491	2	1
SCT	0.314134	0.0491	3	1
KRTAP19-2	0.313084	0.0492	3	0
ACTR8	0.312388	0.0492	3	0
ANKRD49	0.311323	0.0494	3	0
OR1S2	0.31102	0.0494	3	1
RGL2	0.3103	0.0494	3	1
XPA	0.308928	0.0495	3	0
VSTM4	0.30878	0.0495	3	0
LGALS3BP	0.308692	0.0495	3	0
B3GAT3	0.307337	0.0496	3	1
SLPI	0.307332	0.0496	3	0
MATN3	0.306645	0.0496	3	0
NPIPB9	0.304124	N/A	1	0
MPHOSPH10	0.30395	0.0497	3	0
SERPINC1	0.303138	0.0498	3	0
CCDC88A	0.302076	0.0498	3	0
SLC35G1	0.300459	0.0499	3	0
CORO2B	0.299989	0.0499	3	0
RNPEP	0.298798	0.0499	3	0
SMC6	0.296958	0.05	3	1
TCEAL7	0.296626	0.0501	3	0
UBP1	0.294485	0.0501	3	0
MET	0.292785	0.0501	3	0
FTH1	0.29219	0.0501	3	0
FBXL21	0.29171	0.0501	3	1
PLEKHA5	0.290519	0.0501	3	0
EBNA1BP2	0.288778	0.0503	3	0
ACTN4	0.288707	0.0503	3	1
OR8H3	0.28804	0.0503	3	1
TEX37	0.286353	0.0503	3	0
C19orf57	0.285781	0.0503	3	0
SPRN	0.284334	0.0503	3	1
SSX5	0.282924	0.0505	3	0
YAF2	0.281294	0.0505	3	1
NDUFB7	0.28124	0.0505	3	1
SLC39A4	0.278844	0.0506	3	0
DEFB131	0.278686	0.0506	3	0
CHPF2	0.278513	0.0506	3	0
SLC31A2	0.277209	0.0508	3	0
TSPAN17	0.276199	0.0509	3	0
CHAMP1	0.273584	0.0509	3	0
CALCRL	0.270805	0.0511	3	1
PRPS1	0.26935	0.0511	3	1
PPM1G	0.268241	0.0512	3	1
TRAPPC13	0.267612	0.0512	3	1
C19orf18	0.267489	0.0512	3	0
TRAPPC4	0.267343	0.0512	3	0
PABPC5	0.265899	0.0512	3	1
IQGAP1	0.265316	0.0512	3	0
USP48	0.265269	0.0512	3	0
FGL1	0.262995	0.0514	3	0
ADGRL4	0.262837	0.0514	3	0
NAALADL2	0.262366	0.0516	3	1
KIF1BP	0.262326	0.0516	3	0
C9orf84	0.261284	0.0516	3	0
USMG5	0.259634	0.0516	3	0
VDR	0.258552	0.0516	3	1
OSMR	0.257371	0.0517	3	0
DRD2	0.255673	0.0517	3	0
PPP1R36	0.254255	0.0519	3	0
ANAPC4	0.253116	0.0519	3	1
CNOT10	0.25224	0.0519	3	1
PRR11	0.251526	0.0519	3	0
CLDN22	0.251187	0.0519	3	0
FBXL5	0.249459	0.0519	3	1
SLC30A4	0.245803	0.0521	3	1
SETD5	0.245616	0.0521	3	1
CEP57L1	0.244819	0.0521	3	0
MLYCD	0.243116	0.0522	3	0
FOXA3	0.242632	0.0522	3	0
SPACA7	0.240918	0.0525	3	0
CXorf21	0.238924	0.0526	3	1
PDCL3	0.23227	0.0529	3	0
NDUFS5	0.231781	0.0531	3	0
CH17-360D5.1	0.230634	0.0531	3	0
CFHR2	0.230062	0.0531	3	1
ABHD15	0.22922	0.0531	3	0
RGS18	0.229006	0.0531	3	0
ABCA4	0.228632	0.0532	3	0
RIC8B	0.228457	0.0532	3	0
COL8A2	0.226156	0.0532	3	1
PTMA	0.225742	0.0532	3	0
TPM1	0.222501	0.0534	3	1
SEMA3C	0.221426	0.0535	3	1
BPGM	0.220015	0.0536	3	0
BTN2A1	0.219942	0.0536	3	0
KIAA1429	0.219107	0.0536	3	0
TLL1	0.214303	0.0537	3	0
KRT38	0.213994	0.0537	3	1
CHST8	0.212581	0.0538	3	0
HRASLS	0.211916	0.0539	3	1
OBSCN	0.211365	0.0539	3	0
RAB3IP	0.211269	0.0539	3	0
SQOR	0.210442	0.0539	3	0
SLC30A10	0.210302	0.0541	3	1
DDX49	0.209474	0.0542	3	0
TMEM198	0.207039	0.0543	3	0
IL20RB	0.207028	0.0543	3	0
OAZ1	0.20649	0.0543	3	1
HIST1H2AI	0.204228	0.0544	3	0
C6orf132	0.201295	0.0545	3	0
CD81	0.201022	0.0545	3	1
FIZ1	0.200475	0.0545	3	0
PTTG2	0.198759	0.0545	3	0
ZNF200	0.195692	0.0545	3	0
NANOS2	0.19562	0.0545	3	0
CGB1	0.195329	0.0546	3	1
NRXN1	0.194995	0.0547	3	0
SAC3D1	0.194893	0.0547	3	1
LRRC37B	0.194148	0.0548	3	0
TUBA4A	0.193823	0.0548	3	0
SLC35F6	0.192473	0.0551	3	1
FOXJ1	0.192108	0.0551	3	0
CENPU	0.19206	0.0551	3	0
TDRD7	0.191872	0.0551	3	1
KRTAP21-3	0.190659	0.0552	3	0
LMX1B	0.189637	0.0553	3	0
STK33	0.187453	0.0553	3	0
PLIN4	0.186706	0.0553	3	1
ACTC1	0.185828	0.0553	3	1
LTN1	0.184113	0.0553	3	1
SGCB	0.18245	0.0555	3	0
SLC35F4	0.182392	0.0556	3	0
LHX8	0.179389	0.0556	3	0
ARHGEF10L	0.178431	0.0556	3	0
CEBPZ	0.176204	0.0557	3	0
TBC1D19	0.175286	0.0557	3	1
LOC283710	0.17523	0.0557	3	0
SDR42E1	0.173024	0.0558	3	1
DLGAP1	0.171673	0.0559	3	0
NLRP11	0.171176	0.0559	3	0
ANKRD46	0.170342	0.0559	3	0
KRTAP10-1	0.169042	0.0559	3	0
HIST3H3	0.167976	0.0562	3	0
FRMD4A	0.167341	0.0564	3	0
GSTP1	0.166589	0.0565	3	0
TMBIM1	0.165735	0.0565	3	1
NSUN7	0.161924	0.0566	3	0
CHST11	0.161778	0.0566	3	1
C20orf196	0.161388	0.0566	3	1
CLN5	0.160067	0.0566	3	0
FBXW5	0.156382	0.0568	3	0
MYH4	0.155326	0.0569	3	0
ZDHHC15	0.154271	0.057	3	1
FAM109B	0.15419	0.0571	3	0
PCDHGB3	0.153849	0.0571	3	0
KRTAP2-1	0.152342	0.0571	3	1
CYP2U1	0.151375	0.0571	3	0
COMMD10	0.150028	0.0573	3	0
OR4K17	0.146609	0.0576	3	0
PRKAG2	0.145011	0.0578	3	0
S1PR3	0.144508	0.0578	3	0
KCNG3	0.143561	0.0578	3	0
SPNS2	0.143436	0.0578	3	0
FAM126B	0.142435	0.0578	3	0
PLBD2	0.140586	0.0579	3	1
C9orf129	0.139582	0.0579	3	0
SNRNP48	0.139198	0.058	3	1
ESD	0.137051	0.0581	3	0
SLC16A12	0.136403	0.0581	3	0
KYNU	0.135942	0.0581	3	0
TRPM1	0.135587	0.0581	3	1
TNPO2	0.135149	0.0581	3	0
NOX3	0.134751	0.0581	3	0
CXCL17	0.133924	0.0583	3	1
SNURF	0.131186	0.0584	3	1
DNAJB14	0.130938	0.0584	3	0
GREB1L	0.130146	0.0585	3	0
SEC11C	0.129194	0.0587	3	1
BCL2L15	0.128309	0.0587	3	1
IFRD2	0.128073	0.0587	3	0
ABHD12	0.127989	0.0587	3	0
VPS26B	0.12798	0.0587	3	1
ABCB1	0.127222	0.0588	3	0
TAP1	0.127082	0.0589	3	1
TMEM206	0.126519	0.0589	3	1
C16orf58	0.125913	0.0589	3	1
CNDP2	0.124452	0.0589	3	0
ADAM29	0.12401	0.059	3	1
NOMO2	0.122079	0.059	3	0
SSX2B	0.121616	0.059	3	0
IFNE	0.119896	0.0591	3	0
PPIP5K1	0.119753	0.0592	3	0
RBM12	0.118344	0.0592	3	0
DHRS12	0.117628	0.0592	3	0
MRPL10	0.117274	0.0592	3	1
ARHGEF18	0.115659	0.0592	3	1
RPS16	0.11486	0.0592	3	1
HPS4	0.114849	0.0592	3	1
SEPHS2	0.114779	0.0592	3	0
PHAX	0.114566	0.0592	3	0
DAZ4	0.114312	0.0592	3	0
PCSK5	0.114126	0.0592	3	0
ELAVL1	0.112837	0.0592	3	0
SMARCC2	0.112392	0.0592	3	0
FAM47E-STBD1	0.112376	0.0592	3	0
MEIS2	0.110511	0.0592	3	1
PEX13	0.110454	0.0592	3	0
SLC46A2	0.107997	0.0594	3	0
PTPN14	0.106756	0.0594	3	1
ERC1	0.106069	0.0594	3	0
CNTNAP4	0.104663	0.0596	3	0
SEC63	0.103615	0.0596	3	0
PRRC2C	0.103334	0.0596	3	0
BCAR3	0.100904	0.0598	3	1
BCO1	0.100768	0.0599	3	1
YIF1A	0.098593	0.06	3	1
GABRE	0.0984474	0.06	3	0
F2R	0.0947884	0.0602	3	1
SNX17	0.0947795	0.0603	3	0
C6orf201	0.0944811	0.0603	3	1
WASHC1	0.0943032	0.0604	3	0
COPS6	0.0941546	0.0604	3	0
GIPC3	0.0910338	0.0604	3	0
NR1D1	0.0906967	0.0604	3	0
MFRP	0.0901472	0.0606	3	0
TNFRSF11A	0.087601	0.0606	3	1
PLEKHG4	0.0875731	0.0606	3	1
MUC1	0.0859459	0.0608	3	1
ZNF250	0.0852655	0.0608	3	0
STKLD1	0.0850596	0.0608	3	0
ELK1	0.0848538	0.0608	3	0
TEX13C	0.0834364	0.0608	3	0
COPG1	0.0829461	0.0608	3	0
DCAF8L2	0.0824734	0.0608	3	0
IFI27	0.0824141	0.0608	3	0
VN1R2	0.0816203	0.0608	3	1
C11orf98	0.0808451	0.0608	3	0
SUMO1	0.0791638	0.0608	3	0
CAMK2N2	0.0776119	0.0608	3	0
LCA5	0.0736275	0.0608	3	1
EIF1AD	0.0736255	0.0608	3	0
CFP	0.0711431	0.0611	3	0
ZNF366	0.0706158	0.0615	3	0
SLC35E2B	0.0703279	0.0615	3	0
LRPPRC	0.0691707	0.0617	3	1
B4GALT1	0.0690194	0.0617	3	0
ABO	0.0686408	0.0617	3	0
CTSB	0.0680798	0.0619	3	0
ZSWIM8	0.0669884	0.062	3	0
DMRT3	0.06645	0.062	3	1
KLK12	0.065789	0.062	3	0
HNF4A	0.0649022	0.0621	3	1
POTEM	0.0647434	N/A	1	0
USP38	0.0620462	0.0622	3	0
EPHA5	0.0616786	0.0622	3	1
CALY	0.0607198	0.0623	3	1
CFAP58	0.0584682	0.0623	3	0
SDC1	0.058357	0.0623	3	1
PRSS48	0.0567437	0.0625	3	1
OR5M9	0.0563179	0.0627	3	0
XG	0.0554024	0.0627	3	1
BIRC6	0.0540769	0.0628	3	1
TSHZ1	0.0528816	0.0628	3	0
CXCR5	0.0524768	0.0629	3	0
VPS13C	0.0518643	0.0629	3	0
AGMAT	0.0507661	0.0632	3	1
GPC1	0.0499412	0.0632	3	0
THBS2	0.0497049	0.0633	3	0
ADGRV1	0.0486976	0.0636	3	1
C5orf22	0.0482615	0.0636	3	0
CLDN19	0.0476008	0.0636	3	0
SYMPK	0.0469554	0.0636	3	0
PLD6	0.0441603	0.0637	3	0
INTS7	0.0422785	N/A	1	0
RNF103	0.0417403	0.064	3	0
TWIST1	0.0366024	0.0644	3	0
TSHR	0.0341945	0.0645	3	0
NDUFB8	0.029127	0.0646	3	0
TGM3	0.028482	0.0646	3	1
ADRA1B	0.0283075	0.0646	3	0
MOGAT1	0.0240167	0.0646	3	0
TNFRSF11B	0.0224553	0.0647	3	0
DOLK	0.0217842	0.0647	3	1
MYEOV	0.0209799	0.0647	3	0
RTEL1	0.0197911	0.0648	3	1
WDR34	0.0195916	0.0648	3	1
CARMIL2	0.0190178	0.0649	3	1
GPR34	0.018888	0.0649	3	0
CCIN	0.0181999	0.0649	3	1
TPH1	0.0181602	0.0649	3	0
TBC1D3C	0.0171419	N/A	1	0
PCDHA8	0.0165461	0.0649	3	0
IGFBPL1	0.0155545	0.065	3	0
FAM83D	0.00695282	0.0654	3	0
C18orf32	0.00616673	0.0654	3	1
SOX13	0.00604529	0.0655	3	1
KIAA1024	0.00586958	0.0655	3	0
ZFAND4	0.00493403	0.0655	3	0
MYO5A	0.00398997	0.0656	3	0
CT47A10	0.00213046	0.066	3	0
HOMER1	0.0017143	0.0661	3	1
SVIP	0.00125187	0.0662	3	1
UBE2Q1	0	0.0662	3	0
DUOXA1	0	0.0662	3	0
RNF11	0	0.0662	3	1
ZNF878	0	0.0662	3	0
LRRTM1	0	0.0662	3	0
SPPL2C	0	0.0662	3	0
RIT2	0	0.0662	3	1
FBXL16	0	0.0662	3	1
SDK1	0	0.0662	3	0
ITGAV	0	0.0662	3	1
ITGAL	0	0.0662	3	1
ERICH4	0	0.0662	3	0
ART1	0	0.0662	3	0
RLF	0	0.0662	3	1
ATP1A4	0	0.0662	3	0
MGRN1	0	0.0662	3	0
C2CD3	0	N/A	1	0
DPT	0	0.0662	3	0
CPEB3	0	0.0662	3	0
BEGAIN	0	0.0662	3	0
RBMXL3	0	0.0662	3	0
HMG20A	0	0.0662	3	0
SYPL2	0	0.0662	3	0
KRTAP10-12	0	0.0662	3	0
EIF2B3	0	0.0662	3	0
TMEM14A	0	0.0662	3	1
PHACTR4	0	0.0662	3	1
ASGR1	0	0.0662	3	0
HAS2	0	0.0662	3	0
ZMAT4	0	0.0662	3	0
FIGNL2	0	0.0662	3	1
ABCA13	0	0.0662	3	0
AP2A1	0	0.0662	3	0
PBX1	0	0.0662	3	1
TIMM44	0	0.0662	3	0
CDR2L	0	0.0662	3	0
CLEC14A	0	0.0662	3	1
DLGAP3	0	0.0662	3	0
MBNL2	0	0.0662	3	1
MAGEL2	0	0.0662	3	0
MRPL24	0	0.0662	3	0
C2orf80	0	0.0662	3	0
NDRG1	0	0.0662	3	0
RNF133	0	0.0662	3	0
TSHZ2	0	0.0662	3	1
LY6G6C	0	0.0662	3	1
KIAA1522	0	0.0662	3	0
MPDU1	0	0.0662	3	0
GCNT4	0	0.0662	3	0
GCNT7	0	0.0662	3	0
PIGS	0	0.0662	3	0
PIGZ	0	0.0662	3	0
NDFIP2	0	0.0662	3	0
CEP128	0	0.0662	3	0
MIR1-1HG	0	0.0662	3	0
ARHGAP22	0	0.0662	3	1
ARHGAP21	0	0.0662	3	0
ARHGAP27	0	0.0662	3	0
ARHGAP26	0	0.0662	3	0
MICALCL	0	0.0662	3	0
GPR6	0	0.0662	3	1
MTURN	0	0.0662	3	1
OR5R1	0	0.0662	3	1
TERF1	0	0.0662	3	0
MARCH10	0	0.0662	3	0
CHD9	0	0.0662	3	1
DYNC1LI2	0	0.0662	3	0
HIST1H3D	0	N/A	1	0
PDILT	0	0.0662	3	0
PRKACB	0	0.0662	3	0
ZNF136	0	0.0662	3	1
PRKAR1A	0	0.0662	3	0
PDE5A	0	0.0662	3	0
SEMG1	0	0.0662	3	0
DAZ2	0	N/A	1	0
TAS2R16	0	0.0662	3	1
AKAP4	0	0.0662	3	0
CAGE1	0	0.0662	3	0
ZNF415	0	0.0662	3	0
CCL23	0	0.0662	3	0
ZNF836	0	0.0662	3	0
LOC101927322	0	0.0662	3	0
SUGCT	0	0.0662	3	1
TRPV4	0	0.0662	3	0
MDH1B	0	0.0662	3	0
C16orf59	0	0.0662	3	0
CDK19	0	0.0662	3	0
AASDH	0	0.0662	3	1
PPP3CB	0	0.0662	3	1
DCAF10	0	0.0662	3	0
ADRA2C	0	0.0662	3	0
DAAM2	0	0.0662	3	0
SYT6	0	0.0662	3	0
MEP1B	0	0.0662	3	0
COLQ	0	0.0662	3	1
KRT73	0	0.0662	3	0
ATM	0	0.0662	3	0
TAOK2	0	0.0662	3	0
SLC22A16	0	0.0662	3	0
RCSD1	0	0.0662	3	0
SORBS1	0	0.0662	3	0
C4orf51	0	0.0662	3	0
C3orf35	0	0.0662	3	0
ENDOV	0	0.0662	3	0
BDH1	0	0.0662	3	0
DDX21	0	0.0662	3	0
TBX20	0	0.0662	3	0
FAM3C	0	0.0662	3	1
TACO1	0	0.0662	3	1
PLA2G6	0	0.0662	3	0
CSHL1	0	0.0662	3	0
PAIP2	0	0.0662	3	0
NKAIN3	0	0.0662	3	0
UNC5B	0	0.0662	3	1
UNC5D	0	0.0662	3	0
DSCR4	0	0.0662	3	0
PTCD1	0	0.0662	3	0
DPF1	0	0.0662	3	0
EPB41L2	0	0.0662	3	0
KIDINS220	0	0.0662	3	1
WNT2	0	0.0662	3	0
TFAP2E	0	0.0662	3	0
PCNT	0	0.0662	3	0
RPA4	0	0.0662	3	0
ILF3	0	0.0662	3	0
MUC21	0	0.0662	3	0
TPX2	0	0.0662	3	0
DENND2D	0	0.0662	3	0
PRPF40B	0	0.0662	3	0
RNF5	0	0.0662	3	0
PPP1R26	0	0.0662	3	0
TMEM59L	0	0.0662	3	0
ETV3L	0	0.0662	3	0
MASTL	0	0.0662	3	0
WNT8A	0	0.0662	3	0
DNMT3L	0	0.0662	3	0
MAST1	0	0.0662	3	0
SALL1	0	0.0662	3	0
ZDHHC18	0	0.0662	3	1
DUSP23	0	0.0662	3	1
LGR5	0	0.0662	3	0
APOF	0	0.0662	3	1
USE1	0	0.0662	3	0
EIF1	0	0.0662	3	0
KIAA0513	0	0.0662	3	0
DDRGK1	0	0.0662	3	1
MAGEF1	0	0.0662	3	1
ACBD7	0	0.0662	3	0
RLBP1	0	0.0662	3	0
ZNF334	0	0.0662	3	0
IZUMO1	0	0.0662	3	0
MRPL43	0	0.0662	3	0
MRPL48	0	0.0662	3	0
TBP	0	0.0662	3	0
SLX4	0	0.0662	3	0
ZNF433	0	0.0662	3	0
NUTM1	0	0.0662	3	1
STX5	0	0.0662	3	1
CPN1	0	0.0662	3	0
LAGE3	0	0.0662	3	0
TRMT2B	0	0.0662	3	1
ARHGAP42	0	0.0662	3	1
EVC2	0	0.0662	3	0
TNNT1	0	0.0662	3	0
LOC284570	0	0.0662	3	0
NCR3LG1	0	0.0662	3	0
BRCA2	0	0.0662	2	0
ACOT6	0	0.0662	3	0
H2BFM	0	0.0662	3	0
RBBP5	0	0.0662	3	1
SKAP2	0	0.0662	3	0
CAAP1	0	0.0662	3	0
PPP2R5A	0	0.0662	3	1
PDE12	0	0.0662	3	0
KCNA5	0	0.0662	3	0
FOXD3	0	0.0662	3	0
APPL1	0	0.0662	3	0
DCTD	0	0.0662	3	0
SLC35D3	0	0.0662	3	0
SLC35D1	0	0.0662	3	0
HS3ST2	0	0.0662	3	0
GLT8D2	0	0.0662	3	0
REG1B	0	0.0662	3	0
MRGPRF	0	0.0662	3	1
PCDHA5	0	0.0662	3	0
PLK4	0	0.0662	3	0
LYRM1	0	0.0662	3	0
NKX2-6	0	0.0662	3	0
IP6K1	0	0.0662	3	0
PAG1	0	0.0662	3	0
POLG	0	0.0662	3	0
FAM76A	0	0.0662	3	0
EXD2	0	0.0662	3	0
DPPA2	0	0.0662	3	0
HTR2C	0	0.0662	3	0
ZBTB34	0	0.0662	3	0
KLHL33	0	0.0662	3	0
SCN3B	0	0.0662	3	0
GPR146	0	0.0662	3	0
MPZL1	0	0.0662	3	0
SLC7A6	0	0.0662	3	0
PFDN1	0	0.0662	3	0
TOP1MT	0	0.0662	3	0
GAGE12J	0	N/A	1	0
RHOXF1	0	0.0662	3	1
LATS1	0	0.0662	3	0
CRABP1	0	0.0662	3	0
CRABP2	0	0.0662	3	0
FBF1	0	0.0662	3	0
PTPRD	0	0.0662	3	0
PVRIG	0	0.0662	3	0
DTWD2	0	0.0662	3	0
IFT27	0	0.0662	3	0
CPM	0	0.0662	3	0
CPZ	0	0.0662	3	0
PRSS37	0	0.0662	3	0
FAM172A	0	0.0662	3	0
HMGN3	0	0.0662	3	0
CRIPT	0	0.0662	3	0
BRCC3	0	0.0662	3	0
CBY3	0	0.0662	3	0
TLE1	0	0.0662	3	0
TLE6	0	0.0662	3	0
FAM206A	0	0.0662	3	1
PLP2	0	0.0662	3	0
NAT9	0	0.0662	3	0
NAT1	0	0.0662	3	0
PARG	0	0.0662	3	0
SIPA1L1	0	0.0662	3	0
TTLL6	0	0.0662	3	0
TTLL1	0	0.0662	3	0
LTBP1	0	0.0662	3	0
TTLL2	0	0.0662	3	0
PLA2G4A	0	0.0662	3	1
MBD5	0	0.0662	3	0
MBD6	0	0.0662	3	0
SUPV3L1	0	0.0662	3	1
CMTM6	0	0.0662	3	0
TSPAN16	0	0.0662	3	0
SLC25A13	0	0.0662	3	0
SLC25A11	0	0.0662	3	0
LMCD1	0	0.0662	3	1
CCDC17	0	0.0662	3	0
GNG3	0	0.0662	3	0
TMEM88B	0	0.0662	3	0
INSL4	0	0.0662	3	0
CLDN6	0	0.0662	3	0
LGALS7B	0	0.0662	3	0
TTLL8	0	0.0662	3	0
CLUL1	0	0.0662	3	0
SNX22	0	0.0662	3	1
LYSMD3	0	0.0662	3	1
DAB2IP	0	0.0662	3	1
TRIM61	0	0.0662	3	1
NRF1	0	0.0662	3	1
HIP1	0	0.0662	3	0
CRHBP	0	0.0662	3	0
PHGR1	0	0.0662	3	0
ZNF384	0	0.0662	3	0
PARK7	0	0.0662	3	0
NXPE1	0	0.0662	3	0
ZNF471	0	0.0662	3	0
KRTAP3-2	0	0.0662	3	0
ROR1	0	0.0662	3	0
CRP	0	0.0662	3	0
CRH	0	0.0662	3	0
CR1	0	0.0662	3	0
SULT2B1	0	0.0662	3	0
SOGA1	0	0.0662	3	0
EFCAB12	0	0.0662	3	0
VSX1	0	0.0662	3	0
METTL7B	0	0.0662	3	0
ZGRF1	0	0.0662	3	0
ZMYND19	0	0.0662	3	0
PKN1	0	0.0662	3	0
INO80C	0	0.0662	3	0
FNTB	0	0.0662	3	0
DGKA	0	0.0662	3	0
KRTAP10-4	0	0.0662	3	1
H6PD	0	0.0662	3	0
SLC25A36	0	0.0662	3	0
TUBA1A	0	0.0662	3	1
TMEM182	0	0.0662	3	1
FAM102A	0	0.0662	3	0
RIMKLB	0	0.0662	3	0
OR7C2	0	0.0662	3	0
LGALS16	0	0.0662	3	0
GTF2A1L	0	0.0662	3	0
PDCD1	0	0.0662	3	0
OR6C1	0	0.0662	3	1
TXNDC17	0	0.0662	3	0
C1orf174	0	0.0662	3	0
GPC6	0	0.0662	3	1
ELANE	0	0.0662	3	1
NXF2B	0	0.0662	3	0
EVL	0	0.0662	3	0
KCNIP2	0	0.0662	3	0
PSMD11	0	0.0662	3	0
UTP20	0	0.0662	3	0
METTL2B	0	0.0662	3	0
OR6A2	0	0.0662	3	1
VAPB	0	0.0662	3	1
NPHP4	0	0.0662	3	0
IFIH1	0	0.0662	3	0
HMGB3	0	0.0662	3	0
EEF1A1	0	0.0662	3	0
WDR45B	0	0.0662	3	0
RAB20	0	0.0662	3	0
WDR78	0	N/A	1	0
CD177	0	0.0662	3	0
FAM122C	0	0.0662	3	0
MFSD2B	0	0.0662	3	1
LCN15	0	0.0662	3	0
TNS4	0	0.0662	3	0
TMEM218	0	0.0662	3	0
TRIM7	0	0.0662	3	0
TPM4	0	0.0662	3	0
CSF1R	0	0.0662	3	1
LYSMD2	0	0.0662	3	1
NFYC	0	0.0662	3	0
FYB	0	0.0662	3	0
CCT6A	0	0.0662	3	0
RUFY4	0	0.0662	3	0
OLA1	0	0.0662	3	0
CANT1	0	0.0662	3	0
PAM	0	0.0662	3	0
PNKP	0	0.0662	3	1
TRIM22	0	0.0662	3	0
C21orf33	0	0.0662	3	0
ZFAND6	0	0.0662	3	0
GSAP	0	0.0662	3	0
EIF4EBP3	0	0.0662	3	0
EIF4EBP2	0	0.0662	3	0
MS4A14	0	0.0662	3	0
KMO	0	0.0662	3	1
CBLN3	0	0.0662	3	1
CATSPERE	0	0.0662	3	0
KIAA1143	0	0.0662	3	1
HSDL2	0	0.0662	3	0
GPR3	0	0.0662	3	1
GPR1	0	0.0662	3	0
IFI30	0	0.0662	3	0
SOCS6	0	0.0662	3	0
MBTPS2	0	0.0662	3	0
GRB2	0	0.0662	3	0
PSG7	0	0.0662	3	0
UQCC1	0	0.0662	3	0
HOXC5	0	0.0662	3	0
TMEM249	0	0.0662	3	1
C5orf63	0	0.0662	3	0
BATF3	0	0.0662	3	0
MAPK10	0	0.0662	3	0
CACNB2	0	0.0662	3	1
PCM1	0	0.0662	3	0
PLCD4	0	0.0662	3	0
RASSF6	0	0.0662	3	0
TMEM238	0	0.0662	3	0
KIF20B	0	0.0662	3	0
RPL3L	0	0.0662	3	0
NCDN	0	0.0662	3	0
DNAJC7	0	0.0662	3	0
DBX1	0	0.0662	3	0
RPL26L1	0	0.0662	3	0
TAB1	0	0.0662	3	0
ZNF286A	0	0.0662	3	0
SDF2	0	0.0662	3	0
PTGER2	0	0.0662	3	0
MDFIC	0	0.0662	3	0
CXCL11	0	0.0662	3	0
CXCL13	0	0.0662	3	0
HCN3	0	0.0662	3	0
YBX3	0	0.0662	3	0
TNFRSF4	0	0.0662	3	0
SENP7	0	0.0662	3	1
WDFY2	0	0.0662	3	1
ECHDC3	0	0.0662	3	0
ACP2	0	0.0662	3	0
GLA	0	0.0662	3	0
AK8	0	0.0662	3	0
MPO	0	0.0662	3	1
OR1N2	0	0.0662	3	0
MTRNR2L3	0	0.0662	3	1
MDC1	0	0.0662	3	0
ITLN2	0	0.0662	3	1
UBXN11	0	0.0662	3	1
PRAMEF25	0	0.0662	3	0
NAAA	0	0.0662	3	0
NDUFC1	0	0.0662	3	0
EXOSC2	0	0.0662	3	0
NMBR	0	0.0662	3	0
KIAA0895L	0	0.0662	3	1
DEPDC4	0	0.0662	3	1
OR4D9	0	0.0662	3	1
IFI16	0	0.0662	3	1
FANCB	0	0.0662	3	0
FANCI	0	0.0662	3	0
ICE2	0	0.0662	3	0
CDK3	0	0.0662	3	0
HOXA2	0	0.0662	3	0
DNPEP	0	0.0662	3	0
LIMS1	0	0.0662	3	1
PRKCQ	0	0.0662	3	0
PPIL6	0	0.0662	3	0
FAM25C	0	0.0662	3	1
CTSF	0	0.0662	3	0
CTSZ	0	0.0662	3	0
PRRX1	0	0.0662	3	1
TNNC1	0	0.0662	3	1
AFF3	0	0.0662	3	0
PDPN	0	0.0662	3	1
PDP1	0	0.0662	3	1
PHF23	0	0.0662	3	1
UBE2Z	0	0.0662	3	0
TOP3A	0	0.0662	3	0
C1orf87	0	0.0662	3	1
LFNG	0	0.0662	3	0
ZIM3	0	0.0662	3	0
FOXR2	0	0.0662	3	0
IL6	0	0.0662	3	1
CFC1B	0	0.0662	3	0
ANKRD17	0	0.0662	3	1
SDS	0	0.0662	3	0
MLH1	0	0.0662	3	0
KCNK3	0	0.0662	3	1
SYCE3	0	0.0662	3	0
TSACC	0	0.0662	3	1
BRINP1	0	0.0662	3	0
ARID4B	0	0.0662	3	1
HIST1H2BC	0	0.0662	3	1
VAV3	0	0.0662	3	0
IPO9	0	0.0662	3	0
C5orf24	0	0.0662	3	0
USP6NL	0	0.0662	3	0
SSBP2	0	0.0662	3	0
DUS4L	0	0.0662	3	0
SLC9C1	0	0.0662	3	0
ARHGEF12	0	0.0662	3	0
PAPPA	0	0.0662	3	0
CEP76	0	0.0662	3	0
RHBDD3	0	0.0662	3	0
ZNF772	0	0.0662	3	0
BAZ2B	0	0.0662	3	0
CHCHD1	0	0.0662	3	0
TSPYL6	0	0.0662	3	0
MSTN	0	0.0662	3	0
LMF1	0	0.0662	3	0
LEF1	0	0.0662	3	1
NAA38	0	0.0662	3	0
RBM3	0	0.0662	3	0
B4GALNT1	0	0.0662	3	1
POTEE	0	0.0662	3	0
COA6	0	0.0662	3	0
DCSTAMP	0	0.0662	3	0
ARMCX4	0	0.0662	3	0
PNMT	0	0.0662	3	0
MAGEA9B	0	0.0662	3	0
FUT9	0	0.0662	3	0
GSTA3	0	0.0662	3	0
DBNL	0	0.0662	3	0
EPOR	0	0.0662	3	1
BCS1L	0	0.0662	3	0
ZNF233	0	0.0662	3	0
CERCAM	0	0.0662	3	0
GXYLT2	0	0.0662	3	0
TRAM2	0	0.0662	3	0
LOC653602	0	0.0662	3	1
FKRP	0	0.0662	3	0
PMFBP1	0	0.0662	3	0
CREBZF	0	0.0662	3	0
VRK2	0	0.0662	3	1
USP32	0	0.0662	3	0
FAM98C	0	0.0662	3	0
PLCB3	0	0.0662	3	0
SEC13	0	0.0662	3	0
REV1	0	0.0662	3	0
FBXO5	0	0.0662	3	1
CTNND1	0	0.0662	3	0
KLRF2	0	0.0662	3	0
A2M	0	0.0662	3	0
TOMM70	0	0.0662	3	0
PRSS2	0	0.0662	3	0
CCNB1IP1	0	0.0662	3	0
RING1	0	0.0662	3	0
MOXD1	0	0.0662	3	0
PIN4	0	0.0662	3	0
NPAS2	0	0.0662	3	1
FLII	0	0.0662	3	0
ANKUB1	0	0.0662	3	0
PI3	0	0.0662	3	0
UBD	0	0.0662	3	0
WDR26	0	0.0662	3	0
SIRT1	0	0.0662	3	1
RASL11B	0	0.0662	3	1
MED31	0	0.0662	3	0
FSD1	0	0.0662	3	0
RFWD3	0	0.0662	3	0
VCAM1	0	0.0662	3	0
ZC3H12B	0	0.0662	3	0
TG	0	0.0662	3	0
PGAP3	0	0.0662	3	0
TWNK	0	0.0662	3	1
SNAP25	0	0.0662	3	0
ZC3H6	0	0.0662	3	1
SLC4A1	0	0.0662	3	1
DCTN1	0	0.0662	3	1
FAM186B	0	0.0662	3	0
ADGRB1	0	0.0662	3	0
FAM86B1	0	0.0662	3	0
ZNF730	0	0.0662	3	1
A2ML1	0	0.0662	3	0
IGSF8	0	0.0662	3	0
TOM1	0	0.0662	3	1
IGSF6	0	0.0662	3	1
NHS	0	0.0662	3	0
ITGB6	0	0.0662	3	0
WNK4	0	0.0662	3	0
SULF2	0	0.0662	3	0
ATP1B4	0	0.0662	3	1
ATP1B2	0	0.0662	3	0
SNX2	0	0.0662	3	0
SLC11A2	0	0.0662	3	0
ITPKA	0	0.0662	3	0
UHRF1BP1L	0	0.0662	3	0
ZNF845	0	0.0662	3	0
PIWIL3	0	0.0662	3	0
PIWIL1	0	0.0662	3	0
BCL2A1	0	0.0662	3	0
COL5A2	0	0.0662	3	0
COL5A3	0	0.0662	3	0
DUT	0	0.0662	3	0
TCF20	0	0.0662	3	0
TCF21	0	0.0662	3	0
NEU2	0	0.0662	3	0
KDM4B	0	0.0662	3	0
PSME4	0	0.0662	3	0
CCDC57	0	0.0662	3	0
TLX1	0	0.0662	3	0
TLX2	0	0.0662	3	0
ADH1C	0	0.0662	3	0
MIR205HG	0	0.0662	3	0
JUN	0	0.0662	3	1
SLC30A5	0	0.0662	3	0
TMEM244	0	0.0662	3	0
CNN3	0	0.0662	3	0
DHODH	0	0.0662	3	0
XKR9	0	0.0662	3	1
NOP16	0	0.0662	3	0
EIF5B	0	0.0662	3	1
TRPM5	0	0.0662	3	0
SULT1C2	0	0.0662	3	0
C17orf51	0	0.0662	3	1
OLFM2	0	0.0662	3	0
CCR4	0	0.0662	3	0
CDSN	0	0.0662	3	0
CCR9	0	0.0662	3	0
EFNA2	0	0.0662	3	1
CD8B	0	0.0662	3	1
GALNT16	0	0.0662	3	0
HLA-DOB	0	0.0662	3	0
HARS2	0	0.0662	3	0
TEAD3	0	0.0662	3	0
UCN3	0	0.0662	3	1
S100G	0	0.0662	3	1
BRI3	0	0.0662	3	0
CHIT1	0	0.0662	3	0
ZNF711	0	0.0662	3	1
HLA-DQA1	0	0.0662	3	0
TCHHL1	0	0.0662	3	0
RPP30	0	0.0662	3	0
PRAP1	0	0.0662	3	0
BATF	0	0.0662	3	0
LRRC10	0	0.0662	3	0
RTN4RL1	0	0.0662	3	0
FAM111A	0	0.0662	3	0
RBKS	0	0.0662	3	0
TNFAIP8L3	0	0.0662	3	0
FAHD2B	0	0.0662	3	0
ARL6IP6	0	0.0662	3	0
CHRNA7	0	0.0662	3	0
FOPNL	0	0.0662	3	0
DMKN	0	0.0662	3	0
PGM2L1	0	0.0662	3	0
HIST1H4E	0	0.0662	3	0
VRTN	0	0.0662	3	0
SPTLC3	0	0.0662	3	0
ABCD3	0	0.0662	3	0
BAK1	0	0.0662	3	0
LILRB4	0	0.0662	3	0
LILRB1	0	0.0662	3	0
GRAP2	0	0.0662	3	0
CDC40	0	0.0662	3	0
KCNF1	0	0.0662	3	0
CT47A7	0	0.0662	3	0
PRX	0	0.0662	3	0
ZMPSTE24	0	0.0662	3	0
CLEC17A	0	0.0662	3	0
KLK9	0	0.0662	3	0
ORM1	0	0.0662	3	0
ZNF846	0	0.0662	3	0
MTRR	0	0.0662	3	1
SMPD3	0	0.0662	3	0
TEX11	0	0.0662	3	0
CIB3	0	0.0662	3	1
MFSD11	0	0.0662	3	0
DOT1L	0	0.0662	3	0
POR	0	0.0662	3	0
ST3GAL3	0	0.0662	3	1
SLC16A9	0	0.0662	3	0
CEP131	0	0.0662	3	0
SLC16A4	0	0.0662	3	0
OAF	0	0.0662	3	0
SLC15A1	0	0.0662	3	0
GINS4	0	0.0662	3	0
CNTD1	0	0.0662	3	0
PSMA4	0	0.0662	3	0
ZNF107	0	0.0662	3	0
FBXO40	0	0.0662	3	0
KCNJ3	0	0.0662	3	0
KCNJ8	0	0.0662	3	0
C9orf135	0	0.0662	3	0
KIAA1210	0	0.0662	3	0
CEMIP	0	0.0662	3	0
LACRT	0	0.0662	3	0
FOXO6	0	0.0662	3	0
VCX3B	0	0.0662	3	0
PPP1CA	0	0.0662	3	0
COL6A6	0	0.0662	3	1
FXYD6-FXYD2	0	0.0662	3	1
UBR5	0	0.0662	3	1
TMA16	0	0.0662	3	0
NFXL1	0	0.0662	3	0
TBRG1	0	0.0662	3	0
LRIG2	0	0.0662	3	1
LRIG1	0	0.0662	3	1
NCOR1	0	0.0662	3	0
SCAPER	0	0.0662	3	0
LYZL4	0	0.0662	3	1
LYZL1	0	0.0662	3	0
LYZL2	0	0.0662	3	1
PHLPP2	0	0.0662	3	0
EOGT	0	0.0662	3	1
P2RX6	0	0.0662	3	0
STPG3	0	0.0662	3	0
ZCCHC17	0	0.0662	3	1
SMG1	0	0.0662	3	0
SLC45A2	0	0.0662	3	0
STARD3	0	0.0662	3	0
PTRHD1	0	0.0662	3	0
C1QL1	0	0.0662	3	0
GABRG3	0	0.0662	3	1
C1QL2	0	0.0662	3	0
MRI1	0	0.0662	3	0
HID1	0	0.0662	3	0
GLMN	0	0.0662	3	0
ERMP1	0	0.0662	3	0
CNGB1	0	0.0662	3	1
SLC22A23	0	0.0662	3	1
AADACL2	0	0.0662	3	1
GTF2H2C	0	0.0662	3	0
GEMIN6	0	0.0662	3	0
DDX10	0	0.0662	3	1
GJB4	0	0.0662	3	0
GRIN3A	0	0.0662	3	0
GRIN3B	0	0.0662	3	0
CERK	0	0.0662	3	0
MARCH6	0	0.0662	3	0
FOXI2	0	0.0662	3	1
LOC646588	0	0.0662	3	0
METTL21C	0	0.0662	3	0
EDEM3	0	0.0662	3	1
PABPC1L2B	0	0.0662	3	0
ANXA10	0	0.0662	3	0
ALKBH5	0	0.0662	3	0
DIDO1	0	0.0662	3	1
COL17A1	0	0.0662	3	0
MUC3A	0	0.0662	3	0
NRIP3	0	0.0662	3	1
VTI1A	0	0.0662	3	1
CHSY1	0	0.0662	3	1
OCIAD1	0	0.0662	3	0
LRRC73	0	0.0662	3	0
NME4	0	0.0662	3	0
C16orf52	0	0.0662	3	0
INPP5D	0	0.0662	3	0
TEKT1	0	0.0662	3	0
PTAFR	0	0.0662	3	0
PHTF2	0	0.0662	3	0
CBR3	0	0.0662	3	0
DUSP19	0	0.0662	3	1
SSX1	0	0.0662	3	0
MROH7	0	0.0662	3	0
MBIP	0	0.0662	3	1
PYGB	0	0.0662	3	0
FECH	0	0.0662	3	0
ISLR	0	0.0662	3	0
TYSND1	0	0.0662	3	1
NR3C1	0	0.0662	3	1
ANKRD18B	0	0.0662	3	1
SH2D7	0	0.0662	3	0
SLC25A41	0	0.0662	3	1
[truncated: 16,884 more rows]

## Sheet: validation screen (RSL3)
symbol	#gRNA	pos|score	pos|p-value	pos|fdr	pos|rank	pos|good grna	pos|lfc
GCH1	2	0.00092951	5e-06	1.4e-05	1	2	2.4818
AIFM2	2	0.0030116	5e-06	1.4e-05	2	2	2.0186
SLC7A11	2	0.045546	5e-06	1.4e-05	5	2	1.7475
LRP8	2	0.016396	5e-06	1.4e-05	3	2	1.6059
NQO1	2	0.040489	5e-06	1.4e-05	4	2	1.6034
POLR2E	2	0.083544	5e-06	1.4e-05	10	2	1.2183
LRIG1	2	0.08927	5e-06	1.4e-05	11	2	1.2027
ARHGAP20	2	0.056551	5e-06	1.4e-05	6	2	0.92309
GPX4	2	0.11247	5e-06	1.4e-05	12	2	0.74478
SELENBP1	2	0.068746	5e-06	1.4e-05	7	2	0.67579
IRS4	2	0.082131	5e-06	1.4e-05	9	2	0.67263
SLC5A5	2	0.19813	0.01005	0.023264	14	2	0.59284
MET	2	0.07529	5e-06	1.4e-05	8	2	0.59129
DAB2	2	0.1208	5e-06	1.4e-05	13	2	0.55898
ACVR2A	2	0.20914	0.01005	0.023264	15	2	0.41339
DOCK5	2	0.4375	0.041155	0.063463	22	1	0.31223
TGFBR2	2	0.26863	0.01006	0.023264	16	2	0.26842
ITGA9	2	0.34983	0.041155	0.063463	19	2	0.24334
ENG	2	0.33555	0.041155	0.063463	17	2	0.20449
NEDD9	2	0.81257	0.36105	0.430945	29	1	0.19229
ITGB3	2	0.3644	0.041155	0.063463	20	2	0.18112
ITK	2	0.73137	0.20129	0.27584	26	1	0.16531
SDC2	2	0.62072	0.041165	0.063463	23	1	0.16448
ARHGAP45	2	0.34232	0.041155	0.063463	18	1	0.16112
SDC4	2	0.37928	0.041155	0.063463	21	2	0.15596
CIITA	2	0.77956	0.20129	0.27584	27	1	0.13717
CHP1	2	0.80187	0.36105	0.430945	28	1	0.11708
TGFBR3	2	0.6356	0.041165	0.063463	24	1	0.09768
ARR3	2	0.87058	0.36106	0.430945	31	0	0.081366
INHBA	2	0.86165	0.36106	0.430945	30	1	0.07094
NDUFAB1	2	0.92471	0.63839	0.694717	34	0	0.017759
SLC13A4	2	0.91787	0.63839	0.694717	33	0	0.01645
ITGB5	2	0.90329	0.51147	0.591387	32	0	-0.025068
TAF4	2	0.67843	0.20128	0.27584	25	1	-0.039484
MAPK8	2	0.98925	0.96012	1	35	0	-0.15756
CD164	2	0.99907	0.99021	1	36	0	-0.21865

## Sheet: A375 LRP8-KO vs. WT
symbol	#gRNA	neg|score	neg|p-value	neg|fdr	neg|rank	neg|good grna	neg|lfc	pos|score	pos|p-value	pos|fdr	pos|rank	pos|good grna	pos|lfc
SLC7A11	6	9.01e-07	1.4936e-05	0.006198	1	6	-0.7605	0.99999	1	0.999995	415	0	-0.7605
SLC31A1	6	1.3579e-05	9.4593e-05	0.019628	2	4	-0.38515	0.55192	0.71099	0.975369	294	2	-0.38515
SLC25A37	6	3.9982e-05	0.00037339	0.051653	3	5	-0.46514	0.98641	0.98635	0.999995	407	0	-0.46514
SLC52A2	6	0.00016463	0.0011799	0.122417	4	5	-0.45553	0.99794	0.99797	0.999995	414	0	-0.45553
SLC3A2	6	0.0010471	0.0054316	0.410813	5	5	-0.64765	0.98926	0.98911	0.999995	409	0	-0.64765
SLC51A	6	0.0011493	0.0059395	0.410813	6	3	-0.049782	0.042452	0.12932	0.969008	55	3	-0.049782
SLC6A8	6	0.0031134	0.014542	0.713757	7	3	-0.14229	0.24453	0.44448	0.975369	178	2	-0.14229
SLC39A4	6	0.0034446	0.016016	0.713757	8	2	-0.045383	0.59932	0.74374	0.975369	312	2	-0.045383
SLC30A5	6	0.0039495	0.017968	0.713757	9	5	-0.19448	0.86245	0.88193	0.989331	368	1	-0.19448
SLC52A3	6	0.0045429	0.020198	0.713757	10	4	-0.23705	0.28956	0.4975	0.975369	205	1	-0.23705
SLC52A1	6	0.0047149	0.020995	0.713757	11	5	-0.25715	0.99366	0.99329	0.999995	410	0	-0.25715
SLC22A2	5	0.0048059	0.019053	0.713757	12	4	-0.19921	0.85931	0.86359	0.988063	367	1	-0.19921
SLC9C2	6	0.0057356	0.024549	0.713757	13	4	-0.1322	0.33965	0.55551	0.975369	234	2	-0.1322
SLC10A5	6	0.0059902	0.025416	0.713757	14	5	-0.18461	0.34959	0.56658	0.975369	237	1	-0.18461
SLC5A6	6	0.0063862	0.0267	0.713757	15	4	-0.19003	0.16853	0.35269	0.975369	142	2	-0.19003
SLC41A3	6	0.0080221	0.032724	0.713757	16	5	-0.24334	0.55634	0.71394	0.975369	296	1	-0.24334
SLC25A24	6	0.0081716	0.033431	0.713757	17	4	-0.21795	0.99706	0.99699	0.999995	413	0	-0.21795
SLC24A5	6	0.0086018	0.034915	0.713757	18	3	-0.14011	0.31006	0.52139	0.975369	215	2	-0.14011
SLC17A3	6	0.0088389	0.035572	0.713757	19	4	-0.14479	0.17339	0.35846	0.975369	146	1	-0.14479
SLC33A1	6	0.0090411	0.036269	0.713757	20	5	-0.26007	0.99379	0.99344	0.999995	411	0	-0.26007
SLC16A9	6	0.0093262	0.037185	0.713757	21	5	-0.23072	0.80808	0.85632	0.9854	359	1	-0.23072
SLC11A1	6	0.010223	0.040172	0.713757	22	5	-0.19653	0.99481	0.99457	0.999995	412	0	-0.19653
SLC9A3	6	0.010304	0.040421	0.713757	23	3	-0.067495	0.6032	0.74659	0.975369	316	1	-0.067495
SLC38A2	6	0.010572	0.041278	0.713757	24	4	-0.30309	0.80574	0.85532	0.9854	358	1	-0.30309
SLC35B3	6	0.011905	0.045559	0.746327	25	4	-0.17881	0.40085	0.61255	0.975369	256	1	-0.17881
SLC38A1	6	0.012504	0.047541	0.746327	26	3	-0.17282	0.67829	0.8013	0.983844	338	2	-0.17282
SLC15A4	6	0.012834	0.048556	0.746327	27	3	-0.061609	0.29645	0.50556	0.975369	209	1	-0.061609
SLC24A3	6	0.013543	0.051105	0.757453	28	5	-0.21948	0.93887	0.93904	0.995569	389	0	-0.21948
SLC35E4	6	0.015333	0.057577	0.823953	29	5	-0.18696	0.75164	0.83576	0.9854	345	1	-0.18696
SLC26A3	6	0.016806	0.062795	0.851173	30	4	-0.21644	0.9273	0.92752	0.995569	385	1	-0.21644
DYRK1A	6	0.017043	0.063582	0.851173	31	5	-0.17763	0.85708	0.87897	0.989331	366	1	-0.17763
SLC6A18	6	0.019179	0.070402	0.895505	32	5	-0.13387	0.49463	0.67283	0.975369	281	1	-0.13387
SLC10A1	6	0.019389	0.071209	0.895505	33	1	8.7474e-05	0.43881	0.63646	0.975369	265	2	8.7474e-05
SLC29A2	6	0.020618	0.075281	0.918875	34	5	-0.11429	0.24884	0.45005	0.975369	181	1	-0.11429
SLCO3A1	6	0.02165	0.078458	0.930283	35	3	-0.04056	0.89692	0.90315	0.989331	378	1	-0.04056
SLC25A39	6	0.025964	0.089799	0.960519	36	3	-0.13237	0.014855	0.055895	0.836838	24	2	-0.13237
SLC9A4	6	0.028405	0.094967	0.960519	37	3	-0.099797	0.55983	0.71628	0.975369	297	1	-0.099797
SLC38A6	6	0.030298	0.099656	0.960519	38	4	-0.14605	0.57808	0.72936	0.975369	307	1	-0.14605
SLCO6A1	6	0.030473	0.099975	0.960519	39	4	-0.1809	0.76155	0.83902	0.9854	347	1	-0.1809
SLC15A2	6	0.030826	0.1008	0.960519	40	4	-0.15041	0.8927	0.90027	0.989331	377	1	-0.15041
SLC4A9	6	0.031405	0.10225	0.960519	41	2	-0.068496	0.17192	0.35666	0.975369	145	2	-0.068496
SLC35D1	6	0.034313	0.10901	0.960519	42	4	-0.13773	0.10438	0.25627	0.975369	99	1	-0.13773
SLC39A3	6	0.035121	0.11082	0.960519	43	3	-0.10425	0.58791	0.73579	0.975369	309	2	-0.10425
SLC41A1	6	0.035892	0.11273	0.960519	44	3	-0.087222	0.56883	0.72278	0.975369	303	2	-0.087222
SLC22A18	6	0.037127	0.11548	0.960519	45	2	0.0086637	0.7937	0.85078	0.9854	352	1	0.0086637
SLC2A14	6	0.037351	0.1159	0.960519	46	3	-0.085648	0.89761	0.90351	0.989331	379	1	-0.085648
SLC36A4	6	0.039122	0.11961	0.960519	47	2	0.01433	0.012582	0.047889	0.836838	21	2	0.01433
SLC9A9	6	0.039576	0.12062	0.960519	48	3	-0.072287	0.7998	0.8532	0.9854	355	1	-0.072287
SLC26A8	6	0.040099	0.12186	0.960519	49	3	-0.048563	0.20234	0.39351	0.975369	158	3	-0.048563
SLC35G3	6	0.042058	0.12671	0.960519	50	4	-0.15053	0.25646	0.45919	0.975369	186	2	-0.15053
SLC24A4	6	0.044299	0.13137	0.960519	51	2	0.077817	0.14951	0.32985	0.975369	132	3	0.077817
SLC25A34	6	0.046228	0.13557	0.960519	52	2	0.023672	0.10139	0.25051	0.975369	96	3	0.023672
SLC25A19	6	0.047069	0.13768	0.960519	53	3	-0.032638	0.31846	0.53119	0.975369	220	3	-0.032638
SLC22A31	6	0.048668	0.14149	0.960519	54	3	-0.06439	0.64643	0.77741	0.982183	328	2	-0.06439
SLC25A10	6	0.049412	0.14311	0.960519	55	4	-0.14331	0.92521	0.92554	0.995569	384	1	-0.14331
neg-control	120	0.049925	0.18109	0.960519	56	44	-0.0045078	0.10867	0.32265	0.975369	101	39	-0.0045078
SLC25A5	5	0.049935	0.13876	0.960519	57	4	-0.13811	0.97787	0.9772	0.999995	404	0	-0.13811
SLC35G6	5	0.050138	0.13924	0.960519	58	4	-0.095168	0.61508	0.73796	0.975369	319	1	-0.095168
UCP3	6	0.050141	0.14466	0.960519	59	4	-0.17883	0.623	0.76015	0.975429	322	1	-0.17883
SLC31A2	6	0.050641	0.14585	0.960519	60	2	-0.074552	0.98025	0.98045	0.999995	405	0	-0.074552
SLC9A6	6	0.052841	0.15017	0.960519	61	3	-0.1503	0.98704	0.98714	0.999995	408	0	-0.1503
SLC25A12	6	0.053643	0.15176	0.960519	62	3	-0.064972	0.12312	0.29303	0.975369	111	2	-0.064972
SLC25A4	6	0.053689	0.15184	0.960519	63	3	-0.0084404	0.028405	0.097147	0.937584	42	2	-0.0084404
SLC39A9	6	0.055037	0.15473	0.960519	64	3	-0.079683	0.95893	0.9592	0.997557	399	0	-0.079683
SLC6A20	6	0.056496	0.1578	0.960519	65	4	-0.12935	0.76016	0.83855	0.9854	346	1	-0.12935
SLC27A6	6	0.059449	0.1638	0.960519	66	4	-0.11503	0.96097	0.9615	0.997557	400	0	-0.11503
SLC12A7	6	0.06106	0.16718	0.960519	67	3	-0.17229	0.048437	0.14243	0.969008	62	2	-0.17229
SLC9B1	6	0.061345	0.16775	0.960519	68	3	-0.096339	0.61138	0.75242	0.975429	318	2	-0.096339
SLC35B4	6	0.065953	0.17759	0.960519	69	2	-0.0081939	0.62402	0.76093	0.975429	323	2	-0.0081939
SLC22A10	6	0.066233	0.17807	0.960519	70	4	-0.12501	0.93637	0.93647	0.995569	387	0	-0.12501
SLC16A5	6	0.068124	0.18203	0.960519	71	2	0.03237	0.24919	0.45043	0.975369	182	3	0.03237
SLCO1A2	6	0.069389	0.18454	0.960519	72	3	-0.088725	0.27868	0.48444	0.975369	203	2	-0.088725
SLC6A16	6	0.069393	0.18455	0.960519	73	3	-0.079751	0.95779	0.95812	0.997557	398	0	-0.079751
KANSL1	6	0.070105	0.18622	0.960519	74	4	-0.111	0.56675	0.72127	0.975369	302	1	-0.111
SLC4A2	6	0.07029	0.18677	0.960519	75	1	0.18123	0.034694	0.11186	0.969008	43	4	0.18123
SLC25A26	6	0.071019	0.18837	0.960519	76	4	-0.14184	0.4054	0.61512	0.975369	257	2	-0.14184
SLC17A1	6	0.072452	0.19097	0.960519	77	4	-0.12772	0.95169	0.95199	0.997557	395	0	-0.12772
SLC22A6	6	0.072566	0.1912	0.960519	78	3	-0.10048	0.26677	0.47093	0.975369	192	1	-0.10048
SLC1A2	6	0.072582	0.19123	0.960519	79	3	-0.10563	0.61536	0.75503	0.975429	320	2	-0.10563
UCP2	6	0.074523	0.19526	0.960519	80	2	0.089488	0.2189	0.41368	0.975369	164	3	0.089488
SLC22A13	6	0.076483	0.19947	0.960519	81	3	-0.05208	0.43142	0.63178	0.975369	262	2	-0.05208
SLC25A46	6	0.07698	0.20046	0.960519	82	4	-0.13756	0.98102	0.98111	0.999995	406	0	-0.13756
SLC38A9	6	0.077051	0.20065	0.960519	83	4	-0.19728	0.37954	0.5992	0.975369	252	2	-0.19728
SLC39A11	6	0.077948	0.20216	0.960519	84	4	-0.11236	0.51005	0.68291	0.975369	284	1	-0.11236
SLC7A7	6	0.078273	0.20277	0.960519	85	4	-0.1245	0.14956	0.32993	0.975369	133	2	-0.1245
SLC25A30	6	0.079137	0.20461	0.960519	86	3	-0.04394	0.010304	0.0406	0.836838	20	3	-0.04394
SLC12A6	6	0.079252	0.20487	0.960519	87	4	-0.086024	0.13488	0.31275	0.975369	122	2	-0.086024
SLC35F5	6	0.081059	0.20889	0.960519	88	3	-0.094942	0.055037	0.15617	0.975369	66	2	-0.094942
SLC37A4	6	0.081678	0.21002	0.960519	89	3	-0.12096	0.79493	0.85129	0.9854	353	1	-0.12096
SLC35A4	6	0.082475	0.21174	0.960519	90	4	-0.13033	0.49722	0.67454	0.975369	282	1	-0.13033
SLC6A12	6	0.0832	0.21331	0.960519	91	3	-0.02658	0.25426	0.45656	0.975369	185	2	-0.02658
SLC35A3	6	0.085288	0.21751	0.960519	92	4	-0.16538	0.57696	0.72855	0.975369	305	1	-0.16538
SLC17A5	12	0.086093	0.27323	0.960519	93	4	0.082157	0.038647	0.15342	0.975369	48	6	0.082157
SLC25A36	6	0.08747	0.2216	0.960519	94	1	0.08872	0.12721	0.30037	0.975369	115	3	0.08872
SLC13A3	6	0.087771	0.22219	0.960519	95	3	-0.12239	0.43312	0.63284	0.975369	263	1	-0.12239
SLC35A1	6	0.090173	0.22653	0.960519	96	4	-0.14715	0.76432	0.84002	0.9854	349	1	-0.14715
SLC6A5	6	0.090451	0.22706	0.960519	97	3	-0.066219	0.33306	0.54785	0.975369	227	2	-0.066219
SLC6A15	6	0.09501	0.23687	0.960519	98	3	-0.035484	0.34152	0.5578	0.975369	235	3	-0.035484
SLC8A2	6	0.095472	0.23778	0.960519	99	3	-0.03439	0.23905	0.43769	0.975369	177	2	-0.03439
NIPBL	6	0.09596	0.23874	0.960519	100	3	-0.10391	0.10228	0.25223	0.975369	98	2	-0.10391
SLC11A2	6	0.097075	0.24093	0.960519	101	4	-0.14108	0.79616	0.85177	0.9854	354	1	-0.14108
SLC8B1	6	0.10063	0.24814	0.960519	102	3	-0.1254	0.67394	0.79803	0.982741	337	1	-0.1254
SLC25A1	6	0.10159	0.25041	0.960519	103	4	-0.10479	0.89089	0.89888	0.989331	376	1	-0.10479
SLC9B2	6	0.10274	0.25267	0.960519	104	4	-0.088298	0.48013	0.66327	0.975369	274	1	-0.088298
SLC25A17	12	0.10503	0.31099	0.960519	105	3	-0.0016479	0.13965	0.37582	0.975369	128	4	-0.0016479
SLC25A40	6	0.10663	0.26043	0.960519	106	4	-0.13733	0.80338	0.85444	0.9854	357	1	-0.13733
SLC22A4	6	0.10725	0.26174	0.960519	107	3	0.0027103	0.07029	0.18791	0.975369	72	3	0.0027103
SLC45A2	6	0.10821	0.26352	0.960519	108	4	-0.11867	0.85294	0.87697	0.989331	365	1	-0.11867
SLCO2B1	6	0.10857	0.26406	0.960519	109	2	0.039743	0.2345	0.43236	0.975369	173	2	0.039743
SLC25A20	6	0.10947	0.26579	0.960519	110	3	-0.13358	0.72139	0.82609	0.9854	343	1	-0.13358
SLC19A2	6	0.11066	0.26824	0.960519	111	3	-0.070163	0.55448	0.71267	0.975369	295	2	-0.070163
SLC38A11	6	0.11222	0.2713	0.960519	112	4	-0.069555	0.8685	0.88527	0.989331	370	1	-0.069555
SLC5A3	6	0.11274	0.27221	0.960519	113	1	0.061204	0.33318	0.54802	0.975369	228	3	0.061204
SLC22A16	6	0.11589	0.27892	0.960519	114	3	-0.074594	0.96565	0.96601	0.999737	401	0	-0.074594
SLC5A7	6	0.11623	0.27961	0.960519	115	3	-0.1084	0.56294	0.71851	0.975369	299	2	-0.1084
SLC9A2	6	0.11674	0.28046	0.960519	116	4	-0.08385	0.67031	0.7953	0.982284	336	2	-0.08385
SLC16A4	6	0.11967	0.28604	0.960519	117	4	-0.099045	0.35918	0.57714	0.975369	240	1	-0.099045
SLC5A11	6	0.12104	0.28853	0.960519	118	2	-0.040754	0.57717	0.7287	0.975369	306	2	-0.040754
RPL13A	6	0.12156	0.28924	0.960519	119	3	-0.12887	0.20048	0.39136	0.975369	156	1	-0.12887
SLC35G5	6	0.12471	0.29337	0.960519	120	3	-0.10508	0.65624	0.78463	0.982183	331	2	-0.10508
SLC35F6	6	0.12516	0.29393	0.960519	121	1	0.033223	0.16748	0.35161	0.975369	141	2	0.033223
SLC35B2	6	0.12524	0.29404	0.960519	122	3	-0.00074548	0.075814	0.19896	0.975369	77	3	-0.00074548
SLCO1B1	6	0.12577	0.2946	0.960519	123	3	-0.092949	0.20225	0.39343	0.975369	157	2	-0.092949
SLC30A7	6	0.12683	0.29587	0.960519	124	3	-0.049235	0.91947	0.92086	0.995569	382	1	-0.049235
SLC35E2B	6	0.12857	0.29811	0.960519	125	3	-0.0066909	0.46666	0.65444	0.975369	270	2	-0.0066909
SLC7A1	6	0.12897	0.2987	0.960519	126	3	-0.078513	0.87392	0.88842	0.989331	371	1	-0.078513
SLC35F4	6	0.1325	0.30292	0.960519	127	2	0.06163	0.29106	0.49914	0.975369	206	3	0.06163
SLC25A18	6	0.13726	0.30883	0.960519	128	2	0.23024	0.018627	0.06856	0.836838	34	4	0.23024
SLC25A23	6	0.13743	0.30909	0.960519	129	3	-0.042316	0.87915	0.89146	0.989331	373	1	-0.042316
MTCH1	6	0.13946	0.31124	0.960519	130	1	0.034921	0.1231	0.29298	0.975369	110	2	0.034921
SLC25A38	6	0.13967	0.3115	0.960519	131	3	-0.067528	0.56904	0.72285	0.975369	304	1	-0.067528
VPS13D	6	0.14127	0.31347	0.960519	132	2	-0.04529	0.13743	0.31578	0.975369	124	2	-0.04529
NUP153	6	0.14351	0.31606	0.960519	133	2	0.023094	0.33931	0.55511	0.975369	233	3	0.023094
SLC16A8	6	0.1437	0.31634	0.960519	134	2	-0.050653	0.043243	0.13082	0.969008	56	2	-0.050653
SLC30A2	6	0.14553	0.3186	0.960519	135	1	0.12348	0.096704	0.24071	0.975369	93	4	0.12348
SLCO4C1	6	0.14613	0.3194	0.960519	136	3	-0.030416	0.77114	0.84247	0.9854	350	1	-0.030416
SLC35G1	5	0.15848	0.31451	0.960519	140	2	-0.065849	0.48301	0.6333	0.975369	275	2	-0.065849
SLC41A2	5	0.16146	0.31893	0.960519	141	3	-0.096673	0.85156	0.85709	0.9854	364	1	-0.096673
SLC25A2	6	0.15157	0.32637	0.968063	137	3	-0.0949	0.51113	0.68368	0.975369	285	2	-0.0949
SLC30A1	6	0.1535	0.32899	0.968063	138	2	0.10555	0.13602	0.31405	0.975369	123	3	0.10555
RHCG	6	0.15557	0.33124	0.968063	139	3	0.027045	0.087935	0.22323	0.975369	87	3	0.027045
SLC28A3	5	0.16845	0.32919	0.968063	146	1	0.079546	0.21463	0.39629	0.975369	162	3	0.079546
SLC35F3	6	0.16264	0.33992	0.979024	142	2	-0.0094867	0.52878	0.6956	0.975369	289	2	-0.0094867
SLCO1C1	6	0.16353	0.34099	0.979024	143	1	-0.048723	0.58873	0.73644	0.975369	310	2	-0.048723
SLC7A14	6	0.166	0.3441	0.979024	144	2	0.062654	0.33013	0.54432	0.975369	225	3	0.062654
SLC38A8	6	0.16837	0.34695	0.979024	145	3	-0.087897	0.4515	0.64492	0.975369	266	1	-0.087897
RHAG	6	0.17142	0.35059	0.979024	147	2	0.04962	0.22497	0.42127	0.975369	166	1	0.04962
SLC38A3	6	0.17277	0.35232	0.979024	148	2	-0.011744	0.41937	0.62407	0.975369	260	2	-0.011744
SLC9C1	6	0.17755	0.35851	0.979024	149	3	0.012634	0.23387	0.43159	0.975369	171	3	0.012634
SLC12A8	6	0.18065	0.36271	0.979024	150	3	0.028394	0.13329	0.31079	0.975369	120	3	0.028394
SLC35E1P1	6	0.18128	0.36343	0.979024	151	3	-0.061021	0.84387	0.87281	0.989331	363	1	-0.061021
SLC24A1	6	0.1819	0.36424	0.979024	152	3	-0.11988	0.45991	0.6502	0.975369	267	2	-0.11988
SLC5A2	6	0.18315	0.36575	0.979024	153	2	-0.043342	0.54078	0.70377	0.975369	291	2	-0.043342
SLC7A5	6	0.19089	0.37498	0.979024	154	1	0.23722	0.0016704	0.0086777	0.469467	7	5	0.23722
SLC17A4	6	0.19282	0.37757	0.979024	155	3	0.017242	0.13946	0.31788	0.975369	127	3	0.017242
SLC23A2	6	0.19521	0.38021	0.979024	156	3	-0.13678	0.62246	0.75972	0.975429	321	2	-0.13678
SLC10A4	6	0.19609	0.38135	0.979024	157	3	-0.055073	0.8887	0.89723	0.989331	374	1	-0.055073
SLC19A3	6	0.19697	0.38238	0.979024	158	2	-0.038552	0.40727	0.61629	0.975369	259	2	-0.038552
SLC22A12	6	0.19785	0.38357	0.979024	159	3	-0.08009	0.51992	0.68958	0.975369	287	2	-0.08009
SLC7A6	6	0.20169	0.38822	0.979024	160	3	-0.090411	0.92252	0.92341	0.995569	383	1	-0.090411
SLC6A4	6	0.20313	0.39012	0.979024	161	3	-0.07903	0.30328	0.51338	0.975369	213	1	-0.07903
SLC26A9	6	0.20429	0.39157	0.979024	162	2	0.0004737	0.057229	0.16074	0.975369	67	3	0.0004737
MFSD7	6	0.20619	0.39401	0.979024	163	2	0.12227	0.040389	0.12446	0.969008	51	3	0.12227
SLC39A12	5	0.20865	0.3874	0.979024	164	3	-0.084081	0.59966	0.73293	0.975369	313	1	-0.084081
SLC6A11	6	0.20933	0.39788	0.979024	165	2	0.017973	0.31175	0.52329	0.975369	216	2	0.017973
SLC25A33	6	0.21468	0.40454	0.979024	166	3	0.023584	0.017854	0.066161	0.836838	31	3	0.023584
SLC16A13	6	0.21916	0.41007	0.979024	167	2	0.089964	0.36405	0.58234	0.975369	243	3	0.089964
RCC1	6	0.22311	0.41521	0.979024	168	3	-0.2222	0.83071	0.86664	0.988063	362	1	-0.2222
SLC1A3	6	0.22455	0.41714	0.979024	169	3	-0.088636	0.65773	0.78575	0.982183	332	2	-0.088636
SLC7A9	6	0.22497	0.41756	0.979024	170	2	-0.0045161	0.13329	0.31079	0.975369	121	2	-0.0045161
SLC44A1	6	0.22498	0.41759	0.979024	171	3	-0.0942	0.20998	0.40288	0.975369	160	2	-0.0942
SLC22A8	6	0.22869	0.42182	0.979024	172	1	0.063622	0.0034446	0.016305	0.615139	11	3	0.063622
SLC22A11	6	0.23043	0.42391	0.979024	173	3	-0.036033	0.12516	0.29662	0.975369	113	2	-0.036033
SLC25A15	6	0.23054	0.42408	0.979024	174	1	0.046974	0.48708	0.66771	0.975369	278	2	0.046974
SLC25A27	6	0.23088	0.42451	0.979024	175	2	-0.0057871	0.46447	0.6529	0.975369	268	2	-0.0057871
SLCO4A1	6	0.23525	0.42968	0.979024	176	3	-0.059777	0.20402	0.39557	0.975369	159	2	-0.059777
SLC5A12	6	0.23594	0.43056	0.979024	177	3	-0.0060878	0.66589	0.79185	0.982284	334	2	-0.0060878
CEP85	6	0.23606	0.43066	0.979024	178	1	0.019035	0.36707	0.5857	0.975369	246	2	0.019035
SLC2A3	6	0.23871	0.43401	0.979024	179	3	-0.040156	0.27209	0.47716	0.975369	198	2	-0.040156
SLC30A10	6	0.24156	0.43775	0.979024	180	2	0.00076413	0.9382	0.93841	0.995569	388	0	0.00076413
SLC5A9	6	0.24521	0.44233	0.979024	181	1	0.060256	0.37106	0.59024	0.975369	247	3	0.060256
SLC25A53	5	0.24609	0.43527	0.979024	182	2	0.015717	0.075243	0.18862	0.975369	76	1	0.015717
SLC25A25	6	0.24819	0.44618	0.979024	183	2	-0.033561	0.77778	0.84485	0.9854	351	1	-0.033561
SLC25A51	6	0.24848	0.44651	0.979024	184	3	-0.097174	0.48544	0.66663	0.975369	276	1	-0.097174
SLC26A6	6	0.24919	0.44738	0.979024	185	3	-0.051694	0.39483	0.60907	0.975369	254	2	-0.051694
SLC15A3	6	0.25271	0.45163	0.979024	186	3	-0.052872	0.86593	0.88396	0.989331	369	1	-0.052872
SLC35D2	6	0.2537	0.453	0.979024	187	2	-0.069755	0.093519	0.2344	0.975369	91	2	-0.069755
SLC14A2	6	0.25426	0.45358	0.979024	188	2	-0.005896	0.4342	0.63348	0.975369	264	2	-0.005896
SLC45A1	6	0.26107	0.46181	0.979024	189	3	-0.0075656	0.3895	0.60559	0.975369	253	2	-0.0075656
SLC13A1	6	0.26143	0.46228	0.979024	190	1	0.068645	0.27125	0.4763	0.975369	197	3	0.068645
SLC4A7	6	0.26196	0.4629	0.979024	191	3	-0.10006	0.96897	0.96916	0.999995	402	0	-0.10006
SLC25A14	6	0.26268	0.4636	0.979024	192	3	-0.042705	0.54508	0.70663	0.975369	293	2	-0.042705
SLC9A7	6	0.26662	0.46821	0.979024	193	2	0.033897	0.23054	0.42766	0.975369	168	2	0.033897
SLC2A1	6	0.27311	0.47591	0.979024	194	3	-0.056511	0.56379	0.7192	0.975369	300	2	-0.056511
SLC39A8	6	0.27561	0.47888	0.979024	195	2	0.072082	0.081059	0.20981	0.975369	81	3	0.072082
SLC6A13	6	0.27736	0.48085	0.979024	196	1	0.1577	0.076658	0.20078	0.975369	78	4	0.1577
SLC25A42	6	0.27775	0.48125	0.979024	197	2	-0.035894	0.40683	0.61595	0.975369	258	1	-0.035894
FLVCR1	6	0.27912	0.48287	0.979024	198	3	-0.082073	0.7198	0.82563	0.9854	342	1	-0.082073
SLC27A2	6	0.28077	0.48503	0.979024	199	3	-0.017016	0.15157	0.33253	0.975369	135	3	-0.017016
SLC29A1	6	0.28609	0.49124	0.979024	200	2	0.067387	0.24778	0.44873	0.975369	180	3	0.067387
RHBG	6	0.28956	0.4956	0.979024	201	3	-0.0604	0.23423	0.43203	0.975369	172	1	-0.0604
SLC25A48	6	0.29032	0.49659	0.979024	202	3	-0.061193	0.87635	0.88987	0.989331	372	1	-0.061193
SLC13A5	6	0.29129	0.49756	0.979024	203	2	0.17315	0.017125	0.06398	0.836838	29	4	0.17315
SLC39A13	6	0.29268	0.49922	0.979024	204	2	0.088299	0.26699	0.47119	0.975369	193	3	0.088299
SLC7A4	6	0.29402	0.50076	0.979024	205	3	-0.022166	0.18703	0.37532	0.975369	153	2	-0.022166
SLC39A6	6	0.29847	0.50625	0.979024	206	3	-0.032392	0.084508	0.21664	0.975369	84	2	-0.032392
SLC18A2	6	0.29996	0.50807	0.979024	207	3	-0.061034	0.16551	0.34923	0.975369	140	1	-0.061034
SLC13A2	6	0.3011	0.50936	0.979024	208	2	0.071428	0.27712	0.48282	0.975369	200	3	0.071428
SLCO2A1	6	0.30328	0.51188	0.979024	209	1	0.074745	0.11967	0.28615	0.975369	106	4	0.074745
SLC22A25	6	0.30485	0.51366	0.979024	210	2	0.13408	0.014424	0.054341	0.836838	23	3	0.13408
SLC34A1	6	0.30673	0.51589	0.979024	211	2	0.096939	0.18065	0.36783	0.975369	150	3	0.096939
SLC38A5	6	0.30767	0.51719	0.979024	212	2	0.071046	0.18128	0.36854	0.975369	151	3	0.071046
SLC5A5	6	0.30837	0.518	0.979024	213	2	-0.00067718	0.23178	0.42912	0.975369	169	2	-0.00067718
SLC25A41	6	0.31269	0.52314	0.979024	214	3	-0.049303	0.63706	0.77048	0.980828	326	1	-0.049303
SLC35F2	6	0.31343	0.52401	0.979024	215	2	-0.044871	0.76294	0.8395	0.9854	348	1	-0.044871
SLC1A6	6	0.31424	0.52507	0.979024	216	3	-0.068276	0.23606	0.4341	0.975369	174	2	-0.068276
SLC29A4	6	0.31496	0.52587	0.979024	217	3	-0.098336	0.33172	0.54607	0.975369	226	1	-0.098336
SLC25A22	6	0.31511	0.52598	0.979024	218	2	-0.027766	0.92807	0.92827	0.995569	386	1	-0.027766
SLC16A2	6	0.31518	0.52608	0.979024	219	2	-0.038705	0.26199	0.46561	0.975369	189	2	-0.038705
SLC35B1	6	0.31679	0.52799	0.979024	220	1	0.27531	0.07318	0.19363	0.975369	74	4	0.27531
SLC6A9	6	0.318	0.52959	0.979024	221	2	0.17588	0.047736	0.14083	0.969008	61	4	0.17588
SLC24A2	6	0.31873	0.53043	0.979024	222	3	-0.0046016	0.47265	0.65857	0.975369	271	2	-0.0046016
SLC26A2	6	0.31894	0.53063	0.979024	223	3	-0.034529	0.58476	0.73364	0.975369	308	1	-0.034529
SLC8A1	6	0.32013	0.53183	0.979024	224	2	0.12966	0.046228	0.13723	0.969008	59	4	0.12966
SLC6A17	6	0.32082	0.53275	0.979024	225	2	-0.03423	0.97362	0.97347	0.999995	403	0	-0.03423
SLC16A11	6	0.32346	0.53592	0.979024	226	2	-0.032857	0.94364	0.94371	0.995569	393	0	-0.032857
SLC50A1	6	0.32632	0.53929	0.979024	227	3	-0.083724	0.3512	0.56842	0.975369	238	2	-0.083724
SLC23A3	6	0.32835	0.54156	0.979024	228	2	0.012425	0.045366	0.13549	0.969008	58	2	0.012425
SLC30A9	6	0.3286	0.5417	0.979024	229	3	-0.068496	0.64415	0.77576	0.982183	327	2	-0.068496
SLC9A5	6	0.32937	0.54259	0.979024	230	3	-0.079314	0.10857	0.26443	0.975369	100	2	-0.079314
SLC30A3	6	0.33471	0.54884	0.979943	231	3	-0.061365	0.5304	0.69661	0.975369	290	2	-0.061365
SLC5A8	6	0.33871	0.55368	0.979943	232	2	-0.0040969	0.19522	0.38486	0.975369	155	2	-0.0040969
SLC46A2	6	0.33989	0.55516	0.979943	233	1	0.10474	0.27858	0.48433	0.975369	202	3	0.10474
SLC25A31	6	0.34008	0.55544	0.979943	234	3	-0.0089309	0.54093	0.70392	0.975369	292	2	-0.0089309
SLC12A1	6	0.34314	0.55904	0.979943	235	2	-0.013921	0.25065	0.45201	0.975369	183	2	-0.013921
SLC34A2	6	0.34476	0.56078	0.979943	236	1	0.071872	0.0832	0.21416	0.975369	83	3	0.071872
SLC17A9	6	0.35009	0.56664	0.979943	237	3	0.020985	0.26843	0.47297	0.975369	194	3	0.020985
SLC14A1	6	0.3512	0.568	0.979943	238	1	0.085531	0.035121	0.11279	0.969008	44	3	0.085531
SLC9A1	6	0.3528	0.56985	0.979943	239	2	0.14704	0.0091015	0.036637	0.800239	19	3	0.14704
SLC20A2	6	0.356	0.57313	0.979943	240	1	0.12703	0.046562	0.13795	0.969008	60	4	0.12703
SLC6A19	6	0.3566	0.5738	0.979943	241	2	0.042023	0.28077	0.48709	0.975369	204	3	0.042023
SLC22A17	5	0.40396	0.56302	0.979943	248	1	0.32044	0.0073683	0.027566	0.800239	15	4	0.32044
SLC17A6	3	0.51808	0.55571	0.979943	281	1	0.21537	0.036275	0.089062	0.918684	45	2	0.21537
SLC43A3	6	0.3655	0.58122	0.988502	242	2	0.0095259	0.11021	0.26767	0.975369	104	3	0.0095259
SLC1A7	6	0.37177	0.58539	0.988502	243	1	0.085351	0.16937	0.35365	0.975369	143	3	0.085351
SLC46A1	6	0.3726	0.58596	0.988502	244	2	0.030396	0.37888	0.59845	0.975369	251	3	0.030396
SLC9A8	6	0.38856	0.59615	0.994335	245	2	-0.02734	0.335	0.55008	0.975369	230	2	-0.02734
SLC2A12	6	0.38875	0.59625	0.994335	246	2	0.036549	0.0088389	0.035781	0.800239	18	2	0.036549
SLC36A2	6	0.40353	0.60555	0.994335	247	2	0.15393	0.026452	0.092975	0.918684	41	4	0.15393
SLC25A3	6	0.40832	0.60858	0.994335	249	1	0.22753	0.022377	0.080658	0.904679	37	4	0.22753
SLC3A1	6	0.40913	0.60912	0.994335	250	2	-0.037109	0.95242	0.95267	0.997557	396	0	-0.037109
SLC35C2	6	0.41276	0.61151	0.994335	251	1	0.083268	0.30145	0.51135	0.975369	212	3	0.083268
SLC44A4	6	0.41286	0.61154	0.994335	252	2	0.15314	0.069786	0.18665	0.975369	71	4	0.15314
SLC16A12	6	0.42123	0.61728	0.994335	253	2	-0.035137	0.71174	0.82332	0.9854	341	1	-0.035137
SLC39A2	6	0.42216	0.61779	0.994335	254	2	-0.025473	0.37489	0.59422	0.975369	249	1	-0.025473
SLC25A6	6	0.42301	0.6183	0.994335	255	2	0.087477	0.31612	0.52833	0.975369	219	3	0.087477
SLC26A7	6	0.42865	0.62224	0.994335	256	2	-0.021675	0.21111	0.40421	0.975369	161	2	-0.021675
SLC26A11	6	0.43312	0.62513	0.994335	257	1	0.1286	0.0080221	0.032953	0.800239	16	3	0.1286
SLC39A14	6	0.43598	0.62717	0.994335	258	1	0.074204	0.13014	0.30574	0.975369	117	3	0.074204
SLC25A44	6	0.44526	0.63328	0.994335	259	2	0.21949	0.037127	0.11742	0.969008	46	4	0.21949
SLC1A5	6	0.4473	0.63493	0.994335	260	1	0.021708	0.085873	0.21936	0.975369	86	3	0.021708
SLC22A15	6	0.4515	0.63784	0.994335	261	2	0.0093854	0.801	0.85366	0.9854	356	1	0.0093854
SLC16A10	6	0.4526	0.63861	0.994335	262	2	-0.066827	0.0011493	0.0059395	0.469467	3	1	-0.066827
SLC22A24	6	0.45809	0.64197	0.994335	263	2	-0.0025097	0.91002	0.9126	0.995569	380	1	-0.0025097
SLC2A3P1	6	0.45991	0.64335	0.994335	264	2	0.074368	0.041266	0.1266	0.969008	53	3	0.074368
SLC22A20	6	0.46118	0.64411	0.994335	265	2	0.0019401	0.94509	0.94519	0.995569	394	0	0.0019401
SLC2A8	12	0.46221	0.74014	0.994335	266	3	0.062468	0.23901	0.52928	0.975369	176	6	0.062468
SLC39A1	6	0.46666	0.64777	0.994335	267	2	-0.050592	0.37448	0.59373	0.975369	248	2	-0.050592
SLC26A4	6	0.46993	0.65011	0.994335	268	2	-0.0056584	0.91276	0.91494	0.995569	381	1	-0.0056584
UCP1	6	0.47174	0.65142	0.994335	269	2	0.0065048	0.48676	0.6675	0.975369	277	1	0.0065048
SLC16A1	6	0.47343	0.65263	0.994335	270	2	0.089554	0.36561	0.58402	0.975369	244	3	0.089554
SLC10A6	6	0.4788	0.65604	0.994335	271	1	-0.0027405	0.48977	0.66952	0.975369	279	2	-0.0027405
SLC20A1	6	0.48544	0.66049	0.994335	272	1	0.07586	0.12104	0.28865	0.975369	108	3	0.07586
SLC7A13	6	0.48676	0.66137	0.994335	273	1	0.033868	0.56561	0.72039	0.975369	301	2	0.033868
NFYC	6	0.49335	0.66606	0.994335	274	2	-0.079163	0.88943	0.89775	0.989331	375	1	-0.079163
SLC30A6	6	0.49425	0.66671	0.994335	275	2	-0.032945	0.94343	0.94355	0.995569	392	0	-0.032945
SLC22A3	6	0.49593	0.66779	0.994335	276	1	0.071006	0.18504	0.37305	0.975369	152	3	0.071006
FLVCR2	6	0.49603	0.66786	0.994335	277	2	0.057966	0.13934	0.31778	0.975369	126	3	0.057966
SLC25A21	6	0.50049	0.67081	0.994335	278	2	-0.080193	0.94173	0.94184	0.995569	391	0	-0.080193
SLC25A16	6	0.51465	0.6809	0.994335	279	2	0.026785	0.27032	0.47536	0.975369	196	3	0.026785
SLC25A11	6	0.51636	0.682	0.994335	280	1	0.096256	0.042197	0.12878	0.969008	54	4	0.096256
SLC7A10	6	0.51905	0.68396	0.994335	282	2	0.12318	0.015123	0.056841	0.836838	25	3	0.12318
SLC35A5	6	0.51992	0.68448	0.994335	283	2	0.095459	0.265	0.46876	0.975369	191	3	0.095459
SLC25A29	6	0.52385	0.68725	0.994335	284	2	-0.024844	0.22125	0.41649	0.975369	165	2	-0.024844
SLC4A3	6	0.52605	0.68869	0.994335	285	2	0.053337	0.039576	0.1225	0.969008	50	3	0.053337
SLC16A14	6	0.5356	0.69534	0.994335	286	2	0.063781	0.1325	0.30972	0.975369	119	3	0.063781
SLC6A1	6	0.54508	0.70219	0.994335	287	2	-0.025461	0.95491	0.95531	0.997557	397	0	-0.025461
SLC25A45	6	0.55107	0.70619	0.994335	288	2	0.017833	0.15357	0.3352	0.975369	136	1	0.017833
SLC27A3	6	0.55634	0.70978	0.994335	289	1	0.15863	0.038669	0.12071	0.969008	49	4	0.15863
SLC47A1	6	0.56463	0.71576	0.994335	290	2	0.0092483	0.15021	0.33065	0.975369	134	3	0.0092483
SLC16A7	6	0.57018	0.71989	0.994335	291	1	0.099263	0.026157	0.092049	0.918684	39	3	0.099263
SLC36A3	6	0.57966	0.72687	0.994335	292	2	0.046893	0.092814	0.23275	0.975369	90	3	0.046893
SLC43A1	6	0.59036	0.73443	0.994335	293	2	-0.013546	0.09596	0.23937	0.975369	92	2	-0.013546
CTNNBL1	6	0.592	0.73558	0.994335	294	2	0.26851	0.049654	0.14514	0.970779	63	4	0.26851
SLC18A1	6	0.59607	0.73847	0.994335	295	2	-0.028013	0.31424	0.52623	0.975369	217	2	-0.028013
SLC4A5	6	0.59851	0.74033	0.994335	296	2	0.10096	0.12136	0.2892	0.975369	109	4	0.10096
SLC40A1	6	0.6	0.74146	0.994335	297	1	0.11755	0.082571	0.21284	0.975369	82	4	0.11755
SLC35D3	6	0.60175	0.74285	0.994335	298	2	0.020237	0.10873	0.2647	0.975369	102	3	0.020237
SLC38A4	6	0.60577	0.74591	0.994335	299	2	-0.013921	0.74286	0.83259	0.9854	344	1	-0.013921
SLC15A1	6	0.60738	0.74725	0.994335	300	2	0.01221	0.31571	0.52783	0.975369	218	3	0.01221
SLC35E1	6	0.6106	0.74943	0.994335	301	1	0.096327	0.33471	0.54969	0.975369	229	3	0.096327
SLC2A11	6	0.61297	0.75106	0.994335	302	2	0.022763	0.18046	0.36763	0.975369	149	2	0.022763
SLC37A3	6	0.61477	0.75234	0.994335	303	1	0.050967	0.35943	0.57739	0.975369	241	2	0.050967
SLC7A2	6	0.61581	0.75306	0.994335	304	1	0.023186	0.32176	0.53482	0.975369	221	2	0.023186
SLC32A1	6	0.61684	0.75368	0.994335	305	1	0.35685	0.00032661	0.0021856	0.453512	2	5	0.35685
CTCF	6	0.62168	0.75702	0.994335	306	2	-0.076626	0.47446	0.65978	0.975369	272	2	-0.076626
SLC34A3	6	0.623	0.75804	0.994335	307	2	-0.0052873	0.33007	0.54422	0.975369	224	2	-0.0052873
SLC30A4	6	0.62482	0.75942	0.994335	308	2	-0.029931	0.11547	0.27821	0.975369	105	2	-0.029931
SLC28A2	6	0.62908	0.76266	0.994335	309	1	0.072297	0.2513	0.45285	0.975369	184	3	0.072297
SLC7A5P2	6	0.63262	0.76529	0.994335	310	2	-0.019052	0.019389	0.071328	0.84575	35	2	-0.019052
URI1	6	0.63508	0.76714	0.994335	311	2	0.025336	0.62717	0.76325	0.975429	324	2	0.025336
SLC17A2	6	0.63805	0.76941	0.994335	312	1	0.027025	0.2955	0.50431	0.975369	208	3	0.027025
SLC1A4	6	0.64002	0.77086	0.994335	313	1	0.1475	0.13879	0.31725	0.975369	125	3	0.1475
SLC6A3	6	0.64643	0.77599	0.994335	314	2	-0.051343	0.66957	0.79468	0.982284	335	2	-0.051343
SLC26A10	6	0.64946	0.77833	0.994335	315	2	0.067863	0.25785	0.4609	0.975369	187	3	0.067863
U2AF2	6	0.65259	0.78077	0.994335	316	1	0.058698	0.33588	0.55112	0.975369	231	3	0.058698
SLC35E3	6	0.65474	0.78241	0.994335	317	2	-0.077393	0.15557	0.33723	0.975369	138	1	-0.077393
SLC37A1	6	0.66108	0.7874	0.994335	318	1	0.038877	0.3781	0.5977	0.975369	250	3	0.038877
SLC4A10	6	0.67685	0.79959	0.994335	319	2	-0.00094778	0.49425	0.67261	0.975369	280	2	-0.00094778
SLC4A11	6	0.6811	0.80288	0.994335	320	1	0.12102	0.10936	0.2659	0.975369	103	3	0.12102
SLC2A13	6	0.68287	0.80418	0.994335	321	1	0.046819	0.13131	0.30767	0.975369	118	2	0.046819
SLC17A7	6	0.68375	0.80465	0.994335	322	1	0.098086	0.12009	0.287	0.975369	107	4	0.098086
SLC35A2	6	0.68618	0.80666	0.994335	323	2	0.011875	0.085337	0.21839	0.975369	85	2	0.011875
SLC44A2	6	0.68689	0.80729	0.994335	324	2	-0.0077648	0.64946	0.77967	0.982183	329	2	-0.0077648
SLC27A4	6	0.69418	0.80964	0.994335	325	1	0.06595	0.21647	0.41067	0.975369	163	3	0.06595
SLC6A7	6	0.69504	0.80993	0.994335	326	1	0.022484	0.42592	0.62817	0.975369	261	1	0.022484
SLC22A9	6	0.7101	0.81477	0.994335	327	1	-0.10853	0.82648	0.86474	0.988063	361	1	-0.10853
SLC13A4	6	0.73687	0.82304	0.994335	328	1	0.10351	0.0051308	0.022588	0.781164	12	3	0.10351
SLC26A1	6	0.74508	0.826	0.994335	329	1	0.00038892	0.2336	0.43129	0.975369	170	2	0.00038892
SLC47A2	6	0.74582	0.82627	0.994335	330	1	0.046755	0.052841	0.15167	0.975369	65	3	0.046755
SLC12A5	6	0.76363	0.83289	0.994335	331	1	0.14865	0.062783	0.17208	0.975369	68	4	0.14865
SLC25A43	6	0.77647	0.83775	0.994335	332	1	0.12616	0.10121	0.25001	0.975369	95	4	0.12616
SLC17A8	6	0.78427	0.84071	0.994335	333	1	0.15755	0.023906	0.085288	0.918684	38	4	0.15755
SLC12A9	6	0.78619	0.8414	0.994335	334	1	0.091752	0.34162	0.55791	0.975369	236	3	0.091752
SLC16A3	6	0.78872	0.84271	0.994335	335	1	-0.043756	0.60427	0.74739	0.975369	317	1	-0.043756
SLC6A6	6	0.7992	0.84703	0.994335	336	1	-0.0080592	0.39699	0.61048	0.975369	255	2	-0.0080592
SLC18B1	6	0.80279	0.84849	0.994335	337	1	-0.0057573	0.27032	0.47536	0.975369	195	1	-0.0057573
SLCO1B3	6	0.8075	0.85045	0.994335	338	1	0.10654	0.16959	0.35397	0.975369	144	3	0.10654
SLC51B	6	0.81211	0.85273	0.994335	339	1	0.17381	0.044573	0.13382	0.969008	57	4	0.17381
SLC35G2	6	0.81551	0.85422	0.994335	340	1	-0.012941	0.9391	0.93933	0.995569	390	0	-0.012941
SLC22A5	6	0.81886	0.85569	0.994335	341	1	0.14139	0.076764	0.20097	0.975369	79	4	0.14139
SLC2A9	6	0.82754	0.86013	0.994335	342	1	0.11236	0.064024	0.1746	0.975369	69	3	0.11236
SLC25A28	6	0.83689	0.86488	0.994335	343	1	0.13572	0.073874	0.19505	0.975369	75	4	0.13572
SLC2A4	6	0.8374	0.86517	0.994335	344	1	0.10194	0.037351	0.11783	0.969008	47	3	0.10194
SLC30A8	6	0.83891	0.86596	0.994335	345	1	0.061913	0.33776	0.55319	0.975369	232	3	0.061913
SLC10A2	6	0.84141	0.86713	0.994335	346	1	0.064528	0.32784	0.54184	0.975369	223	3	0.064528
SLC8A3	6	0.8463	0.8696	0.994335	347	1	0.056203	0.17693	0.36296	0.975369	148	3	0.056203
SLC10A7	6	0.8534	0.87317	0.994335	348	1	0.080288	0.23663	0.43479	0.975369	175	3	0.080288
PAFAH1B1	6	0.85662	0.8748	0.994335	349	1	0.085707	0.35628	0.57372	0.975369	239	3	0.085707
SLC12A2	6	0.85799	0.87552	0.994335	350	1	0.044646	0.50936	0.68247	0.975369	283	2	0.044646
MTCH2	6	0.85978	0.87666	0.994335	351	1	0.039432	0.65173	0.78139	0.982183	330	2	0.039432
SLC22A23	6	0.86023	0.8769	0.994335	352	1	0.10925	0.096865	0.24097	0.975369	94	3	0.10925
SLC26A5	6	0.86507	0.87989	0.994335	353	1	0.066905	0.60094	0.74488	0.975369	314	2	0.066905
DIRC2	6	0.87635	0.88674	0.994335	354	1	0.091413	0.29328	0.50159	0.975369	207	3	0.091413
SLC7A5P1	6	0.88419	0.89169	0.994335	355	1	0.063825	0.29829	0.50767	0.975369	211	2	0.063825
SLC4A4	6	0.89305	0.89818	0.994335	356	1	0.19247	0.016806	0.062924	0.836838	28	4	0.19247
SLC2A5	6	0.89553	0.90001	0.994335	357	1	0.16335	0.012851	0.048745	0.836838	22	4	0.16335
SLC27A1	6	0.89623	0.90062	0.994335	358	1	-0.034674	0.70349	0.81977	0.9854	340	1	-0.034674
SLC29A3	6	0.89795	0.90175	0.994335	359	1	0.12951	0.050631	0.14737	0.970779	64	4	0.12951
SLC44A3	6	0.89864	0.9023	0.994335	360	1	0.1272	0.12478	0.29596	0.975369	112	4	0.1272
SLC25A1P5	6	0.89932	0.90289	0.994335	361	1	0.20308	0.0062959	0.026601	0.800239	13	5	0.20308
SLC48A1	6	0.90067	0.90398	0.994335	362	1	0.057954	0.32404	0.53762	0.975369	222	3	0.057954
NBAS	6	0.9064	0.908	0.994335	363	1	-0.032772	0.25964	0.46296	0.975369	188	1	-0.032772
SLC16A6	6	0.90846	0.90982	0.994335	364	1	-0.025183	0.69953	0.81678	0.9854	339	2	-0.025183
SLC27A5	6	0.91063	0.91166	0.994335	365	1	0.2035	0.0087177	0.035433	0.800239	17	4	0.2035
SLC39A10	6	0.91544	0.91636	0.994335	366	1	0.067305	0.19474	0.38427	0.975369	154	3	0.067305
SLC35F1	6	0.92059	0.92113	0.994335	367	1	-0.042435	0.51905	0.68909	0.975369	286	2	-0.042435
SLC25A35	6	0.92197	0.92232	0.994335	368	1	0.016816	0.16154	0.34445	0.975369	139	2	0.016816
SLC12A4	6	0.92333	0.92344	0.994335	369	1	0.021273	0.80982	0.85718	0.9854	360	1	0.021273
SLC6A14	6	0.92387	0.92385	0.994335	370	1	0.069114	0.14694	0.32679	0.975369	129	3	0.069114
SLC37A2	6	0.92521	0.92515	0.994335	371	1	0.16936	0.018252	0.067405	0.836838	32	4	0.16936
SLC6A2	6	0.9296	0.92967	0.994335	372	0	0.066318	0.14857	0.32874	0.975369	131	3	0.066318
SLC22A1	6	0.9311	0.93125	0.994335	373	0	-0.00079756	0.14776	0.32778	0.975369	130	2	-0.00079756
SLCO5A1	6	0.93184	0.93195	0.994335	374	0	0.16436	0.089112	0.22538	0.975369	88	4	0.16436
SLC5A4	6	0.93257	0.93274	0.994335	375	0	-0.0029276	0.66516	0.79131	0.982284	333	2	-0.0029276
SLC28A1	6	0.93354	0.93358	0.994335	376	0	0.025425	0.62808	0.76389	0.975429	325	1	0.025425
SLC2A2	6	0.93401	0.93388	0.994335	377	0	0.039771	0.127	0.29996	0.975369	114	3	0.039771
SLC22A7	6	0.93425	0.93416	0.994335	378	0	0.052159	0.29773	0.50699	0.975369	210	3	0.052159
SLC39A5	6	0.93774	0.93801	0.994335	379	0	0.15815	0.018488	0.068122	0.836838	33	5	0.15815
SLC38A7	6	0.9382	0.93841	0.994335	380	0	0.20039	0.040765	0.12538	0.969008	52	4	0.20039
SLC38A10	6	0.93887	0.93904	0.994335	381	0	0.025051	0.22907	0.42588	0.975369	167	3	0.025051
SLC9A7P1	6	0.93932	0.93953	0.994335	382	0	0.093476	0.092261	0.23154	0.975369	89	3	0.093476
SLC45A3	6	0.9402	0.94039	0.994335	383	0	0.1455	0.026416	0.092846	0.918684	40	3	0.1455
SLC25A32	6	0.94086	0.94098	0.994335	384	0	0.083792	0.24708	0.44778	0.975369	179	3	0.083792
SLC25A13	5	0.94116	0.94136	0.994335	385	0	0.040838	0.47478	0.62608	0.975369	273	2	0.040838
SLC1A1	6	0.94279	0.94289	0.994335	386	0	0.067736	0.27785	0.48354	0.975369	201	3	0.067736
MED26	6	0.94509	0.94519	0.994335	387	0	0.076903	0.0015061	0.0077716	0.469467	5	3	0.076903
SLC2A6	6	0.94529	0.94535	0.994335	388	0	0.27916	0.0019038	0.0097431	0.469467	8	4	0.27916
SLC35C1	6	0.94828	0.94843	0.994335	389	0	0.14221	0.10198	0.25156	0.975369	97	4	0.14221
SRBD1	6	0.94886	0.94905	0.994335	390	0	0.18164	0.0174	0.064667	0.836838	30	4	0.18164
SLC18A3	6	0.94925	0.94942	0.994335	391	0	0.039973	0.52517	0.69314	0.975369	288	2	0.039973
RPTOR	6	0.95386	0.95407	0.994335	392	0	0.09973	0.46529	0.65344	0.975369	269	2	0.09973
VMP1	6	0.95421	0.95438	0.994335	393	0	0.21788	0.0073391	0.030444	0.800239	14	5	0.21788
SLC7A3	6	0.95578	0.95618	0.994335	394	0	0.0056683	0.60175	0.74555	0.975369	315	2	0.0056683
SLC46A3	6	0.95679	0.95718	0.994335	395	0	0.069504	0.56099	0.71714	0.975369	298	2	0.069504
SLC35G4	6	0.96004	0.96044	0.994335	396	0	0.056524	0.36696	0.58553	0.975369	245	2	0.056524
SLC45A4	6	0.96807	0.96826	0.994335	397	0	0.1175	0.26483	0.46862	0.975369	190	3	0.1175
SLC25A52	6	0.96833	0.9685	0.994335	398	0	0.070474	0.17447	0.35972	0.975369	147	3	0.070474
SLC2A10	6	0.96846	0.96865	0.994335	399	0	0.25511	0.0019972	0.010181	0.469467	9	5	0.25511
SLC10A3	6	0.96985	0.97	0.994335	400	0	-0.011476	0.065953	0.17879	0.975369	70	2	-0.011476
SLC44A5	6	0.97083	0.97086	0.994335	401	0	0.051919	0.27589	0.4814	0.975369	199	3	0.051919
SLC7A8	6	0.9734	0.97331	0.994335	402	0	0.020729	0.59689	0.74202	0.975369	311	2	0.020729
SLC2A7	6	0.97373	0.97362	0.994335	403	0	0.14511	0.071325	0.18994	0.975369	73	4	0.14511
SLC5A10	6	0.9745	0.9745	0.994335	404	0	0.2783	0.0023719	0.012043	0.499793	10	5	0.2783
SAE1	6	0.97668	0.97667	0.994335	405	0	0.39246	6.1273e-05	0.00052275	0.216942	1	4	0.39246
SLC19A1	6	0.97718	0.97713	0.994335	406	0	0.27467	0.0014582	0.0075027	0.469467	4	4	0.27467
SLC12A3	6	0.97728	0.97722	0.994335	407	0	0.16039	0.15432	0.33605	0.975369	137	3	0.16039
SLC36A1	6	0.98051	0.98065	0.994335	408	0	0.31471	0.0016484	0.0085283	0.469467	6	5	0.31471
SLC39A7	6	0.98119	0.98125	0.994335	409	0	0.042233	0.079792	0.20709	0.975369	80	2	0.042233
SLC5A1	6	0.98319	0.98344	0.994335	410	0	0.10144	0.36249	0.58072	0.975369	242	3	0.10144
SLC23A1	6	0.98466	0.98475	0.994335	411	0	0.080768	0.30969	0.52089	0.975369	214	3	0.080768
SLC22A14	6	0.99074	0.99056	0.996171	412	0	0.14432	0.021695	0.078667	0.904679	36	5	0.14432
SLC43A2	6	0.99588	0.99569	0.996171	413	0	0.099983	0.016709	0.062636	0.836838	26	5	0.099983
SLC25A47	6	0.99623	0.99606	0.996171	414	0	0.11187	0.016799	0.062924	0.836838	27	5	0.11187
SLC4A8	6	0.99636	0.99617	0.996171	415	0	0.1111	0.12959	0.30473	0.975369	116	4	0.1111

## Sheet: HT1080 LRP8-KO vs. WT
symbol	#gRNA	neg|score	neg|p-value	neg|fdr	neg|rank	neg|good grna	neg|lfc	pos|score	pos|p-value	pos|fdr	pos|rank	pos|good grna	pos|lfc
SLC7A11	6	1.1958e-15	4.9786e-06	0.000689	1	6	-3.3206	1	1	0.999995	415	0	-3.3206
SLC3A2	6	9.1072e-14	4.9786e-06	0.000689	2	6	-2.3961	1	1	0.999995	414	0	-2.3961
SLC30A1	6	6.569e-07	4.9786e-06	0.000689	3	6	-0.91458	0.99999	1	0.999995	413	0	-0.91458
SLC7A1	6	0.00055842	0.0032709	0.292355	4	5	-0.34406	0.96174	0.96222	0.999995	390	0	-0.34406
SLC16A1	6	0.00062591	0.0035697	0.292355	5	6	-0.65601	0.99884	0.99882	0.999995	412	0	-0.65601
SLC35B4	6	0.00078847	0.0042268	0.292355	6	5	-0.41968	0.71418	0.8278	0.999995	323	1	-0.41968
SLC38A2	6	0.0019038	0.0097431	0.439331	7	6	-0.40007	0.9981	0.99811	0.999995	411	0	-0.40007
SLC20A1	6	0.0019645	0.010002	0.439331	8	4	-0.61522	0.98249	0.98272	0.999995	402	0	-0.61522
SLC35D3	6	0.0021171	0.010789	0.439331	9	4	-0.22873	0.75019	0.83876	0.999995	328	1	-0.22873
SLC17A6	3	0.002184	0.0063477	0.376328	10	3	-0.44304	0.99782	0.99767	0.999995	410	0	-0.44304
SLC9B2	6	0.0022887	0.011645	0.439331	11	4	-0.35245	0.72139	0.82999	0.999995	324	1	-0.35245
SLC52A2	6	0.00301	0.014373	0.496662	12	5	-0.60423	0.0080221	0.033063	0.647593	20	1	-0.60423
SLC25A46	6	0.0032841	0.015558	0.496662	13	5	-0.45265	0.82807	0.86805	0.999995	343	1	-0.45265
SLC35G4	6	0.0056176	0.02435	0.721812	14	4	-0.34214	0.66663	0.79302	0.999995	307	2	-0.34214
SLC37A4	6	0.0065797	0.027696	0.746384	15	3	-0.23894	0.86507	0.88547	0.999995	349	1	-0.23894
SLC9A2	6	0.0083309	0.034128	0.746384	16	5	-0.33477	0.13743	0.31868	0.957344	137	1	-0.33477
SLC29A1	6	0.0085447	0.034935	0.746384	17	5	-0.51944	0.58806	0.73757	0.999995	282	1	-0.51944
SLC22A10	6	0.0085799	0.035014	0.746384	18	2	-0.022975	0.43512	0.63777	0.999995	237	2	-0.022975
SLCO2A1	6	0.0088258	0.035682	0.746384	19	4	-0.29125	0.4026	0.61783	0.999995	225	2	-0.29125
SLC25A1P5	6	0.0089007	0.03597	0.746384	20	4	-0.28269	0.68375	0.80525	0.999995	312	1	-0.28269
SLC38A8	6	0.010223	0.040312	0.796635	21	5	-0.19307	0.64295	0.77563	0.999995	301	1	-0.19307
SLC1A2	6	0.011119	0.043229	0.807672	22	5	-0.21948	0.88721	0.8977	0.999995	358	1	-0.21948
SLC9A7P1	6	0.011623	0.044763	0.807672	23	2	0.18783	0.036634	0.11741	0.948546	51	4	0.18783
SLC25A37	6	0.014791	0.055676	0.891529	24	4	-0.50775	0.99328	0.99294	0.999995	409	0	-0.50775
SLC10A6	6	0.015224	0.057179	0.891529	25	4	-0.28977	0.78745	0.85155	0.999995	335	1	-0.28977
CEP85	6	0.015419	0.058065	0.891529	26	3	-0.40917	0.76501	0.8436	0.999995	330	1	-0.40917
SLC4A5	6	0.01653	0.061939	0.891529	27	5	-0.26492	0.99074	0.99056	0.999995	407	0	-0.26492
SLC25A6	6	0.018102	0.066947	0.891529	28	5	-0.25118	0.98839	0.98844	0.999995	405	0	-0.25118
SLC25A22	6	0.01888	0.069466	0.891529	29	5	-0.26271	0.99217	0.99187	0.999995	408	0	-0.26271
SLC35G1	5	0.019338	0.060804	0.891529	30	4	-0.29451	0.97963	0.97897	0.999995	401	0	-0.29451
SLC4A11	6	0.019344	0.071179	0.891529	31	4	-0.21421	0.89518	0.90316	0.999995	363	1	-0.21421
SLC16A6	6	0.019691	0.072234	0.891529	32	2	0.016727	0.25982	0.4645	0.999995	182	3	0.016727
SLC25A44	6	0.019724	0.072314	0.891529	33	3	-0.21124	0.38108	0.60084	0.999995	218	2	-0.21124
SLC39A14	6	0.019912	0.073041	0.891529	34	4	-0.33482	0.96159	0.96206	0.999995	389	0	-0.33482
SLC36A4	6	0.023273	0.083506	0.990142	35	5	-0.1537	0.91216	0.91509	0.999995	369	1	-0.1537
SLC35C2	6	0.025516	0.090127	0.999985	36	3	-0.1054	0.010304	0.04071	0.675551	25	3	-0.1054
SLC29A3	6	0.031866	0.10475	0.999985	37	2	0.028605	0.89623	0.90398	0.999995	364	1	0.028605
SLC8B1	6	0.035621	0.11355	0.999985	38	3	-0.19974	0.51259	0.68741	0.999995	261	1	-0.19974
SLC5A4	6	0.036053	0.11452	0.999985	39	4	-0.2498	0.88072	0.89387	0.999995	356	1	-0.2498
SLC9A7	6	0.037127	0.11687	0.999985	40	4	-0.23966	0.9236	0.9246	0.999995	373	1	-0.23966
RHBG	6	0.038119	0.11909	0.999985	41	2	-0.058014	0.7804	0.84912	0.999995	334	1	-0.058014
SLC2A11	6	0.04068	0.12465	0.999985	42	3	-0.11657	0.16432	0.3504	0.967418	150	3	-0.11657
SLC10A4	6	0.041561	0.12681	0.999985	43	4	-0.26078	0.20239	0.39585	0.999995	162	2	-0.26078
SLC2A12	6	0.042714	0.12939	0.999985	44	4	-0.23754	0.6754	0.79945	0.999995	310	2	-0.23754
SLC35F5	6	0.043052	0.12998	0.999985	45	3	-0.23849	0.64795	0.7794	0.999995	303	2	-0.23849
SLC35G2	6	0.044015	0.13202	0.999985	46	3	-0.088037	0.8424	0.87451	0.999995	345	1	-0.088037
SLC15A2	6	0.044266	0.13257	0.999985	47	3	-0.17814	0.48013	0.66638	0.999995	253	1	-0.17814
SLC19A1	6	0.044831	0.1339	0.999985	48	3	-0.037037	0.51511	0.6891	0.999995	262	2	-0.037037
SLC7A5P2	6	0.04633	0.13694	0.999985	49	4	-0.21416	0.8227	0.86557	0.999995	340	1	-0.21416
SLC25A39	6	0.048078	0.14129	0.999985	50	3	-0.17246	0.63184	0.76778	0.999995	299	2	-0.17246
SLC27A5	6	0.048437	0.14202	0.999985	51	2	-0.028121	0.43312	0.63646	0.999995	236	2	-0.028121
SLC25A35	6	0.050141	0.1458	0.999985	52	4	-0.19917	0.84485	0.8756	0.999995	347	1	-0.19917
SLC9A3	6	0.050296	0.14618	0.999985	53	3	-0.10906	0.29548	0.50517	0.999995	193	2	-0.10906
SLC26A1	6	0.051955	0.14945	0.999985	54	3	-0.16574	0.95368	0.95396	0.999995	385	0	-0.16574
SLC23A2	6	0.05198	0.14951	0.999985	55	2	-0.046083	0.60738	0.75117	0.999995	287	2	-0.046083
SLC22A18	6	0.055037	0.1558	0.999985	56	2	0.16981	0.084696	0.21761	0.952039	92	3	0.16981
SLC35G5	6	0.056003	0.15793	0.999985	57	3	-0.044485	0.903	0.90832	0.999995	368	1	-0.044485
SLC6A13	6	0.056232	0.1583	0.999985	58	4	-0.14243	0.95795	0.95829	0.999995	388	0	-0.14243
SLC25A10	6	0.057229	0.16037	0.999985	59	3	0.013041	0.063778	0.17489	0.952039	73	3	0.013041
SLC6A9	6	0.057559	0.16108	0.999985	60	4	-0.20925	0.94488	0.94498	0.999995	382	0	-0.20925
SLC15A1	6	0.061951	0.17006	0.999985	61	2	-0.050432	0.61615	0.75681	0.999995	292	2	-0.050432
SLC6A20	6	0.063649	0.1736	0.999985	62	4	-0.18564	0.65827	0.78688	0.999995	306	2	-0.18564
SLC20A2	6	0.065953	0.17844	0.999985	63	2	0.12259	0.081129	0.21056	0.952039	89	3	0.12259
SLC27A1	6	0.066251	0.17894	0.999985	64	3	-0.061485	0.059416	0.16586	0.952039	68	1	-0.061485
SLC52A1	6	0.06741	0.18144	0.999985	65	4	-0.18334	0.65163	0.78215	0.999995	304	1	-0.18334
SLC16A4	6	0.068124	0.18287	0.999985	66	1	0.019588	0.63648	0.77116	0.999995	300	2	0.019588
SLC17A5	12	0.069026	0.2314	0.999985	67	5	-0.018218	0.77061	0.91711	0.999995	332	3	-0.018218
SLC1A5	6	0.073775	0.19454	0.999985	68	3	-0.23755	0.57471	0.7286	0.999995	278	1	-0.23755
SLC18A2	6	0.075828	0.1987	0.999985	69	2	0.14266	0.10592	0.25963	0.952039	108	3	0.14266
SLC25A36	6	0.078913	0.20483	0.999985	70	4	-0.21208	0.92306	0.92429	0.999995	372	1	-0.21208
SLC39A4	6	0.079792	0.2068	0.999985	71	2	-0.01063	0.078913	0.20576	0.952039	86	2	-0.01063
SLC22A1	6	0.080402	0.20824	0.999985	72	3	-0.10915	0.061599	0.17033	0.952039	71	2	-0.10915
RHAG	6	0.08057	0.20856	0.999985	73	4	-0.17237	0.54508	0.70872	0.999995	269	2	-0.17237
SLC30A4	6	0.081059	0.20951	0.999985	74	2	-0.082854	0.96846	0.96865	0.999995	394	0	-0.082854
SLC6A3	6	0.082908	0.21315	0.999985	75	4	-0.15899	0.7998	0.85613	0.999995	336	1	-0.15899
SLC6A17	6	0.083828	0.21513	0.999985	76	2	0.032304	0.057229	0.16153	0.952039	65	3	0.032304
SLC22A13	6	0.08632	0.21995	0.999985	77	4	-0.20119	0.90101	0.90712	0.999995	366	1	-0.20119
SLC35E4	6	0.087246	0.22178	0.999985	78	2	0.0062801	0.2336	0.43309	0.999995	173	2	0.0062801
SLC9A4	6	0.087935	0.22297	0.999985	79	3	-0.12612	0.31424	0.52689	0.999995	204	2	-0.12612
SLC35E1P1	6	0.08932	0.22553	0.999985	80	2	-0.073112	0.20619	0.40048	0.999995	164	1	-0.073112
SLC26A8	6	0.089599	0.22609	0.999985	81	2	-0.023117	0.56463	0.72156	0.999995	275	2	-0.023117
NFYC	6	0.090885	0.22852	0.999985	82	4	-0.21296	0.11547	0.27838	0.952039	112	2	-0.21296
SLC17A4	6	0.091411	0.22962	0.999985	83	3	-0.078528	0.065011	0.17745	0.952039	74	2	-0.078528
SLC35E2B	6	0.091723	0.23017	0.999985	84	2	0.029432	0.26322	0.46805	0.999995	184	1	0.029432
SLC12A3	6	0.092112	0.23096	0.999985	85	3	-0.14145	0.30668	0.51793	0.999995	196	1	-0.14145
SLC51B	6	0.092716	0.23235	0.999985	86	3	-0.1572	0.28956	0.49842	0.999995	191	2	-0.1572
SLC25A41	6	0.093519	0.23419	0.999985	87	4	-0.23796	0.93208	0.93236	0.999995	378	1	-0.23796
SLC26A4	6	0.09596	0.23918	0.999985	88	3	-0.13611	0.67176	0.79679	0.999995	308	2	-0.13611
SLC25A19	6	0.097784	0.2429	0.999985	89	3	-0.22837	0.45352	0.64957	0.999995	245	2	-0.22837
SLC25A16	6	0.097819	0.24294	0.999985	90	4	-0.16798	0.87392	0.89017	0.999995	354	1	-0.16798
SLC28A3	5	0.098035	0.22375	0.999985	91	3	-0.16258	0.37062	0.54333	0.999995	217	2	-0.16258
SLC9C1	6	0.099221	0.24573	0.999985	92	2	-0.038533	0.063168	0.17365	0.952039	72	2	-0.038533
SLC35A4	6	0.10284	0.25324	0.999985	93	2	-0.096072	0.98508	0.98521	0.999995	403	0	-0.096072
SLC16A14	6	0.10447	0.25635	0.999985	94	3	-0.12138	0.68404	0.80554	0.999995	313	2	-0.12138
SLC2A9	6	0.10495	0.25732	0.999985	95	3	-0.12744	0.42156	0.62935	0.999995	232	2	-0.12744
SLC35D2	6	0.10788	0.26311	0.999985	96	3	-0.17582	0.26143	0.46627	0.999995	183	1	-0.17582
SLC25A29	6	0.10873	0.26459	0.999985	97	2	-0.044587	0.18824	0.37921	0.983587	160	2	-0.044587
SLC7A2	6	0.10936	0.26579	0.999985	98	3	-0.16814	0.86976	0.88792	0.999995	352	1	-0.16814
SLC17A8	6	0.11246	0.2719	0.999985	99	3	-0.084551	0.61297	0.75477	0.999995	290	2	-0.084551
SLC25A34	6	0.11274	0.2724	0.999985	100	4	-0.14105	0.43142	0.63543	0.999995	235	2	-0.14105
SLC12A1	6	0.11336	0.27375	0.999985	101	3	-0.10875	0.31048	0.5224	0.999995	202	2	-0.10875
SLC30A3	6	0.11344	0.27396	0.999985	102	4	-0.13232	0.84387	0.87516	0.999995	346	1	-0.13232
SLC13A1	6	0.11699	0.28102	0.999985	103	2	-0.029937	0.4788	0.66546	0.999995	251	2	-0.029937
SLC27A2	6	0.11743	0.28186	0.999985	104	3	-0.12732	0.70437	0.82053	0.999995	322	2	-0.12732
SLC2A2	6	0.11897	0.28481	0.999985	105	2	0.046073	0.085337	0.21891	0.952039	93	2	0.046073
SLC29A2	6	0.12178	0.28995	0.999985	106	4	-0.12275	0.40633	0.61979	0.999995	227	2	-0.12275
SLC1A7	6	0.1231	0.29292	0.999985	107	3	-0.099642	0.9273	0.92784	0.999995	376	1	-0.099642
SLC22A20	6	0.12312	0.29298	0.999985	108	3	-0.10731	0.91426	0.91706	0.999995	371	1	-0.10731
SLC31A2	6	0.12313	0.29299	0.999985	109	4	-0.15964	0.56561	0.72225	0.999995	276	2	-0.15964
SLC32A1	6	0.12418	0.29484	0.999985	110	3	-0.17568	0.0034446	0.016454	0.536544	12	1	-0.17568
SLC43A3	6	0.12565	0.29741	0.999985	111	4	-0.12563	0.69674	0.81472	0.999995	317	1	-0.12563
SLC37A3	6	0.12683	0.29952	0.999985	112	3	-0.14116	0.97853	0.97873	0.999995	400	0	-0.14116
SLC16A8	6	0.12871	0.30305	0.999985	113	4	-0.13684	0.98822	0.98833	0.999995	404	0	-0.13684
SLC7A8	6	0.12927	0.30409	0.999985	114	3	-0.074626	0.4473	0.64568	0.999995	243	1	-0.074626
SLC25A32	6	0.13329	0.30915	0.999985	115	3	-0.10796	0.43883	0.64002	0.999995	238	1	-0.10796
KANSL1	6	0.13602	0.31241	0.999985	116	3	-0.076629	0.02165	0.078557	0.814302	39	2	-0.076629
SLC6A15	6	0.13726	0.3139	0.999985	117	2	0.10321	0.066874	0.18139	0.952039	77	3	0.10321
SLC18A1	6	0.13743	0.31415	0.999985	118	3	-0.041022	0.41717	0.62663	0.999995	230	2	-0.041022
SLC35B2	6	0.14157	0.31872	0.999985	119	3	-0.067457	0.17362	0.3614	0.972794	154	3	-0.067457
neg-control	120	0.14407	0.3824	0.999985	120	38	0.049657	0.008241	0.046266	0.675551	22	50	0.049657
SLC35B1	6	0.14553	0.32341	0.999985	121	3	-0.20446	0.6189	0.75858	0.999995	295	1	-0.20446
SLC25A11	6	0.14694	0.32522	0.999985	122	2	0.19108	0.06106	0.16922	0.952039	69	4	0.19108
DIRC2	6	0.14779	0.32622	0.999985	123	3	-0.097429	0.030491	0.1032	0.895446	47	2	-0.097429
SLCO4C1	6	0.14836	0.32685	0.999985	124	3	-0.11483	0.60533	0.74956	0.999995	286	1	-0.11483
SLC6A1	6	0.15157	0.331	0.999985	125	2	-0.08185	0.80691	0.85872	0.999995	337	1	-0.08185
SLC35D1	6	0.15355	0.33368	0.999985	126	3	-0.094991	0.38262	0.6027	0.999995	219	2	-0.094991
SLC7A13	6	0.15557	0.33577	0.999985	127	2	-0.018881	0.39886	0.61567	0.999995	224	2	-0.018881
SLC26A10	6	0.15598	0.33625	0.999985	128	3	-0.15943	0.97545	0.97544	0.999995	398	0	-0.15943
VPS13D	6	0.15756	0.3381	0.999985	129	2	0.1591	0.028405	0.098272	0.886588	46	3	0.1591
SLC25A27	6	0.15955	0.3406	0.999985	130	2	0.024492	0.19666	0.38895	0.999995	161	3	0.024492
SLC7A5	6	0.16013	0.34131	0.999985	131	2	-0.065837	0.96897	0.96916	0.999995	395	0	-0.065837
SLC25A15	6	0.1618	0.34334	0.999985	132	2	0.12057	0.24638	0.44843	0.999995	179	3	0.12057
URI1	6	0.16348	0.34529	0.999985	133	2	0.16215	0.10159	0.25125	0.952039	103	4	0.16215
SLC4A10	6	0.16353	0.34531	0.999985	134	1	0.039578	0.49335	0.67489	0.999995	255	2	0.039578
SLC2A4	6	0.16551	0.34785	0.999985	135	1	0.078006	0.3883	0.60869	0.999995	222	3	0.078006
SLC26A7	6	0.16768	0.35045	0.999985	136	2	0.013041	0.15267	0.33694	0.967418	144	2	0.013041
SLC2A3P1	6	0.1708	0.35398	0.999985	137	3	-0.12144	0.65544	0.78474	0.999995	305	1	-0.12144
SLC16A12	6	0.17532	0.3594	0.999985	138	2	0.12279	0.058354	0.16388	0.952039	67	4	0.12279
SLC7A6	6	0.17693	0.3617	0.999985	139	3	-0.1778	0.90067	0.90698	0.999995	365	1	-0.1778
SLC39A11	6	0.1773	0.36213	0.999985	140	2	0.033091	0.094933	0.23776	0.952039	98	2	0.033091
SLC18B1	6	0.17926	0.36496	0.999985	141	1	0.015477	0.51905	0.69166	0.999995	263	2	0.015477
SLC16A10	6	0.18046	0.36641	0.999985	142	2	0.12466	0.21736	0.41376	0.999995	167	3	0.12466
SLC9A8	6	0.1812	0.36724	0.999985	143	2	0.26358	0.022303	0.080449	0.814302	41	4	0.26358
SLC7A10	6	0.18504	0.37188	0.999985	144	3	-0.14239	0.089599	0.22685	0.952039	95	2	-0.14239
SLC25A43	6	0.18567	0.37263	0.999985	145	3	-0.052755	0.3895	0.60998	0.999995	223	2	-0.052755
SLC13A5	6	0.19201	0.38015	0.999985	146	3	-0.1256	0.46811	0.65866	0.999995	247	2	-0.1256
SLC9B1	6	0.19434	0.38271	0.999985	147	3	-0.042579	0.60255	0.74756	0.999995	285	2	-0.042579
SLC6A5	6	0.19474	0.38318	0.999985	148	3	-0.07709	0.82754	0.86781	0.999995	342	1	-0.07709
SLC25A30	6	0.19666	0.38554	0.999985	149	2	0.11865	0.18315	0.37331	0.980313	158	3	0.11865
SLC25A52	6	0.20048	0.39031	0.999985	150	3	-0.1135	0.18509	0.37559	0.980313	159	1	-0.1135
RHCG	6	0.20169	0.39165	0.999985	151	3	-0.0077272	0.24358	0.44497	0.999995	178	3	-0.0077272
SLC23A3	6	0.20234	0.39247	0.999985	152	3	-0.11571	0.44308	0.64281	0.999995	240	2	-0.11571
SLC5A11	6	0.20429	0.39488	0.999985	153	1	0.033293	0.5425	0.70705	0.999995	268	2	0.033293
SLC38A11	6	0.2049	0.39573	0.999985	154	2	0.047416	0.89053	0.89986	0.999995	362	1	0.047416
SLC22A5	6	0.21488	0.40781	0.999985	155	3	-0.085082	0.62198	0.76059	0.999995	296	1	-0.085082
SLC22A17	5	0.21531	0.39699	0.999985	156	2	-0.06934	0.88813	0.88912	0.999995	360	1	-0.06934
SLC2A5	6	0.21557	0.40869	0.999985	157	2	0.19473	0.049968	0.14662	0.952039	59	4	0.19473
SLC25A47	6	0.21563	0.4088	0.999985	158	3	-0.013418	0.012582	0.047989	0.675551	29	3	-0.013418
SLC26A9	6	0.21621	0.40944	0.999985	159	3	-0.16563	0.42447	0.63112	0.999995	233	2	-0.16563
SLC43A2	6	0.22159	0.41597	0.999985	160	3	-0.098361	0.96973	0.96983	0.999995	396	0	-0.098361
SLC47A2	6	0.22275	0.41764	0.999985	161	3	-0.10441	0.96781	0.96796	0.999995	393	0	-0.10441
SLC38A7	6	0.22497	0.42037	0.999985	162	2	-0.0086444	0.62951	0.76609	0.999995	298	2	-0.0086444
SLC5A9	6	0.22975	0.42578	0.999985	163	3	-0.050447	0.35759	0.57543	0.999995	213	2	-0.050447
SLC16A7	6	0.23088	0.42717	0.999985	164	2	0.12396	0.078717	0.20539	0.952039	85	3	0.12396
SLC6A19	6	0.23238	0.42896	0.999985	165	2	0.10881	0.14326	0.32527	0.957344	141	3	0.10881
SLC4A4	6	0.23318	0.42994	0.999985	166	3	-0.11318	0.75164	0.83937	0.999995	329	1	-0.11318
SLC13A4	6	0.2336	0.43039	0.999985	167	2	-0.038029	0.74508	0.83705	0.999995	325	1	-0.038029
UCP1	6	0.23423	0.43113	0.999985	168	3	-0.089537	0.67249	0.79739	0.999995	309	2	-0.089537
SLC30A9	6	0.2345	0.43146	0.999985	169	2	0.1012	0.25065	0.45347	0.999995	181	3	0.1012
SLC35F1	6	0.23663	0.4339	0.999985	170	3	-0.14132	0.86679	0.88633	0.999995	350	1	-0.14132
SLC51A	6	0.2379	0.43549	0.999985	171	2	0.14263	0.044299	0.13408	0.952039	57	3	0.14263
SLC1A4	6	0.24156	0.44012	0.999985	172	2	-0.06057	0.86892	0.88738	0.999995	351	1	-0.06057
SLC46A2	6	0.24358	0.44253	0.999985	173	3	-0.010347	0.32937	0.54401	0.999995	206	3	-0.010347
SLC35A5	6	0.24428	0.44342	0.999985	174	3	-0.15771	0.87756	0.89218	0.999995	355	1	-0.15771
SLC1A1	6	0.24521	0.44463	0.999985	175	3	-0.066362	0.50239	0.68052	0.999995	259	1	-0.066362
SLC17A3	6	0.24636	0.44605	0.999985	176	3	-0.11148	0.74655	0.83752	0.999995	326	1	-0.11148
SLC41A1	6	0.24727	0.44728	0.999985	177	2	0.07881	0.019389	0.071378	0.792464	37	3	0.07881
SLC4A8	6	0.24884	0.44927	0.999985	178	2	-0.0035629	0.33211	0.54716	0.999995	207	2	-0.0035629
SLC25A21	6	0.24919	0.44965	0.999985	179	3	-0.11316	0.95679	0.95718	0.999995	387	0	-0.11316
SLC44A1	6	0.25413	0.45568	0.999985	180	3	-0.039893	0.22125	0.41849	0.999995	169	1	-0.039893
SLC45A1	6	0.25484	0.45645	0.999985	181	3	-0.076593	0.26662	0.47205	0.999995	185	2	-0.076593
SLC2A1	6	0.26196	0.46489	0.999985	182	3	-0.049345	0.64339	0.77593	0.999995	302	2	-0.049345
SLC38A10	6	0.26627	0.46971	0.999985	183	3	0.021686	0.21111	0.40635	0.999995	165	3	0.021686
SLC46A1	6	0.26677	0.47027	0.999985	184	2	0.19152	0.0045665	0.020686	0.536544	16	3	0.19152
SLC2A3	6	0.26754	0.47119	0.999985	185	3	-0.13399	0.88796	0.8982	0.999995	359	1	-0.13399
SLC48A1	6	0.27032	0.47472	0.999985	186	2	0.16379	0.066233	0.17993	0.952039	76	4	0.16379
SLC25A12	6	0.27276	0.47728	0.999985	187	3	-0.11025	0.20429	0.39813	0.999995	163	2	-0.11025
SLC10A5	6	0.27311	0.47763	0.999985	188	3	-0.064123	0.96453	0.96492	0.999995	392	0	-0.064123
SLC1A3	6	0.27349	0.47806	0.999985	189	3	-0.10445	0.77046	0.84552	0.999995	331	1	-0.10445
SLC18A3	6	0.27403	0.47864	0.999985	190	2	0.064722	0.60955	0.75262	0.999995	288	1	0.064722
SLC39A13	6	0.27421	0.4788	0.999985	191	3	-0.11994	0.99046	0.99029	0.999995	406	0	-0.11994
SLC30A6	6	0.27561	0.48053	0.999985	192	2	0.19338	0.044881	0.13537	0.952039	58	4	0.19338
SLC34A3	6	0.27589	0.48082	0.999985	193	3	-0.054902	0.3512	0.56867	0.999995	211	2	-0.054902
SLC22A14	6	0.27912	0.48443	0.999985	194	2	0.0042479	0.26677	0.47218	0.999995	186	2	0.0042479
SLC6A18	6	0.28609	0.49271	0.999985	195	2	0.0038829	0.31006	0.52207	0.999995	200	2	0.0038829
SLC16A2	6	0.28811	0.49525	0.999985	196	3	-0.11251	0.57883	0.73153	0.999995	280	2	-0.11251
SLC38A1	6	0.29129	0.49893	0.999985	197	1	0.13681	0.17324	0.36097	0.972794	153	3	0.13681
SLC6A7	6	0.29174	0.49946	0.999985	198	2	0.21979	0.036437	0.11693	0.948546	50	4	0.21979
NIPBL	6	0.29301	0.50086	0.999985	199	2	0.21334	0.12522	0.29688	0.952039	124	4	0.21334
SLC5A12	6	0.29642	0.50505	0.999985	200	2	-0.0068434	0.55021	0.71194	0.999995	272	2	-0.0068434
SLC25A5	5	0.29973	0.48265	0.999985	201	2	-0.048082	0.073442	0.18776	0.952039	82	2	-0.048082
SLC45A3	6	0.29987	0.50918	0.999985	202	2	-0.013379	0.80808	0.85915	0.999995	338	1	-0.013379
SLC37A2	6	0.29996	0.50923	0.999985	203	3	-0.084859	0.86463	0.88514	0.999995	348	1	-0.084859
SLC25A48	6	0.3011	0.5105	0.999985	204	2	0.13126	0.079126	0.20617	0.952039	87	3	0.13126
SLC19A3	6	0.30158	0.51103	0.999985	205	3	0.016703	0.22455	0.42283	0.999995	172	3	0.016703
SLC39A5	6	0.30204	0.51159	0.999985	206	2	-0.032838	0.91276	0.91569	0.999995	370	1	-0.032838
SLC31A1	6	0.30444	0.51428	0.999985	207	3	-0.13646	0.5011	0.67973	0.999995	257	2	-0.13646
PAFAH1B1	6	0.30669	0.51683	0.999985	208	3	-0.15942	0.47478	0.66305	0.999995	250	2	-0.15942
SLC35A3	6	0.30837	0.51895	0.999985	209	1	0.2408	0.019786	0.072563	0.792464	38	5	0.2408
SLC4A2	6	0.31142	0.52249	0.999985	210	2	0.018165	0.54594	0.70919	0.999995	270	2	0.018165
SLC16A13	6	0.31706	0.52905	0.999985	211	2	0.15	0.10504	0.25789	0.952039	107	3	0.15
SLC24A4	6	0.31722	0.52929	0.999985	212	3	-0.016069	0.16348	0.34944	0.967418	149	3	-0.016069
SLC24A1	6	0.31798	0.53029	0.999985	213	3	-0.13288	0.77778	0.84809	0.999995	333	1	-0.13288
SLC24A5	6	0.31873	0.53118	0.999985	214	3	-0.057944	0.12927	0.30417	0.952039	129	2	-0.057944
UCP2	6	0.31949	0.53196	0.999985	215	3	-0.057033	0.5633	0.72072	0.999995	274	1	-0.057033
SLC22A9	6	0.32741	0.54104	0.999985	216	2	0.023472	0.94194	0.94202	0.999995	380	0	0.023472
SLC6A11	6	0.32835	0.54216	0.999985	217	2	0.13613	0.069002	0.18564	0.952039	79	3	0.13613
SLC2A6	6	0.33166	0.54572	0.999985	218	3	-0.046497	0.81097	0.86054	0.999995	339	1	-0.046497
SLC35E3	6	0.33172	0.54578	0.999985	219	1	0.1051	0.30894	0.52069	0.999995	199	3	0.1051
SLC35F3	6	0.33318	0.54773	0.999985	220	3	-0.092831	0.44066	0.64129	0.999995	239	2	-0.092831
SLC25A53	5	0.33372	0.50902	0.999985	221	2	-0.080934	0.94958	0.94975	0.999995	383	0	-0.080934
SLC5A2	6	0.33548	0.55035	0.999985	222	3	-0.090569	0.030648	0.10357	0.895446	48	2	-0.090569
SLC25A3	6	0.33588	0.55083	0.999985	223	2	0.1707	0.15413	0.33875	0.967418	145	3	0.1707
SLCO1B1	6	0.34152	0.5576	0.999985	224	2	-0.018785	0.87268	0.88939	0.999995	353	1	-0.018785
SLC35F6	6	0.34162	0.55771	0.999985	225	3	-0.073926	0.74947	0.83856	0.999995	327	1	-0.073926
SLC38A6	6	0.34315	0.55949	0.999985	226	3	-0.066096	0.59026	0.73901	0.999995	283	1	-0.066096
RPTOR	6	0.34718	0.56396	0.999985	227	2	0.10237	0.31345	0.5259	0.999995	203	3	0.10237
SAE1	6	0.34799	0.56478	0.999985	228	2	0.12905	0.086558	0.22122	0.952039	94	3	0.12905
SLC4A3	6	0.3512	0.56828	0.999985	229	2	0.044796	0.18253	0.37249	0.980313	156	3	0.044796
SLC7A5P1	6	0.35241	0.56968	0.999985	230	3	-0.093475	0.38575	0.60608	0.999995	221	2	-0.093475
SLC12A5	6	0.35396	0.57119	0.999985	231	3	-0.10066	0.091723	0.23088	0.952039	96	1	-0.10066
SLC35F2	6	0.35472	0.57205	0.999985	232	2	-0.043988	0.92467	0.92549	0.999995	375	1	-0.043988
SLC43A1	6	0.35628	0.57361	0.999985	233	3	-0.079082	0.61787	0.75795	0.999995	294	1	-0.079082
SLC7A14	6	0.36327	0.58147	0.999985	234	3	-0.069754	0.61377	0.75529	0.999995	291	2	-0.069754
U2AF2	6	0.36561	0.58397	0.999985	235	3	-0.12	0.16748	0.35433	0.967418	152	1	-0.12
SLC14A1	6	0.36601	0.58435	0.999985	236	2	0.045292	0.35241	0.57004	0.999995	212	3	0.045292
SLC2A10	6	0.36872	0.58752	0.999985	237	3	-0.0324	0.9301	0.93047	0.999995	377	1	-0.0324
SLC25A24	6	0.3695	0.5885	0.999985	238	3	-0.086805	0.97482	0.97477	0.999995	397	0	-0.086805
SLC17A1	6	0.37021	0.5893	0.999985	239	1	0.14473	0.057462	0.16198	0.952039	66	3	0.14473
SLC16A11	6	0.37028	0.58943	0.999985	240	3	-0.05525	0.82487	0.86653	0.999995	341	1	-0.05525
SLC25A28	6	0.37419	0.59342	0.999985	241	3	-0.08029	0.50936	0.68513	0.999995	260	2	-0.08029
SLC12A6	6	0.37497	0.59425	0.999985	242	3	-0.034578	0.53647	0.7028	0.999995	267	2	-0.034578
SLC16A5	6	0.38262	0.59917	0.999985	243	2	0.079453	0.11928	0.28563	0.952039	116	3	0.079453
SLC41A2	5	0.38436	0.55079	0.999985	244	2	-0.01558	0.57512	0.71315	0.999995	279	1	-0.01558
SLC44A2	6	0.38481	0.60057	0.999985	245	2	0.048881	0.31846	0.5318	0.999995	205	2	0.048881
SLC9A9	6	0.3895	0.60343	0.999985	246	2	0.12811	0.12827	0.3024	0.952039	127	4	0.12811
SLC2A13	6	0.39418	0.60652	0.999985	247	2	0.085568	0.056003	0.1591	0.952039	64	3	0.085568
SLC7A7	6	0.39483	0.60693	0.999985	248	1	0.01991	0.69504	0.81352	0.999995	316	1	0.01991
SLC26A11	6	0.39634	0.60798	0.999985	249	2	0.05252	0.27421	0.48058	0.999995	188	3	0.05252
SLC8A2	6	0.40085	0.61047	0.999985	250	2	0.03135	0.10438	0.2566	0.952039	106	2	0.03135
SLC17A2	6	0.4054	0.61305	0.999985	251	2	0.013611	0.34008	0.55654	0.999995	209	3	0.013611
SLC26A6	6	0.41937	0.62214	0.999985	252	2	-0.10383	0.61684	0.75722	0.999995	293	1	-0.10383
SLC13A2	6	0.42156	0.62362	0.999985	253	1	0.04921	0.30837	0.52001	0.999995	198	2	0.04921
SLC25A17	12	0.42711	0.7173	0.999985	254	5	0.00196	0.22262	0.50623	0.999995	171	5	0.00196
SLC2A7	6	0.43169	0.63016	0.999985	255	2	0.022393	0.16264	0.34844	0.967418	148	3	0.022393
SLC17A7	6	0.43312	0.63102	0.999985	256	2	-0.063631	0.67612	0.79991	0.999995	311	2	-0.063631
SLC35G3	6	0.43455	0.63197	0.999985	257	2	-0.051277	0.53368	0.7011	0.999995	266	1	-0.051277
SLCO1A2	6	0.43883	0.63475	0.999985	258	1	0.10391	0.30669	0.51794	0.999995	197	3	0.10391
SLC22A16	6	0.4501	0.64239	0.999985	259	2	-0.0013789	0.17535	0.36333	0.972794	155	2	-0.0013789
SLC34A2	6	0.4515	0.64323	0.999985	260	2	0.074901	0.24819	0.45074	0.999995	180	3	0.074901
SLC36A3	6	0.4526	0.64397	0.999985	261	2	0.10572	0.068124	0.18385	0.952039	78	4	0.10572
SLC22A24	6	0.45981	0.64847	0.999985	262	1	0.04594	0.15756	0.34239	0.967418	146	2	0.04594
SLC22A23	6	0.46393	0.65102	0.999985	263	2	0.18597	0.040136	0.12482	0.952039	54	3	0.18597
SLC14A2	6	0.46447	0.65127	0.999985	264	2	-0.0029123	0.9352	0.93523	0.999995	379	1	-0.0029123
SLC7A4	6	0.46666	0.65283	0.999985	265	1	0.30277	0.0087514	0.035662	0.647593	23	5	0.30277
SLCO2B1	6	0.47612	0.65922	0.999985	266	2	-0.049044	0.69675	0.81472	0.999995	318	2	-0.049044
SLC24A3	6	0.4788	0.66084	0.999985	267	2	0.13321	0.039122	0.12252	0.952039	53	4	0.13321
SLC9A5	6	0.48168	0.66283	0.999985	268	2	0.17935	0.0042624	0.019641	0.536544	14	3	0.17935
SLC38A9	6	0.48618	0.66573	0.999985	269	2	-0.053647	0.45289	0.64929	0.999995	244	1	-0.053647
SLC5A10	6	0.48808	0.66705	0.999985	270	2	-0.052486	0.36707	0.58586	0.999995	215	2	-0.052486
SLC35B3	6	0.49593	0.67226	0.999985	271	2	-0.060213	0.14289	0.32488	0.957344	140	2	-0.060213
SLC5A8	6	0.49603	0.67233	0.999985	272	2	0.040352	0.23606	0.43584	0.999995	175	2	0.040352
SLC22A12	6	0.50404	0.67739	0.999985	273	2	0.079901	0.2852	0.49313	0.999995	190	2	0.079901
SLC22A4	6	0.50878	0.68076	0.999985	274	1	0.10254	0.11794	0.28295	0.952039	114	3	0.10254
SLC15A3	6	0.50936	0.68117	0.999985	275	2	-0.07924	0.47446	0.66291	0.999995	249	2	-0.07924
SLC4A9	6	0.51992	0.68834	0.999985	276	2	-0.030402	0.50227	0.68039	0.999995	258	2	-0.030402
SLC8A3	6	0.52012	0.68846	0.999985	277	1	0.172	0.10429	0.25641	0.952039	105	4	0.172
SLC38A4	6	0.52136	0.68926	0.999985	278	1	0.24685	0.035892	0.11574	0.948546	49	4	0.24685
CTNNBL1	6	0.52168	0.68951	0.999985	279	2	-0.092342	0.88343	0.89555	0.999995	357	1	-0.092342
SLC7A9	6	0.52605	0.69245	0.999985	280	2	0.094145	0.10648	0.26071	0.952039	110	3	0.094145
SLC15A4	6	0.52878	0.69439	0.999985	281	2	0.058287	0.13058	0.30646	0.952039	130	3	0.058287
CTCF	6	0.5304	0.6954	0.999985	282	2	-0.024578	0.55282	0.71354	0.999995	273	1	-0.024578
SLCO1B3	6	0.53973	0.70176	0.999985	283	2	-0.042342	0.42587	0.63189	0.999995	234	2	-0.042342
SLC22A15	6	0.54093	0.70278	0.999985	284	2	0.056142	0.623	0.76131	0.999995	297	1	0.056142
SLC25A42	6	0.55107	0.70941	0.999985	285	2	0.11309	0.025516	0.090127	0.869835	43	3	0.11309
SLC39A6	6	0.55448	0.71162	0.999985	286	2	0.10255	0.38437	0.60457	0.999995	220	3	0.10255
SLC28A1	6	0.55751	0.71358	0.999985	287	2	0.10138	0.12209	0.29071	0.952039	119	3	0.10138
SLC25A45	6	0.56379	0.7182	0.999985	288	2	-0.012533	0.052841	0.15248	0.952039	61	1	-0.012533
SLC6A2	6	0.5679	0.72109	0.999985	289	2	-0.0061353	0.60107	0.7464	0.999995	284	1	-0.0061353
NUP153	6	0.56799	0.72115	0.999985	290	2	0.0036232	0.94447	0.94457	0.999995	381	0	0.0036232
SLC27A3	6	0.57131	0.72359	0.999985	291	1	0.02276	0.2175	0.414	0.999995	168	2	0.02276
SLC46A3	6	0.57301	0.72495	0.999985	292	2	-0.028488	0.97767	0.97776	0.999995	399	0	-0.028488
SLCO6A1	6	0.57471	0.72588	0.999985	293	2	-0.03464	0.96234	0.96292	0.999995	391	0	-0.03464
SLC39A1	6	0.57583	0.7267	0.999985	294	1	0.038013	0.70092	0.8178	0.999995	321	2	0.038013
SLC39A2	6	0.58143	0.73063	0.999985	295	1	0.029206	0.51992	0.69213	0.999995	264	2	0.029206
SLC44A5	6	0.58365	0.73198	0.999985	296	1	-0.04848	0.36507	0.58358	0.999995	214	2	-0.04848
SLC22A7	6	0.59461	0.73964	0.999985	297	2	-0.076219	0.037351	0.11885	0.948546	52	1	-0.076219
SLC44A4	6	0.59607	0.74062	0.999985	298	2	-0.036214	0.95261	0.95287	0.999995	384	0	-0.036214
SLC11A1	6	0.60336	0.74599	0.999985	299	2	-0.0016985	0.70023	0.81735	0.999995	320	2	-0.0016985
SLC25A31	6	0.60639	0.74837	0.999985	300	1	0.067741	0.29847	0.50868	0.999995	194	3	0.067741
SLC25A25	6	0.60818	0.74969	0.999985	301	2	-0.14667	0.47898	0.66554	0.999995	252	2	-0.14667
SLC39A10	6	0.60978	0.75086	0.999985	302	2	-0.018093	0.21186	0.40719	0.999995	166	2	-0.018093
SLC45A4	6	0.61477	0.75405	0.999985	303	1	0.1422	0.12313	0.29316	0.952039	121	3	0.1422
SLC12A2	6	0.62504	0.76112	0.999985	304	1	0.2032	0.018295	0.067505	0.77818	36	5	0.2032
UCP3	6	0.62908	0.76412	0.999985	305	1	0.16076	0.10352	0.255	0.952039	104	4	0.16076
SLC12A9	6	0.63416	0.76781	0.999985	306	2	0.064457	0.13112	0.30733	0.952039	133	3	0.064457
SLC22A3	6	0.63956	0.77173	0.999985	307	2	0.2307	0.028256	0.097954	0.886588	45	4	0.2307
SLC5A1	6	0.65022	0.77995	0.999985	308	2	-0.044006	0.4471	0.64557	0.999995	242	2	-0.044006
SLC10A2	6	0.65248	0.7816	0.999985	309	2	0.17427	0.082908	0.21402	0.952039	91	4	0.17427
SLC13A3	6	0.65544	0.78372	0.999985	310	1	0.19072	0.055185	0.15732	0.952039	63	4	0.19072
SLC5A7	6	0.65549	0.78372	0.999985	311	2	0.019877	0.23801	0.43817	0.999995	177	3	0.019877
SLC22A25	6	0.65624	0.78435	0.999985	312	2	0.059292	0.33701	0.55291	0.999995	208	3	0.059292
SLC25A18	6	0.65638	0.78439	0.999985	313	1	0.11714	0.026522	0.093184	0.878897	44	3	0.11714
SLC35F4	6	0.66108	0.78811	0.999985	314	1	0.084211	0.1169	0.28104	0.952039	113	3	0.084211
SLC25A20	6	0.66201	0.78875	0.999985	315	2	0.062948	0.13336	0.3115	0.952039	135	3	0.062948
SLC39A3	6	0.66368	0.78986	0.999985	316	2	0.029293	0.57301	0.7277	0.999995	277	2	0.029293
RCC1	6	0.67249	0.79677	0.999985	317	2	-0.031621	0.95439	0.9546	0.999995	386	0	-0.031621
SLC23A1	6	0.6811	0.80314	0.999985	318	1	0.097022	0.16	0.34533	0.967418	147	3	0.097022
SLC39A7	6	0.68463	0.80552	0.999985	319	1	0.19599	0.14532	0.32777	0.957907	142	3	0.19599
SLC12A7	6	0.68813	0.80839	0.999985	320	1	0.095789	0.60978	0.75285	0.999995	289	2	0.095789
MED26	6	0.69074	0.81017	0.999985	321	1	0.38035	0.011329	0.044046	0.675551	26	4	0.38035
SLC25A38	6	0.69184	0.81098	0.999985	322	2	-0.051003	0.10018	0.24806	0.952039	102	1	-0.051003
SLC6A6	6	0.69325	0.81195	0.999985	323	2	0.0076564	0.41751	0.62696	0.999995	231	2	0.0076564
SLC30A8	6	0.69814	0.81567	0.999985	324	2	0.034635	0.41571	0.62567	0.999995	229	2	0.034635
SLC5A6	6	0.70681	0.81983	0.999985	325	1	0.30375	0.0020862	0.010689	0.443595	10	5	0.30375
SLC25A1	6	0.71174	0.82141	0.999985	326	1	0.2957	0.017535	0.065165	0.77621	34	5	0.2957
SLC10A3	6	0.71337	0.82176	0.999985	327	1	0.22806	0.052121	0.15105	0.952039	60	4	0.22806
SLC6A12	6	0.73231	0.8275	0.999985	328	1	0.029087	0.83485	0.87109	0.999995	344	1	0.029087
SLC50A1	6	0.7346	0.82817	0.999985	329	1	0.11262	0.12009	0.28714	0.952039	118	4	0.11262
SLC16A9	6	0.73612	0.82858	0.999985	330	1	0.077862	0.34718	0.56443	0.999995	210	3	0.077862
SLC22A11	6	0.74286	0.83085	0.999985	331	1	0.042046	0.27311	0.47943	0.999995	187	2	0.042046
SLCO5A1	6	0.74434	0.83142	0.999985	332	1	0.20839	0.014321	0.054043	0.723474	31	3	0.20839
SLC19A2	6	0.75236	0.83426	0.999985	333	1	0.089088	0.4448	0.64387	0.999995	241	2	0.089088
MTCH2	6	0.76225	0.83752	0.999985	334	1	0.58838	0.012562	0.047969	0.675551	28	5	0.58838
SLC1A6	6	0.76294	0.83783	0.999985	335	1	0.011792	0.92387	0.92481	0.999995	374	1	0.011792
SLC44A3	6	0.76363	0.8381	0.999985	336	1	0.1437	0.12478	0.29606	0.952039	123	4	0.1437
SLC28A2	6	0.76639	0.83882	0.999985	337	1	0.11124	0.1327	0.31023	0.952039	134	4	0.11124
SLC5A5	6	0.76707	0.8391	0.999985	338	1	0.22395	0.072558	0.1929	0.952039	81	4	0.22395
SLCO1C1	6	0.78555	0.84599	0.999985	339	1	0.088307	0.06563	0.17873	0.952039	75	2	0.088307
SLC30A5	6	0.79122	0.8484	0.999985	340	1	-0.086596	0.4054	0.61926	0.999995	226	2	-0.086596
SLC33A1	6	0.79738	0.85079	0.999985	341	1	0.18004	0.069803	0.1873	0.952039	80	4	0.18004
SLC22A2	5	0.79918	0.82044	0.999985	342	1	0.016248	0.54737	0.6892	0.999995	271	1	0.016248
SLC39A12	5	0.80443	0.82363	0.999985	343	1	-0.063623	0.23716	0.42739	0.999995	176	2	-0.063623
DYRK1A	6	0.80516	0.8537	0.999985	344	1	0.11827	0.12857	0.30289	0.952039	128	3	0.11827
SLC30A2	6	0.80808	0.85497	0.999985	345	1	0.0018132	0.90167	0.90752	0.999995	367	1	0.0018132
SLC27A4	6	0.80866	0.85522	0.999985	346	1	0.0099934	0.52866	0.69792	0.999995	265	2	0.0099934
FLVCR2	6	0.80982	0.85583	0.999985	347	1	0.11596	0.22159	0.41887	0.999995	170	3	0.11596
SLC41A3	6	0.81154	0.85667	0.999985	348	1	0.036024	0.48808	0.67149	0.999995	254	1	0.036024
SLC12A8	6	0.81607	0.85856	0.999985	349	1	0.12523	0.07461	0.19717	0.952039	83	3	0.12523
SLC36A1	6	0.82487	0.86263	0.999985	350	1	0.11977	0.077141	0.20247	0.952039	84	4	0.11977
SLC38A3	6	0.83071	0.86545	0.999985	351	1	0.027114	0.411	0.62278	0.999995	228	2	0.027114
FLVCR1	6	0.83227	0.86624	0.999985	352	1	0.16053	0.12435	0.29528	0.952039	122	4	0.16053
SLC9C2	6	0.83689	0.86836	0.999985	353	1	0.10714	0.10947	0.26639	0.952039	111	3	0.10714
SLC6A14	6	0.83891	0.86936	0.999985	354	1	0.16754	0.11897	0.28503	0.952039	115	4	0.16754
SLC35G6	5	0.85363	0.85831	0.999985	355	1	-0.032551	0.28301	0.47537	0.999995	189	2	-0.032551
SLC10A1	6	0.85479	0.8769	0.999985	356	1	0.08577	0.31044	0.52233	0.999995	201	3	0.08577
SLC9A6	6	0.85617	0.8776	0.999985	357	1	0.051265	0.18315	0.3733	0.980313	157	2	0.051265
SLC26A3	6	0.86333	0.88155	0.999985	358	1	-0.028034	0.1231	0.29308	0.952039	120	2	-0.028034
SLC34A1	6	0.86679	0.88349	0.999985	359	1	0.079641	0.017125	0.06405	0.77621	33	2	0.079641
SLC30A10	6	0.86892	0.88458	0.999985	360	1	0.075528	0.079792	0.20771	0.952039	88	3	0.075528
SLC40A1	6	0.87635	0.88904	0.999985	361	1	0.07951	0.88907	0.89892	0.999995	361	1	0.07951
SLC25A51	6	0.87954	0.89083	0.999985	362	1	0.17455	0.13092	0.30702	0.952039	132	3	0.17455
SLC25A40	6	0.88111	0.8917	0.999985	363	1	-0.01536	0.097784	0.24343	0.952039	100	2	-0.01536
SLCO3A1	6	0.88646	0.8951	0.999985	364	1	0.040137	0.69953	0.81687	0.999995	319	2	0.040137
SLC6A4	6	0.88684	0.89528	0.999985	365	1	0.324	0.0019487	0.0099422	0.443595	9	4	0.324
SLC47A1	6	0.88833	0.89633	0.999985	366	1	0.23442	0.007323	0.030524	0.633368	19	5	0.23442
SLC26A5	6	0.8887	0.8966	0.999985	367	1	0.351	0.0039006	0.018137	0.536544	13	4	0.351
SLC7A3	6	0.88943	0.89715	0.999985	368	1	0.031474	0.16551	0.352	0.967418	151	2	0.031474
SLC24A2	6	0.89692	0.90263	0.999985	369	1	-0.0028811	0.45843	0.65251	0.999995	246	2	-0.0028811
SLC6A8	6	0.89898	0.90416	0.999985	370	1	0.15078	0.0819	0.21203	0.952039	90	4	0.15078
SLC22A31	6	0.89932	0.90438	0.999985	371	1	0.18662	0.043156	0.13167	0.952039	56	4	0.18662
SLC12A4	6	0.90067	0.90544	0.999985	372	1	-0.003651	0.57966	0.73208	0.999995	281	2	-0.003651
MFSD7	6	0.9056	0.90874	0.999985	373	1	0.10158	0.15239	0.33647	0.967418	143	3	0.10158
SLC35E1	6	0.90971	0.91205	0.999985	374	1	0.21103	0.015451	0.058334	0.756521	32	3	0.21103
SLC22A6	6	0.91975	0.92093	0.999985	375	1	0.041304	0.47265	0.66176	0.999995	248	2	0.041304
SLC36A2	6	0.9236	0.92394	0.999985	376	1	0.1066	0.12783	0.30148	0.952039	126	4	0.1066
RPL13A	6	0.92387	0.92415	0.999985	377	1	0.093884	0.28987	0.4988	0.999995	192	2	0.093884
SLC17A9	6	0.92833	0.92839	0.999985	378	1	0.2633	0.01764	0.065464	0.77621	35	4	0.2633
SLC30A7	6	0.93257	0.93274	0.999985	379	0	-0.019275	0.29987	0.51043	0.999995	195	2	-0.019275
SLC27A6	6	0.93354	0.93358	0.999985	380	0	0.21017	0.053384	0.15363	0.952039	62	4	0.21017
SLC22A8	6	0.93378	0.93375	0.999985	381	0	0.23618	0.012214	0.046774	0.675551	27	5	0.23618
SLC39A9	6	0.93797	0.93822	0.999985	382	0	0.3808	0.0025318	0.01275	0.481029	11	5	0.3808
SLC9A1	6	0.93887	0.93904	0.999985	383	0	0.12203	0.13092	0.30699	0.952039	131	4	0.12203
SLC45A2	6	0.94173	0.94184	0.999985	384	0	0.22434	0.0061982	0.026372	0.608012	18	5	0.22434
SRBD1	6	0.94216	0.94226	0.999985	385	0	0.14565	0.14101	0.3229	0.957344	139	3	0.14565
SLC25A23	6	0.94279	0.94289	0.999985	386	0	0.13431	0.099319	0.24644	0.952039	101	4	0.13431
SLC38A5	6	0.9459	0.94597	0.999985	387	0	0.21119	0.0088389	0.035891	0.647593	24	4	0.21119
SLC39A8	6	0.9469	0.94695	0.999985	388	0	0.13348	0.23423	0.43382	0.999995	174	3	0.13348
SLC52A3	6	0.94848	0.94866	0.999985	389	0	0.13621	0.13768	0.319	0.957344	138	4	0.13621
NBAS	6	0.95404	0.9542	0.999985	390	0	-0.019327	0.69114	0.81077	0.999995	315	2	-0.019327
SLC29A4	6	0.95439	0.9546	0.999985	391	0	0.12045	0.09596	0.23977	0.952039	99	3	0.12045
MTCH1	6	0.95679	0.95718	0.999985	392	0	0.33632	0.0044892	0.020447	0.536544	15	5	0.33632
SLC8A1	6	0.95762	0.95792	0.999985	393	0	0.24942	0.041798	0.12884	0.952039	55	4	0.24942
SLC16A3	6	0.95925	0.95958	0.999985	394	0	0.086405	0.49782	0.67777	0.999995	256	2	0.086405
SLC25A2	6	0.95941	0.95973	0.999985	395	0	-0.004005	0.68463	0.80591	0.999995	314	1	-0.004005
SLC25A26	6	0.95972	0.96006	0.999985	396	0	0.16938	0.12683	0.29963	0.952039	125	4	0.16938
SLC35C1	6	0.96174	0.96222	0.999985	397	0	0.15722	0.093403	0.23456	0.952039	97	4	0.15722
SLC25A14	6	0.97035	0.97045	0.999985	398	0	0.12342	0.11967	0.28629	0.952039	117	4	0.12342
SLC3A1	6	0.97214	0.97206	0.999985	399	0	0.21416	0.061101	0.1693	0.952039	70	4	0.21416
SLC25A33	6	0.97648	0.9765	0.999985	400	0	0.30815	0.012851	0.048835	0.675551	30	4	0.30815
SLC25A4	6	0.97786	0.97792	0.999985	401	0	0.15832	0.024094	0.085906	0.848829	42	5	0.15832
SLC2A8	12	0.9812	0.98899	0.999985	402	1	0.24805	0.0015146	0.010261	0.443595	7	8	0.24805
SLC5A3	6	0.98423	0.98432	0.999985	403	0	0.11113	0.1336	0.31199	0.952039	136	4	0.11113
SLC4A7	6	0.98641	0.98635	0.999985	404	0	0.35889	0.0060066	0.025874	0.608012	17	4	0.35889
SLC6A16	6	0.98654	0.98647	0.999985	405	0	0.11548	0.36872	0.58771	0.999995	216	3	0.11548
SLC25A13	5	0.98671	0.9861	0.999985	406	0	0.31694	0.0081811	0.030026	0.633368	21	4	0.31694
SLC37A1	6	0.98957	0.98948	0.999985	407	0	0.33071	0.0012812	0.0066564	0.443595	6	5	0.33071
SLC26A2	6	0.99032	0.99019	0.999985	408	0	0.14773	0.10624	0.2603	0.952039	109	4	0.14773
SLC2A14	6	0.99065	0.99048	0.999985	409	0	0.23305	0.022137	0.079882	0.814302	40	5	0.23305
SLCO4A1	6	0.99828	0.99829	0.999985	410	0	0.2576	0.0017247	0.0088967	0.443595	8	6	0.2576
SLC35A2	6	0.99829	0.99831	0.999985	411	0	0.47451	0.00066545	0.0037091	0.307851	5	6	0.47451
SLC35A1	6	0.99956	0.99947	0.999985	412	0	0.69089	4.6677e-05	0.00041322	0.073691	2	6	0.69089
SLC10A7	6	0.99978	0.99972	0.999985	413	0	0.45053	0.00013952	0.0010206	0.105888	4	6	0.45053
SLC11A2	6	0.99994	0.99993	0.999985	414	0	0.60603	6.2326e-05	0.00053271	0.073691	3	6	0.60603
VMP1	6	0.99999	0.99999	0.999985	415	0	0.73537	1.1952e-05	8.4636e-05	0.035124	1	6	0.73537
