# Supplementary material for: LRP8‐mediated selenocysteine uptake is a targetable vulnerability in MYCN‐amplified neuroblastoma
Source: EMBO Mol Med. 2023 Jul 12;15(8):e18014. doi: 10.15252/emmm.202318014 (PMC10405063; doi:10.15252/emmm.202318014)
Supplement: Supplementary file 3 — Dataset EV2 [file EMMM-15-e18014-s001.xlsx]

## Sheet: Description
Dataset EV2
guide RNA sequences of the focused library used for the validation and the CROP-seq screens
gRNA id	gRNA identification in the focused library
gRNA id [calabrese library]	original gRNA id from the Calabrese CRISPRa library of scoring gRNAs in the primary screens
protospacer sequence [5' - 3‘]	20 nt crRNA protospacer sequence adjacent to the PAM motif at the target site
Oligonucleotide sequence [5' - 3']	oligonucleotide sequences in the pool for cloning into CROP-seq-MS2
left homology	upstream homology sequence required for cloning of the protospacer sequences into CROP-seq-MS2
right homology	downstream homology sequence required for cloning of the protospacer sequences into CROP-seq-MS2

## Sheet: focused CRISPRa library
gRNA id	gRNA id [calabrese library]	protospacer sequence [5' - 3‘]	Oligonucleotide sequence [5' - 3']	left homology	right homology
ACVR2A-1	gRNA_21440	CGCAGCGGAGGAACGCTCGG	atcttgtggaaaggacgaaacaccGCGCAGCGGAGGAACGCTCGGgttttagagctaggccAACATGAGGATCACCCAT	atcttgtggaaaggacgaaacaccG	gttttagagctaggccAACATGAGGATCACCCAT
ACVR2A-2	gRNA_24108	CGTGCCGGGCCGGGAGCGCG	atcttgtggaaaggacgaaacaccGCGTGCCGGGCCGGGAGCGCGgttttagagctaggccAACATGAGGATCACCCAT
AIFM2-1	gRNA_36282	GCGTGCCAGGACCGTTTCCG	atcttgtggaaaggacgaaacaccGGCGTGCCAGGACCGTTTCCGgttttagagctaggccAACATGAGGATCACCCAT
AIFM2-2	gRNA_14873	CAGGGTCAAGGTTAGTCCGG	atcttgtggaaaggacgaaacaccGCAGGGTCAAGGTTAGTCCGGgttttagagctaggccAACATGAGGATCACCCAT
ARHGAP20-1	gRNA_38241	GGACGAGGCTAGGAGGGCCC	atcttgtggaaaggacgaaacaccGGGACGAGGCTAGGAGGGCCCgttttagagctaggccAACATGAGGATCACCCAT
ARHGAP20-2	gRNA_8899	AGGCTGGGACGAGGCTAGGA	atcttgtggaaaggacgaaacaccGAGGCTGGGACGAGGCTAGGAgttttagagctaggccAACATGAGGATCACCCAT
ARHGAP45-1	gRNA_1130	AACAGGAAAAGGCTTCGGGG	atcttgtggaaaggacgaaacaccGAACAGGAAAAGGCTTCGGGGgttttagagctaggccAACATGAGGATCACCCAT
ARHGAP45-2	gRNA_16861	CCCAACAGGAAAAGGCTTCG	atcttgtggaaaggacgaaacaccGCCCAACAGGAAAAGGCTTCGgttttagagctaggccAACATGAGGATCACCCAT
ARR3-1	gRNA_46701B	TAATCTGCTTTCCAAACTCT	atcttgtggaaaggacgaaacaccGTAATCTGCTTTCCAAACTCTgttttagagctaggccAACATGAGGATCACCCAT
ARR3-2	gRNA_5660B	AGAATAGGGTTCTTGGTGGG	atcttgtggaaaggacgaaacaccGAGAATAGGGTTCTTGGTGGGgttttagagctaggccAACATGAGGATCACCCAT
CD164-1	gRNA_40239B	GGCGTGCGGGGGCGAAGAGG	atcttgtggaaaggacgaaacaccGGGCGTGCGGGGGCGAAGAGGgttttagagctaggccAACATGAGGATCACCCAT
CD164-2	gRNA_55068B	TTCGGCGTGCGGGGGCGAAG	atcttgtggaaaggacgaaacaccGTTCGGCGTGCGGGGGCGAAGgttttagagctaggccAACATGAGGATCACCCAT
CHP1-1	gRNA_34403	GCCTGATTGGCGGGTCCTCG	atcttgtggaaaggacgaaacaccGGCCTGATTGGCGGGTCCTCGgttttagagctaggccAACATGAGGATCACCCAT
CHP1-2	gRNA_52557	TGGAACTCGAACGCTGACGT	atcttgtggaaaggacgaaacaccGTGGAACTCGAACGCTGACGTgttttagagctaggccAACATGAGGATCACCCAT
CIITA-1	gRNA_41124B	GGGAGTGTGGTAAAATTAGA	atcttgtggaaaggacgaaacaccGGGGAGTGTGGTAAAATTAGAgttttagagctaggccAACATGAGGATCACCCAT
CIITA-2	gRNA_47823B	TCAAAAAAACTCTCCCTGCA	atcttgtggaaaggacgaaacaccGTCAAAAAAACTCTCCCTGCAgttttagagctaggccAACATGAGGATCACCCAT
DAB2-1	gRNA_10647	ATATGGTTCTAATCAGATGC	atcttgtggaaaggacgaaacaccGATATGGTTCTAATCAGATGCgttttagagctaggccAACATGAGGATCACCCAT
DAB2-2	gRNA_30807	GAGGGGGAGTTACCAAGCCC	atcttgtggaaaggacgaaacaccGGAGGGGGAGTTACCAAGCCCgttttagagctaggccAACATGAGGATCACCCAT
DOCK5-1	gRNA_7728	AGCGCAGAGAGCGGCGCGGG	atcttgtggaaaggacgaaacaccGAGCGCAGAGAGCGGCGCGGGgttttagagctaggccAACATGAGGATCACCCAT
DOCK5-2	gRNA_13941	CAGAGCGCAGAGAGCGGCGC	atcttgtggaaaggacgaaacaccGCAGAGCGCAGAGAGCGGCGCgttttagagctaggccAACATGAGGATCACCCAT
ENG-1	gRNA_16020	CCACCCAGTGACAAAGCCCG	atcttgtggaaaggacgaaacaccGCCACCCAGTGACAAAGCCCGgttttagagctaggccAACATGAGGATCACCCAT
ENG-2	gRNA_49688	TCCTCTACCCGGTTGGCAGG	atcttgtggaaaggacgaaacaccGTCCTCTACCCGGTTGGCAGGgttttagagctaggccAACATGAGGATCACCCAT
GCH1-1	gRNA_18142	CCCTCGGCCTCCCGCCCCCG	atcttgtggaaaggacgaaacaccGCCCTCGGCCTCCCGCCCCCGgttttagagctaggccAACATGAGGATCACCCAT
GCH1-2	gRNA_22594	CGGAGCCGCGACCCCTGCTG	atcttgtggaaaggacgaaacaccGCGGAGCCGCGACCCCTGCTGgttttagagctaggccAACATGAGGATCACCCAT
GPX4-1	gRNA_29112	GACCGTTGAGGGCCACGGCG	atcttgtggaaaggacgaaacaccGGACCGTTGAGGGCCACGGCGgttttagagctaggccAACATGAGGATCACCCAT
GPX4-2	gRNA_8084	AGCTGGACCGTTGAGGGCCA	atcttgtggaaaggacgaaacaccGAGCTGGACCGTTGAGGGCCAgttttagagctaggccAACATGAGGATCACCCAT
INHBA-1	gRNA_43015	GGTACCACTGAAACAGAGGA	atcttgtggaaaggacgaaacaccGGGTACCACTGAAACAGAGGAgttttagagctaggccAACATGAGGATCACCCAT
INHBA-2	gRNA_52587	TGGAATCAGCATGACATCAG	atcttgtggaaaggacgaaacaccGTGGAATCAGCATGACATCAGgttttagagctaggccAACATGAGGATCACCCAT
IRS4-1	gRNA_42088	GGGCTGGGGCGGGCAGACGA	atcttgtggaaaggacgaaacaccGGGGCTGGGGCGGGCAGACGAgttttagagctaggccAACATGAGGATCACCCAT
IRS4-2	gRNA_36557	GCTCAGAGTGGAGTGGGCGG	atcttgtggaaaggacgaaacaccGGCTCAGAGTGGAGTGGGCGGgttttagagctaggccAACATGAGGATCACCCAT
ITGA9-1	gRNA_18195	CCCTGCGCGCACTTCCCGGG	atcttgtggaaaggacgaaacaccGCCCTGCGCGCACTTCCCGGGgttttagagctaggccAACATGAGGATCACCCAT
ITGA9-2	gRNA_16597	CCAGGGGCTGACTCCCGCCC	atcttgtggaaaggacgaaacaccGCCAGGGGCTGACTCCCGCCCgttttagagctaggccAACATGAGGATCACCCAT
ITGB3-1	gRNA_9252	AGGGGATCTAGAGAAGCCGG	atcttgtggaaaggacgaaacaccGAGGGGATCTAGAGAAGCCGGgttttagagctaggccAACATGAGGATCACCCAT
ITGB3-2	gRNA_32618	GCAGGGTCTAGAGAAGCGCG	atcttgtggaaaggacgaaacaccGGCAGGGTCTAGAGAAGCGCGgttttagagctaggccAACATGAGGATCACCCAT
ITGB5-1	gRNA_8616	AGGCCAGGGGCAGAGTGTGC	atcttgtggaaaggacgaaacaccGAGGCCAGGGGCAGAGTGTGCgttttagagctaggccAACATGAGGATCACCCAT
ITGB5-2	gRNA_14030	CAGAGTGTGCCGGCGCGCGG	atcttgtggaaaggacgaaacaccGCAGAGTGTGCCGGCGCGCGGgttttagagctaggccAACATGAGGATCACCCAT
ITK-1	gRNA_46270B	GTTTCGGCCTTTGACATCAG	atcttgtggaaaggacgaaacaccGGTTTCGGCCTTTGACATCAGgttttagagctaggccAACATGAGGATCACCCAT
ITK-2	gRNA_424B	AAACTGTAAACTCAAAATTG	atcttgtggaaaggacgaaacaccGAAACTGTAAACTCAAAATTGgttttagagctaggccAACATGAGGATCACCCAT
LRIG1-1	gRNA_54368	TGTTGCAAAGCATCCAACGT	atcttgtggaaaggacgaaacaccGTGTTGCAAAGCATCCAACGTgttttagagctaggccAACATGAGGATCACCCAT
LRIG1-2	gRNA_10226B	ATCCAACGTGGGCCAGCAGG	atcttgtggaaaggacgaaacaccGATCCAACGTGGGCCAGCAGGgttttagagctaggccAACATGAGGATCACCCAT
LRP8-1	gRNA_41864	GGGCGGAGGCGGCAGCGGGA	atcttgtggaaaggacgaaacaccGGGGCGGAGGCGGCAGCGGGAgttttagagctaggccAACATGAGGATCACCCAT
LRP8-2	gRNA_40389	GGCGGCGGCAGGGGGAGCGT	atcttgtggaaaggacgaaacaccGGGCGGCGGCAGGGGGAGCGTgttttagagctaggccAACATGAGGATCACCCAT
MAPK8-1	gRNA_17339	CCCCCGCAATCCGGGCCCCG	atcttgtggaaaggacgaaacaccGCCCCCGCAATCCGGGCCCCGgttttagagctaggccAACATGAGGATCACCCAT
MAPK8-2	gRNA_38982	GGAGTAGCGCCGTCCCCGGG	atcttgtggaaaggacgaaacaccGGGAGTAGCGCCGTCCCCGGGgttttagagctaggccAACATGAGGATCACCCAT
MET-1	gRNA_17928B	CCGATGCCCGGCTGAGTCAC	atcttgtggaaaggacgaaacaccGCCGATGCCCGGCTGAGTCACgttttagagctaggccAACATGAGGATCACCCAT
MET-2	gRNA_33661	GCCCGGCTGAGTCACTGGCA	atcttgtggaaaggacgaaacaccGGCCCGGCTGAGTCACTGGCAgttttagagctaggccAACATGAGGATCACCCAT
NDUFAB1-1	gRNA_55349	TTCGGGGACGAACAACTGCT	atcttgtggaaaggacgaaacaccGTTCGGGGACGAACAACTGCTgttttagagctaggccAACATGAGGATCACCCAT
NDUFAB1-2	gRNA_46023B	GTTCGTCCCCGAACCTGGAT	atcttgtggaaaggacgaaacaccGGTTCGTCCCCGAACCTGGATgttttagagctaggccAACATGAGGATCACCCAT
NEDD9-1	gRNA_37639B	GGACAGAGTAAGGTTCAGGA	atcttgtggaaaggacgaaacaccGGGACAGAGTAAGGTTCAGGAgttttagagctaggccAACATGAGGATCACCCAT
NEDD9-2	gRNA_37190B	GGAAAATAAAACAGAAAGTG	atcttgtggaaaggacgaaacaccGGGAAAATAAAACAGAAAGTGgttttagagctaggccAACATGAGGATCACCCAT
Non-Targeting-1	gRNA_46825	TAATCACATTGCTTAACCGG	atcttgtggaaaggacgaaacaccGTAATCACATTGCTTAACCGGgttttagagctaggccAACATGAGGATCACCCAT
Non-Targeting-10	gRNA_43933	GTACATTCCAGTATTCACGC	atcttgtggaaaggacgaaacaccGGTACATTCCAGTATTCACGCgttttagagctaggccAACATGAGGATCACCCAT
Non-Targeting-2	gRNA_48021	TATTTTGACTTGACGCAGGC	atcttgtggaaaggacgaaacaccGTATTTTGACTTGACGCAGGCgttttagagctaggccAACATGAGGATCACCCAT
Non-Targeting-3	gRNA_52542	TGGAAATCGACTGTGCGCTT	atcttgtggaaaggacgaaacaccGTGGAAATCGACTGTGCGCTTgttttagagctaggccAACATGAGGATCACCCAT
Non-Targeting-4	gRNA_4765	ACGCATGCTTCCCAAAGCGT	atcttgtggaaaggacgaaacaccGACGCATGCTTCCCAAAGCGTgttttagagctaggccAACATGAGGATCACCCAT
Non-Targeting-5	gRNA_6213	AGACACGTCACCGGTCAAAA	atcttgtggaaaggacgaaacaccGAGACACGTCACCGGTCAAAAgttttagagctaggccAACATGAGGATCACCCAT
Non-Targeting-6	gRNA_13497	CACGGCCTAACTTGCTGATA	atcttgtggaaaggacgaaacaccGCACGGCCTAACTTGCTGATAgttttagagctaggccAACATGAGGATCACCCAT
Non-Targeting-7	gRNA_15466	CATGGCCTACGGTGTCTTTG	atcttgtggaaaggacgaaacaccGCATGGCCTACGGTGTCTTTGgttttagagctaggccAACATGAGGATCACCCAT
Non-Targeting-8	gRNA_23603	CGGGTCTCCAAAGATCGCTT	atcttgtggaaaggacgaaacaccGCGGGTCTCCAAAGATCGCTTgttttagagctaggccAACATGAGGATCACCCAT
Non-Targeting-9	gRNA_29320	GACGTAGCCTTCCGAAATAT	atcttgtggaaaggacgaaacaccGGACGTAGCCTTCCGAAATATgttttagagctaggccAACATGAGGATCACCCAT
NQO1-1	gRNA_51505	TGAGGCTGCAGCTCCAGGAA	atcttgtggaaaggacgaaacaccGTGAGGCTGCAGCTCCAGGAAgttttagagctaggccAACATGAGGATCACCCAT
NQO1-2	gRNA_28997	GACCCAACGCCTGAATCCTG	atcttgtggaaaggacgaaacaccGGACCCAACGCCTGAATCCTGgttttagagctaggccAACATGAGGATCACCCAT
POLR2E-1	gRNA_14234	CAGCCCGAGCCTTACGAGAG	atcttgtggaaaggacgaaacaccGCAGCCCGAGCCTTACGAGAGgttttagagctaggccAACATGAGGATCACCCAT
POLR2E-2	gRNA_44826	GTCTCGGATCGGCAGCGCCA	atcttgtggaaaggacgaaacaccGGTCTCGGATCGGCAGCGCCAgttttagagctaggccAACATGAGGATCACCCAT
SDC2-1	gRNA_7329	AGCCAGAGGAAAAGAAGAGG	atcttgtggaaaggacgaaacaccGAGCCAGAGGAAAAGAAGAGGgttttagagctaggccAACATGAGGATCACCCAT
SDC2-2	gRNA_6081	AGAAGCAGGCTCAGGAGGGA	atcttgtggaaaggacgaaacaccGAGAAGCAGGCTCAGGAGGGAgttttagagctaggccAACATGAGGATCACCCAT
SDC4-1	gRNA_17446	CCCCGCCCGGAATTCCCCAG	atcttgtggaaaggacgaaacaccGCCCCGCCCGGAATTCCCCAGgttttagagctaggccAACATGAGGATCACCCAT
SDC4-2	gRNA_21460	CGCAGGCCTCGCTTCCACTG	atcttgtggaaaggacgaaacaccGCGCAGGCCTCGCTTCCACTGgttttagagctaggccAACATGAGGATCACCCAT
SELENBP1-1	gRNA_7386	AGCCCAGAGTAAACTACTCA	atcttgtggaaaggacgaaacaccGAGCCCAGAGTAAACTACTCAgttttagagctaggccAACATGAGGATCACCCAT
SELENBP1-2	gRNA_12600	CAACTGGTGTTTGAATTATG	atcttgtggaaaggacgaaacaccGCAACTGGTGTTTGAATTATGgttttagagctaggccAACATGAGGATCACCCAT
SLC13A4-1	gRNA_37056	GCTGATTGGCTTTGAGAAGT	atcttgtggaaaggacgaaacaccGGCTGATTGGCTTTGAGAAGTgttttagagctaggccAACATGAGGATCACCCAT
SLC13A4-2	gRNA_22498B	CGGAGCTACTGTCTCTGTCC	atcttgtggaaaggacgaaacaccGCGGAGCTACTGTCTCTGTCCgttttagagctaggccAACATGAGGATCACCCAT
SLC5A5-1	gRNA_14662	CAGGCCAGGACAGGCTATCT	atcttgtggaaaggacgaaacaccGCAGGCCAGGACAGGCTATCTgttttagagctaggccAACATGAGGATCACCCAT
SLC5A5-2	gRNA_44434	GTCCAGGGCTGAAAGGGTGC	atcttgtggaaaggacgaaacaccGGTCCAGGGCTGAAAGGGTGCgttttagagctaggccAACATGAGGATCACCCAT
SLC7A11-1	gRNA_2930	AATGCTGGAGGCTTCTCATG	atcttgtggaaaggacgaaacaccGAATGCTGGAGGCTTCTCATGgttttagagctaggccAACATGAGGATCACCCAT
SLC7A11-2	gRNA_567	AAAGAGCTGAGTAATGCTGG	atcttgtggaaaggacgaaacaccGAAAGAGCTGAGTAATGCTGGgttttagagctaggccAACATGAGGATCACCCAT
TAF4-1	gRNA_36116	GCGGTCTCCGCGCCTGCGCA	atcttgtggaaaggacgaaacaccGGCGGTCTCCGCGCCTGCGCAgttttagagctaggccAACATGAGGATCACCCAT
TAF4-2	gRNA_22964	CGGCGCGCGCTTAAAAGGCG	atcttgtggaaaggacgaaacaccGCGGCGCGCGCTTAAAAGGCGgttttagagctaggccAACATGAGGATCACCCAT
TGFBR2-1	gRNA_37355	GCTGGTCTAGGAAACATGAT	atcttgtggaaaggacgaaacaccGGCTGGTCTAGGAAACATGATgttttagagctaggccAACATGAGGATCACCCAT
TGFBR2-2	gRNA_30288	GAGCTAGGGGCTGGACGTCG	atcttgtggaaaggacgaaacaccGGAGCTAGGGGCTGGACGTCGgttttagagctaggccAACATGAGGATCACCCAT
TGFBR3-1	gRNA_15980	CCACAGCAATCAGCGCGCGG	atcttgtggaaaggacgaaacaccGCCACAGCAATCAGCGCGCGGgttttagagctaggccAACATGAGGATCACCCAT
TGFBR3-2	gRNA_35348B	GCGGCCGAGAGCCCCCGGTG	atcttgtggaaaggacgaaacaccGGCGGCCGAGAGCCCCCGGTGgttttagagctaggccAACATGAGGATCACCCAT
