# Supplementary material for: LRP8‐mediated selenocysteine uptake is a targetable vulnerability in MYCN‐amplified neuroblastoma
Source: EMBO Mol Med. 2023 Jul 12;15(8):e18014. doi: 10.15252/emmm.202318014 (PMC10405063; doi:10.15252/emmm.202318014)
Supplement: Supplementary file 4 — Dataset EV3 [file EMMM-15-e18014-s007.xlsx]

## Sheet: Description
Dataset EV3
Lists of differentially expressed genes as determined by comparing the expression in the target group ("OE") with the expression in the control group ("NT-ctrl") via DESeq2. P-values are calculated using Wald tests and corrected for multiple testing (Benjamini-Hochberg). Target overexpression groups were tested that scored in the primary genome-wide screen as well as in the secondary validation s…
GeneID	HGNC gene symbol
p_val	raw P-values computed via Wald test
avg_log2FC	log fold-change of the mean expression between tested groups. Positive values indicate incrreased expression in the target group compared to control and vice versa
pct.1	percentage of cells in which the expression of the gene is detected in the target ("OE") group
pct.2	percentage of cells in which the expression of the gene is detected in the control ("NT-ctrl") group
FDR	adjusted P-values following the Benjamini-Hochberg correction

## Sheet: DEG_ACVR2A_OE
GeneID	p_val	avg_log2FC	pct.1	pct.2	FDR
IGFBP5	3.5671e-29	2.76553	0.743	0.269	7.04113e-26
TOB1	8.2395e-145	2.69325	0.686	0.391	8.94521e-141
ACVR2A	4.42684e-149	2.1545	0.929	0.264	9.61201e-145
KCTD12	1.73864e-42	1.65831	0.929	0.627	5.39301e-39
NPW	6.16911e-20	1.29961	0.829	0.398	3.72083e-17
DOK4	2.02979e-35	1.27741	0.986	0.762	4.89698e-32
TBX3	7.61228e-49	1.2098	0.986	0.911	4.13214e-45
ST6GAL2	1.01607e-49	1.1827	0.9	0.551	7.35395e-46
SLC4A8	1.02891e-45	1.13597	0.957	0.856	4.46816e-42
UNC5B	7.59299e-40	1.1315	0.886	0.51	2.06083e-36
EEF1A2	1.06448e-22	1.05755	0.943	0.816	1.10062e-19
EFNA3	9.05216e-23	0.991842	0.486	0.225	9.82748e-20
BST2	4.78097e-12	0.86686	0.514	0.248	5.96605e-10
AHNAK	4.55844e-18	0.847463	0.929	0.678	1.83291e-15
DSE	1.67834e-21	0.841692	0.943	0.795	1.30149e-18
COLEC12	5.23701e-26	0.812379	0.514	0.381	8.12223e-23
PPP2R2B	2.10905e-15	0.803306	0.643	0.471	4.87167e-13
HAND1	6.77568e-11	0.798046	0.9	0.767	6.68729e-09
PCDH9	6.94975e-12	0.768314	0.6	0.437	8.38333e-10
BAMBI	1.24694e-22	0.685184	0.729	0.348	1.17717e-19
SMAD6	2.1252e-19	0.684847	0.657	0.301	1.02543e-16
NFIA	2.77782e-10	0.667824	0.529	0.255	2.49235e-08
NTRK3	1.01093e-11	0.667651	0.529	0.226	1.1865e-09
COL11A1	7.59278e-13	0.646535	0.5	0.383	1.14487e-10
SPARC	4.31111e-25	0.640572	0.886	0.733	5.85045e-22
SMAD7	5.07123e-20	0.626174	0.686	0.329	3.14604e-17
PAQR8	1.22115e-13	0.625405	0.671	0.445	2.19131e-11
CLU	9.08824e-19	0.616026	0.929	0.739	4.1111e-16
PCSK1N	2.99707e-17	0.599619	0.914	0.757	1.06681e-14
MIR100HG	0.00152358	0.582615	0.414	0.102	0.021636
ID3	5.02964e-14	0.581382	1	0.91	9.33407e-12
GATA5	0.383205	0.577441	0.257	0.013	0.971302
PEAK1	5.60867e-15	0.57511	0.5	0.35	1.19393e-12
TMOD1	0.00131178	0.551447	0.371	0.114	0.0190138
MCOLN2	0.633106	0.541293	0.2	0.001	0.971302
RBMS3	2.48239e-15	0.529656	0.729	0.538	5.61013e-13
CRABP2	0.409629	0.526092	0.186	0.016	0.971302
CXCL12	2.49367e-13	0.525118	0.657	0.392	4.07106e-11
ITPR1	2.81571e-12	0.520942	0.671	0.565	3.68298e-10
TMEM59L	0.0303636	0.514836	0.357	0.072	0.239305
SH3PXD2A	2.41204e-17	0.509055	0.771	0.55	8.72875e-15
LRRC17	2.25499e-06	0.507979	0.343	0.199	7.74726e-05
AL592463.1	1.3767e-14	0.496358	0.6	0.374	2.79368e-12
CTSH	0.00874052	0.4946	0.371	0.095	0.0899871
ID4	2.30772e-10	0.490733	0.714	0.492	2.08782e-08
SPATS2L	1.57773e-16	0.481569	0.786	0.716	4.62937e-14
MDFI	0.0942056	0.481422	0.286	0.061	0.543434
METTL7A	1.84062e-07	0.47501	0.5	0.229	8.25732e-06
GREM2	0.409447	0.468043	0.257	0.017	0.971302
IL11RA	6.70544e-14	0.466523	0.686	0.507	1.22349e-11
BOK	3.13832e-06	0.459913	0.471	0.212	0.000104034
VEGFA	2.47189e-11	0.45784	0.614	0.348	2.64395e-09
NBDY	3.03896e-07	0.450382	0.471	0.322	1.29892e-05
ISG15	9.27587e-11	0.450201	0.571	0.35	8.95142e-09
ID1	7.93983e-10	0.44968	0.971	0.89	6.53021e-08
GATA2	4.71995e-22	0.448364	0.971	0.945	3.94171e-19
TCF7L2	1.95104e-13	0.441498	0.886	0.673	3.25868e-11
PLXNA2	1.65483e-08	0.431608	0.529	0.375	9.87125e-07
EFEMP2	2.16499e-11	0.424675	0.657	0.432	2.35042e-09
SMAD9	3.28011e-15	0.421902	0.9	0.832	7.12211e-13
CYP27A1	0.299789	0.418824	0.3	0.033	0.971302
SULT1C4	1.1236e-10	0.414529	0.657	0.397	1.06073e-08
MSX2	3.66501e-05	0.413059	0.443	0.195	0.000908428
MFAP4	2.76964e-09	0.409733	0.586	0.38	2.01128e-07
ADAMTS2	1.67848e-05	0.397189	0.486	0.184	0.000463673
SFRP1	3.28691e-18	0.390992	0.971	0.96	1.37247e-15
ENC1	1.3577e-09	0.389108	0.529	0.413	1.05285e-07
TENM4	1.12305e-09	0.385785	0.7	0.5	8.89959e-08
APOE	0.301924	0.379968	0.243	0.04	0.971302
AC005562.1	5.57095e-11	0.37832	0.7	0.491	5.57429e-09
CYBA	6.21702e-10	0.373463	0.814	0.746	5.25253e-08
TOB1-AS1	0.000395502	0.372475	0.357	0.164	0.00695911
MYRF	8.72579e-08	0.36254	0.414	0.291	4.32564e-06
TNNT2	0.0342139	0.356254	0.286	0.126	0.261487
PRPH	7.43973e-05	0.35307	0.757	0.675	0.00169506
EDNRB	0.0726561	0.346615	0.229	0.103	0.456337
ITM2C	5.45005e-12	0.346326	0.814	0.744	6.72369e-10
GAS5	3.8474e-10	0.339836	1	0.986	3.28892e-08
NTRK1	0.0644969	0.336641	0.271	0.092	0.418036
SLC8A3	0.16529	0.335311	0.3	0.067	0.795419
EGFR	2.0712e-09	0.333896	0.8	0.612	1.55612e-07
AC026688.2	0.000371899	0.333718	0.414	0.226	0.00661347
NEDD9	0.382115	0.327157	0.286	0.031	0.971302
MIR1-1HG-AS1	0.798284	0.325529	0.143	0.003	0.971302
PRICKLE1	0.0559439	0.320343	0.257	0.103	0.377591
TXNIP	2.32864e-07	0.319063	0.886	0.78	1.02145e-05
P2RX3	3.1455e-06	0.316275	0.471	0.298	0.000104113
EPB41L4A-AS1	4.95178e-08	0.314016	0.871	0.881	2.59705e-06
GADD45A	3.12315e-07	0.312181	0.529	0.418	1.33228e-05
NEAT1	9.36468e-16	0.31216	1	0.976	2.31063e-13
CUX2	0.0044893	0.300278	0.371	0.165	0.0528039
GPRC5A	8.83483e-06	0.300184	0.457	0.253	0.000262422
CHRM2	0.120895	0.297108	0.271	0.085	0.647028
ID2	9.51622e-12	0.296398	1	0.907	1.1291e-09
ST6GALNAC4	6.90812e-06	0.295499	0.429	0.277	0.000209492
MAP2	2.7696e-06	0.292143	0.614	0.419	9.33793e-05
SELENOM	1.88139e-09	0.287762	0.686	0.701	1.43335e-07
PKDCC	6.58854e-07	0.28514	0.486	0.321	2.61053e-05
DYNC1I2	2.30716e-22	0.284977	1	0.99	2.00382e-19
C11orf96	3.59529e-05	0.282663	0.5	0.41	0.000893188
FAM181B	0.192498	0.279585	0.214	0.078	0.878815
ZFP36L1	0.0144389	0.279488	0.3	0.167	0.134444
SMARCD3	2.66175e-05	0.278656	0.471	0.264	0.000692151
IER5L	1.09946e-07	0.277702	0.6	0.489	5.23519e-06
LTBP3	0.000423267	0.27264	0.4	0.228	0.00738184
SLITRK6	3.01133e-07	0.270827	0.829	0.747	1.28965e-05
POLD4	2.21295e-06	0.269557	0.529	0.343	7.61488e-05
ZFPM1	1.28284e-05	0.26703	0.457	0.323	0.000364109
VAV2	1.23905e-06	0.266748	0.486	0.373	4.52159e-05
THSD7A	5.89034e-05	0.266031	0.414	0.273	0.00137524
SNHG32	1.43275e-12	0.265299	1	0.928	2.03329e-10
PACS1	1.05244e-06	0.259217	0.557	0.441	3.92639e-05
NEXN	0.00116652	0.257332	0.386	0.219	0.0172186
KDM5B	8.61874e-08	0.25473	0.943	0.838	4.28235e-06
PROX1	0.000120622	0.252196	0.714	0.606	0.00255269
PDLIM4	9.23236e-08	0.249907	0.614	0.668	4.52511e-06
EFNA1	0.524105	0.249646	0.2	0.03	0.971302
LEF1	1.07805e-06	0.245666	0.729	0.637	4.01505e-05
FZD4	0.000563956	0.243593	0.371	0.224	0.00938328
PBXIP1	9.09364e-06	0.24129	0.586	0.467	0.000267911
KRT17	0.0392454	0.241108	0.243	0.133	0.289743
C16orf74	0.534748	0.240719	0.186	0.032	0.971302
RASGRF2	0.325753	0.239586	0.171	0.06	0.971302
THBS3	1.02394e-05	0.238947	0.486	0.374	0.000296134
LAMA2	0.474985	0.238051	0.171	0.039	0.971302
YAP1	0.00736656	0.236732	0.343	0.184	0.0785422
PGF	5.10438e-06	0.236418	0.6	0.436	0.000159241
C8orf31	0.0208749	0.236114	0.314	0.164	0.178518
YPEL2	0.00019649	0.236052	0.443	0.265	0.00390492
NAP1L5	1.94112e-05	0.235946	0.5	0.364	0.000524223
KIF26B	2.87197e-05	0.235047	0.471	0.31	0.00074237
PLAT	0.124583	0.234984	0.229	0.103	0.66145
PLSCR5	0.0967117	0.233998	0.229	0.119	0.552897
CREBRF	0.000110418	0.233419	0.457	0.366	0.00236911
CHRNA7	9.1717e-05	0.233197	0.414	0.285	0.00202178
TMEM119	2.09757e-05	0.233028	0.457	0.335	0.000563669
DUSP2	0.363685	0.230941	0.214	0.057	0.971302
UBE2H	2.69035e-06	0.23034	0.743	0.671	9.08483e-05
FAM167A	0.370126	0.230068	0.214	0.056	0.971302
PLTP	2.61483e-06	0.229195	0.529	0.453	8.85737e-05
AKR1C3	0.580608	0.228302	0.1	0.03	0.971302
HIST1H3G	0.0283326	0.227721	0.171	0.185	0.226079
LIMCH1	2.85717e-07	0.226623	0.871	0.795	1.22847e-05
CRLF1	0.520011	0.226548	0.186	0.035	0.971302
FITM1	0.00655357	0.223993	0.271	0.186	0.0714705
AC092329.4	2.17438e-05	0.223035	0.457	0.378	0.000580716
SH3BP5	6.78456e-09	0.219538	0.914	0.9	4.53271e-07
PLPP3	0.0208507	0.216595	0.257	0.159	0.178452
JPH4	7.43623e-05	0.216203	0.529	0.38	0.00169506
RBFOX1	2.40328e-05	0.214088	0.586	0.515	0.000634052
S100A4	0.117895	0.212957	0.243	0.113	0.63599
PTPN13	2.99135e-07	0.211438	0.871	0.774	1.28362e-05
ST6GALNAC3	0.000748204	0.208895	0.371	0.233	0.0119454
ENG	0.398349	0.208633	0.157	0.078	0.971302
LINC00963	0.000226763	0.208513	0.471	0.299	0.00443417
SCN3A	0.344824	0.206933	0.157	0.067	0.971302
COL6A1	0.00230227	0.206657	0.4	0.275	0.0304256
SH3BGRL	0.00011404	0.206194	0.471	0.417	0.00243716
HAMP	0.339747	0.205502	0.186	0.069	0.971302
AC073349.4	0.316064	0.204104	0.214	0.07	0.971302
SKIL	7.55272e-11	0.201996	0.943	0.933	7.38704e-09
CDH11	0.0202803	0.201911	0.314	0.185	0.175088
AAK1	5.85316e-07	0.200746	0.686	0.638	2.33621e-05
DHRS4L2	0.000192131	0.200586	0.429	0.311	0.00383895
WBP1L	0.000133385	0.199814	0.443	0.295	0.00279824
REST	3.87975e-07	0.198311	0.914	0.76	1.61381e-05
TP53INP1	0.00154703	0.197899	0.4	0.265	0.0218974
JUP	2.78328e-05	0.197767	0.586	0.476	0.000721161
PPP1R14A	0.000541495	0.19676	0.414	0.355	0.00909318
TMC6	0.789265	0.195836	0.143	0.01	0.971302
HCN4	0.255002	0.195087	0.2	0.09	0.971302
INAFM1	0.00302534	0.194515	0.357	0.247	0.0379926
SNHG8	7.05371e-08	0.193374	0.914	0.913	3.57844e-06
SIPA1	0.103523	0.19294	0.243	0.122	0.580075
MMP2	0.000599432	0.191393	0.443	0.302	0.00985275
KCNMA1	0.000246623	0.190508	0.486	0.34	0.00474728
SMAGP	0.0622182	0.188575	0.257	0.151	0.407524
IGBP1	2.50567e-06	0.187616	0.814	0.793	8.52459e-05
LEF1-AS1	0.00933369	0.187616	0.343	0.203	0.094702
CACNG8	0.652652	0.186317	0.171	0.025	0.971302
ABCA1	0.00771345	0.185813	0.329	0.202	0.0813915
TMEM130	0.00107095	0.18379	0.357	0.28	0.0160924
BMF	0.28154	0.183664	0.186	0.086	0.971302
PDZRN3	0.00015201	0.183076	0.571	0.394	0.00313149
HPX	0.146582	0.179442	0.214	0.114	0.733181
DUSP10	0.494497	0.177087	0.157	0.048	0.971302
LRRC32	0.799197	0.176998	0.1	0.011	0.971302
EN1	0.00678538	0.17693	0.329	0.243	0.073372
LGALS3BP	0.1598	0.175372	0.257	0.119	0.776802
NAALAD2	1.18641e-06	0.175027	0.886	0.83	4.35879e-05
RIT1	3.0692e-05	0.174248	0.629	0.519	0.000782177
AC022087.1	0.312505	0.173766	0.2	0.082	0.971302
URGCP	0.00250994	0.171392	0.386	0.25	0.0326729
GSTM3	4.15577e-08	0.171191	0.886	0.823	2.21706e-06
C20orf194	0.0204529	0.170896	0.271	0.194	0.176031
ZNF827	2.38353e-05	0.169044	0.629	0.57	0.000629607
WWC2	0.0211664	0.168965	0.3	0.207	0.180726
CERCAM	0.0344365	0.168927	0.286	0.177	0.263097
GRINA	3.68508e-05	0.168653	0.557	0.513	0.000912361
RILPL1	9.97449e-05	0.168154	0.543	0.403	0.00217446
EBF4	0.0054674	0.168107	0.329	0.23	0.0619722
MAGI2	0.000110946	0.167348	0.657	0.543	0.00237806
POLR3GL	0.000349621	0.166971	0.443	0.389	0.00628941
MXD4	4.47924e-05	0.166915	0.857	0.775	0.00107824
PIP5KL1	0.482065	0.166537	0.157	0.053	0.971302
IGFBP4	0.000832619	0.165607	0.514	0.494	0.0130626
MAGED2	9.2019e-09	0.16532	0.886	0.899	5.87649e-07
LINC00595	0.0426903	0.165099	0.214	0.165	0.308793
PWWP2B	0.00110726	0.165032	0.314	0.267	0.0165579
TIMP2	1.17154e-09	0.164786	0.957	0.9	9.2165e-08
ABCA5	0.00200455	0.163292	0.486	0.423	0.0271521
AMHR2	0.15751	0.163231	0.229	0.119	0.770622
MARK4	0.000107565	0.162482	0.514	0.443	0.00231243
ABRAXAS1	1.8245e-05	0.161999	0.729	0.636	0.000496792
CRTAC1	0.743625	0.16152	0.114	0.019	0.971302
EGLN3	0.00606368	0.161218	0.343	0.271	0.066973
C1orf54	0.205027	0.160944	0.229	0.11	0.910938
NRBP2	0.0837203	0.160693	0.257	0.155	0.503647
BBC3	0.043324	0.160576	0.257	0.17	0.312108
TCP11L2	0.193465	0.160121	0.214	0.11	0.880804
ELMO1	0.0165181	0.15971	0.286	0.198	0.149379
PCDH7	0.000430257	0.159475	0.471	0.422	0.00746777
RPP25L	3.25656e-06	0.159078	0.729	0.679	0.000106974
AL139002.1	0.716366	0.157902	0.129	0.022	0.971302
IFI27L2	0.00141922	0.15775	0.486	0.318	0.0203941
MALAT1	1.46241e-21	0.15759	1	0.999	1.17605e-18
F10	0.806949	0.157021	0.129	0.011	0.971302
MSX1	0.226163	0.156816	0.143	0.109	0.965338
TTC30A	0.0871388	0.15678	0.186	0.152	0.516143
AC011287.1	0.00189315	0.156358	0.4	0.386	0.025918
TRIM4	4.71434e-05	0.156107	0.671	0.599	0.00113108
CDH18	0.81663	0.156107	0.1	0.011	0.971302
HEY1	0.515771	0.156063	0.114	0.053	0.971302
TNNI1	0.486475	0.156053	0.129	0.054	0.971302
LRP1	0.000255225	0.155194	0.614	0.469	0.00487826
AP000915.2	0.808238	0.155194	0.071	0.013	0.971302
GCHFR	1.27235e-09	0.154226	0.971	0.943	9.93761e-08
USP45	0.000207302	0.154076	0.557	0.464	0.00409195
CLIP3	5.44681e-05	0.153922	0.729	0.619	0.00128551
TAFA5	0.212696	0.153556	0.171	0.112	0.932042
BTN2A1	0.000135131	0.15353	0.614	0.465	0.00282942
PIPOX	0.00108133	0.153314	0.414	0.333	0.0162259
NAT9	3.97411e-05	0.152913	0.657	0.615	0.000972827
GABRG2	0.00413121	0.151697	0.386	0.257	0.0493405
C2orf88	0.57554	0.151636	0.143	0.04	0.971302
SPHK1	0.29071	0.151006	0.186	0.09	0.971302
TOB2	0.000104526	0.149656	0.657	0.562	0.00226053
ZNF606	0.00270538	0.149656	0.4	0.272	0.0345948
EPCAM-DT	0.00100855	0.14925	0.357	0.314	0.0153245
AK5	0.00126499	0.149042	0.457	0.369	0.0184588
FILIP1	0.434789	0.148258	0.171	0.064	0.971302
AL034550.2	0.165959	0.147835	0.229	0.123	0.797935
CCDC74B	0.000183804	0.147751	0.557	0.507	0.00369189
PLXNA4	0.266592	0.147751	0.171	0.096	0.971302
PURG	0.000572142	0.147712	0.486	0.426	0.0094904
WNK2	0.000948161	0.147554	0.429	0.341	0.0144778
COL11A2	0.874671	0.146895	0.086	0.006	0.971302
ATP10D	0.00848402	0.146564	0.371	0.238	0.0877625
GPM6B	0.000439408	0.146143	0.514	0.506	0.00761441
AC116407.2	0.32509	0.145889	0.171	0.09	0.971302
COL9A2	0.313498	0.145046	0.2	0.089	0.971302
AQP1	0.339716	0.145046	0.143	0.083	0.971302
MAPK13	0.0869418	0.144926	0.229	0.157	0.515361
TBX5	0.853014	0.144139	0.114	0.008	0.971302
ASTN2	0.00595182	0.143812	0.343	0.252	0.0659346
RNF112	0.00492898	0.143451	0.343	0.274	0.0570181
CNTN5	0.0472319	0.143221	0.243	0.199	0.33362
ADGRD1	0.37505	0.143221	0.157	0.08	0.971302
ZNF586	0.0830046	0.141781	0.257	0.16	0.500994
LRP10	0.11419	0.141633	0.2	0.148	0.620645
KIFAP3	5.04634e-06	0.141488	0.843	0.759	0.000157656
EVA1B	0.00529252	0.140438	0.343	0.291	0.0604824
AC090825.1	0.274778	0.140175	0.2	0.103	0.971302
SYNGR1	0.00230536	0.13892	0.443	0.356	0.0304478
VPS16	0.000153251	0.138047	0.629	0.516	0.00315108
ORAI3	0.44914	0.137916	0.143	0.067	0.971302
CSRNP3	0.0241718	0.137812	0.3	0.223	0.200321
EPHX2	0.000625942	0.137555	0.529	0.432	0.0102343
TCEAL5	0.567358	0.137492	0.143	0.046	0.971302
LINC02691	0.18338	0.137272	0.171	0.126	0.852438
TRIM5	0.00110452	0.136948	0.371	0.331	0.0165282
MAPK10	0.000276979	0.135729	0.7	0.618	0.00524787
MYLIP	0.191062	0.135654	0.2	0.127	0.874849
CCS	0.000137444	0.135348	0.657	0.56	0.00286937
ARMCX2	0.426744	0.135342	0.157	0.07	0.971302
AC007652.3	0.475618	0.135102	0.157	0.062	0.971302
PLLP	0.547839	0.133978	0.143	0.05	0.971302
SYN2	0.000785194	0.133263	0.686	0.602	0.0124536
FAIM2	8.89935e-07	0.132996	0.929	0.857	3.42003e-05
AC099791.2	0.234159	0.132723	0.214	0.114	0.971302
LINC00607	0.790777	0.131347	0.086	0.017	0.971302
ROM1	0.159261	0.13081	0.214	0.133	0.775344
UBE2E3	2.15072e-10	0.130553	1	0.956	1.96213e-08
CALD1	8.71479e-11	0.129929	0.971	0.975	8.48539e-09
GPR155	0.477968	0.129906	0.129	0.063	0.971302
CHST3	0.541531	0.129597	0.129	0.053	0.971302
SUMF2	2.00712e-06	0.12927	0.914	0.86	6.98408e-05
SLC22A17	0.0847209	0.12927	0.243	0.164	0.507321
SSUH2	0.599922	0.128394	0.129	0.044	0.971302
INPP5J	0.183235	0.12759	0.229	0.133	0.851944
HBP1	0.000295322	0.127509	0.657	0.613	0.00552787
AC011451.3	0.452743	0.126452	0.129	0.072	0.971302
LTB4R	0.198673	0.12565	0.214	0.126	0.894048
SLC7A7	0.871907	0.125523	0.086	0.008	0.971302
CALHM5	0.343236	0.124606	0.186	0.092	0.971302
XKR6	0.0247112	0.123885	0.286	0.228	0.203858
TSPYL2	0.00334484	0.123553	0.429	0.366	0.0413356
ERC1	8.94587e-06	0.123387	0.857	0.79	0.000264995
AC119673.2	0.00294977	0.123234	0.514	0.421	0.0372591
PRRX2	0.79158	0.123184	0.043	0.019	0.971302
PDCD4	3.2262e-07	0.123093	0.943	0.894	1.36836e-05
DACT3	0.244026	0.122847	0.186	0.115	0.971302
BCAN	0.856705	0.122773	0.071	0.01	0.971302
LPCAT4	0.0094467	0.122709	0.3	0.27	0.0956253
RALYL	0.00174053	0.122322	0.586	0.419	0.0242257
ACOX3	0.0754004	0.121505	0.286	0.176	0.467229
TRAF3IP2	0.578187	0.121331	0.114	0.049	0.971302
SLC9A3R2	0.00771798	0.120951	0.343	0.273	0.0813915
SLC1A3	0.667699	0.120907	0.1	0.035	0.971302
HSPB8	0.695303	0.120907	0.1	0.031	0.971302
PFKFB4	0.52477	0.120874	0.129	0.062	0.971302
SEMA3D	0.53073	0.120874	0.143	0.056	0.971302
WTIP	0.43541	0.119994	0.143	0.08	0.971302
SYTL3	0.00659354	0.119905	0.329	0.286	0.0718342
TMEM141	8.64384e-09	0.119768	0.943	0.91	5.56363e-07
SERPINB6	6.74985e-07	0.118668	0.886	0.889	2.66957e-05
AEBP1	0.00184513	0.118668	0.514	0.389	0.0253726
RBM47	0.926898	0.118644	0.057	0	0.971302
PNRC1	5.11885e-07	0.11864	0.971	0.962	2.06975e-05
AC008966.1	0.00796198	0.118504	0.329	0.263	0.0833953
LAYN	1.90973e-06	0.118497	0.871	0.807	6.70811e-05
LMLN	0.102413	0.118411	0.243	0.168	0.575342
PLK2	0.252564	0.118357	0.143	0.114	0.971302
AC129926.2	0.510059	0.118268	0.143	0.06	0.971302
MBD5	0.000196568	0.118182	0.714	0.582	0.00390492
PCDHGA10	0.041603	0.118105	0.329	0.209	0.303028
LINC01088	0.340827	0.117896	0.157	0.094	0.971302
TRPC1	0.0217692	0.117758	0.314	0.235	0.184207
TLCD2	0.136689	0.117595	0.229	0.145	0.700499
HEBP1	0.000711082	0.117561	0.586	0.509	0.0114623
JMJD1C-AS1	0.235779	0.117117	0.2	0.121	0.971302
HIST3H2A	0.0055196	0.117098	0.757	0.72	0.0622905
AL021707.2	0.0903173	0.116866	0.243	0.176	0.527876
GPR108	0.00183819	0.11654	0.486	0.383	0.0253115
ISLR	0.00998838	0.115436	0.371	0.268	0.100011
TUBA1C	0.434991	0.115285	0.157	0.074	0.971302
SLC10A3	0.14926	0.115228	0.2	0.155	0.743319
CHST8	0.427283	0.114914	0.129	0.081	0.971302
CTNND1	0.00154558	0.114706	0.557	0.459	0.021896
CNTN4	0.625163	0.114679	0.114	0.042	0.971302
AC026304.1	0.186087	0.114322	0.214	0.133	0.859865
BTBD19	0.71956	0.114167	0.1	0.028	0.971302
CCDC102A	0.00293241	0.113926	0.457	0.358	0.0371262
ARHGEF3	0.639992	0.113791	0.114	0.04	0.971302
RNF31	0.0421611	0.113152	0.257	0.202	0.305861
TSPYL1	7.27029e-05	0.112976	0.786	0.715	0.00166343
HIST1H2BD	0.0207963	0.112681	0.357	0.289	0.178179
GLCE	0.00187607	0.112665	0.471	0.437	0.0257492
FAM114A1	0.0930227	0.112242	0.2	0.17	0.538518
ADAMTS6	0.28897	0.112224	0.171	0.112	0.971302
RERG	0.00289775	0.112031	0.514	0.48	0.0367302
SYNPO2	0.0667862	0.111216	0.314	0.234	0.428822
LINC00324	0.323055	0.111216	0.143	0.101	0.971302
TVP23C	0.0606385	0.11118	0.257	0.189	0.400317
SLC40A1	0.0898287	0.110994	0.271	0.165	0.526153
CTSL	0.00158686	0.110518	0.514	0.44	0.0224319
OPHN1	0.618142	0.110247	0.114	0.046	0.971302
MAGI3	0.00103692	0.10992	0.586	0.548	0.0157005
CCDC78	0.614993	0.109362	0.114	0.046	0.971302
AC233266.2	0.0172277	0.109052	0.286	0.26	0.154126
ADORA2B	0.339523	0.10872	0.186	0.102	0.971302
CTHRC1	0.00261195	0.108553	0.514	0.482	0.0336787
U47924.2	0.409536	0.108456	0.143	0.083	0.971302
AL353622.1	0.0328382	0.108368	0.3	0.233	0.253248
PLPPR4	0.556913	0.108179	0.129	0.055	0.971302
CHRD	0.476004	0.107888	0.157	0.07	0.971302
MYO10	0.0537145	0.107649	0.286	0.22	0.367455
ARMCX1	0.628389	0.107594	0.129	0.043	0.971302
IFITM2	0.651595	0.107594	0.086	0.04	0.971302
CREG1	0.0632401	0.107138	0.243	0.199	0.41235
TIMP1	7.00948e-05	0.107046	0.814	0.745	0.00160545
PLPPR5	0.0867652	0.106866	0.257	0.18	0.51512
ZDHHC24	0.000869148	0.106806	0.514	0.483	0.013451
ESRRG	0.616966	0.106711	0.114	0.046	0.971302
PTGER1	0.0758865	0.106157	0.243	0.192	0.468502
KLF1	0.877492	0.105747	0.071	0.009	0.971302
STON1	0.157999	0.105247	0.229	0.151	0.771855
FAM43B	0.883467	0.10483	0.071	0.008	0.971302
AC021188.1	0.540315	0.104692	0.129	0.06	0.971302
PDE6B	0.233616	0.104682	0.186	0.136	0.971302
COPZ2	0.776157	0.104568	0.086	0.021	0.971302
AL117339.4	0.471444	0.104445	0.143	0.071	0.971302
AC003681.1	0.485051	0.103586	0.143	0.072	0.971302
AC073111.4	0.482932	0.102727	0.143	0.072	0.971302
ANGPTL2	0.0124721	0.102599	0.329	0.278	0.119773
LINC01489	0.864442	0.102083	0.071	0.011	0.971302
COQ6	0.00246921	0.101168	0.443	0.389	0.0323366
LGALS3	0.756452	0.100955	0.1	0.024	0.971302
GALNS	0.0060458	0.100796	0.371	0.335	0.0668393
PAPOLG	0.00472514	0.100746	0.414	0.405	0.0550118
CEP295NL	0.668342	0.100746	0.114	0.038	0.971302
HLX	0.0118766	0.10038	0.329	0.273	0.115227
ATOH8	0.552137	0.100346	0.114	0.06	0.971302
TRMT9B	0.0306967	0.0999984	0.314	0.252	0.240881
LINC02246	0.318917	0.0996018	0.143	0.108	0.971302
SOBP	0.00355839	0.0993102	0.457	0.408	0.0435287
DKK1	0.771854	0.0991511	0.057	0.024	0.971302
KIAA1522	0.370553	0.0989449	0.157	0.097	0.971302
GALK1	0.00202476	0.0989383	0.471	0.438	0.0273916
CSAD	0.00778117	0.0986106	0.371	0.353	0.081976
PROS1	0.220247	0.0984493	0.157	0.133	0.951831
AC005009.2	0.840199	0.0975158	0.071	0.014	0.971302
SPEG	0.0192919	0.0974786	0.343	0.253	0.167957
KRT16	0.759389	0.09735	0.086	0.025	0.971302
SAT2	1.81036e-05	0.0972182	0.843	0.817	0.000495693
AKNAD1	0.370709	0.097125	0.114	0.102	0.971302
GPR85	0.484474	0.0967279	0.143	0.074	0.971302
TOLLIP-AS1	0.19495	0.0966985	0.214	0.145	0.883186
TMEM39A	0.0162373	0.0964147	0.386	0.276	0.147434
ZNF528-AS1	0.00912731	0.0963004	0.386	0.366	0.0932618
ADGRA2	0.0433127	0.0963004	0.286	0.226	0.312108
SLC2A1-AS1	0.661742	0.0963004	0.1	0.04	0.971302
PAQR7	0.419006	0.0957375	0.129	0.091	0.971302
TTLL3	0.0147291	0.0952516	0.3	0.262	0.136497
LTA4H	0.000329627	0.0949895	0.643	0.706	0.0060299
SNX33	0.389025	0.0948936	0.171	0.092	0.971302
NPHP3	0.00481222	0.0948936	0.457	0.432	0.0559057
TSC22D4	0.000945435	0.0945825	0.629	0.534	0.0144565
CAT	0.00433909	0.0939532	0.443	0.382	0.0513152
MIR4713HG	0.738719	0.0937545	0.086	0.029	0.971302
SATL1	0.299761	0.0930066	0.186	0.114	0.971302
TRAPPC12	0.000779569	0.0928818	0.657	0.566	0.0123915
RHOB	0.0139688	0.0921604	0.343	0.297	0.130961
HIST1H2AC	0.00400586	0.0921514	0.586	0.529	0.0480283
TLE6	0.721547	0.0919601	0.1	0.032	0.971302
AL357568.2	0.592515	0.0917785	0.129	0.052	0.971302
FAM199X	0.000842835	0.0914685	0.643	0.604	0.0131568
DNAJC15	0.925081	0.091231	0.057	0.005	0.971302
BTN2A2	0.586434	0.090905	0.129	0.056	0.971302
CPNE8	0.000387357	0.0907911	0.786	0.73	0.00684351
KLHL20	0.00306472	0.0901913	0.5	0.416	0.0383853
LUM	0.732176	0.090168	0.057	0.031	0.971302
OPTN	0.119945	0.0900414	0.214	0.174	0.644006
AC013564.1	0.525282	0.0899665	0.129	0.067	0.971302
SLC35C1	0.322005	0.0897203	0.171	0.114	0.971302
LRRC27	0.0239668	0.0896218	0.314	0.273	0.199384
AL133551.1	0.194849	0.0895505	0.2	0.147	0.883186
PRRT4	0.126245	0.0893416	0.243	0.187	0.666302
DLX2	0.796257	0.0893316	0.071	0.019	0.971302
AL512770.1	0.719861	0.088378	0.086	0.033	0.971302
FRS3	0.354417	0.0881194	0.143	0.106	0.971302
PDK4	0.232494	0.0879668	0.2	0.142	0.971302
ARID5B	0.1649	0.0878613	0.1	0.158	0.794073
USP30	0.0640909	0.0877948	0.3	0.202	0.416399
AC010210.1	0.512185	0.0873833	0.129	0.071	0.971302
PTGER2	0.383708	0.0873204	0.171	0.096	0.971302
AC016727.1	0.385303	0.0873204	0.157	0.097	0.971302
SIL1	0.00368528	0.0871355	0.514	0.414	0.0448032
ITGA7	0.127705	0.0871224	0.214	0.169	0.67221
AL645568.1	0.0854125	0.0870714	0.243	0.197	0.509526
NECAB2	0.0868954	0.0870467	0.286	0.191	0.515361
PRR16	0.890189	0.0866379	0.057	0.009	0.971302
HOXD1	0.894476	0.0866379	0.043	0.009	0.971302
ZNF436	0.446934	0.0865021	0.157	0.085	0.971302
ZNF776	0.0654804	0.086299	0.243	0.21	0.422519
EML3	0.0440184	0.0862829	0.286	0.223	0.31539
LINC01248	0.783371	0.085709	0.086	0.023	0.971302
LBHD1	0.56732	0.0856747	0.129	0.061	0.971302
PCDHGA5	0.356409	0.0856229	0.171	0.106	0.971302
STK11IP	0.0880967	0.0855599	0.257	0.192	0.519714
AL645608.2	0.0684009	0.0855437	0.271	0.208	0.435923
RCBTB2	0.0247575	0.085506	0.357	0.264	0.204163
ARHGEF17	0.0212047	0.0854919	0.3	0.277	0.18091
DNAJC18	0.00185356	0.0848048	0.643	0.538	0.0254724
EHD2	0.704454	0.0848048	0.1	0.035	0.971302
SMIM3	0.708303	0.0848048	0.071	0.037	0.971302
LRATD1	0.00499695	0.0848048	0.471	0.412	0.0577121
USP53	0.0720689	0.0848048	0.229	0.211	0.453838
AL390294.1	0.505695	0.0848048	0.129	0.074	0.971302
ZFHX4	0.514469	0.0848048	0.143	0.069	0.971302
ATP9B	0.0265666	0.0848048	0.329	0.275	0.215159
TSTD3	0.00979303	0.0841629	0.371	0.336	0.0984426
ARHGEF25	0.01511	0.0841179	0.371	0.288	0.139077
PIEZO1	0.0416684	0.0841039	0.329	0.253	0.303403
PRRG1	0.0418176	0.0840818	0.271	0.236	0.304004
ZNF41	0.401611	0.0839672	0.157	0.097	0.971302
AC159540.2	0.647967	0.0839243	0.1	0.046	0.971302
KRT8	0.885082	0.0838891	0.029	0.01	0.971302
ITPR2	0.0011181	0.0837948	0.7	0.699	0.0166627
TLE3	0.000278184	0.0836408	0.671	0.675	0.00526608
ZNF713	0.0289308	0.0834176	0.314	0.268	0.230185
AL110292.1	0.0353418	0.0834034	0.257	0.258	0.268032
STIMATE	0.114703	0.0832789	0.229	0.185	0.622634
PAPPA	0.633211	0.0830443	0.114	0.049	0.971302
HIBADH	0.00505284	0.082998	0.443	0.398	0.0582337
MUC1	0.871471	0.0829739	0.071	0.012	0.971302
NUAK1	0.0448264	0.0827245	0.286	0.254	0.319749
LANCL2	0.0279194	0.0827033	0.343	0.257	0.22367
BBS9	0.113707	0.0825166	0.271	0.185	0.619397
CUX1	7.42589e-06	0.0823707	0.857	0.863	0.000223942
P2RY6	0.587555	0.0821983	0.086	0.06	0.971302
PMEL	0.662126	0.0821649	0.086	0.045	0.971302
FAT4	0.700918	0.0821306	0.086	0.037	0.971302
GPC5	0.711405	0.0821306	0.086	0.036	0.971302
EDNRA	0.781287	0.0820955	0.057	0.025	0.971302
STXBP3	0.00599352	0.0819451	0.5	0.429	0.0663628
ALDOC	0.0529327	0.081915	0.229	0.226	0.363022
ALDH2	1.987e-07	0.0818754	0.943	0.913	8.82283e-06
PCDH17	0.160863	0.0817882	0.243	0.159	0.779821
FRMD3	0.642968	0.081286	0.1	0.049	0.971302
ZNF324	0.0356366	0.0812679	0.3	0.26	0.269491
PARP6	0.042859	0.0812679	0.286	0.251	0.309683
CD74	0.70276	0.0812404	0.1	0.037	0.971302
SPATA24	0.0373108	0.0811935	0.3	0.235	0.278426
TAPBP	0.115898	0.0809504	0.271	0.179	0.627139
EML2	0.144996	0.0809504	0.271	0.172	0.729277
TRPV3	0.166221	0.0809066	0.229	0.167	0.798644
STAT2	0.0275143	0.0805615	0.357	0.255	0.221348
HEATR5A	0.00107021	0.0804495	0.671	0.665	0.0160924
SVOPL	0.777914	0.0802921	0.086	0.024	0.971302
GPER1	0.860493	0.080232	0.057	0.013	0.971302
ZNF343	0.18743	0.0800746	0.229	0.155	0.864015
TRO	0.0216587	0.0800038	0.329	0.284	0.183917
CALHM2	0.409987	0.0797867	0.143	0.097	0.971302
LDOC1	0.00143619	0.0795664	0.6	0.58	0.0205502
SPATA18	0.636614	0.0795298	0.086	0.051	0.971302
DDX58	0.690736	0.0794615	0.086	0.04	0.971302
AFMID	0.0240336	0.0794266	0.357	0.294	0.199637
ABCC6	0.760976	0.0793913	0.086	0.028	0.971302
C2orf91	0.775345	0.0793913	0.086	0.026	0.971302
UTRN	0.85309	0.0793192	0.071	0.014	0.971302
ACKR3	0.858167	0.0793192	0.057	0.014	0.971302
C10orf82	0.0238774	0.0792639	0.357	0.271	0.198792
AL499627.2	0.93697	0.0792452	0.057	0.001	0.971302
ARMCX3	0.000221536	0.0789835	0.771	0.772	0.00434919
ZNF587	0.0867873	0.0788432	0.271	0.205	0.51512
VAMP8	0.512444	0.078806	0.114	0.074	0.971302
REP15	0.622414	0.0786525	0.1	0.053	0.971302
ERMAP	0.628057	0.0786525	0.1	0.051	0.971302
PRRG2	0.229237	0.0784282	0.2	0.142	0.971302
Z95118.2	0.864717	0.078407	0.057	0.012	0.971302
TPCN2	0.233957	0.0783534	0.186	0.139	0.971302
FKBP10	3.74166e-05	0.0778646	0.843	0.813	0.000922165
LAMB2	0.542161	0.0778646	0.114	0.069	0.971302
RAB36	0.55833	0.0778646	0.129	0.065	0.971302
STX17	0.00671961	0.0777153	0.443	0.415	0.0728421
AC127164.1	0.673358	0.0776847	0.1	0.041	0.971302
AL451064.1	0.754865	0.0775913	0.086	0.028	0.971302
COL3A1	0.842348	0.0774953	0.071	0.015	0.971302
TRIM3	0.0649138	0.0774365	0.3	0.22	0.420236
DNAJC4	0.000833285	0.0774189	0.686	0.641	0.0130636
ZNF211	0.492656	0.0770967	0.129	0.08	0.971302
TMC2	0.680741	0.0767972	0.1	0.042	0.971302
PNMA8B	0.690786	0.0767972	0.1	0.04	0.971302
EXD2	0.0741206	0.0767018	0.271	0.214	0.461935
ARL6IP5	0.000224247	0.0766409	0.829	0.721	0.0043905
NFAT5	0.00320809	0.0765293	0.586	0.593	0.0398269
PEX11A	0.146048	0.0763387	0.243	0.174	0.731687
GNG2	0.147265	0.0763387	0.243	0.172	0.736424
DBT	0.00948328	0.0762428	0.457	0.425	0.0958615
EIF2AK3	0.0118954	0.0762428	0.4	0.362	0.115305
AC006504.1	0.747657	0.0757935	0.086	0.03	0.971302
ABCD1	0.142327	0.0756738	0.271	0.183	0.719188
AC007563.2	0.93751	0.0755508	0.043	0.003	0.971302
LMNA	0.0103379	0.0754917	0.486	0.459	0.102637
CKM	0.248033	0.0752505	0.2	0.142	0.971302
GRASP	0.0255853	0.0752187	0.357	0.287	0.208847
PLEKHB1	0.761421	0.0748955	0.071	0.029	0.971302
DGKK	0.167314	0.0748047	0.229	0.168	0.801903
CAST	0.00752728	0.0747042	0.429	0.43	0.079832
FAM167A-AS1	0.937721	0.0746286	0.057	0.004	0.971302
RBMS3-AS3	0.501642	0.0745364	0.129	0.077	0.971302
NKD1	0.0415944	0.0744331	0.343	0.262	0.303028
SMARCA2	0.123441	0.0742741	0.257	0.191	0.658221
AC009135.1	0.671138	0.0741378	0.1	0.044	0.971302
LINC01270	0.674727	0.0741378	0.1	0.044	0.971302
AC027796.1	0.677158	0.0741378	0.086	0.044	0.971302
NDN	0.0254215	0.0740312	0.371	0.315	0.207823
PAXIP1-AS2	0.738397	0.073998	0.086	0.03	0.971302
AL359198.1	0.748468	0.073998	0.086	0.031	0.971302
MMP17	0.0318134	0.0739625	0.343	0.279	0.246966
AC062028.1	0.831561	0.0738545	0.071	0.017	0.971302
AL592295.5	0.49338	0.073684	0.114	0.08	0.971302
ST7	0.027799	0.0736319	0.314	0.272	0.222978
LBX2	0.00988135	0.0734	0.386	0.358	0.0991468
AC068790.3	0.743534	0.0731011	0.086	0.031	0.971302
RGPD5	0.424373	0.0729793	0.143	0.093	0.971302
TSHZ2	0.504442	0.0729793	0.129	0.077	0.971302
TMEM102	0.83091	0.0729457	0.071	0.018	0.971302
BTG2	0.150582	0.0726429	0.214	0.188	0.745968
DSEL	0.61401	0.0725264	0.1	0.056	0.971302
AFAP1L2	0.753403	0.0722047	0.071	0.031	0.971302
POLM	0.0894196	0.0720275	0.243	0.208	0.52487
TYK2	0.276894	0.0719307	0.171	0.139	0.971302
PRR7	0.0183961	0.0717486	0.414	0.346	0.161976
LRRC75A	0.0169167	0.0715552	0.543	0.575	0.152096
AC211476.6	0.674978	0.0714834	0.086	0.045	0.971302
AC005165.1	0.677438	0.0714834	0.057	0.045	0.971302
ADGRL1	0.00999589	0.0714618	0.471	0.441	0.100019
AL078587.2	0.0389164	0.0714105	0.3	0.257	0.287804
AC073073.2	0.742907	0.0713089	0.086	0.033	0.971302
PIGV	0.0879639	0.0712794	0.286	0.203	0.519434
B3GNT2	0.0500403	0.0712716	0.286	0.24	0.347799
ZNF346-IT1	0.82144	0.0711298	0.071	0.02	0.971302
IFI6	0.823647	0.0711298	0.071	0.019	0.971302
DHRS4	0.0306212	0.0709924	0.371	0.283	0.240549
APH1B	0.115908	0.0709769	0.214	0.187	0.627139
C1RL-AS1	0.558082	0.0709576	0.1	0.068	0.971302
ICAM2	0.924927	0.0709459	0.057	0.006	0.971302
NME3	5.15581e-05	0.0709417	0.829	0.773	0.00123291
HEXIM2	0.0166802	0.0708656	0.371	0.315	0.150219
EFNA4	0.00134727	0.070632	0.671	0.618	0.0194632
SLC48A1	0.110852	0.0703739	0.243	0.191	0.609351
ECHDC3	0.0560778	0.070158	0.329	0.257	0.378253
ASMTL	0.607785	0.0699089	0.114	0.057	0.971302
C2CD2L	0.489716	0.0694295	0.129	0.084	0.971302
TMIGD2	0.296184	0.0693486	0.186	0.131	0.971302
WIPF3	0.82099	0.0693163	0.043	0.021	0.971302
MIA3	0.00016948	0.0691781	0.857	0.8	0.00344562
AC012306.3	0.398116	0.0689737	0.143	0.105	0.971302
AC012467.2	0.658692	0.0688338	0.1	0.048	0.971302
ALPK1	0.663048	0.0688338	0.1	0.047	0.971302
IQSEC2	0.672506	0.0688338	0.071	0.047	0.971302
ATG9A	0.0236976	0.0684103	0.371	0.284	0.197599
NPB	0.0482992	0.0682673	0.314	0.242	0.338953
TMEM9B-AS1	0.390906	0.0681453	0.171	0.104	0.971302
FURIN	0.663042	0.0679517	0.1	0.047	0.971302
NUAK2	0.674367	0.0679517	0.1	0.046	0.971302
JAG1	0.734504	0.0677313	0.086	0.034	0.971302
TP53TG3D	0.50253	0.0677313	0.143	0.083	0.971302
TGFBR2	0.356972	0.0675362	0.2	0.115	0.971302
AL161729.1	0.339325	0.0675268	0.157	0.118	0.971302
AP001528.1	0.81004	0.067505	0.071	0.022	0.971302
VASN	0.821726	0.067505	0.057	0.02	0.971302
ZNF654	0.0599467	0.0668382	0.3	0.236	0.396551
PFN4	0.727017	0.0668382	0.071	0.036	0.971302
LINC01023	0.187806	0.0667561	0.2	0.161	0.864496
SAT1	0.0363206	0.0666925	0.329	0.272	0.273071
PCAT7	0.811794	0.0666002	0.071	0.022	0.971302
ANKRD42	0.162726	0.0666002	0.186	0.186	0.786047
AC009506.1	0.0313313	0.0665069	0.329	0.27	0.244535
ZNF235	0.376402	0.0664899	0.157	0.11	0.971302
SPATA25	0.893367	0.0663557	0.057	0.01	0.971302
AF131216.3	0.431504	0.0662652	0.143	0.097	0.971302
AL022238.2	0.657055	0.0661891	0.1	0.049	0.971302
ANO10	0.147469	0.0661891	0.214	0.178	0.736936
ARMCX6	0.0104556	0.066035	0.443	0.444	0.103664
GMIP	0.487541	0.066035	0.129	0.085	0.971302
PCMTD1	0.00224058	0.066026	0.714	0.72	0.0297771
CMTM4	0.0217072	0.0657742	0.386	0.326	0.183969
CALCOCO1	0.00703853	0.065759	0.486	0.493	0.0756948
DES	0.817149	0.065696	0.043	0.022	0.971302
NPHP1	0.145665	0.065635	0.243	0.183	0.730614
MTUS1	0.0854177	0.0654913	0.271	0.298	0.509526
RAB31	0.900617	0.0654394	0.029	0.01	0.971302
TMEM120A	0.014217	0.0653974	0.4	0.355	0.132943
ARHGAP26	0.0230176	0.0653086	0.314	0.318	0.192892
TMEM200B	0.65884	0.0653086	0.086	0.049	0.971302
NEURL2	0.476826	0.0651876	0.129	0.087	0.971302
IL11	0.507105	0.0651876	0.129	0.081	0.971302
PIH1D2	0.539944	0.064941	0.1	0.074	0.971302
IGFBP3	0.828441	0.0647923	0.071	0.017	0.971302
SPEF1	0.88746	0.0645237	0.057	0.011	0.971302
MARCH1	0.303694	0.0645019	0.186	0.131	0.971302
TMEM182	0.204145	0.0641832	0.186	0.16	0.908505
AL162258.2	0.720633	0.0641624	0.086	0.037	0.971302
PIK3R2	0.00502288	0.0641071	0.6	0.568	0.0579192
BARX1	0.806835	0.0638892	0.057	0.024	0.971302
HGSNAT	0.0248019	0.0636175	0.343	0.316	0.204296
TNFSF13	0.880208	0.0636086	0.057	0.012	0.971302
AQP10	0.886799	0.0636086	0.043	0.012	0.971302
DEPTOR	0.666502	0.0635492	0.086	0.049	0.971302
ZSCAN12	0.0930669	0.0633103	0.257	0.216	0.538518
AC006480.2	0.390631	0.0631847	0.143	0.106	0.971302
PINK1	0.0180413	0.0631385	0.357	0.344	0.15969
ANXA4	0.791185	0.0629867	0.071	0.026	0.971302
AL162274.2	0.799568	0.0629867	0.057	0.025	0.971302
AP003900.1	0.130396	0.0628363	0.243	0.196	0.680928
LINC02143	0.873773	0.0626941	0.057	0.012	0.971302
TUBA3E	0.87697	0.0626941	0.057	0.012	0.971302
HIST1H4L	0.8841	0.0626941	0.043	0.012	0.971302
ALPK2	0.646167	0.0626703	0.1	0.052	0.971302
AC124254.2	0.482701	0.0626484	0.143	0.087	0.971302
LMCD1-AS1	0.490692	0.0626484	0.129	0.085	0.971302
TMC7	0.33813	0.062628	0.171	0.124	0.971302
CCDC102B	0.345092	0.062628	0.114	0.12	0.971302
MAN1C1	0.718095	0.0623813	0.086	0.038	0.971302
WWC3	0.0176173	0.0620847	0.371	0.337	0.156708
CFAP221	0.790933	0.0620847	0.071	0.026	0.971302
EPHX1	0.224895	0.0618226	0.186	0.151	0.961629
AC007996.1	0.471994	0.0618029	0.129	0.089	0.971302
AL138966.2	0.478429	0.0618029	0.114	0.09	0.971302
FZD4-DT	0.651522	0.061792	0.1	0.051	0.971302
FAXDC2	0.375471	0.061535	0.157	0.112	0.971302
HLA-E	0.7928	0.0611833	0.071	0.026	0.971302
CCDC149	0.793471	0.0611833	0.057	0.026	0.971302
AL645608.4	0.794012	0.0611833	0.057	0.026	0.971302
DUSP15	0.874131	0.0608667	0.043	0.013	0.971302
SNAI1	0.174518	0.0608045	0.2	0.174	0.822044
PPARG	0.25095	0.0607593	0.171	0.149	0.971302
DISP1	0.375243	0.0607108	0.171	0.111	0.971302
LINC02024	0.540791	0.0606587	0.114	0.078	0.971302
AC093895.1	0.941196	0.0605415	0.043	0	0.971302
LPAR1	0.0757237	0.0604247	0.271	0.244	0.468444
TMEM101	0.00171152	0.0604159	0.643	0.638	0.0239139
GNB1L	0.429419	0.0604159	0.143	0.099	0.971302
TMEM150C	0.585946	0.0603517	0.114	0.064	0.971302
PDIA2	0.787624	0.0602825	0.057	0.027	0.971302
FILIP1L	0.3056	0.060251	0.2	0.131	0.971302
DLGAP4-AS1	0.314367	0.0601848	0.186	0.128	0.971302
CDH10	0.341545	0.0601848	0.157	0.123	0.971302
AC073352.1	0.640936	0.0600369	0.1	0.054	0.971302
JSRP1	0.0727937	0.0599729	0.286	0.245	0.456478
LINC00642	0.872875	0.0599539	0.057	0.013	0.971302
AC053503.5	0.875271	0.0599539	0.057	0.013	0.971302
VTN	0.878938	0.0599539	0.043	0.013	0.971302
PHKG1	0.362467	0.0598871	0.171	0.114	0.971302
ADAMTS9-AS2	0.941583	0.0596164	0.029	0.001	0.971302
AC010168.2	0.596355	0.059486	0.1	0.064	0.971302
MAMDC2-AS1	0.470671	0.0592697	0.129	0.091	0.971302
METTL7B	0.862245	0.0590417	0.057	0.015	0.971302
FN3K	0.038963	0.0588349	0.314	0.269	0.288017
AC011365.1	0.707775	0.0588257	0.071	0.041	0.971302
MYO1D	0.714443	0.0588257	0.086	0.04	0.971302
CALY	0.000859725	0.0587562	0.743	0.767	0.0133346
ZNF649	0.113195	0.0586208	0.243	0.203	0.617384
AC010267.1	0.58893	0.0586208	0.114	0.065	0.971302
RNF113A	0.00846635	0.0585391	0.529	0.493	0.0877051
FBXL2	0.150394	0.0585029	0.257	0.182	0.745521
LINC02762	0.794185	0.0584825	0.043	0.027	0.971302
SCYL1	0.00106966	0.0584664	0.686	0.677	0.0160924
PCDHGA6	0.480783	0.0584262	0.114	0.09	0.971302
GALNT6	0.0012557	0.0583326	0.643	0.702	0.0183356
ZCWPW1	0.134	0.0583326	0.243	0.194	0.692086
AC007179.2	0.639185	0.0582839	0.1	0.056	0.971302
AC011773.4	0.652949	0.0582839	0.071	0.053	0.971302
PAPPA-AS1	0.861053	0.05813	0.043	0.015	0.971302
PDE4C	0.861757	0.05813	0.043	0.013	0.971302
DYNC2LI1	0.0253491	0.0581122	0.371	0.318	0.207387
DISC1FP1	0.432623	0.0579163	0.1	0.1	0.971302
VPS39	0.0461375	0.0578642	0.3	0.263	0.327059
LINC00514	0.941829	0.057768	0.014	0.002	0.971302
PRSS58	0.942043	0.057768	0.029	0.002	0.971302
CDC42EP2	0.579633	0.0577562	0.114	0.067	0.971302
CYP3A5	0.600045	0.0577562	0.1	0.064	0.971302
RAB42	0.329936	0.0577458	0.186	0.125	0.971302
CD160	0.778749	0.0575833	0.071	0.028	0.971302
AL049597.2	0.784388	0.0575833	0.057	0.028	0.971302
IRF2BPL	0.00138845	0.0574189	0.671	0.649	0.0199784
AGAP5	0.643902	0.0574082	0.086	0.055	0.971302
AC005041.4	0.648309	0.0574082	0.086	0.055	0.971302
TYRO3	0.0190379	0.0572189	0.357	0.387	0.166385
LINC02241	0.844809	0.0572189	0.057	0.016	0.971302
RNF144A-AS1	0.0226358	0.0572018	0.329	0.353	0.190206
PHLPP2	0.120875	0.0571389	0.286	0.209	0.647028
RNF103	0.168694	0.0569706	0.229	0.178	0.80454
NCKAP5L	0.0183115	0.0569706	0.414	0.372	0.161559
AC007613.1	0.583314	0.056892	0.114	0.068	0.971302
ZNF610	0.473317	0.0567409	0.143	0.09	0.971302
DMTN	0.506175	0.0567409	0.114	0.087	0.971302
AC103769.1	0.779299	0.0566847	0.057	0.029	0.971302
COL6A2	0.805327	0.0566847	0.071	0.024	0.971302
GTF2IRD2	0.0316435	0.0566303	0.357	0.292	0.246175
NPIPA1	0.517691	0.0563891	0.129	0.083	0.971302
DTNA	0.539003	0.0563891	0.114	0.077	0.971302
TMEM150A	0.0179515	0.0563581	0.429	0.373	0.159043
FAM151B	0.854865	0.0563084	0.057	0.017	0.971302
LINC01415	0.855637	0.0563084	0.043	0.016	0.971302
ZNF57	0.420763	0.0562523	0.143	0.105	0.971302
AC087190.1	0.427786	0.0562523	0.143	0.101	0.971302
LAMA5	0.0434263	0.05613	0.314	0.31	0.312431
DOK6	0.0854838	0.0560551	0.229	0.257	0.50978
AC096642.1	0.271914	0.0559979	0.157	0.147	0.971302
AL360020.1	0.942248	0.055922	0.043	0.003	0.971302
AC107952.2	0.942252	0.055922	0.043	0.003	0.971302
LINC01414	0.493088	0.0558989	0.114	0.091	0.971302
FERMT3	0.769007	0.0557867	0.071	0.03	0.971302
ZNF208	0.330887	0.0557665	0.129	0.134	0.971302
WDFY3	0.0262444	0.0556584	0.357	0.384	0.213186
C21orf62	0.849731	0.0553985	0.057	0.017	0.971302
AKAP12	3.80192e-17	0.0553973	1	0.995	1.31033e-14
GLIS2	0.0248395	0.055381	0.357	0.331	0.204373
A2M-AS1	0.587261	0.0551653	0.1	0.067	0.971302
AC015522.1	0.0025223	0.0551271	0.729	0.665	0.0327523
FOCAD	0.198209	0.0551058	0.143	0.17	0.892517
AC022148.2	0.942463	0.0549998	0.043	0.004	0.971302
CLDN15	0.132499	0.0549188	0.257	0.21	0.68787
DNASE1L2	0.764476	0.0548892	0.071	0.031	0.971302
VPS37D	0.639094	0.0547843	0.1	0.056	0.971302
SLC44A2	0.212696	0.054764	0.186	0.16	0.932042
TNS1	0.0540797	0.0545902	0.286	0.289	0.368907
HIST1H3H	0.328344	0.0545001	0.186	0.127	0.971302
STAG3	0.340631	0.0545001	0.171	0.128	0.971302
LAMC1	0.00298415	0.0544826	0.6	0.539	0.0375742
CTDSP1	0.0106157	0.0544666	0.486	0.462	0.105011
ARFGEF3	0.713726	0.0543935	0.071	0.042	0.971302
TAS2R14	0.16402	0.0543324	0.214	0.176	0.79036
CLCN5	0.0191663	0.0543154	0.529	0.513	0.166997
BRWD1-AS2	0.569685	0.0543027	0.1	0.071	0.971302
MAP7	0.585353	0.0543027	0.114	0.067	0.971302
SLC24A1	0.474402	0.0542165	0.129	0.092	0.971302
AP000915.1	0.942675	0.0540783	0.043	0.004	0.971302
AC073957.3	0.763794	0.0539923	0.071	0.03	0.971302
AC022148.1	0.629813	0.0539108	0.1	0.059	0.971302
LINC00242	0.634297	0.0539108	0.086	0.058	0.971302
RAMP2-AS1	0.156046	0.0539108	0.186	0.185	0.765395
AC245407.2	0.115036	0.0538428	0.2	0.201	0.623666
NCEH1	0.411782	0.0537598	0.157	0.109	0.971302
TADA2B	0.0440264	0.0535989	0.257	0.291	0.31539
SLC18A2	0.846271	0.0535804	0.057	0.018	0.971302
INSRR	0.92561	0.0531573	0.043	0.005	0.971302
CRABP1	0.942887	0.0531573	0.014	0.005	0.971302
TSGA10IP	0.943039	0.0531573	0.043	0.004	0.971302
AL008729.1	0.762449	0.0530959	0.071	0.033	0.971302
AC008532.1	0.763264	0.0530959	0.071	0.033	0.971302
CFAP54	0.841121	0.0526722	0.057	0.019	0.971302
HCG17	0.842081	0.0526722	0.057	0.019	0.971302
SPRED3	0.849462	0.0526722	0.043	0.018	0.971302
ITPRIPL2	0.709028	0.0526244	0.057	0.044	0.971302
LINC01001	0.47035	0.052536	0.129	0.096	0.971302
APOM	0.201817	0.0524188	0.214	0.166	0.902179
AC020928.1	0.084103	0.0523169	0.243	0.228	0.505013
AC005034.4	0.93545	0.0522369	0.029	0.006	0.971302
AC026254.2	0.936015	0.0522369	0.043	0.006	0.971302
AC073840.1	0.937826	0.0522369	0.043	0.006	0.971302
AC009141.1	0.93869	0.0522369	0.043	0.005	0.971302
VCAM1	0.943098	0.0522369	0.014	0.005	0.971302
AC114811.2	0.76104	0.0522001	0.057	0.032	0.971302
SNHG18	0.767699	0.0522001	0.071	0.031	0.971302
MICALL1	0.0283246	0.0522001	0.4	0.303	0.226079
ZNF761	0.517971	0.0521321	0.129	0.084	0.971302
GOLGA8A	0.019802	0.0520648	0.514	0.514	0.171847
KIF17	0.838853	0.0517645	0.057	0.019	0.971302
AC005534.1	0.839236	0.0517645	0.057	0.019	0.971302
AC106038.1	0.843189	0.0517645	0.057	0.019	0.971302
TMEM232	0.697831	0.0517406	0.071	0.046	0.971302
CDC42BPB	0.00477629	0.0514531	0.686	0.668	0.0555775
LINC01550	0.929338	0.0513171	0.043	0.006	0.971302
TMBIM1	0.935925	0.0513171	0.029	0.006	0.971302
AC084036.1	0.756502	0.0513049	0.071	0.034	0.971302
AC068620.1	0.761057	0.0513049	0.071	0.033	0.971302
FAM153B	0.77008	0.0513049	0.057	0.032	0.971302
KCNIP4	0.77358	0.0513049	0.071	0.031	0.971302
LYSMD4	0.418116	0.0512717	0.143	0.111	0.971302
FCHO1	0.437897	0.0512717	0.143	0.106	0.971302
ACOT11	0.306383	0.0512617	0.186	0.135	0.971302
TMEM87B	0.354065	0.0512617	0.157	0.124	0.971302
TDRKH-AS1	0.115351	0.0512262	0.229	0.214	0.625059
AC073389.1	0.0539664	0.0512107	0.257	0.262	0.368451
PIAS3	0.038908	0.0511897	0.329	0.309	0.287804
DXO	0.0124571	0.0511347	0.471	0.446	0.119693
CALCOCO2	0.00190555	0.0510313	0.714	0.733	0.0260549
ZNF189	0.0564105	0.0508574	0.286	0.265	0.379796
ABHD2	0.092825	0.0508574	0.257	0.232	0.538043
NKAIN2	0.166952	0.0508574	0.257	0.185	0.800756
FOXH1	0.838404	0.0508574	0.057	0.019	0.971302
NCALD	0.461633	0.0508574	0.129	0.096	0.971302
AC009309.1	0.256409	0.0504628	0.186	0.153	0.971302
PLPPR2	0.405267	0.0504433	0.143	0.108	0.971302
AL136295.7	0.639598	0.0504218	0.086	0.058	0.971302
ACBD4	0.748753	0.0504102	0.071	0.035	0.971302
VIPR2	0.760518	0.0504102	0.071	0.033	0.971302
LINC01762	0.762154	0.0504102	0.071	0.033	0.971302
AC010999.2	0.768597	0.0504102	0.057	0.032	0.971302
AC021037.1	0.771497	0.0504102	0.057	0.033	0.971302
GNG12-AS1	0.926345	0.0503979	0.043	0.007	0.971302
AC107031.1	0.926584	0.0503979	0.043	0.007	0.971302
VAMP5	0.929423	0.0503979	0.029	0.007	0.971302
ACADL	0.932606	0.0503979	0.029	0.007	0.971302
WNT6	0.943471	0.0503979	0.029	0.004	0.971302
LINC01535	0.0601945	0.0501586	0.286	0.268	0.397749
UNC119	0.00743486	0.0500893	0.571	0.516	0.0791339
PLS3-AS1	0.8339	0.0499509	0.057	0.021	0.971302
IGSF6	0.834633	0.0499509	0.057	0.02	0.971302
LENG8-AS1	0.204956	0.049701	0.2	0.171	0.910809
SLC35D1	0.260739	0.0496738	0.2	0.155	0.971302
AC009404.1	0.442896	0.0496153	0.114	0.106	0.971302
AL138724.1	0.637742	0.0495508	0.1	0.059	0.971302
AC026471.2	0.750748	0.049516	0.071	0.035	0.971302
PCDHGB3	0.918469	0.0494793	0.043	0.008	0.971302
HOXD4	0.922376	0.0494793	0.043	0.008	0.971302
NMNAT1	0.176282	0.0493332	0.214	0.183	0.827593
TTPAL	0.0246487	0.0492905	0.429	0.353	0.203497
AC005838.2	0.375446	0.0492217	0.143	0.122	0.971302
FSTL3	0.459845	0.0491809	0.129	0.1	0.971302
TRIM24	2.30218e-07	0.0491732	0.986	0.962	1.01189e-05
TCEAL8	0.00479965	0.0491597	0.643	0.632	0.0557895
LHX6	0.576486	0.0491379	0.1	0.074	0.971302
ERVK13-1	0.0556169	0.0490927	0.3	0.263	0.376202
USP46-AS1	0.687697	0.0490927	0.086	0.048	0.971302
CCDC159	0.695741	0.0490927	0.086	0.046	0.971302
RHBDL1	0.82814	0.049045	0.057	0.022	0.971302
MEF2B	0.829119	0.049045	0.057	0.022	0.971302
AC090948.1	0.829153	0.049045	0.057	0.021	0.971302
AC026765.3	0.832347	0.049045	0.057	0.021	0.971302
DNAJC22	0.833121	0.049045	0.057	0.021	0.971302
ATXN7L1	0.145071	0.0489738	0.2	0.196	0.729381
FMN1	0.342118	0.0488377	0.157	0.13	0.971302
VPS9D1-AS1	0.350704	0.0488377	0.157	0.128	0.971302
N4BP3	0.523402	0.0487355	0.114	0.085	0.971302
CDNF	0.626346	0.0486804	0.1	0.062	0.971302
BX842570.1	0.628561	0.0486804	0.086	0.061	0.971302
NPY2R	0.653744	0.0486804	0.1	0.056	0.971302
AL133284.1	0.908936	0.0485613	0.043	0.008	0.971302
AC012459.1	0.917162	0.0485613	0.043	0.008	0.971302
ST6GAL2-IT1	0.918259	0.0485613	0.043	0.008	0.971302
HSPA1L	0.919844	0.0485613	0.043	0.008	0.971302
FBXO27	0.92127	0.0485613	0.029	0.008	0.971302
LINC02043	0.923112	0.0485613	0.043	0.008	0.971302
MINDY1	0.292758	0.0484629	0.171	0.143	0.971302
PRPF40B	0.0653902	0.0484383	0.343	0.267	0.422062
AC009120.2	0.113303	0.0483874	0.243	0.248	0.617664
ARMCX4	0.486561	0.0483433	0.143	0.094	0.971302
MYO18A	0.112224	0.0483343	0.229	0.232	0.614094
AC074032.1	0.0990886	0.0482789	0.257	0.225	0.563223
KIAA0513	0.577355	0.0482789	0.114	0.072	0.971302
LINC00624	0.687162	0.0482111	0.086	0.047	0.971302
AC008945.1	0.690582	0.0482111	0.086	0.047	0.971302
TTC23	0.69068	0.0482111	0.086	0.047	0.971302
LCA5L	0.699173	0.0482111	0.071	0.046	0.971302
AC002451.1	0.624642	0.0478106	0.1	0.062	0.971302
AL031432.3	0.747846	0.0477294	0.071	0.037	0.971302
INHA	0.749455	0.0477294	0.071	0.036	0.971302
CFD	0.759081	0.0477294	0.071	0.034	0.971302
METTL25	0.282465	0.0476656	0.157	0.146	0.971302
AL137785.1	0.913827	0.0476438	0.043	0.009	0.971302
LINC02035	0.684915	0.0473301	0.071	0.049	0.971302
AC011978.2	0.686221	0.0473301	0.086	0.048	0.971302
AC093849.4	0.693598	0.0473301	0.086	0.047	0.971302
PCDH10	0.701427	0.0473301	0.057	0.047	0.971302
CNTN3	0.82185	0.0472349	0.057	0.022	0.971302
AP005131.6	0.825642	0.0472349	0.057	0.022	0.971302
PCAT19	0.840767	0.0472349	0.057	0.019	0.971302
SUCLG2	0.224375	0.0469614	0.214	0.166	0.960085
EIF4B	5.75669e-08	0.0469528	1	0.992	2.969e-06
GSTM2	0.628009	0.0469412	0.1	0.062	0.971302
PCDHB3	0.760553	0.0468369	0.071	0.033	0.971302
ZNF467	0.379667	0.0467716	0.157	0.121	0.971302
ULBP2	0.905847	0.0467269	0.043	0.01	0.971302
AC005332.5	0.907941	0.0467269	0.043	0.01	0.971302
AC012358.1	0.908096	0.0467269	0.043	0.01	0.971302
SRD5A3-AS1	0.911407	0.0467269	0.043	0.01	0.971302
NOL4L	0.000432917	0.0467269	0.757	0.802	0.00750793
TTC17	0.00470956	0.0465067	0.7	0.613	0.0548893
MTMR10	0.635188	0.0460724	0.1	0.062	0.971302
EXOC3L1	0.37657	0.0460724	0.157	0.13	0.971302
NAGA	0.13965	0.045965	0.257	0.197	0.710787
PDGFRA	0.763853	0.045945	0.057	0.034	0.971302
AC009549.1	0.456283	0.0458335	0.143	0.101	0.971302
AP000766.1	0.459601	0.0458335	0.129	0.098	0.971302
FGF7	0.889325	0.0458106	0.043	0.01	0.971302
AL603824.1	0.901715	0.0458106	0.043	0.01	0.971302
MAP3K8	0.905824	0.0458106	0.043	0.01	0.971302
CYP2W1	0.906609	0.0458106	0.043	0.01	0.971302
LCAT	0.907569	0.0458106	0.029	0.01	0.971302
GLI2	0.0403904	0.0456041	0.343	0.301	0.295883
CMTR2	0.0173249	0.0455105	0.529	0.441	0.154805
CROT	0.0841997	0.0454561	0.286	0.235	0.505454
BISPR	0.824142	0.045427	0.057	0.022	0.971302
GBP4	0.825588	0.045427	0.043	0.024	0.971302
NYAP1	0.511551	0.0453469	0.086	0.09	0.971302
TMEM54	0.653084	0.0452041	0.071	0.056	0.971302
SYNDIG1	0.756008	0.0450536	0.071	0.035	0.971302
HMG20A	0.0310142	0.0450209	0.414	0.372	0.242583
SMPD1	0.451881	0.0449979	0.129	0.101	0.971302
CYTIP	0.905577	0.0448949	0.029	0.011	0.971302
CFAP53	0.905591	0.0448949	0.043	0.01	0.971302
STX4	0.0134757	0.0448199	0.443	0.464	0.127062
TSPAN31	0.00876942	0.0447273	0.614	0.57	0.0901565
B3GNT9	0.699198	0.0446902	0.071	0.049	0.971302
SLC25A51	0.0345581	0.0446817	0.371	0.342	0.263528
AC211486.5	0.814534	0.0445239	0.043	0.025	0.971302
AC095057.3	0.533089	0.044501	0.1	0.087	0.971302
SMAD9-IT1	0.301319	0.0444809	0.171	0.147	0.971302
ADIRF-AS1	0.623681	0.0443363	0.1	0.062	0.971302
LINC01473	0.376069	0.0443257	0.171	0.123	0.971302
CFAP410	0.0941403	0.044308	0.257	0.228	0.543202
PLSCR3	0.0165527	0.0442723	0.514	0.464	0.149565
LRRC63	0.738446	0.0441628	0.071	0.039	0.971302
AL353708.1	0.744165	0.0441628	0.071	0.038	0.971302
TRAPPC6B	0.0180291	0.0440496	0.471	0.455	0.159652
NPC2	0.0240821	0.0440446	0.414	0.403	0.19973
SESN1	0.0758489	0.0440192	0.3	0.244	0.468444
AL365181.2	0.895933	0.0439798	0.043	0.012	0.971302
FO704657.1	0.896389	0.0439798	0.043	0.012	0.971302
ARPP21	0.896621	0.0439798	0.043	0.012	0.971302
LINC01277	0.897482	0.0439798	0.043	0.012	0.971302
TGFB1	0.00903169	0.0439664	0.557	0.521	0.0924588
DIRC3	0.224402	0.0438522	0.186	0.166	0.960085
LINC00345	0.520605	0.0436556	0.129	0.085	0.971302
NAV2-AS3	0.807484	0.0436213	0.043	0.025	0.971302
AC073842.2	0.812234	0.0436213	0.057	0.025	0.971302
NLRP3	0.816853	0.0436213	0.057	0.024	0.971302
NSUN7	0.823096	0.0436213	0.057	0.023	0.971302
KIF9-AS1	0.369827	0.0435113	0.157	0.126	0.971302
CDK20	0.633462	0.043469	0.086	0.064	0.971302
GPR82	0.244124	0.0433772	0.214	0.161	0.971302
TYW1B	0.467212	0.0433281	0.143	0.1	0.971302
AC104187.1	0.741695	0.0432725	0.071	0.038	0.971302
MCF2L-AS1	0.747501	0.0432725	0.057	0.038	0.971302
AC127024.2	0.747942	0.0432725	0.057	0.038	0.971302
RAB26	0.748271	0.0432725	0.071	0.037	0.971302
KRBA1	0.19474	0.0432523	0.214	0.189	0.883122
ZNF230	0.347778	0.0431975	0.171	0.132	0.971302
DLGAP1-AS1	0.57255	0.0431356	0.114	0.076	0.971302
AL139385.1	0.892241	0.0430653	0.043	0.012	0.971302
MARC2	0.894799	0.0430653	0.043	0.012	0.971302
TECPR2	0.146535	0.0429625	0.229	0.205	0.733136
AC024257.3	0.675514	0.0429329	0.086	0.053	0.971302
AC087752.3	0.681294	0.0429329	0.086	0.052	0.971302
WDR86-AS1	0.80972	0.0427194	0.057	0.026	0.971302
LRIG2-DT	0.810858	0.0427194	0.057	0.026	0.971302
AP000569.1	0.818675	0.0427194	0.043	0.025	0.971302
CPXM1	0.0151197	0.0427042	0.429	0.441	0.139108
HIST1H3E	0.383714	0.0426974	0.171	0.121	0.971302
PORCN	0.385766	0.0426974	0.157	0.121	0.971302
FAM66D	0.621534	0.0426023	0.1	0.064	0.971302
ATF3	0.63044	0.0422802	0.086	0.066	0.971302
ELK3	0.051088	0.0421604	0.329	0.295	0.353047
AP000350.7	0.88699	0.0421513	0.043	0.013	0.971302
ADGRG6	0.887869	0.0421513	0.043	0.013	0.971302
AC079807.1	0.888888	0.0421513	0.043	0.013	0.971302
PCDHGB2	0.88982	0.0421513	0.043	0.013	0.971302
AKR1C2	0.890499	0.0421513	0.043	0.013	0.971302
AC006206.2	0.891284	0.0421513	0.043	0.013	0.971302
NUDT18	0.687827	0.0420551	0.086	0.05	0.971302
PTPRM	0.527815	0.0419663	0.129	0.086	0.971302
TM4SF19-AS1	0.806368	0.041818	0.057	0.027	0.971302
RETREG1	0.631424	0.0417361	0.1	0.062	0.971302
AC005498.3	0.633925	0.0417361	0.1	0.062	0.971302
DLGAP2	0.143304	0.0416766	0.243	0.266	0.722947
FAM124A	0.124717	0.0416694	0.286	0.212	0.66145
TXNRD3	0.455082	0.0416603	0.143	0.104	0.971302
AC011462.5	0.738438	0.0414936	0.071	0.04	0.971302
AL136146.2	0.74304	0.0414936	0.071	0.039	0.971302
DDR1	0.172734	0.0414636	0.229	0.198	0.816584
AP000593.4	0.558689	0.0414252	0.114	0.078	0.971302
NUDT13	0.427179	0.0413619	0.114	0.117	0.971302
PGAM2	0.0403657	0.0413468	0.414	0.345	0.295802
ACOXL-AS1	0.876036	0.0412379	0.043	0.013	0.971302
DHRSX-IT1	0.885322	0.0412379	0.043	0.013	0.971302
LBP	0.885638	0.0412379	0.043	0.013	0.971302
ANGPT1	0.894856	0.0412379	0.043	0.012	0.971302
RELB	0.679428	0.0411778	0.086	0.052	0.971302
AC016831.5	0.536453	0.0411223	0.1	0.089	0.971302
AC015802.6	0.0845324	0.0410627	0.343	0.281	0.506662
ZNF585B	0.263235	0.0410231	0.186	0.164	0.971302
NTNG2	0.202433	0.0409785	0.2	0.186	0.903827
AC093425.1	0.821539	0.0409171	0.043	0.025	0.971302
AC020910.5	0.612224	0.0408703	0.086	0.067	0.971302
RBFADN	0.6215	0.0408703	0.086	0.065	0.971302
AL590705.1	0.472953	0.0408271	0.129	0.101	0.971302
AC092353.1	0.94594	0.040642	0.014	0	0.971302
HTRA1	0.94594	0.040642	0.014	0	0.971302
PLEK2	0.94594	0.040642	0.029	0	0.971302
CX3CL1	0.94594	0.040642	0.029	0	0.971302
AC004223.2	0.946023	0.040642	0.029	0	0.971302
CACNG7	0.736334	0.040605	0.071	0.04	0.971302
ADNP-AS1	0.739105	0.040605	0.071	0.04	0.971302
KCNRG	0.748609	0.040605	0.071	0.038	0.971302
IQCA1	0.435588	0.0405392	0.143	0.108	0.971302
AL590708.1	0.876685	0.0403251	0.043	0.013	0.971302
AC084757.3	0.879026	0.0403251	0.043	0.014	0.971302
ZNF404	0.880966	0.0403251	0.043	0.014	0.971302
C11orf88	0.881475	0.0403251	0.043	0.014	0.971302
AC020978.6	0.883009	0.0403251	0.043	0.013	0.971302
CBX7	0.88472	0.0403251	0.029	0.014	0.971302
AC016405.1	0.887194	0.0403251	0.029	0.013	0.971302
ALG1L9P	0.668102	0.0403011	0.086	0.054	0.971302
SIX5	0.0988897	0.0401892	0.3	0.25	0.562306
KCNH1	0.803546	0.0400169	0.043	0.028	0.971302
SPSB1	0.806015	0.0400169	0.057	0.027	0.971302
MYLK3	0.807785	0.0400169	0.043	0.026	0.971302
EBLN2	0.453794	0.0399944	0.143	0.103	0.971302
MRPS30-DT	0.376028	0.0399843	0.157	0.133	0.971302
CLSTN3	0.0981155	0.0399505	0.3	0.25	0.559009
AC016723.1	0.946119	0.0397169	0.014	0.001	0.971302
LGI1	0.946151	0.0397169	0.029	0.001	0.971302
SH3PXD2A-AS1	0.946151	0.0397169	0.029	0.001	0.971302
AL138778.1	0.946151	0.0397169	0.029	0.001	0.971302
AL357146.1	0.946151	0.0397169	0.029	0.001	0.971302
DNAH12	0.946151	0.0397169	0.029	0.001	0.971302
LINC02817	0.946151	0.0397169	0.029	0.001	0.971302
RASSF9	0.946151	0.0397169	0.029	0.001	0.971302
TRIM38	0.946195	0.0397169	0.029	0.001	0.971302
ANKRD13C	0.0342023	0.0397169	0.371	0.351	0.261487
AL662844.4	0.753735	0.0397169	0.071	0.038	0.971302
LINC01659	0.167902	0.0394647	0.214	0.193	0.802832
AC004918.1	0.663476	0.0394249	0.086	0.056	0.971302
CHRM1	0.679001	0.0394249	0.086	0.053	0.971302
RGS10	0.000328586	0.039421	0.771	0.818	0.00602076
AC084335.1	0.876121	0.0394129	0.043	0.015	0.971302
C3orf35	0.880034	0.0394129	0.043	0.015	0.971302
AL163952.1	0.880059	0.0394129	0.043	0.015	0.971302
ADAMTS13	0.881511	0.0394129	0.043	0.014	0.971302
STBD1	0.882317	0.0394129	0.043	0.014	0.971302
AC026401.2	0.884326	0.0394129	0.043	0.014	0.971302
PXN	0.0559856	0.039264	0.343	0.291	0.377755
RNF207	0.257024	0.0392008	0.2	0.173	0.971302
LINC01285	0.613058	0.0391405	0.1	0.067	0.971302
ANGPTL4	0.0212728	0.0391329	0.457	0.397	0.181278
ABAT	0.056532	0.0391171	0.386	0.364	0.380378
EFHC2	0.803375	0.0391171	0.057	0.028	0.971302
HCG25	0.240473	0.0389517	0.214	0.173	0.971302
SLC16A3	0.588556	0.0389244	0.1	0.076	0.971302
CCDC88B	0.428422	0.0388951	0.143	0.111	0.971302
ZNF79	0.558786	0.0388635	0.1	0.081	0.971302
AC010913.1	0.735032	0.0388293	0.057	0.042	0.971302
RDH12	0.946362	0.0387924	0.029	0.001	0.971302
AC113615.1	0.946362	0.0387924	0.029	0.001	0.971302
CLIC3	0.946362	0.0387924	0.014	0.001	0.971302
AKAP14	0.946362	0.0387924	0.029	0.001	0.971302
MGAT4C	0.946362	0.0387924	0.029	0.001	0.971302
AC024901.1	0.946362	0.0387924	0.029	0.001	0.971302
EOMES	0.946362	0.0387924	0.029	0.001	0.971302
AC018682.1	0.946362	0.0387924	0.029	0.001	0.971302
OR3A2	0.946362	0.0387924	0.029	0.001	0.971302
EPHA1-AS1	0.946362	0.0387924	0.029	0.001	0.971302
AC119150.1	0.946362	0.0387924	0.029	0.001	0.971302
TMEM45B	0.946445	0.0387924	0.029	0.001	0.971302
SLC16A4	0.191287	0.0387084	0.243	0.19	0.875508
RHBG	0.0175941	0.0386346	0.429	0.462	0.156566
KIF25-AS1	0.0805763	0.0385492	0.286	0.257	0.490208
ACACB	0.669928	0.0385492	0.071	0.056	0.971302
AC007998.4	0.864201	0.0385012	0.043	0.015	0.971302
GCC2-AS1	0.873382	0.0385012	0.043	0.015	0.971302
PIGZ	0.876002	0.0385012	0.043	0.015	0.971302
AC096669.1	0.87633	0.0385012	0.043	0.015	0.971302
AC013565.1	0.876927	0.0385012	0.043	0.015	0.971302
AC025162.2	0.878206	0.0385012	0.043	0.015	0.971302
AP001922.6	0.879008	0.0385012	0.043	0.015	0.971302
LINC01587	0.928918	0.0385012	0.043	0.006	0.971302
INPP1	0.461301	0.0383303	0.129	0.105	0.971302
FAM3C	0.00107073	0.0383083	0.714	0.736	0.0160924
AC121761.2	0.799922	0.038218	0.057	0.028	0.971302
AC092691.1	0.419681	0.0380737	0.157	0.116	0.971302
VASH1-AS1	0.726096	0.0379424	0.071	0.044	0.971302
PTK2B	0.7335	0.0379424	0.057	0.043	0.971302
AC106820.4	0.0591866	0.0379062	0.314	0.289	0.393123
BCAM	0.946561	0.0378685	0.029	0.002	0.971302
AC006111.3	0.946574	0.0378685	0.029	0.002	0.971302
LINC01679	0.946574	0.0378685	0.014	0.002	0.971302
AL354861.3	0.946574	0.0378685	0.029	0.002	0.971302
GRIN1	0.946574	0.0378685	0.029	0.002	0.971302
HFM1	0.511476	0.0377515	0.129	0.093	0.971302
EHBP1L1	0.268279	0.0376537	0.186	0.162	0.971302
FBN1	0.0861722	0.0376376	0.343	0.255	0.512759
PPFIBP1	0.000559995	0.0376137	0.857	0.817	0.00932452
DRAIC	0.861548	0.0375901	0.043	0.016	0.971302
ZNF630	0.873321	0.0375901	0.043	0.015	0.971302
FLII	0.0150102	0.037549	0.543	0.519	0.138335
KLF3-AS1	0.472557	0.0374991	0.1	0.104	0.971302
CEBPB-AS1	0.794079	0.0373194	0.057	0.03	0.971302
AL355075.4	0.812567	0.0373194	0.043	0.027	0.971302
ARL17B	0.207866	0.0371969	0.243	0.185	0.918665
MEST	0.597047	0.0371582	0.114	0.072	0.971302
KRT14	0.946747	0.0369451	0.029	0.003	0.971302
AL021578.1	0.946785	0.0369451	0.029	0.002	0.971302
RP1L1	0.946785	0.0369451	0.029	0.003	0.971302
MBOAT1	0.946785	0.0369451	0.029	0.003	0.971302
ARL11	0.946785	0.0369451	0.029	0.003	0.971302
AC009095.1	0.946785	0.0369451	0.029	0.003	0.971302
AC007608.1	0.946785	0.0369451	0.029	0.003	0.971302
AC138761.1	0.946785	0.0369451	0.029	0.003	0.971302
AL731533.2	0.946785	0.0369451	0.029	0.003	0.971302
AC011472.3	0.946785	0.0369451	0.029	0.003	0.971302
S100A10	0.946785	0.0369451	0.014	0.003	0.971302
AC005096.1	0.946785	0.0369451	0.029	0.003	0.971302
TPPP3	0.506082	0.0369101	0.1	0.095	0.971302
LINC01341	0.661642	0.0367994	0.086	0.057	0.971302
ATP6AP1L	0.156513	0.0367605	0.243	0.207	0.766951
SYCE2	0.869573	0.0366796	0.043	0.017	0.971302
NIPSNAP3B	0.626814	0.0365496	0.086	0.066	0.971302
SOWAHC	0.634205	0.0365496	0.086	0.067	0.971302
FSD2	0.790728	0.0364213	0.057	0.031	0.971302
AC090197.1	0.790792	0.0364213	0.057	0.031	0.971302
PGAP3	0.791383	0.0364213	0.057	0.031	0.971302
AC004825.2	0.796997	0.0364213	0.043	0.03	0.971302
CCDC9B	0.797073	0.0364213	0.057	0.03	0.971302
AL671710.1	0.798276	0.0364213	0.057	0.03	0.971302
ZNF350-AS1	0.802147	0.0364213	0.043	0.029	0.971302
INAFM2	0.360266	0.0362024	0.171	0.135	0.971302
CCDC154	0.727396	0.03617	0.071	0.044	0.971302
JAK2	0.732465	0.03617	0.071	0.042	0.971302
WASIR2	0.518109	0.0360691	0.129	0.09	0.971302
RORA	0.531422	0.0360691	0.086	0.09	0.971302
NUP210L	0.946996	0.0360224	0.029	0.003	0.971302
KCNJ6	0.946996	0.0360224	0.029	0.003	0.971302
LINC01570	0.946996	0.0360224	0.029	0.003	0.971302
AC023855.1	0.946996	0.0360224	0.029	0.003	0.971302
CPZ	0.946996	0.0360224	0.029	0.003	0.971302
GPR156	0.946996	0.0360224	0.029	0.003	0.971302
CNTN6	0.946996	0.0360224	0.029	0.003	0.971302
AC090001.1	0.946996	0.0360224	0.029	0.003	0.971302
AL590822.3	0.947079	0.0360224	0.029	0.003	0.971302
PXK	0.344336	0.0359779	0.143	0.14	0.971302
AC027348.1	0.682205	0.0359253	0.086	0.055	0.971302
DHRS12	0.0592632	0.0358718	0.3	0.291	0.393511
C17orf100	0.11323	0.0358197	0.214	0.23	0.617421
PPP6R2	0.00885103	0.0358145	0.629	0.572	0.0908234
TRPM5	0.866433	0.0357697	0.043	0.017	0.971302
AL021707.1	0.870409	0.0357697	0.043	0.017	0.971302
AL023803.1	0.874227	0.0357697	0.043	0.015	0.971302
NDRG2	0.155768	0.035687	0.229	0.196	0.764472
PPCS	0.0309803	0.0356341	0.486	0.408	0.242493
LGMN	0.060314	0.0355613	0.329	0.281	0.398417
AL354892.3	0.792866	0.0355239	0.057	0.031	0.971302
FAM241A	0.796754	0.0355239	0.057	0.03	0.971302
AC022364.1	0.558263	0.0354549	0.1	0.082	0.971302
MIR3936HG	0.723986	0.0352846	0.071	0.045	0.971302
SPTBN4	0.727131	0.0352846	0.057	0.044	0.971302
ATG2B	0.124864	0.0352846	0.257	0.219	0.662067
EMILIN3	0.158327	0.0352846	0.214	0.21	0.772879
KANSL1-AS1	0.0790639	0.0351943	0.314	0.276	0.483117
SHROOM4	0.937922	0.0351003	0.029	0.004	0.971302
SGSM1	0.947134	0.0351003	0.029	0.004	0.971302
AC008121.2	0.94714	0.0351003	0.014	0.004	0.971302
LINC02254	0.947185	0.0351003	0.029	0.004	0.971302
AC036108.2	0.947207	0.0351003	0.029	0.004	0.971302
MKRN2OS	0.947208	0.0351003	0.029	0.004	0.971302
METTL27	0.947208	0.0351003	0.029	0.004	0.971302
AC039056.2	0.947208	0.0351003	0.014	0.004	0.971302
TTTY10	0.947208	0.0351003	0.029	0.004	0.971302
AC009065.5	0.947208	0.0351003	0.029	0.004	0.971302
AL606753.2	0.947208	0.0351003	0.029	0.004	0.971302
NAT2	0.947208	0.0351003	0.029	0.004	0.971302
NFE2	0.947208	0.0351003	0.029	0.004	0.971302
AGAP1-IT1	0.947208	0.0351003	0.029	0.004	0.971302
AL031432.5	0.947208	0.0351003	0.029	0.004	0.971302
SIRPB2	0.947208	0.0351003	0.029	0.004	0.971302
AC009032.1	0.947208	0.0351003	0.029	0.004	0.971302
AL022329.2	0.947208	0.0351003	0.029	0.004	0.971302
TTLL11-IT1	0.947208	0.0351003	0.029	0.004	0.971302
AC026495.2	0.947252	0.0351003	0.029	0.004	0.971302
AL359546.1	0.947291	0.0351003	0.029	0.004	0.971302
AL139260.1	0.669213	0.0350517	0.071	0.056	0.971302
ELFN1	0.680898	0.0350517	0.086	0.055	0.971302
TCTN1	0.013088	0.0350262	0.543	0.575	0.12415
AC073592.1	0.855816	0.0348603	0.029	0.018	0.971302
PCDHGA4	0.864293	0.0348603	0.043	0.017	0.971302
AC092903.2	0.867042	0.0348603	0.043	0.017	0.971302
AC068790.4	0.867374	0.0348603	0.043	0.017	0.971302
MATR3	0.868563	0.0348603	0.029	0.018	0.971302
RPS6KC1	0.0148421	0.034793	0.629	0.521	0.137051
TOM1L2	0.0584035	0.0346713	0.357	0.305	0.389372
AL161457.2	0.214524	0.0345644	0.214	0.179	0.937782
RIMBP2	0.016242	0.0343941	0.643	0.582	0.147434
SLC25A45	0.137	0.0343609	0.243	0.221	0.701413
AC010632.2	0.467562	0.0341787	0.129	0.105	0.971302
AC008467.1	0.467639	0.0341787	0.143	0.106	0.971302
TMEM51-AS1	0.47034	0.0341787	0.129	0.103	0.971302
AL596202.1	0.293056	0.0341787	0.171	0.153	0.971302
EDRF1-AS1	0.93548	0.0341787	0.029	0.004	0.971302
LRRTM4	0.94737	0.0341787	0.029	0.004	0.971302
HEATR4	0.94742	0.0341787	0.029	0.004	0.971302
AL139330.1	0.94742	0.0341787	0.029	0.004	0.971302
CREB3L3	0.94742	0.0341787	0.029	0.004	0.971302
STX17-AS1	0.94742	0.0341787	0.029	0.004	0.971302
HOGA1	0.669969	0.0341787	0.086	0.058	0.971302
GPSM1	0.0351362	0.0340266	0.4	0.373	0.267032
ZBTB9	0.15933	0.0339924	0.229	0.208	0.775437
C20orf204	0.349371	0.0339836	0.157	0.149	0.971302
SEC24B-AS1	0.427861	0.033974	0.157	0.114	0.971302
CELSR1	0.859412	0.0339516	0.043	0.019	0.971302
LINC01666	0.860034	0.0339516	0.043	0.019	0.971302
AL138995.1	0.860853	0.0339516	0.043	0.019	0.971302
WDR97	0.862913	0.0339516	0.043	0.018	0.971302
AC053513.2	0.786694	0.0337306	0.057	0.032	0.971302
ING4	0.000677557	0.0336862	0.814	0.792	0.0109708
AL355297.4	0.495994	0.0335491	0.1	0.098	0.971302
CNIH3	0.50989	0.0335491	0.114	0.097	0.971302
GXYLT2	0.524591	0.0335491	0.1	0.092	0.971302
PRCD	0.144595	0.0334579	0.214	0.223	0.727741
AL031293.1	0.295144	0.0333893	0.143	0.154	0.971302
LINC01278	0.0725581	0.033358	0.343	0.318	0.456179
FIRRE	0.691125	0.0333062	0.071	0.053	0.971302
SLC12A9	0.099577	0.0332874	0.257	0.25	0.565702
LINC00313	0.947266	0.0332577	0.029	0.005	0.971302
LDHD	0.947563	0.0332577	0.029	0.005	0.971302
AC110813.1	0.947607	0.0332577	0.029	0.005	0.971302
HOXD10	0.94762	0.0332577	0.014	0.005	0.971302
THNSL2	0.94762	0.0332577	0.029	0.005	0.971302
AC145285.2	0.947631	0.0332577	0.029	0.005	0.971302
CSDC2	0.947631	0.0332577	0.029	0.004	0.971302
LINC01836	0.947631	0.0332577	0.029	0.005	0.971302
SEMA3E	0.947631	0.0332577	0.029	0.005	0.971302
KIF6	0.947631	0.0332577	0.029	0.005	0.971302
GVQW2	0.947631	0.0332577	0.029	0.005	0.971302
AL157938.2	0.947631	0.0332577	0.029	0.005	0.971302
MINAR1	0.947675	0.0332577	0.029	0.004	0.971302
ZFP36	0.947675	0.0332577	0.029	0.005	0.971302
AF241728.2	0.852895	0.0330433	0.043	0.019	0.971302
AC078802.1	0.858277	0.0330433	0.043	0.019	0.971302
TAFA2	0.410399	0.0329658	0.143	0.126	0.971302
GPR176	0.567165	0.0329037	0.1	0.081	0.971302
AC090970.2	0.782283	0.0328348	0.057	0.033	0.971302
NEK10	0.783778	0.0328348	0.057	0.033	0.971302
ABR	0.787315	0.0328348	0.057	0.033	0.971302
ZNF433	0.790065	0.0328348	0.057	0.031	0.971302
AL133390.1	0.791273	0.0328348	0.043	0.032	0.971302
B3GALT4	0.720323	0.0326318	0.071	0.045	0.971302
GBGT1	0.72935	0.0326318	0.071	0.044	0.971302
AC097468.3	0.661219	0.0324342	0.071	0.061	0.971302
SP2-AS1	0.668545	0.0324342	0.086	0.058	0.971302
ZNF460	0.0844023	0.0324157	0.314	0.266	0.506111
TMC5	0.119719	0.0324157	0.257	0.234	0.64311
EHHADH	0.421923	0.0323374	0.129	0.118	0.971302
ITGA10	0.943009	0.0323374	0.029	0.006	0.971302
LRRC9	0.945202	0.0323374	0.029	0.006	0.971302
BEST2	0.945211	0.0323374	0.029	0.006	0.971302
MOB3C	0.945711	0.0323374	0.029	0.006	0.971302
AL596325.2	0.945983	0.0323374	0.029	0.006	0.971302
LINC00365	0.946394	0.0323374	0.029	0.006	0.971302
COL1A1	0.947193	0.0323374	0.029	0.006	0.971302
AF131216.1	0.947496	0.0323374	0.029	0.006	0.971302
ETV5	0.94778	0.0323374	0.014	0.006	0.971302
CPAMD8	0.947887	0.0323374	0.029	0.006	0.971302
COMT	0.00103857	0.0322994	0.757	0.76	0.0157146
CARD9	0.0317424	0.0322722	0.386	0.398	0.246632
ADAMTSL4-AS1	0.842813	0.0321357	0.043	0.019	0.971302
AL139011.1	0.850194	0.0321357	0.043	0.019	0.971302
STX3	0.854687	0.0321357	0.043	0.019	0.971302
FABP3	0.859201	0.0321357	0.043	0.019	0.971302
AC091965.4	0.861031	0.0321357	0.029	0.02	0.971302
ANKRD62	0.862872	0.0321357	0.043	0.018	0.971302
MECOM	0.863515	0.0321357	0.029	0.019	0.971302
ZNF528	0.234852	0.0320836	0.2	0.184	0.971302
RAD51B	0.117221	0.0320174	0.271	0.234	0.632825
AC006449.5	0.780338	0.0319395	0.057	0.034	0.971302
TNKS2-AS1	0.780514	0.0319395	0.057	0.034	0.971302
IZUMO4	0.782525	0.0319395	0.057	0.033	0.971302
CPEB1	0.789836	0.0319395	0.057	0.032	0.971302
AL355802.3	0.790148	0.0319395	0.043	0.033	0.971302
MIR181A1HG	0.0276307	0.0318117	0.414	0.379	0.22212
HHLA3	0.284084	0.0318117	0.2	0.158	0.971302
RBM34	0.179159	0.0317585	0.229	0.201	0.837992
NEIL1	0.715832	0.0317486	0.071	0.047	0.971302
ZNF160	0.0850246	0.031711	0.286	0.26	0.508438
LBX2-AS1	0.0825162	0.0316684	0.329	0.29	0.498799
AC008443.1	0.0274835	0.0316194	0.543	0.482	0.221182
SKI	0.0772482	0.0315279	0.371	0.294	0.475422
AC111182.1	0.432697	0.0315197	0.114	0.117	0.971302
EPB41L1	0.0207294	0.0314587	0.529	0.536	0.17786
GJA9	0.92332	0.0314176	0.014	0.006	0.971302
C9orf139	0.938249	0.0314176	0.029	0.006	0.971302
LINC02723	0.942631	0.0314176	0.029	0.006	0.971302
AARD	0.943318	0.0314176	0.014	0.006	0.971302
CST6	0.943335	0.0314176	0.029	0.006	0.971302
C10orf91	0.943666	0.0314176	0.029	0.006	0.971302
AZU1	0.943671	0.0314176	0.029	0.006	0.971302
AC104109.2	0.945803	0.0314176	0.029	0.006	0.971302
AC022973.3	0.946296	0.0314176	0.014	0.006	0.971302
NFIX	0.947208	0.0314176	0.029	0.006	0.971302
B3GALT5-AS1	0.948049	0.0314176	0.029	0.005	0.971302
CD7	0.948054	0.0314176	0.029	0.004	0.971302
CC2D2B	0.853154	0.0312286	0.043	0.021	0.971302
DOCK6	0.854001	0.0312286	0.043	0.02	0.971302
ACAP1	0.856153	0.0312286	0.043	0.019	0.971302
SLC30A4	0.858953	0.0312286	0.043	0.019	0.971302
SH3BGR	0.314147	0.0311849	0.186	0.144	0.971302
CERS4	0.344073	0.0311849	0.157	0.142	0.971302
VN1R1	0.777136	0.0310448	0.057	0.035	0.971302
GRM3	0.780465	0.0310448	0.057	0.033	0.971302
AC025165.5	0.780551	0.0310448	0.057	0.034	0.971302
AC105383.1	0.782246	0.0310448	0.043	0.033	0.971302
ACSF2	0.7862	0.0310448	0.057	0.033	0.971302
AC069061.2	0.788349	0.0310448	0.043	0.033	0.971302
S100A16	0.801427	0.0310448	0.057	0.029	0.971302
EXOC3	0.0126028	0.0309647	0.586	0.546	0.120708
BBS1	0.0802626	0.030866	0.271	0.271	0.488848
PBX4	0.4241	0.0307026	0.143	0.117	0.971302
AC010332.3	0.614283	0.0305222	0.1	0.071	0.971302
AP003108.1	0.616786	0.0305222	0.086	0.071	0.971302
AC008415.1	0.925817	0.0304984	0.029	0.007	0.971302
SPON2	0.93341	0.0304984	0.029	0.007	0.971302
LINC02631	0.936298	0.0304984	0.029	0.007	0.971302
AP000721.2	0.936565	0.0304984	0.029	0.007	0.971302
AC092645.2	0.937465	0.0304984	0.029	0.007	0.971302
AC100830.3	0.937841	0.0304984	0.029	0.007	0.971302
AC034236.3	0.938186	0.0304984	0.029	0.007	0.971302
AC011405.1	0.938224	0.0304984	0.029	0.007	0.971302
PTAFR	0.938407	0.0304984	0.029	0.007	0.971302
SLC45A2	0.939324	0.0304984	0.029	0.007	0.971302
AC073487.1	0.94126	0.0304984	0.029	0.007	0.971302
AC011455.6	0.941863	0.0304984	0.014	0.007	0.971302
ABCC2	0.94248	0.0304984	0.029	0.007	0.971302
COL12A1	0.944141	0.0304984	0.014	0.006	0.971302
ATXN1	0.0545297	0.0304805	0.371	0.331	0.370812
AJUBA	0.576702	0.030357	0.114	0.08	0.971302
AL022322.1	0.847755	0.0303221	0.043	0.021	0.971302
RRAS	0.850001	0.0303221	0.043	0.021	0.971302
STX12	0.00430725	0.0302358	0.743	0.686	0.0511028
ZNF880	0.524426	0.030196	0.1	0.098	0.971302
AC098820.1	0.777819	0.0301507	0.057	0.035	0.971302
ZC3H12A	0.780068	0.0301507	0.057	0.035	0.971302
DNAH10OS	0.293386	0.0300876	0.171	0.159	0.971302
Z93943.1	0.713156	0.0299839	0.071	0.048	0.971302
SFMBT2	0.720295	0.0299839	0.071	0.047	0.971302
ATP5MGL	0.726413	0.0299839	0.057	0.046	0.971302
SEC31B	0.66538	0.0298214	0.071	0.062	0.971302
MTMR3	0.198299	0.0298014	0.214	0.185	0.892738
DUSP3	0.256643	0.0298014	0.2	0.181	0.971302
CLHC1	0.0936113	0.0297859	0.314	0.289	0.541012
MAOA	0.0166619	0.0296945	0.686	0.658	0.150178
ALMS1-IT1	0.616771	0.0296632	0.1	0.071	0.971302
PARP11	0.0566431	0.0296632	0.314	0.303	0.380747
SLA2	0.917916	0.0295797	0.029	0.008	0.971302
AL031846.2	0.925947	0.0295797	0.029	0.008	0.971302
AC018690.1	0.929752	0.0295797	0.029	0.008	0.971302
AC072039.2	0.931583	0.0295797	0.029	0.008	0.971302
TAS2R43	0.933554	0.0295797	0.029	0.008	0.971302
FAM221B	0.933589	0.0295797	0.029	0.008	0.971302
AL356608.1	0.933895	0.0295797	0.029	0.008	0.971302
AC234031.1	0.933952	0.0295797	0.029	0.008	0.971302
AGBL1	0.934866	0.0295797	0.029	0.007	0.971302
ABHD12B	0.935977	0.0295797	0.029	0.008	0.971302
SPATS1	0.93652	0.0295797	0.029	0.008	0.971302
FAM86B1	0.549235	0.0295091	0.114	0.087	0.971302
DNPEP	0.0495292	0.0294485	0.4	0.392	0.345352
LYST	0.30458	0.0294485	0.171	0.155	0.971302
LINC00954	0.838938	0.0294162	0.043	0.021	0.971302
AC012676.4	0.845114	0.0294162	0.043	0.022	0.971302
AC146944.4	0.845696	0.0294162	0.043	0.022	0.971302
SCN7A	0.857374	0.0294162	0.043	0.019	0.971302
OSCP1	0.490148	0.0293589	0.129	0.101	0.971302
PRR4	0.24613	0.0293097	0.171	0.171	0.971302
NBPF11	0.286596	0.0293097	0.157	0.169	0.971302
FHIT	0.129548	0.0292669	0.243	0.225	0.678127
CIRBP-AS1	0.772669	0.0292571	0.057	0.036	0.971302
ERBB2	0.77508	0.0292571	0.057	0.035	0.971302
MMP11	0.777472	0.0292571	0.057	0.035	0.971302
AC010857.1	0.778332	0.0292571	0.057	0.035	0.971302
AC010331.1	0.239796	0.029174	0.2	0.176	0.971302
C19orf54	0.11189	0.0291406	0.271	0.234	0.612731
AC020909.2	0.721262	0.0291023	0.071	0.047	0.971302
MYOZ3	0.441888	0.0290696	0.143	0.122	0.971302
ZNF112	0.106603	0.028896	0.257	0.255	0.592439
C2orf27A	0.0758373	0.028882	0.343	0.315	0.468444
AC090559.2	0.55066	0.0286617	0.114	0.087	0.971302
AC068643.1	0.924947	0.0286617	0.029	0.008	0.971302
TMPRSS15	0.926833	0.0286617	0.029	0.008	0.971302
AZIN2	0.928302	0.0286617	0.029	0.008	0.971302
AC006064.1	0.929367	0.0286617	0.029	0.008	0.971302
RFTN2	0.929447	0.0286617	0.029	0.008	0.971302
LINC02067	0.9298	0.0286617	0.029	0.008	0.971302
TGFB2-AS1	0.930272	0.0286617	0.029	0.008	0.971302
AL354956.1	0.930587	0.0286617	0.029	0.008	0.971302
MSRB3	0.930784	0.0286617	0.029	0.008	0.971302
AL162718.2	0.93108	0.0286617	0.029	0.008	0.971302
DENND6A-DT	0.931936	0.0286617	0.014	0.008	0.971302
AC011997.1	0.93286	0.0286617	0.029	0.008	0.971302
DPEP1	0.933806	0.0286617	0.029	0.008	0.971302
PCAT14	0.93635	0.0286617	0.029	0.008	0.971302
HAGHL	0.0246032	0.028575	0.5	0.479	0.203327
AC023509.3	0.26448	0.0285321	0.186	0.167	0.971302
AC130710.1	0.296953	0.0285321	0.214	0.161	0.971302
STXBP5-AS1	0.841375	0.0285108	0.043	0.022	0.971302
AC092418.2	0.843211	0.0285108	0.043	0.022	0.971302
AL031847.1	0.846708	0.0285108	0.043	0.022	0.971302
ZSCAN30	0.0524882	0.0284499	0.357	0.335	0.360315
TRADD	0.236351	0.0284056	0.214	0.178	0.971302
PRR5	0.243758	0.0284056	0.2	0.176	0.971302
WFIKKN1	0.0355526	0.0283793	0.414	0.381	0.269088
OR3A3	0.775076	0.0283641	0.057	0.036	0.971302
AHDC1	0.399051	0.0282539	0.129	0.124	0.971302
NOTCH2NLA	0.714172	0.0282212	0.071	0.049	0.971302
AL096803.2	0.715043	0.0282212	0.043	0.05	0.971302
AC107294.2	0.655275	0.0280822	0.086	0.062	0.971302
RNF227	0.663675	0.0280822	0.071	0.062	0.971302
ZNF785	0.0399109	0.02805	0.443	0.385	0.293162
EOGT	0.605476	0.0279467	0.1	0.074	0.971302
LMBR1L	0.0189088	0.0278936	0.529	0.503	0.165685
CMPK2	0.564852	0.0278148	0.1	0.086	0.971302
GPC6	0.0126454	0.0278148	0.614	0.564	0.120902
PRX	0.910089	0.0277442	0.029	0.008	0.971302
AC006043.1	0.920013	0.0277442	0.029	0.009	0.971302
AL133227.1	0.922859	0.0277442	0.029	0.009	0.971302
GLDN	0.923561	0.0277442	0.029	0.009	0.971302
AC015674.1	0.924639	0.0277442	0.029	0.009	0.971302
AP002761.3	0.925726	0.0277442	0.029	0.009	0.971302
CLEC2L	0.925925	0.0277442	0.029	0.009	0.971302
MC4R	0.928365	0.0277442	0.029	0.008	0.971302
LINC00652	0.929437	0.0277442	0.029	0.008	0.971302
AC010809.1	0.929727	0.0277442	0.014	0.009	0.971302
AL358852.1	0.837633	0.027606	0.043	0.023	0.971302
AL080275.1	0.842744	0.027606	0.043	0.022	0.971302
AC074024.1	0.847021	0.027606	0.043	0.022	0.971302
HR	0.847825	0.027606	0.043	0.021	0.971302
PCDHB9	0.197536	0.0274108	0.2	0.196	0.890226
SMIM11A	0.713644	0.0273407	0.071	0.049	0.971302
ZCCHC24	0.718054	0.0273407	0.057	0.049	0.971302
COL6A3	0.718758	0.0273407	0.057	0.049	0.971302
CTSF	0.00633048	0.0272766	0.671	0.608	0.069316
RORA-AS1	0.652107	0.0272134	0.086	0.064	0.971302
SMOX	0.653145	0.0272134	0.086	0.064	0.971302
LURAP1L	0.663056	0.0272134	0.057	0.062	0.971302
AC004908.2	0.330222	0.0272029	0.143	0.147	0.971302
DCAF8	0.00309532	0.0271394	0.7	0.736	0.0386857
PLPPR3	0.000814453	0.0270107	0.8	0.8	0.0128519
POMT1	0.0607545	0.0269007	0.329	0.318	0.400839
AC113143.3	0.907857	0.0268274	0.029	0.01	0.971302
AL158151.1	0.916663	0.0268274	0.029	0.01	0.971302
AC239803.1	0.920142	0.0268274	0.029	0.01	0.971302
SNORC	0.921903	0.0268274	0.029	0.01	0.971302
AP000223.1	0.922629	0.0268274	0.029	0.01	0.971302
AL133492.1	0.922789	0.0268274	0.029	0.01	0.971302
AL139099.1	0.924496	0.0268274	0.014	0.01	0.971302
AC009318.4	0.925166	0.0268274	0.029	0.01	0.971302
AC015922.3	0.925251	0.0268274	0.029	0.009	0.971302
SLC15A2	0.925718	0.0268274	0.029	0.009	0.971302
THEMIS2	0.928024	0.0268274	0.029	0.009	0.971302
SMARCAL1	0.0359899	0.0267433	0.386	0.388	0.271236
FOXP2	0.839527	0.0267018	0.043	0.023	0.971302
DGKA	0.840492	0.0267018	0.043	0.022	0.971302
C12orf42	0.841624	0.0267018	0.043	0.023	0.971302
SYNPO	0.844209	0.0267018	0.043	0.022	0.971302
ATG9B	0.416416	0.0266237	0.143	0.126	0.971302
SBF2-AS1	0.434748	0.0266237	0.143	0.119	0.971302
YPEL5	0.0345045	0.0266179	0.586	0.553	0.263338
AL109615.3	0.771973	0.0265797	0.057	0.036	0.971302
AC104393.1	0.774583	0.0265797	0.057	0.037	0.971302
FAM133A	0.364192	0.0264078	0.143	0.139	0.971302
PUS10	0.142139	0.0263641	0.257	0.231	0.718908
AL353801.3	0.662555	0.026345	0.071	0.062	0.971302
AC010907.2	0.611962	0.0262323	0.1	0.074	0.971302
PIK3IP1	0.615302	0.0262323	0.1	0.072	0.971302
ZNF555	0.0943757	0.026177	0.243	0.253	0.543767
PRCP	0.00481494	0.026164	0.614	0.682	0.0559074
PLSCR4	0.539203	0.0261225	0.114	0.09	0.971302
RENBP	0.504002	0.0260154	0.114	0.099	0.971302
GRAMD4	0.221061	0.0260058	0.2	0.191	0.953462
ZNF83	0.0923853	0.0259979	0.286	0.273	0.536353
RP2	0.190475	0.0259111	0.214	0.201	0.873132
ADCY1	0.0651702	0.0259111	0.386	0.343	0.421268
CCDC39	0.905983	0.0259111	0.029	0.01	0.971302
AL049830.3	0.913201	0.0259111	0.029	0.01	0.971302
EDDM13	0.915569	0.0259111	0.029	0.01	0.971302
AL020997.2	0.91751	0.0259111	0.029	0.01	0.971302
AC098829.1	0.917829	0.0259111	0.029	0.01	0.971302
EMILIN2	0.918263	0.0259111	0.029	0.01	0.971302
LINC00412	0.918544	0.0259111	0.029	0.01	0.971302
LINC01309	0.920666	0.0259111	0.029	0.01	0.971302
AC109992.2	0.921133	0.0259111	0.029	0.01	0.971302
CRYBB2	0.921864	0.0259111	0.029	0.01	0.971302
SLC19A2	0.433415	0.0258093	0.143	0.124	0.971302
AC087392.3	0.835839	0.0257982	0.043	0.024	0.971302
AL353807.5	0.836029	0.0257982	0.043	0.024	0.971302
PRPH2	0.836128	0.0257982	0.043	0.024	0.971302
KATNAL2	0.836546	0.0257982	0.043	0.024	0.971302
DMGDH	0.838771	0.0257982	0.043	0.024	0.971302
ZC3H11B	0.838793	0.0257982	0.043	0.024	0.971302
AL135791.1	0.768427	0.0256883	0.057	0.038	0.971302
TNFRSF13C	0.772322	0.0256883	0.057	0.036	0.971302
LACC1	0.774621	0.0256883	0.057	0.037	0.971302
KIF25	0.349305	0.0256131	0.157	0.144	0.971302
AC104532.2	0.708355	0.0255814	0.071	0.051	0.971302
TENT2	0.0468897	0.025533	0.414	0.389	0.331634
ZNF425	0.285294	0.0255186	0.171	0.163	0.971302
HIST1H4J	0.660181	0.0254773	0.086	0.064	0.971302
CISH	0.661057	0.0254773	0.071	0.063	0.971302
BVES	0.252901	0.0254262	0.186	0.169	0.971302
AL512343.2	0.598678	0.0253759	0.1	0.076	0.971302
PLGLB2	0.622508	0.0253759	0.071	0.076	0.971302
UBL3	0.0026195	0.0253283	0.8	0.768	0.033735
KDM6B	0.000953814	0.0253138	0.814	0.859	0.0145539
LRRC8C-DT	0.214017	0.0252479	0.186	0.189	0.936132
COL6A6	0.531514	0.0251808	0.086	0.094	0.971302
SUSD5	0.264289	0.0251618	0.186	0.189	0.971302
CREB3L2	0.0595812	0.0249954	0.286	0.312	0.39502
AC103952.1	0.9112	0.0249954	0.029	0.011	0.971302
GJC3	0.911605	0.0249954	0.029	0.011	0.971302
PDE9A	0.912898	0.0249954	0.029	0.011	0.971302
FBXO24	0.912965	0.0249954	0.029	0.011	0.971302
C17orf50	0.914859	0.0249954	0.029	0.01	0.971302
AL031055.1	0.915537	0.0249954	0.029	0.011	0.971302
AL662907.3	0.916071	0.0249954	0.029	0.01	0.971302
OAF	0.917	0.0249954	0.029	0.01	0.971302
TRPM4	0.918148	0.0249954	0.014	0.011	0.971302
SLC25A34	0.831025	0.0248951	0.043	0.025	0.971302
AC009962.1	0.833765	0.0248951	0.029	0.025	0.971302
IRAK2	0.833972	0.0248951	0.043	0.024	0.971302
SLC13A4	0.834518	0.0248951	0.043	0.024	0.971302
AC090206.1	0.835468	0.0248951	0.043	0.024	0.971302
AC068025.2	0.839723	0.0248951	0.043	0.024	0.971302
S100A6	0.876258	0.0248951	0.043	0.015	0.971302
BORCS6	0.0840712	0.0248504	0.357	0.321	0.504972
LINC00648	0.76927	0.0247975	0.057	0.038	0.971302
C3orf62	0.312426	0.0247339	0.171	0.156	0.971302
TSPAN5	0.00257532	0.0247213	0.7	0.747	0.0333093
IQCE	0.0699295	0.024711	0.329	0.328	0.443505
NAALADL2	0.706942	0.0247025	0.071	0.052	0.971302
MYH15	0.717869	0.0247025	0.043	0.05	0.971302
KTN1-AS1	0.266987	0.0246508	0.2	0.175	0.971302
FAM102A	0.10503	0.02461	0.286	0.26	0.586056
DENND3	0.649607	0.02461	0.086	0.065	0.971302
PDE5A	0.619351	0.0245199	0.071	0.073	0.971302
ZNF703	0.545575	0.0244322	0.1	0.09	0.971302
DPP7	0.037453	0.0244322	0.471	0.422	0.279169
LZTR1	0.0777725	0.0243977	0.3	0.305	0.477162
CRPPA	0.498353	0.0243466	0.114	0.103	0.971302
SNAI3-AS1	0.506949	0.0243466	0.114	0.101	0.971302
AC073508.3	0.50959	0.0243466	0.114	0.1	0.971302
SYNGR2	0.178054	0.0243373	0.214	0.212	0.833929
KLHDC8B	0.0424601	0.0243237	0.4	0.388	0.307722
KIF7	0.45852	0.0242632	0.129	0.114	0.971302
PRKD1	0.0899387	0.0242632	0.329	0.304	0.526372
AC008278.2	0.408843	0.0241026	0.129	0.135	0.971302
ITGA8	0.898113	0.0240803	0.029	0.012	0.971302
GLIPR1L1	0.907912	0.0240803	0.029	0.012	0.971302
NHLRC4	0.907957	0.0240803	0.029	0.012	0.971302
AC018926.2	0.908948	0.0240803	0.029	0.012	0.971302
AC137834.2	0.90918	0.0240803	0.029	0.012	0.971302
AP001033.1	0.909285	0.0240803	0.029	0.012	0.971302
AL121929.3	0.909843	0.0240803	0.029	0.012	0.971302
AC093390.1	0.911791	0.0240803	0.014	0.012	0.971302
PCDHB5	0.912241	0.0240803	0.029	0.011	0.971302
SCIMP	0.822513	0.0239925	0.043	0.026	0.971302
ABTB1	0.830424	0.0239925	0.043	0.025	0.971302
PCDHGA7	0.830557	0.0239925	0.043	0.026	0.971302
AC005911.1	0.831094	0.0239925	0.043	0.026	0.971302
AC009121.3	0.833061	0.0239925	0.043	0.025	0.971302
XKR9	0.833857	0.0239925	0.043	0.025	0.971302
GALNT10	0.839707	0.0239925	0.043	0.024	0.971302
AC114271.1	0.764859	0.0239072	0.057	0.039	0.971302
SLC2A10	0.770176	0.0239072	0.057	0.038	0.971302
ARHGAP11B	0.776419	0.0239072	0.057	0.037	0.971302
AL022069.3	0.663566	0.0237432	0.086	0.062	0.971302
ATP2B1-AS1	0.0539269	0.0237194	0.357	0.371	0.368444
AC011468.5	0.601	0.0236645	0.071	0.078	0.971302
UFSP1	0.603323	0.0236645	0.086	0.079	0.971302
SYNGAP1-AS1	0.604478	0.0236645	0.1	0.076	0.971302
DNMBP	0.608866	0.0236645	0.1	0.075	0.971302
GARNL3	0.500682	0.0235129	0.114	0.104	0.971302
NICN1	0.452949	0.02344	0.143	0.114	0.971302
DPP8	0.0132653	0.0234042	0.529	0.569	0.125612
LINC01116	0.187564	0.0234042	0.243	0.216	0.864018
TNFRSF10B	0.446321	0.0233689	0.157	0.119	0.971302
TRAM2	0.111727	0.0233427	0.257	0.248	0.612297
EIF2D	0.0240699	0.0233371	0.514	0.514	0.19973
PAM	0.0929077	0.0231657	0.343	0.279	0.538235
AC022558.3	0.904499	0.0231657	0.029	0.012	0.971302
THTPA	0.906626	0.0231657	0.029	0.012	0.971302
AC022400.4	0.908181	0.0231657	0.029	0.012	0.971302
PLCD1	0.908249	0.0231657	0.029	0.012	0.971302
MYL4	0.909492	0.0231657	0.029	0.012	0.971302
FUT6	0.909619	0.0231657	0.029	0.012	0.971302
LRRC6	0.913025	0.0231657	0.014	0.012	0.971302
TTC30B	0.268362	0.0231012	0.171	0.169	0.971302
AL158832.2	0.826675	0.0230906	0.043	0.026	0.971302
SERTM1	0.831873	0.0230906	0.029	0.026	0.971302
AL157813.1	0.836129	0.0230906	0.043	0.024	0.971302
TSPAN10	0.83639	0.0230906	0.043	0.024	0.971302
AC010654.1	0.758788	0.0230175	0.057	0.04	0.971302
AL442067.3	0.764343	0.0230175	0.057	0.039	0.971302
HMOX1	0.816687	0.0230175	0.057	0.027	0.971302
ZNF287	0.108225	0.0229463	0.314	0.307	0.598849
AKR1C1	0.155356	0.0229463	0.314	0.266	0.763349
SH3D21	0.704415	0.0229463	0.071	0.053	0.971302
ZNF583	0.157561	0.0228576	0.214	0.213	0.770668
LRRC29	0.600922	0.0228095	0.1	0.079	0.971302
C8orf37	0.601365	0.0228095	0.086	0.078	0.971302
AC092821.3	0.138436	0.0228001	0.243	0.23	0.706336
DNAJC28	0.543722	0.0227438	0.114	0.092	0.971302
FOXC1	0.00663133	0.022714	0.543	0.631	0.0721373
GALT	0.0508675	0.0226956	0.443	0.364	0.351971
SPATA2L	0.498743	0.0226797	0.129	0.103	0.971302
AC109347.1	0.503207	0.0226797	0.129	0.105	0.971302
RPS6KA4	0.446263	0.0226173	0.129	0.117	0.971302
TXNDC16	0.106189	0.0224307	0.271	0.292	0.590603
UBA6-AS1	0.0420136	0.0224246	0.429	0.399	0.304995
LINC02593	0.0898889	0.0223823	0.329	0.289	0.526222
AL662884.5	0.884082	0.0222517	0.029	0.013	0.971302
AC022613.2	0.899141	0.0222517	0.029	0.013	0.971302
AC011933.2	0.899605	0.0222517	0.029	0.013	0.971302
AC007066.3	0.902779	0.0222517	0.029	0.013	0.971302
AC004584.3	0.905246	0.0222517	0.029	0.013	0.971302
AC106779.1	0.908579	0.0222517	0.029	0.012	0.971302
PITRM1-AS1	0.914171	0.0222517	0.014	0.012	0.971302
COL18A1	0.919174	0.0222517	0.029	0.01	0.971302
CLCN3	0.00364591	0.0222465	0.729	0.682	0.0443991
AC022966.2	0.830516	0.0221892	0.029	0.026	0.971302
ACHE	0.831036	0.0221892	0.029	0.026	0.971302
JADE2	0.833047	0.0221892	0.043	0.026	0.971302
ZSWIM8	0.0596494	0.0221542	0.357	0.337	0.395109
KIAA1328	0.0679898	0.0221542	0.371	0.337	0.434044
AC004069.1	0.761219	0.0221283	0.057	0.04	0.971302
AC107072.2	0.764023	0.0221283	0.057	0.04	0.971302
RSPH14	0.766736	0.0221283	0.043	0.04	0.971302
WBP1	0.000342065	0.0221059	0.929	0.841	0.00619455
CASTOR1	0.701933	0.022069	0.071	0.054	0.971302
AC022137.4	0.705449	0.022069	0.071	0.053	0.971302
AC116407.1	0.594691	0.0219551	0.1	0.079	0.971302
LINC00893	0.596109	0.0219551	0.1	0.08	0.971302
AL354733.3	0.553703	0.0219004	0.086	0.09	0.971302
AC139491.3	0.562506	0.0219004	0.086	0.089	0.971302
HOMEZ	0.100846	0.0218824	0.257	0.268	0.570823
AC092803.1	0.510952	0.021847	0.1	0.1	0.971302
NCAM2	0.515059	0.021847	0.129	0.099	0.971302
EME2	0.449275	0.021795	0.129	0.115	0.971302
CPEB2	0.459743	0.021795	0.143	0.115	0.971302
SEMA4F	0.420335	0.0217442	0.129	0.133	0.971302
ZNF470	0.382819	0.0216947	0.157	0.135	0.971302
ITGA4	0.399704	0.0216947	0.129	0.131	0.971302
FZD6	0.406394	0.0216947	0.157	0.131	0.971302
RNF150	0.112037	0.0215915	0.3	0.3	0.613225
FAM222A	0.157751	0.0215532	0.271	0.289	0.771186
MIGA1	0.0493846	0.0214073	0.429	0.372	0.344455
FAM71F2	0.88903	0.0213384	0.029	0.013	0.971302
TMEM63C	0.897829	0.0213384	0.029	0.012	0.971302
BACH1-AS1	0.898356	0.0213384	0.029	0.013	0.971302
KCNJ9	0.898954	0.0213384	0.029	0.013	0.971302
TMEM190	0.899806	0.0213384	0.029	0.013	0.971302
AP000255.1	0.902292	0.0213384	0.029	0.013	0.971302
FAM71D	0.902339	0.0213384	0.029	0.013	0.971302
PPP1R3G	0.902594	0.0213384	0.029	0.013	0.971302
AL360270.3	0.902709	0.0213384	0.029	0.013	0.971302
CDC42-IT1	0.903226	0.0213384	0.029	0.013	0.971302
AC008443.8	0.903784	0.0213384	0.014	0.013	0.971302
TSPO	0.904645	0.0213384	0.029	0.012	0.971302
FGF23	0.907834	0.0213384	0.029	0.012	0.971302
ADGRG5	0.907877	0.0213384	0.029	0.012	0.971302
AL161945.1	0.910202	0.0213384	0.029	0.012	0.971302
SPRY2	0.173574	0.0213384	0.257	0.227	0.819127
GET4	0.820869	0.0212883	0.043	0.028	0.971302
FZD8	0.821806	0.0212883	0.043	0.028	0.971302
DPH6-DT	0.822394	0.0212883	0.043	0.028	0.971302
DKKL1	0.823204	0.0212883	0.043	0.028	0.971302
CAPS	0.82336	0.0212883	0.043	0.028	0.971302
LINC00299	0.824817	0.0212883	0.043	0.028	0.971302
ZNF862	0.825989	0.0212883	0.043	0.027	0.971302
SH2D2A	0.82874	0.0212883	0.043	0.026	0.971302
SCUBE1	0.135261	0.021259	0.286	0.237	0.695372
DND1	0.759632	0.0212396	0.057	0.041	0.971302
FO393414.3	0.759713	0.0212396	0.057	0.041	0.971302
CLDN19	0.766906	0.0212396	0.043	0.039	0.971302
AC025031.4	0.773588	0.0212396	0.057	0.038	0.971302
BMT2	0.128652	0.0212205	0.214	0.253	0.674414
VILL	0.708084	0.0211923	0.057	0.053	0.971302
SIRT4	0.637538	0.0211461	0.086	0.069	0.971302
POT1-AS1	0.669895	0.0211461	0.086	0.062	0.971302
BAALC	0.49301	0.0210148	0.114	0.105	0.971302
H19	0.137639	0.0209732	0.286	0.275	0.703522
BMP1	0.444375	0.0209732	0.129	0.118	0.971302
AC107223.1	0.455566	0.0209732	0.114	0.117	0.971302
ANKZF1	0.0382714	0.0209193	0.529	0.473	0.283815
CCDC9	0.391586	0.020893	0.143	0.134	0.971302
BTBD8	0.395473	0.020893	0.157	0.132	0.971302
KIF26A	0.267266	0.0207799	0.214	0.171	0.971302
MVP	0.287676	0.0207088	0.171	0.174	0.971302
FAM149B1	0.159352	0.0206409	0.243	0.217	0.775437
PPP1R13B	0.173887	0.0206081	0.243	0.217	0.820427
SLC9A3-AS1	0.145534	0.020576	0.271	0.232	0.730294
PYCR3	0.115815	0.0205446	0.214	0.25	0.626948
AL356055.1	0.950614	0.0204641	0.014	0	0.971302
FMOD	0.950614	0.0204641	0.014	0	0.971302
LINC02572	0.950614	0.0204641	0.014	0	0.971302
AC068544.2	0.950614	0.0204641	0.014	0	0.971302
VEPH1	0.950614	0.0204641	0.014	0	0.971302
DAPP1	0.950614	0.0204641	0.014	0	0.971302
NDST4	0.950614	0.0204641	0.014	0	0.971302
LINC01099	0.950614	0.0204641	0.014	0	0.971302
SEMA3C	0.950614	0.0204641	0.014	0	0.971302
OR2F1	0.950614	0.0204641	0.014	0	0.971302
KLF4	0.950614	0.0204641	0.014	0	0.971302
LINC02740	0.950614	0.0204641	0.014	0	0.971302
AC024475.1	0.950614	0.0204641	0.014	0	0.971302
LINC00942	0.950614	0.0204641	0.014	0	0.971302
KRT18	0.950614	0.0204641	0.014	0	0.971302
FAM222A-AS1	0.950614	0.0204641	0.014	0	0.971302
MYH7	0.950614	0.0204641	0.014	0	0.971302
AL118556.1	0.950614	0.0204641	0.014	0	0.971302
GLIS2-AS1	0.950614	0.0204641	0.014	0	0.971302
ATF7IP2	0.950614	0.0204641	0.014	0	0.971302
AC010531.5	0.950614	0.0204641	0.014	0	0.971302
AC005746.1	0.950614	0.0204641	0.014	0	0.971302
AC132872.3	0.950614	0.0204641	0.014	0	0.971302
MCEMP1	0.950614	0.0204641	0.014	0	0.971302
ARHGEF6	0.950614	0.0204641	0.014	0	0.971302
SGO1-AS1	0.894124	0.0204255	0.029	0.014	0.971302
SEPTIN4-AS1	0.895647	0.0204255	0.029	0.014	0.971302
AP001469.2	0.896528	0.0204255	0.029	0.014	0.971302
AL008727.1	0.898567	0.0204255	0.029	0.014	0.971302
LINC01275	0.821646	0.020388	0.043	0.028	0.971302
AC093627.4	0.822874	0.020388	0.043	0.028	0.971302
KCNG1	0.823184	0.020388	0.043	0.028	0.971302
PPP1R3C	0.823869	0.020388	0.043	0.028	0.971302
ZNF563	0.824392	0.020388	0.043	0.028	0.971302
HDAC11	0.825537	0.020388	0.043	0.027	0.971302
APOA1	0.841323	0.020388	0.043	0.024	0.971302
Z99774.1	0.755195	0.0203516	0.057	0.041	0.971302
SLC45A3	0.763245	0.0203516	0.057	0.041	0.971302
AC009113.1	0.0806673	0.0203426	0.371	0.308	0.490358
FBRS	0.0298581	0.020316	0.571	0.492	0.23635
SPTBN5	0.70741	0.020316	0.071	0.053	0.971302
ARHGEF12	0.0290023	0.0202952	0.457	0.505	0.23067
SFXN3	0.65449	0.0202815	0.086	0.065	0.971302
CLTCL1	0.655299	0.0202815	0.086	0.065	0.971302
PPP3CB-AS1	0.597592	0.0202478	0.1	0.08	0.971302
RAP1GAP2	0.617349	0.0202478	0.1	0.075	0.971302
AL358472.2	0.453827	0.0201518	0.114	0.119	0.971302
NABP1	0.475948	0.0201518	0.129	0.115	0.971302
BABAM2	0.0145442	0.0201396	0.557	0.552	0.135302
UBOX5	0.379001	0.0200917	0.143	0.14	0.971302
FAM160A2	0.319278	0.0200345	0.186	0.16	0.971302
SIRT3	0.267213	0.0200069	0.214	0.169	0.971302
FRY	0.174532	0.0199027	0.186	0.209	0.822044
LINC01410	0.134082	0.0198781	0.271	0.226	0.692348
LRRC4B	0.149463	0.0198541	0.257	0.237	0.743766
DUSP22	0.11461	0.0198305	0.257	0.253	0.622381
DPY19L3	0.0703011	0.0196206	0.357	0.339	0.444899
AC003682.1	0.950804	0.019539	0.014	0.001	0.971302
AC026341.2	0.95081	0.019539	0.014	0.001	0.971302
HOPX	0.950823	0.019539	0.014	0.001	0.971302
CYP4A22-AS1	0.950826	0.019539	0.014	0.001	0.971302
HOXD11	0.950826	0.019539	0.014	0.001	0.971302
AC016252.1	0.950826	0.019539	0.014	0.001	0.971302
CYP17A1	0.950826	0.019539	0.014	0.001	0.971302
AC024588.1	0.950826	0.019539	0.014	0.001	0.971302
AL359916.1	0.950826	0.019539	0.014	0.001	0.971302
ADH6	0.950826	0.019539	0.014	0.001	0.971302
AC009269.5	0.950826	0.019539	0.014	0.001	0.971302
AC114930.1	0.950826	0.019539	0.014	0.001	0.971302
AL159169.3	0.950826	0.019539	0.014	0.001	0.971302
PCP4L1	0.950826	0.019539	0.014	0.001	0.971302
ACSL5	0.950826	0.019539	0.014	0.001	0.971302
HSD17B2	0.950826	0.019539	0.014	0.001	0.971302
ACKR2	0.950826	0.019539	0.014	0.001	0.971302
CCDC166	0.950826	0.019539	0.014	0.001	0.971302
AC011476.3	0.950826	0.019539	0.014	0.001	0.971302
ADAMTSL5	0.950826	0.019539	0.014	0.001	0.971302
HLA-DMB	0.950826	0.019539	0.014	0.001	0.971302
ZBP1	0.950826	0.019539	0.014	0.001	0.971302
CASQ2	0.950826	0.019539	0.014	0.001	0.971302
RUNX1	0.950826	0.019539	0.014	0.001	0.971302
TCL6	0.950826	0.019539	0.014	0.001	0.971302
GPR101	0.950826	0.019539	0.014	0.001	0.971302
LINC02532	0.950826	0.019539	0.014	0.001	0.971302
ATP4B	0.950826	0.019539	0.014	0.001	0.971302
AC093675.1	0.950826	0.019539	0.014	0.001	0.971302
CCDC192	0.950826	0.019539	0.014	0.001	0.971302
AC099791.4	0.950826	0.019539	0.014	0.001	0.971302
AC022150.2	0.950826	0.019539	0.014	0.001	0.971302
AC107463.1	0.950826	0.019539	0.014	0.001	0.971302
AC010157.1	0.950826	0.019539	0.014	0.001	0.971302
AP000879.1	0.950826	0.019539	0.014	0.001	0.971302
AC016831.6	0.950826	0.019539	0.014	0.001	0.971302
AC023283.1	0.950826	0.019539	0.014	0.001	0.971302
KCNK15-AS1	0.950826	0.019539	0.014	0.001	0.971302
SAXO1	0.950826	0.019539	0.014	0.001	0.971302
SMIM24	0.950826	0.019539	0.014	0.001	0.971302
SPOCD1	0.950826	0.019539	0.014	0.001	0.971302
AC090589.2	0.950826	0.019539	0.014	0.001	0.971302
SAMSN1	0.950826	0.019539	0.014	0.001	0.971302
AL049795.1	0.950826	0.019539	0.014	0.001	0.971302
AP003064.2	0.950826	0.019539	0.014	0.001	0.971302
AC084117.1	0.950826	0.019539	0.014	0.001	0.971302
UPK1B	0.950826	0.019539	0.014	0.001	0.971302
TTC24	0.950826	0.019539	0.014	0.001	0.971302
PEAR1	0.950826	0.019539	0.014	0.001	0.971302
LINC01914	0.950826	0.019539	0.014	0.001	0.971302
AC017002.6	0.950826	0.019539	0.014	0.001	0.971302
USP44	0.950826	0.019539	0.014	0.001	0.971302
LINC02139	0.950826	0.019539	0.014	0.001	0.971302
AC006146.1	0.950826	0.019539	0.014	0.001	0.971302
TMPPE	0.88467	0.0195133	0.029	0.014	0.971302
AC012442.1	0.888341	0.0195133	0.029	0.014	0.971302
IL23A	0.888638	0.0195133	0.029	0.015	0.971302
AL021707.7	0.889485	0.0195133	0.029	0.015	0.971302
NPAS1	0.890803	0.0195133	0.029	0.015	0.971302
DHCR24-DT	0.892251	0.0195133	0.029	0.015	0.971302
AC013460.1	0.893302	0.0195133	0.029	0.014	0.971302
TESK2	0.894736	0.0195133	0.029	0.015	0.971302
SASH1	0.894839	0.0195133	0.029	0.014	0.971302
AC024940.6	0.894964	0.0195133	0.029	0.014	0.971302
AL355353.1	0.89499	0.0195133	0.029	0.014	0.971302
AP002765.1	0.896939	0.0195133	0.029	0.014	0.971302
SCNN1D	0.897625	0.0195133	0.029	0.014	0.971302
OXCT1-AS1	0.897684	0.0195133	0.029	0.015	0.971302
ABCB11	0.900127	0.0195133	0.029	0.013	0.971302
AC025263.1	0.903011	0.0195133	0.014	0.013	0.971302
AC020978.5	0.903406	0.0195133	0.029	0.013	0.971302
AC020978.7	0.812312	0.0194883	0.043	0.028	0.971302
AC010530.1	0.820769	0.0194883	0.043	0.028	0.971302
AL512506.1	0.821322	0.0194883	0.043	0.028	0.971302
AL589765.6	0.82142	0.0194883	0.043	0.028	0.971302
AC100812.1	0.822048	0.0194883	0.043	0.028	0.971302
ZNF236-DT	0.822983	0.0194883	0.043	0.028	0.971302
AC068792.1	0.824236	0.0194883	0.043	0.028	0.971302
MMAA	0.824605	0.0194883	0.043	0.027	0.971302
IGF1	0.764807	0.019464	0.043	0.04	0.971302
AC104407.1	0.769319	0.019464	0.057	0.039	0.971302
AL445223.1	0.695435	0.0194404	0.071	0.055	0.971302
Z83745.1	0.696451	0.0194404	0.071	0.056	0.971302
CYP4F26P	0.698562	0.0194404	0.071	0.055	0.971302
ADAM19	0.701336	0.0194404	0.071	0.055	0.971302
PNMA8C	0.704832	0.0194404	0.071	0.054	0.971302
AC004241.1	0.706846	0.0194404	0.071	0.054	0.971302
NRN1L	0.716769	0.0194404	0.071	0.051	0.971302
LINC01518	0.594454	0.0193949	0.1	0.081	0.971302
EEF1AKMT3	0.494061	0.0193517	0.129	0.105	0.971302
C3orf33	0.341449	0.0192716	0.157	0.154	0.971302
TOX	0.409825	0.0192716	0.143	0.135	0.971302
DLG2	0.210304	0.0192164	0.186	0.194	0.925295
HSPBAP1	0.0934211	0.0190574	0.3	0.291	0.540056
ODAM	0.950988	0.0186145	0.014	0.001	0.971302
AC096921.2	0.951	0.0186145	0.014	0.001	0.971302
FOXP3	0.951005	0.0186145	0.014	0.001	0.971302
NIBAN3	0.951014	0.0186145	0.014	0.001	0.971302
NUTM2B	0.951021	0.0186145	0.014	0.001	0.971302
STIM2-AS1	0.951022	0.0186145	0.014	0.001	0.971302
GABRG1	0.951035	0.0186145	0.014	0.001	0.971302
KIRREL1	0.951037	0.0186145	0.014	0.001	0.971302
AL159972.1	0.951037	0.0186145	0.014	0.001	0.971302
S1PR1	0.951037	0.0186145	0.014	0.001	0.971302
CDA	0.951037	0.0186145	0.014	0.001	0.971302
AC104836.1	0.951037	0.0186145	0.014	0.001	0.971302
TEX46	0.951037	0.0186145	0.014	0.001	0.971302
AC027279.2	0.951037	0.0186145	0.014	0.001	0.971302
AC026124.1	0.951037	0.0186145	0.014	0.001	0.971302
HK3	0.951037	0.0186145	0.014	0.001	0.971302
LEMD1-DT	0.951037	0.0186145	0.014	0.001	0.971302
ARHGAP30	0.951037	0.0186145	0.014	0.001	0.971302
AC005005.3	0.951037	0.0186145	0.014	0.001	0.971302
AL138740.1	0.951037	0.0186145	0.014	0.001	0.971302
AP002336.2	0.951037	0.0186145	0.014	0.001	0.971302
ANP32D	0.951037	0.0186145	0.014	0.001	0.971302
AC023154.1	0.951037	0.0186145	0.014	0.001	0.971302
SOX8	0.951037	0.0186145	0.014	0.001	0.971302
GNG7	0.951037	0.0186145	0.014	0.001	0.971302
AL357497.1	0.951037	0.0186145	0.014	0.001	0.971302
OR1A1	0.951037	0.0186145	0.014	0.001	0.971302
LINC01252	0.951037	0.0186145	0.014	0.001	0.971302
TYROBP	0.951037	0.0186145	0.014	0.001	0.971302
AL357568.1	0.951037	0.0186145	0.014	0.001	0.971302
TMEM207	0.951037	0.0186145	0.014	0.001	0.971302
TAS2R3	0.951037	0.0186145	0.014	0.001	0.971302
AC090907.2	0.951037	0.0186145	0.014	0.001	0.971302
AC091563.1	0.951037	0.0186145	0.014	0.001	0.971302
LINC02736	0.951037	0.0186145	0.014	0.001	0.971302
AL670729.2	0.951037	0.0186145	0.014	0.001	0.971302
AC073283.2	0.951037	0.0186145	0.014	0.001	0.971302
FAM83G	0.951037	0.0186145	0.014	0.001	0.971302
SLC5A10	0.951037	0.0186145	0.014	0.001	0.971302
AC144831.1	0.951037	0.0186145	0.014	0.001	0.971302
AC079790.1	0.951037	0.0186145	0.014	0.001	0.971302
AL096712.2	0.951037	0.0186145	0.014	0.001	0.971302
AC084816.1	0.951037	0.0186145	0.014	0.001	0.971302
AC006372.1	0.951037	0.0186145	0.014	0.001	0.971302
OR3A1	0.951037	0.0186145	0.014	0.001	0.971302
HNF4G	0.951037	0.0186145	0.014	0.001	0.971302
AC135782.3	0.951037	0.0186145	0.014	0.001	0.971302
TM4SF19	0.951037	0.0186145	0.014	0.001	0.971302
APOA1-AS	0.951037	0.0186145	0.014	0.001	0.971302
LINC01725	0.951037	0.0186145	0.014	0.001	0.971302
RCAN3	0.951037	0.0186145	0.014	0.001	0.971302
LINC00052	0.951037	0.0186145	0.014	0.001	0.971302
AC010519.1	0.951037	0.0186145	0.014	0.001	0.971302
XKR4	0.951037	0.0186145	0.014	0.001	0.971302
AC093283.1	0.951037	0.0186145	0.014	0.001	0.971302
AC093157.2	0.951037	0.0186145	0.014	0.001	0.971302
AL731568.1	0.951037	0.0186145	0.014	0.001	0.971302
AC004464.1	0.951037	0.0186145	0.014	0.001	0.971302
LINC01705	0.951037	0.0186145	0.014	0.001	0.971302
AP001631.2	0.951037	0.0186145	0.014	0.001	0.971302
ZNF488	0.951037	0.0186145	0.014	0.001	0.971302
KEL	0.951037	0.0186145	0.014	0.001	0.971302
CCDC194	0.951037	0.0186145	0.014	0.001	0.971302
AC005481.1	0.951037	0.0186145	0.014	0.001	0.971302
USH2A	0.951037	0.0186145	0.014	0.001	0.971302
AC024884.2	0.951037	0.0186145	0.014	0.001	0.971302
TSSK2	0.951037	0.0186145	0.014	0.001	0.971302
LINC00222	0.951037	0.0186145	0.014	0.001	0.971302
GPX8	0.951037	0.0186145	0.014	0.001	0.971302
AL627309.3	0.951037	0.0186145	0.014	0.001	0.971302
AC008781.2	0.951037	0.0186145	0.014	0.001	0.971302
RAB40AL	0.951037	0.0186145	0.014	0.001	0.971302
BX284668.2	0.951037	0.0186145	0.014	0.001	0.971302
VSIG2	0.951037	0.0186145	0.014	0.001	0.971302
AP003778.1	0.951037	0.0186145	0.014	0.001	0.971302
RHOD	0.951037	0.0186145	0.014	0.001	0.971302
AP000997.2	0.951037	0.0186145	0.014	0.001	0.971302
PLEKHG6	0.951037	0.0186145	0.014	0.001	0.971302
AC104561.1	0.951037	0.0186145	0.014	0.001	0.971302
AC021755.3	0.951037	0.0186145	0.014	0.001	0.971302
AC096589.2	0.951037	0.0186145	0.014	0.001	0.971302
MDGA1	0.951037	0.0186145	0.014	0.001	0.971302
LINC02228	0.951037	0.0186145	0.014	0.001	0.971302
AC012358.3	0.878203	0.0186017	0.029	0.015	0.971302
AL591848.4	0.889051	0.0186017	0.029	0.015	0.971302
BX649601.1	0.889457	0.0186017	0.029	0.015	0.971302
SCGB1B2P	0.889476	0.0186017	0.029	0.015	0.971302
AC120498.9	0.889837	0.0186017	0.029	0.015	0.971302
NBAT1	0.890512	0.0186017	0.029	0.015	0.971302
AL589182.1	0.890743	0.0186017	0.029	0.015	0.971302
SULT4A1	0.891431	0.0186017	0.029	0.015	0.971302
MUSTN1	0.891796	0.0186017	0.029	0.015	0.971302
AC008734.2	0.892356	0.0186017	0.014	0.015	0.971302
RLN2	0.893818	0.0186017	0.029	0.015	0.971302
AC127520.1	0.894866	0.0186017	0.014	0.015	0.971302
[truncated: 19,714 more rows]

## Sheet: DEG_AIFM2_OE
GeneID	p_val	avg_log2FC	pct.1	pct.2	FDR
AIFM2	1.5291e-129	1.79043	1	0.211	3.3232e-125
STMN2	0.121386	0.372287	0.396	0.357	0.999989
MARCH11	0.00849272	0.248231	0.302	0.2	0.999989
BCOR	1.39489e-05	0.233654	0.791	0.749	0.0745807
USP18	0.165435	0.220205	0.424	0.398	0.999989
DACH1	0.000145049	0.220197	0.827	0.787	0.273414
CNTN1	0.0120321	0.217921	0.568	0.514	0.999989
FRMD4B	0.00132995	0.210808	0.799	0.752	0.622871
HAND2-AS1	0.000973241	0.198108	0.964	0.93	0.584236
DCAF10	0.000235678	0.197327	0.691	0.565	0.341466
GATA3-AS1	6.97999e-06	0.195303	0.978	0.942	0.0505654
SCG3	0.13745	0.193733	0.367	0.343	0.999989
SIX3	0.0089004	0.192568	0.784	0.711	0.999989
CLIP3	0.000596007	0.189501	0.698	0.619	0.462608
RBMS3-AS2	0.000268523	0.185029	0.957	0.899	0.355274
SERPINF1	0.000389225	0.184901	0.95	0.881	0.41649
LGALS1	0.0332328	0.177747	0.928	0.92	0.999989
LIAS	0.000784941	0.177209	0.561	0.488	0.550294
JUP	0.00230008	0.177082	0.547	0.476	0.724013
SILC1	0.0120318	0.176831	0.36	0.29	0.999989
CDKN2D	0.0237917	0.17412	0.568	0.512	0.999989
CD248	0.0829766	0.17374	0.252	0.187	0.999989
BEND7	0.00114619	0.170599	0.633	0.577	0.622871
PLXNA3	0.0458056	0.167713	0.338	0.226	0.999989
ADCK1	0.022349	0.167649	0.324	0.251	0.999989
GTF2IRD2	0.00947505	0.165536	0.403	0.292	0.999989
SOX5	0.00473569	0.164089	0.619	0.536	0.989622
ST6GAL2	0.0151532	0.161433	0.612	0.551	0.999989
DOCK10	0.0133555	0.160276	0.396	0.318	0.999989
NELL2	0.00308031	0.160023	0.806	0.759	0.843672
RORB	0.0221996	0.158797	0.532	0.486	0.999989
GRK5	0.00379017	0.158699	0.799	0.735	0.919443
AC002454.1	0.00881637	0.158319	0.612	0.569	0.999989
TYSND1	0.0109041	0.158188	0.439	0.369	0.999989
B3GAT2	0.00493877	0.157645	0.957	0.902	0.993837
ZNF528-AS1	0.0246707	0.156395	0.417	0.366	0.999989
SATB1-AS1	0.00188241	0.156312	0.712	0.653	0.693399
FCHO2	0.00712976	0.155311	0.496	0.398	0.999989
SLC17A8	0.0194197	0.154528	0.439	0.358	0.999989
TOX3	0.000878271	0.153461	0.906	0.845	0.573474
PRSS3	0.820002	0.153122	0.043	0.032	0.999989
CACHD1	0.0303763	0.151597	0.367	0.269	0.999989
PCOLCE	0.00135593	0.151464	0.964	0.925	0.622871
TWIST1	0.000232631	0.14771	0.971	0.953	0.341466
TG	0.212713	0.14704	0.209	0.152	0.999989
TPM2	0.161127	0.144608	0.309	0.276	0.999989
MYT1	0.0389794	0.144248	0.309	0.261	0.999989
TLCD3B	0.123794	0.143873	0.338	0.296	0.999989
CASC15	0.0256694	0.142434	0.475	0.418	0.999989
NPW	0.806427	0.142162	0.353	0.398	0.999989
LMO4	0.00505706	0.142026	0.885	0.86	0.999989
CARMN	0.0696037	0.141689	0.331	0.26	0.999989
NKAIN2	0.209092	0.140927	0.259	0.185	0.999989
MAB21L2	0.362941	0.140927	0.18	0.124	0.999989
MEMO1	0.0553583	0.139925	0.338	0.255	0.999989
MKNK2	0.00251057	0.139668	0.655	0.597	0.750328
ZNF737	0.0156766	0.139493	0.511	0.49	0.999989
NPEPPS	0.00133631	0.139255	0.849	0.825	0.622871
WASHC1	0.00740711	0.138981	0.496	0.448	0.999989
ETFA	1.71584e-05	0.137951	0.986	0.953	0.0745807
VCPIP1	0.0163734	0.137657	0.482	0.425	0.999989
ZNF790	0.0218199	0.137104	0.41	0.291	0.999989
MANEA-DT	0.0364562	0.136277	0.374	0.28	0.999989
PUS10	0.100655	0.136242	0.309	0.231	0.999989
C17orf80	0.00410443	0.135914	0.712	0.698	0.963113
RERG	0.0169081	0.13302	0.54	0.48	0.999989
MYO10	0.161627	0.132787	0.273	0.22	0.999989
CASKIN1	0.31508	0.131512	0.209	0.136	0.999989
ATCAY	0.053572	0.131249	0.396	0.33	0.999989
CLASRP	0.00902497	0.130608	0.532	0.464	0.999989
AL110292.1	0.0581639	0.130087	0.331	0.258	0.999989
KDM5B	0.0283178	0.129912	0.856	0.838	0.999989
ZFP14	0.00867051	0.129788	0.612	0.537	0.999989
ANKRD36C	0.00895065	0.129644	0.727	0.675	0.999989
DGKB	0.129419	0.128636	0.259	0.204	0.999989
PDCD4-AS1	0.112378	0.126651	0.317	0.235	0.999989
AC005332.6	0.156548	0.126511	0.288	0.192	0.999989
PDLIM4	0.00643048	0.126498	0.777	0.668	0.999989
SYT11	0.00508001	0.126353	0.95	0.912	0.999989
PAK5	0.0565779	0.126159	0.367	0.282	0.999989
VASH2	0.0125878	0.125978	0.561	0.481	0.999989
MBOAT7	0.0186265	0.125408	0.475	0.398	0.999989
ICA1	0.0118118	0.125168	0.863	0.824	0.999989
MSI2	0.00447743	0.124849	0.806	0.765	0.989622
POLR3GL	0.0206646	0.123542	0.424	0.389	0.999989
SNRK	0.0492131	0.123161	0.388	0.303	0.999989
TNFAIP1	0.00804821	0.123047	0.655	0.498	0.999989
ZNF33B	0.0139722	0.122536	0.755	0.767	0.999989
KCNQ1OT1	0.166821	0.122348	0.64	0.595	0.999989
AC099568.2	0.387819	0.122001	0.201	0.135	0.999989
SIL1	0.0192678	0.121725	0.504	0.414	0.999989
SPOPL	0.0525284	0.120479	0.554	0.541	0.999989
RNPEP	0.00942677	0.12044	0.583	0.527	0.999989
LBX2-AS1	0.0704709	0.120013	0.388	0.29	0.999989
NEGR1	0.210005	0.120002	0.252	0.178	0.999989
GALT	0.0261629	0.119692	0.489	0.364	0.999989
TSPAN31	0.0206281	0.119641	0.612	0.57	0.999989
OCIAD2	0.00044077	0.11943	0.957	0.938	0.41649
TCTE3	0.0387834	0.119136	0.468	0.454	0.999989
ZBTB17	0.0396846	0.118886	0.374	0.339	0.999989
SCN2A	0.761911	0.11882	0.079	0.036	0.999989
ZDBF2	0.0197248	0.11823	0.676	0.663	0.999989
TMEM232	0.725529	0.117936	0.129	0.046	0.999989
ANKRD13B	0.0103503	0.117918	0.655	0.57	0.999989
OSTM1	0.018868	0.117626	0.655	0.595	0.999989
ATP8A1	0.0442474	0.117618	0.475	0.37	0.999989
RBM41	0.0339224	0.117494	0.597	0.604	0.999989
KALRN	0.0349972	0.116667	0.453	0.403	0.999989
TBC1D32	0.064069	0.116208	0.345	0.298	0.999989
ZNF675	0.0168877	0.116032	0.597	0.525	0.999989
CR381653.1	0.0496894	0.115458	0.424	0.346	0.999989
CBX8	0.0265234	0.115395	0.54	0.439	0.999989
CAMK2A	0.315161	0.114357	0.223	0.167	0.999989
OSER1-DT	0.0454709	0.113869	0.54	0.5	0.999989
ZSCAN21	0.02785	0.113667	0.439	0.366	0.999989
BTN2A1	0.0204711	0.113048	0.547	0.465	0.999989
SPATA2L	0.499247	0.112945	0.194	0.103	0.999989
SHISA5	0.0144461	0.112728	0.655	0.566	0.999989
AKAP6	0.150967	0.112425	0.309	0.214	0.999989
RBM26-AS1	0.144265	0.111501	0.331	0.293	0.999989
WDR78	0.286861	0.110969	0.216	0.165	0.999989
WFIKKN1	0.0798322	0.110871	0.46	0.381	0.999989
NDN	0.107596	0.110845	0.374	0.315	0.999989
MOSMO	0.0163701	0.110574	0.662	0.57	0.999989
ZNF624	0.126894	0.109531	0.295	0.233	0.999989
DDAH2	0.000910817	0.109384	0.971	0.933	0.573474
ZDHHC4	0.00141116	0.109227	0.892	0.842	0.625892
ZNF136	0.0732457	0.109086	0.353	0.309	0.999989
GRIK5	0.0918738	0.108953	0.353	0.27	0.999989
CHST11	0.134364	0.108808	0.317	0.233	0.999989
ARID4A	0.0135107	0.108806	0.799	0.7	0.999989
KIFAP3	0.011334	0.108563	0.784	0.759	0.999989
PLEKHA6	0.521855	0.108292	0.173	0.105	0.999989
CACUL1	0.00305349	0.108258	0.892	0.814	0.843672
ARL8A	0.0239041	0.108203	0.568	0.498	0.999989
IRAK4	0.0958586	0.107723	0.331	0.287	0.999989
CBLN1	0.227558	0.107454	0.252	0.194	0.999989
TST	0.0220656	0.107242	0.676	0.597	0.999989
RHBDD1	0.33155	0.107229	0.237	0.157	0.999989
UBTD2	0.00927014	0.106306	0.791	0.724	0.999989
APBA3	0.371951	0.106244	0.23	0.148	0.999989
PUS3	0.0314973	0.106235	0.576	0.475	0.999989
USP30	0.184177	0.105956	0.288	0.202	0.999989
GTF2IRD1	0.0601291	0.105594	0.403	0.399	0.999989
GINM1	0.00996077	0.105423	0.784	0.717	0.999989
EBF4	0.145696	0.1052	0.273	0.23	0.999989
EPB41L1	0.0303839	0.104995	0.612	0.536	0.999989
TCEAL7	0.104982	0.104995	0.353	0.275	0.999989
PPP4R1	0.019886	0.104871	0.683	0.631	0.999989
CORO7	0.168292	0.104679	0.288	0.223	0.999989
DVL2	0.00800347	0.10446	0.741	0.712	0.999989
FAM122B	0.0973763	0.10408	0.388	0.329	0.999989
ZNF280A	0.585949	0.103917	0.173	0.099	0.999989
AL136169.1	0.245995	0.103807	0.23	0.188	0.999989
PCLO	0.0768616	0.10376	0.525	0.446	0.999989
LRRIQ3	0.438854	0.103709	0.187	0.128	0.999989
AL590064.1	0.535488	0.103252	0.173	0.122	0.999989
MAB21L1	0.00862583	0.103171	0.957	0.936	0.999989
ENPP4	0.413307	0.103157	0.209	0.137	0.999989
MLH3	0.191912	0.102966	0.259	0.204	0.999989
GPHN	0.0378215	0.102644	0.568	0.55	0.999989
ANKRD54	0.0145995	0.102502	0.647	0.612	0.999989
ADAM23	0.0297927	0.102434	0.612	0.557	0.999989
TMEM165	0.00328025	0.102261	0.921	0.833	0.863481
NOMO1	0.112261	0.101221	0.36	0.289	0.999989
NPB	0.1643	0.101211	0.302	0.242	0.999989
CNR1	0.266107	0.101133	0.252	0.196	0.999989
RUFY2	0.0134098	0.100865	0.705	0.653	0.999989
HMBOX1	0.0309212	0.10056	0.748	0.684	0.999989
APPL2	0.0130264	0.0999051	0.748	0.727	0.999989
DNAJC27	0.273758	0.0996835	0.273	0.189	0.999989
ETHE1	0.0782856	0.0996064	0.396	0.348	0.999989
ZNFX1	0.0695237	0.0992306	0.417	0.358	0.999989
TBX2	0.0028532	0.0984827	0.978	0.974	0.815903
FAXC	0.0394562	0.0984706	0.561	0.524	0.999989
SLC44A2	0.373036	0.0982728	0.245	0.16	0.999989
PCDHGA10	0.293268	0.0980731	0.201	0.209	0.999989
PRRC1	0.0205428	0.0979951	0.705	0.68	0.999989
SCN3A	0.67731	0.0976934	0.108	0.067	0.999989
CLK4	0.0755709	0.0975383	0.446	0.391	0.999989
ZFYVE9	0.0401186	0.0974133	0.626	0.521	0.999989
CPLX1	0.163425	0.0971298	0.324	0.248	0.999989
USP40	0.0959641	0.0970742	0.381	0.337	0.999989
AL513534.2	0.174231	0.0968739	0.331	0.266	0.999989
FRMPD1	0.139514	0.0965078	0.345	0.277	0.999989
SNHG32	0.00433004	0.0964721	0.95	0.928	0.989622
SERTAD3	0.0768366	0.0963018	0.453	0.411	0.999989
FAM214A	0.31163	0.0962734	0.237	0.192	0.999989
ZNF606	0.128666	0.0961828	0.345	0.272	0.999989
PKP4	0.073546	0.0959951	0.647	0.616	0.999989
ZNF799	0.464413	0.0959552	0.209	0.129	0.999989
AC011346.1	0.521457	0.0959552	0.194	0.126	0.999989
PHACTR2	0.0675825	0.0958316	0.604	0.56	0.999989
ZNF814	0.0711887	0.0957658	0.46	0.355	0.999989
KLHL13	0.0219665	0.0957184	0.878	0.884	0.999989
ZNF804A	0.0560822	0.0955263	0.626	0.658	0.999989
CADPS	0.218694	0.0954991	0.302	0.23	0.999989
THAP8	0.0748359	0.0954723	0.432	0.321	0.999989
KPNA5	0.0376539	0.0954002	0.561	0.516	0.999989
GABRB3	0.0471159	0.0953099	0.734	0.722	0.999989
NREP	9.36424e-05	0.0952417	1	0.988	0.238034
FAM24B	0.100209	0.0951467	0.374	0.317	0.999989
CLSTN3	0.191007	0.0951467	0.295	0.25	0.999989
LRRIQ1	0.0904197	0.0951467	0.439	0.39	0.999989
PPTC7	0.161707	0.0948015	0.317	0.27	0.999989
PEX5L	0.201626	0.0945837	0.403	0.352	0.999989
JUNB	0.160276	0.0938387	0.331	0.309	0.999989
IGBP1	0.042997	0.093324	0.791	0.793	0.999989
MUC1	0.939857	0.0933159	0.022	0.012	0.999989
FITM1	0.275753	0.0932912	0.223	0.186	0.999989
ATP7A	0.068063	0.0932767	0.468	0.457	0.999989
FBXL4	0.0743374	0.0932397	0.417	0.349	0.999989
MAFB	0.143885	0.093011	0.417	0.349	0.999989
MICU3	0.129837	0.0929323	0.396	0.346	0.999989
IKZF4	0.0341309	0.0927126	0.59	0.531	0.999989
PLCB4	0.0532348	0.0926232	0.568	0.501	0.999989
ZNF592	0.212465	0.0926045	0.309	0.232	0.999989
SLC25A25-AS1	0.510763	0.092304	0.173	0.128	0.999989
EGR1	0.884104	0.0920475	0.022	0.019	0.999989
MMP24	0.577617	0.0918397	0.151	0.1	0.999989
AC092329.4	0.0835001	0.0917619	0.403	0.378	0.999989
AC010907.2	0.674422	0.0917158	0.129	0.074	0.999989
ARHGAP11B	0.817313	0.0915823	0.094	0.037	0.999989
CDK5R2	0.299258	0.0911112	0.245	0.189	0.999989
ELAVL3	0.0272337	0.0909393	0.95	0.926	0.999989
UBOX5	0.430989	0.0907342	0.209	0.14	0.999989
ZNF236	0.0886831	0.090574	0.446	0.374	0.999989
CDC42EP4	0.0539124	0.0904346	0.554	0.493	0.999989
FEM1C	0.104569	0.0903168	0.388	0.342	0.999989
AC026401.3	0.481758	0.0899935	0.173	0.144	0.999989
FAM160B1	0.150222	0.0899219	0.374	0.323	0.999989
SLC9B2	0.0810221	0.0899164	0.489	0.433	0.999989
STK39	0.0418923	0.0899016	0.741	0.673	0.999989
RIC8B	0.0578565	0.0898718	0.518	0.477	0.999989
FAM27E3	0.499621	0.0898718	0.194	0.132	0.999989
TVP23C	0.37295	0.0898133	0.245	0.189	0.999989
SP4	0.0745538	0.0897407	0.489	0.43	0.999989
TM7SF2	0.0150993	0.0897248	0.849	0.741	0.999989
AC092835.1	0.157132	0.0896059	0.302	0.281	0.999989
KLHL22	0.11715	0.0895695	0.396	0.318	0.999989
PIP4K2B	0.0394218	0.0895598	0.583	0.529	0.999989
CSAD	0.0944192	0.089144	0.374	0.353	0.999989
CLEC4F	0.705863	0.0890722	0.115	0.065	0.999989
THSD7A	0.196603	0.0889148	0.331	0.273	0.999989
APEH	0.555995	0.0889148	0.173	0.108	0.999989
ALK	0.258273	0.0887866	0.302	0.244	0.999989
NDUFAF1	0.0664973	0.0886052	0.468	0.441	0.999989
TRIM8	0.0224107	0.0885262	0.791	0.68	0.999989
AC024075.2	0.611224	0.0884598	0.158	0.098	0.999989
SNHG8	0.0112077	0.0884068	0.935	0.913	0.999989
NYNRIN	0.34842	0.0882162	0.237	0.174	0.999989
AC010168.2	0.711905	0.0882065	0.129	0.064	0.999989
MFSD13A	0.219202	0.0880816	0.317	0.25	0.999989
H19	0.312803	0.0878986	0.266	0.275	0.999989
SECISBP2L	0.0656807	0.0875933	0.554	0.479	0.999989
LRCH2	0.0619894	0.0875789	0.705	0.636	0.999989
SLC43A2	0.279513	0.0874523	0.295	0.221	0.999989
RC3H1	0.0338937	0.0873903	0.669	0.613	0.999989
TTC9C	0.0206904	0.0873564	0.741	0.653	0.999989
MAFG-DT	0.0842379	0.0870694	0.446	0.391	0.999989
DLGAP2	0.299347	0.0869524	0.324	0.266	0.999989
CXorf40B	0.240045	0.0868662	0.281	0.204	0.999989
KBTBD7	0.0524734	0.0868154	0.612	0.568	0.999989
ANK1	0.643784	0.0867929	0.129	0.084	0.999989
HEXA	0.0285554	0.0867499	0.698	0.632	0.999989
FRAT2	0.0832979	0.0867084	0.554	0.54	0.999989
MFSD5	0.122931	0.0865847	0.367	0.319	0.999989
DUSP18	0.514003	0.0861783	0.173	0.123	0.999989
ENPP2	0.226724	0.0861536	0.273	0.237	0.999989
GFM2	0.0279694	0.0861091	0.712	0.688	0.999989
LMNA	0.0959158	0.0858337	0.511	0.459	0.999989
ZNF518B	0.0803821	0.0853657	0.547	0.51	0.999989
AC090197.1	0.847087	0.0852374	0.086	0.031	0.999989
CFAP65	0.587298	0.085128	0.173	0.101	0.999989
LINC02293	0.772475	0.0849884	0.101	0.049	0.999989
TMEM178A	0.209963	0.0848607	0.324	0.248	0.999989
CCDC40	0.089685	0.0848317	0.446	0.364	0.999989
SCAMP1	0.0220674	0.0846563	0.906	0.864	0.999989
OPTN	0.34587	0.084616	0.216	0.174	0.999989
WAC	0.00789013	0.0845861	0.95	0.919	0.999989
SEC24D	0.209842	0.0845422	0.324	0.326	0.999989
LRRC37B	0.0878493	0.0844043	0.46	0.38	0.999989
APOOL	0.0379203	0.0843617	0.691	0.66	0.999989
MAP3K12	0.114378	0.0839485	0.46	0.369	0.999989
SLC38A2	0.0115025	0.0838197	0.971	0.922	0.999989
LBX2	0.0987722	0.083742	0.41	0.358	0.999989
TRMT1	0.0616419	0.083742	0.568	0.504	0.999989
RNF111	0.0694918	0.0836552	0.518	0.511	0.999989
DLEU1	0.0496528	0.0834111	0.626	0.593	0.999989
MELTF-AS1	0.328976	0.0833756	0.281	0.223	0.999989
ZBTB34	0.366054	0.0832978	0.252	0.194	0.999989
ZSWIM1	0.495398	0.0832137	0.216	0.147	0.999989
RNF123	0.372972	0.0831645	0.237	0.179	0.999989
VRK3	0.127857	0.0830355	0.388	0.326	0.999989
GON7	0.057753	0.0829496	0.576	0.5	0.999989
LAMB1	0.0307752	0.0828762	0.799	0.801	0.999989
RMND1	0.0347907	0.0827417	0.763	0.781	0.999989
KLC2	0.0534779	0.0822907	0.59	0.513	0.999989
LPCAT4	0.199151	0.0821699	0.302	0.27	0.999989
ADCY3	0.349246	0.0820836	0.252	0.18	0.999989
SEZ6L2	0.551671	0.0820836	0.144	0.109	0.999989
CPTP	0.196879	0.0820082	0.338	0.303	0.999989
FHL3	0.376956	0.0819109	0.252	0.214	0.999989
STRIP1	0.16188	0.0817387	0.36	0.304	0.999989
TMC7	0.556557	0.0816348	0.187	0.124	0.999989
EPHB2	0.13916	0.0815972	0.388	0.36	0.999989
NEDD4L	0.110149	0.0811682	0.489	0.528	0.999989
DYRK2	0.0462075	0.0806566	0.835	0.771	0.999989
TP53INP2	0.245272	0.0805899	0.338	0.323	0.999989
SKIL	0.0150534	0.0805796	0.942	0.933	0.999989
ADGRV1	0.157479	0.080393	0.424	0.362	0.999989
INTS13	0.0485415	0.0803536	0.727	0.706	0.999989
AC007325.4	0.654704	0.0802888	0.144	0.087	0.999989
EMC1	0.148613	0.0802625	0.432	0.391	0.999989
AP002381.2	0.474864	0.0802208	0.201	0.158	0.999989
MORN3	0.79099	0.0800584	0.108	0.047	0.999989
STKLD1	0.565705	0.0800055	0.194	0.121	0.999989
GRAMD1A	0.0764655	0.0798476	0.633	0.503	0.999989
ATF6B	0.0400102	0.079823	0.698	0.64	0.999989
PIGL	0.0853765	0.0797167	0.511	0.481	0.999989
POU5F2	0.584647	0.0795054	0.18	0.119	0.999989
ZNF337	0.138559	0.0794753	0.424	0.355	0.999989
SOCS2	0.160296	0.0794231	0.417	0.381	0.999989
CBARP	0.169876	0.0792738	0.36	0.285	0.999989
ZNF200	0.292332	0.0792738	0.288	0.268	0.999989
CTNNA2	0.262762	0.0792169	0.252	0.244	0.999989
PLPP5	0.0520798	0.0791973	0.612	0.556	0.999989
GHRLOS	0.82852	0.0791758	0.101	0.044	0.999989
GNB5	0.170848	0.0791714	0.36	0.291	0.999989
LCLAT1	0.14822	0.0789418	0.41	0.348	0.999989
PDSS1	0.0878776	0.0789061	0.525	0.499	0.999989
GOLGA6L9	0.779869	0.0788399	0.101	0.053	0.999989
RUFY1	0.0813053	0.0787987	0.482	0.417	0.999989
EIF2AK4	0.0283559	0.0786704	0.82	0.743	0.999989
AMOTL2	0.345962	0.078532	0.237	0.214	0.999989
B4GALNT3	0.637928	0.0784872	0.151	0.103	0.999989
TLCD2	0.534121	0.078468	0.216	0.145	0.999989
LASP1	0.110924	0.0782794	0.446	0.457	0.999989
PTPDC1	0.146775	0.0782349	0.374	0.325	0.999989
BRSK1	0.580976	0.0781761	0.165	0.115	0.999989
PLK2	0.60214	0.0780732	0.108	0.114	0.999989
AC003681.1	0.710182	0.0778584	0.129	0.072	0.999989
TEPSIN	0.210312	0.0778094	0.317	0.263	0.999989
KIZ	0.0732775	0.0778038	0.554	0.468	0.999989
CACNA1B	0.536854	0.0776785	0.187	0.131	0.999989
FGF10	0.35396	0.0776633	0.324	0.264	0.999989
AC009404.1	0.644675	0.0776593	0.158	0.106	0.999989
KLHDC9	0.74696	0.0776381	0.122	0.062	0.999989
CDRT4	0.759623	0.0776381	0.108	0.061	0.999989
CYFIP2	0.106138	0.0776037	0.496	0.457	0.999989
MAN2A1	0.116316	0.0773688	0.59	0.491	0.999989
KLRC1	0.648819	0.0771364	0.165	0.104	0.999989
FOXN3	0.0282978	0.0770027	0.885	0.852	0.999989
RABGGTA	0.130652	0.0769421	0.41	0.332	0.999989
CHP1	0.132939	0.0767682	0.46	0.498	0.999989
TMEM64	0.152445	0.0767064	0.353	0.344	0.999989
TRAF3IP2	0.801126	0.076531	0.108	0.049	0.999989
CHODL	0.220532	0.0762202	0.468	0.363	0.999989
SLC38A9	0.241319	0.0761497	0.302	0.269	0.999989
MINDY1	0.565858	0.0758784	0.173	0.143	0.999989
BIVM	0.119116	0.075734	0.468	0.418	0.999989
UBALD2	0.117144	0.0755512	0.691	0.611	0.999989
CAPN5	0.739355	0.0752829	0.129	0.074	0.999989
HINT3	0.118159	0.0752829	0.432	0.439	0.999989
OSBPL2	0.065089	0.0752769	0.619	0.584	0.999989
SPINK5	0.338163	0.0750811	0.252	0.218	0.999989
COMMD10	0.0997507	0.074996	0.532	0.55	0.999989
MXD4	0.0701224	0.0749391	0.784	0.775	0.999989
SLC22A17	0.466632	0.0747605	0.187	0.164	0.999989
BMP2K	0.173289	0.0745251	0.388	0.355	0.999989
RALGPS1	0.373521	0.0744207	0.223	0.199	0.999989
PDIK1L	0.203912	0.074417	0.381	0.295	0.999989
DNAJC18	0.0756208	0.0742377	0.59	0.538	0.999989
UBXN7	0.0172952	0.0742209	0.921	0.915	0.999989
ZNF208	0.60202	0.0741908	0.158	0.134	0.999989
ZNF134	0.346265	0.0741335	0.259	0.223	0.999989
ANK2	0.220283	0.074113	0.36	0.319	0.999989
SLC35C1	0.589496	0.074067	0.151	0.114	0.999989
MOB2	0.0860271	0.0740571	0.518	0.487	0.999989
CHGB	0.421168	0.0739374	0.245	0.19	0.999989
PCBP1-AS1	0.0829951	0.0738074	0.655	0.593	0.999989
EPB41L5	0.118001	0.0736551	0.525	0.485	0.999989
CPSF1	0.0876054	0.073641	0.54	0.484	0.999989
CTDSP2	0.0680194	0.0735041	0.597	0.593	0.999989
DYRK1B	0.123168	0.0733862	0.446	0.402	0.999989
MANEAL	0.276932	0.0733711	0.252	0.206	0.999989
ATP2B1-AS1	0.206635	0.0732319	0.424	0.371	0.999989
RUNDC3A	0.61263	0.0729603	0.137	0.114	0.999989
VAT1L	0.389119	0.0729333	0.23	0.179	0.999989
RAB11B-AS1	0.208587	0.0728422	0.367	0.345	0.999989
RFX5	0.155574	0.0728257	0.424	0.396	0.999989
CRELD1	0.0963591	0.0728008	0.518	0.437	0.999989
SCP2	0.0233767	0.0727293	0.892	0.821	0.999989
MYT1L	0.629161	0.0727016	0.158	0.108	0.999989
FAM160A2	0.440863	0.0726873	0.216	0.16	0.999989
FBXO38	0.153468	0.0726253	0.446	0.406	0.999989
C19orf12	0.0723461	0.0724266	0.604	0.556	0.999989
ZFP41	0.456001	0.0724266	0.223	0.171	0.999989
AC005165.1	0.814739	0.0724266	0.079	0.045	0.999989
ZNF687	0.218456	0.0722001	0.317	0.291	0.999989
LINC01896	0.644726	0.0721551	0.173	0.113	0.999989
AFF4	0.0218528	0.0721075	0.928	0.877	0.999989
FRAS1	0.31189	0.071969	0.295	0.273	0.999989
EPHA7	0.113915	0.0719619	0.612	0.58	0.999989
SAP130	0.137544	0.0718561	0.453	0.423	0.999989
SMG9	0.193519	0.0717638	0.367	0.312	0.999989
INSM1	0.0723048	0.0717353	0.676	0.641	0.999989
EFNB3	0.229488	0.0717224	0.295	0.255	0.999989
TUBB2B	0.000141638	0.0716691	1	0.988	0.273414
LINC01806	0.702094	0.0715762	0.122	0.082	0.999989
OCRL	0.197766	0.0715599	0.36	0.318	0.999989
FYCO1	0.776618	0.0715599	0.094	0.063	0.999989
AC104083.1	0.85774	0.0712329	0.079	0.032	0.999989
ZBTB20	0.337719	0.0712281	0.266	0.221	0.999989
TMEM185A	0.198942	0.0710815	0.353	0.301	0.999989
YIF1A	0.00579224	0.071069	0.942	0.951	0.999989
RHOC	0.0400069	0.0708621	0.791	0.782	0.999989
ZNF674	0.650295	0.0707881	0.151	0.115	0.999989
MRPL39	0.0644235	0.0706076	0.655	0.631	0.999989
ZNF586	0.447255	0.070593	0.216	0.16	0.999989
ZFP28	0.643772	0.0705268	0.137	0.123	0.999989
POU3F2	0.270863	0.0704958	0.36	0.323	0.999989
MBD5	0.0936958	0.0704209	0.583	0.582	0.999989
MAST4	0.489857	0.0703788	0.216	0.176	0.999989
IL17RD	0.556772	0.0703066	0.201	0.144	0.999989
PCDHB10	0.570196	0.0702685	0.144	0.128	0.999989
TMEM87B	0.617949	0.0702685	0.165	0.124	0.999989
MTERF1	0.18869	0.0701218	0.374	0.352	0.999989
EPOP	0.459459	0.0700966	0.216	0.171	0.999989
FAM168B	0.0486661	0.0700177	0.77	0.725	0.999989
ST6GALNAC4	0.271447	0.0699114	0.317	0.277	0.999989
CCDC186	0.140364	0.0699066	0.612	0.558	0.999989
ANOS1	0.429191	0.069896	0.23	0.184	0.999989
FBXL19	0.136339	0.0698008	0.46	0.392	0.999989
LINC01410	0.324906	0.0697484	0.266	0.226	0.999989
CMTM7	0.0524889	0.0695075	0.698	0.631	0.999989
INAFM1	0.337792	0.0693931	0.273	0.247	0.999989
NOS1AP	0.426188	0.0693733	0.252	0.177	0.999989
CHKB	0.18103	0.0693207	0.374	0.319	0.999989
FGGY	0.32355	0.0692449	0.273	0.225	0.999989
YPEL3	0.0391212	0.0691377	0.763	0.697	0.999989
GDPD1	0.245474	0.0691063	0.388	0.352	0.999989
INA	0.193925	0.0690869	0.59	0.618	0.999989
COP1	0.0623705	0.0689628	0.719	0.666	0.999989
AC109466.1	0.144789	0.0689261	0.554	0.528	0.999989
AKR1C1	0.380485	0.0689122	0.302	0.266	0.999989
AC007448.4	0.674122	0.0687682	0.137	0.092	0.999989
SPIN2B	0.149054	0.0685905	0.439	0.393	0.999989
CCSER1	0.396573	0.0685743	0.23	0.202	0.999989
AFMID	0.23402	0.0683949	0.309	0.294	0.999989
SEZ6	0.440513	0.0683798	0.209	0.164	0.999989
RBCK1	0.043118	0.0683674	0.683	0.716	0.999989
GSDME	0.203177	0.0682964	0.403	0.369	0.999989
NRAS	0.0659261	0.0681265	0.734	0.675	0.999989
KLHL28	0.225622	0.0680446	0.424	0.398	0.999989
AC008393.1	0.66271	0.068008	0.137	0.106	0.999989
FBXO10	0.318942	0.0679252	0.281	0.248	0.999989
AC012470.1	0.746322	0.0678394	0.122	0.07	0.999989
PCDHGA9	0.754389	0.0678394	0.108	0.071	0.999989
SLC39A11	0.361718	0.0677787	0.273	0.225	0.999989
NAP1L2	0.547389	0.0676887	0.194	0.149	0.999989
CDK3	0.560927	0.0676043	0.158	0.133	0.999989
MKLN1-AS	0.724165	0.0675839	0.137	0.08	0.999989
COMP	0.931916	0.0675609	0.036	0.016	0.999989
ABRACL	0.0183407	0.0675553	0.95	0.917	0.999989
DLK1	0.350936	0.0675132	0.252	0.292	0.999989
STAT5B	0.161353	0.067448	0.417	0.403	0.999989
FAM131B	0.654041	0.067426	0.151	0.103	0.999989
CERS4	0.557986	0.0673669	0.187	0.142	0.999989
UPF3A	0.00119456	0.0673499	0.978	0.962	0.622871
FAM131A	0.182531	0.0673125	0.388	0.378	0.999989
TMEM199	0.0266034	0.0672297	0.856	0.772	0.999989
SSTR2	0.265267	0.06719	0.439	0.444	0.999989
SULT1C4	0.2005	0.0671667	0.424	0.397	0.999989
CCDC121	0.354828	0.0670915	0.288	0.251	0.999989
MAGI2	0.158512	0.0670462	0.561	0.543	0.999989
SAMD8	0.273945	0.067018	0.324	0.34	0.999989
ATXN1L	0.267825	0.0670078	0.324	0.26	0.999989
AL353708.3	0.356876	0.0669572	0.266	0.213	0.999989
GABPB2	0.545698	0.0669006	0.165	0.153	0.999989
DNAJB8-AS1	0.807679	0.066875	0.108	0.054	0.999989
ZSCAN9	0.133234	0.0667769	0.468	0.399	0.999989
FBH1	0.0211132	0.0667533	0.863	0.833	0.999989
PCMTD2	0.038872	0.0665942	0.849	0.847	0.999989
BEX1	0.542237	0.0664119	0.151	0.149	0.999989
LMBRD2	0.151767	0.0663264	0.496	0.444	0.999989
SEMA5A	0.178915	0.066317	0.417	0.366	0.999989
ZDHHC5	0.103084	0.0662772	0.568	0.566	0.999989
AC104971.1	0.82563	0.0662518	0.094	0.047	0.999989
RBM34	0.41913	0.0662129	0.266	0.201	0.999989
AL133163.3	0.34674	0.066097	0.288	0.251	0.999989
PBXIP1	0.143371	0.0660758	0.489	0.467	0.999989
LRP1	0.133526	0.0660004	0.511	0.469	0.999989
ANKRA2	0.261463	0.0660004	0.309	0.244	0.999989
POMT1	0.214414	0.0658118	0.353	0.318	0.999989
ZSCAN12	0.380376	0.0657902	0.259	0.216	0.999989
LINC00271	0.548777	0.0657727	0.194	0.142	0.999989
CSRNP3	0.453274	0.0656918	0.288	0.223	0.999989
HELQ	0.32177	0.0656118	0.324	0.279	0.999989
CHN2	0.388284	0.0655823	0.266	0.216	0.999989
ZNF568	0.124828	0.0655478	0.525	0.491	0.999989
ZWILCH	0.122148	0.0655424	0.633	0.581	0.999989
MAPK13	0.575232	0.0653256	0.165	0.157	0.999989
AL445647.1	0.259839	0.0653135	0.317	0.266	0.999989
LINC02428	0.658675	0.0652968	0.158	0.116	0.999989
ZNF583	0.398461	0.0652607	0.23	0.213	0.999989
AP002784.1	0.226773	0.0652571	0.345	0.328	0.999989
AC016394.2	0.457791	0.0652311	0.23	0.18	0.999989
WDR37	0.335044	0.0652032	0.302	0.265	0.999989
ZNF493	0.101495	0.0651296	0.597	0.524	0.999989
AC079601.1	0.935889	0.0650847	0.058	0.011	0.999989
PLEKHF1	0.942789	0.0650847	0.043	0.011	0.999989
AC096992.2	0.755987	0.0650267	0.115	0.081	0.999989
AP000866.2	0.850199	0.0649816	0.086	0.038	0.999989
LFNG	0.63916	0.0649763	0.165	0.149	0.999989
MICAL1	0.137379	0.0649321	0.518	0.482	0.999989
PDZD2	0.721254	0.0647911	0.122	0.088	0.999989
ZNF677	0.256174	0.0647443	0.324	0.278	0.999989
KIAA1143	0.0637724	0.0646071	0.705	0.7	0.999989
ARL5B	0.138138	0.064568	0.712	0.69	0.999989
SLC24A1	0.717231	0.0645584	0.129	0.092	0.999989
SURF6	0.0486197	0.0644605	0.835	0.767	0.999989
KCND2	0.560241	0.0643983	0.173	0.135	0.999989
ZBTB11-AS1	0.613484	0.0643983	0.165	0.137	0.999989
ZMYM5	0.127788	0.0643722	0.691	0.607	0.999989
NLGN2	0.168208	0.0643066	0.432	0.394	0.999989
PELI1	0.14297	0.0642527	0.532	0.5	0.999989
CREB3L2	0.240037	0.0641922	0.36	0.312	0.999989
NTNG1	0.341011	0.0641922	0.324	0.266	0.999989
MAGED2	0.0229461	0.0641151	0.914	0.899	0.999989
ARIH2	0.0692952	0.0640576	0.748	0.741	0.999989
ARRDC3-AS1	0.736336	0.0639452	0.122	0.085	0.999989
HBP1	0.0958486	0.0638506	0.626	0.613	0.999989
ALG9	0.454809	0.0638406	0.237	0.199	0.999989
EPCAM-DT	0.24459	0.0638332	0.396	0.314	0.999989
GGT7	0.125863	0.0638275	0.482	0.411	0.999989
OCEL1	0.605197	0.0636564	0.158	0.122	0.999989
TNK2	0.509255	0.0635421	0.209	0.161	0.999989
FRMD5	0.529014	0.0635421	0.187	0.162	0.999989
EID2	0.0650036	0.063491	0.727	0.665	0.999989
LPAR2	0.192612	0.063396	0.396	0.368	0.999989
RIMS3	0.133389	0.0633797	0.655	0.608	0.999989
DUSP19	0.470347	0.063286	0.245	0.187	0.999989
PAM	0.249159	0.063255	0.338	0.279	0.999989
ZNF8	0.190919	0.0631221	0.417	0.392	0.999989
AP000350.5	0.716879	0.0630998	0.115	0.09	0.999989
STARD4-AS1	0.157033	0.062866	0.619	0.547	0.999989
C5orf34	0.272982	0.0628406	0.417	0.369	0.999989
CALY	0.0307001	0.0628119	0.806	0.767	0.999989
ZC3H6	0.207021	0.0627979	0.576	0.56	0.999989
TMEM119	0.278322	0.0627979	0.381	0.335	0.999989
STK38L	0.123676	0.0627863	0.576	0.554	0.999989
AC008124.1	0.052518	0.0627812	0.763	0.757	0.999989
RALGAPA2	0.153042	0.062699	0.54	0.57	0.999989
DNAJB9	0.115224	0.0626803	0.576	0.555	0.999989
CXorf40A	0.694207	0.0626589	0.151	0.103	0.999989
DIS3L	0.243828	0.0626045	0.396	0.362	0.999989
LUM	0.89611	0.0625421	0.05	0.031	0.999989
LIN7A	0.275319	0.062466	0.353	0.346	0.999989
KLHL20	0.18346	0.0623981	0.41	0.416	0.999989
DOC2A	0.287458	0.0623683	0.317	0.288	0.999989
BSN	0.780168	0.0622821	0.101	0.065	0.999989
TMCC1-AS1	0.194	0.0622625	0.446	0.377	0.999989
LRIG3	0.445153	0.0621369	0.209	0.198	0.999989
TMEM88	0.832563	0.0620826	0.094	0.046	0.999989
DAZAP2	0.0354207	0.0620808	0.856	0.845	0.999989
ZSWIM5	0.772388	0.0620599	0.108	0.07	0.999989
TMEM138	0.0687759	0.0620048	0.777	0.701	0.999989
ZNF445	0.126032	0.0619564	0.576	0.52	0.999989
FLVCR1-DT	0.313271	0.0619134	0.302	0.242	0.999989
FOXO3	0.0267328	0.0618787	0.856	0.833	0.999989
TSEN2	0.0652561	0.0618661	0.712	0.614	0.999989
FMNL3	0.228852	0.0618326	0.36	0.351	0.999989
AL139089.1	0.210586	0.0617986	0.403	0.403	0.999989
NUMB	0.169483	0.0617682	0.482	0.439	0.999989
DCX	0.622657	0.0617436	0.158	0.133	0.999989
SLC6A8	0.161545	0.0616857	0.583	0.535	0.999989
ASPHD2	0.537158	0.0615942	0.209	0.155	0.999989
CHST10	0.415632	0.0615681	0.252	0.217	0.999989
EMILIN3	0.425204	0.0615681	0.266	0.21	0.999989
AC017083.1	0.28357	0.0615252	0.36	0.325	0.999989
ADM	0.803055	0.0614159	0.086	0.057	0.999989
HS6ST3	0.147523	0.0613956	0.647	0.623	0.999989
FNBP1L	0.0443367	0.0613854	0.921	0.867	0.999989
SLC12A6	0.311192	0.061368	0.331	0.292	0.999989
WDR6	0.112048	0.0613101	0.59	0.614	0.999989
PHKG2	0.10748	0.0611994	0.532	0.561	0.999989
FGF14	0.656378	0.0611994	0.158	0.106	0.999989
AC156455.1	0.197751	0.0610503	0.46	0.397	0.999989
BVES	0.551622	0.0610055	0.209	0.169	0.999989
ZFP64	0.114839	0.0607984	0.54	0.491	0.999989
AC026356.2	0.326473	0.060621	0.367	0.389	0.999989
ZBTB49	0.540665	0.0605968	0.194	0.141	0.999989
TMEM184C	0.249122	0.0605782	0.381	0.365	0.999989
MTMR6	0.139786	0.0605568	0.518	0.519	0.999989
DIS3L2	0.321137	0.0605148	0.295	0.289	0.999989
TRHDE	0.220189	0.0604796	0.46	0.393	0.999989
ITGB8	0.32378	0.0603813	0.36	0.308	0.999989
EP300	0.0887623	0.0603751	0.863	0.867	0.999989
ANKRD39	0.116549	0.0603609	0.669	0.636	0.999989
PALM	0.0487751	0.0603026	0.827	0.74	0.999989
KAT6B	0.0198347	0.0602244	0.942	0.911	0.999989
ZNF510	0.267947	0.0602225	0.367	0.331	0.999989
C6orf118	0.795695	0.0601313	0.115	0.077	0.999989
LY6H	0.975765	0.0600429	0.007	0.001	0.999989
CYLD	0.209382	0.0600226	0.432	0.405	0.999989
TM2D1	0.0948229	0.0599819	0.662	0.602	0.999989
ATP10D	0.38585	0.059944	0.273	0.238	0.999989
MFSD6	0.284016	0.0599339	0.403	0.346	0.999989
AC083799.1	0.645247	0.0597593	0.165	0.118	0.999989
IQCA1	0.663375	0.0597593	0.129	0.108	0.999989
ZRANB2-AS2	0.703094	0.0597593	0.122	0.119	0.999989
IDH3A	0.132302	0.0597298	0.496	0.484	0.999989
HECW1	0.402949	0.059709	0.245	0.2	0.999989
AC127164.1	0.847335	0.0596449	0.086	0.041	0.999989
PLA2G15	0.538647	0.0596397	0.201	0.162	0.999989
DNMT3B	0.362223	0.0595681	0.266	0.232	0.999989
KLC1	0.059358	0.0595531	0.755	0.738	0.999989
MROH8	0.437136	0.0595321	0.201	0.192	0.999989
AC138904.1	0.544302	0.0595321	0.245	0.21	0.999989
KDM4D	0.173897	0.0595292	0.496	0.5	0.999989
CPD	0.189565	0.0595292	0.525	0.511	0.999989
RICTOR	0.0872947	0.0595016	0.662	0.634	0.999989
ZNF503	0.189927	0.0594861	0.525	0.486	0.999989
PCDHA13	0.778122	0.0594798	0.115	0.071	0.999989
LAMA5	0.332932	0.0593825	0.295	0.31	0.999989
B3GALT1	0.525579	0.0592725	0.223	0.175	0.999989
TMEM268	0.398427	0.0592271	0.281	0.241	0.999989
S100A4	0.722184	0.0591797	0.129	0.113	0.999989
STXBP4	0.0616798	0.0591431	0.755	0.733	0.999989
AC009065.4	0.718664	0.0591298	0.137	0.106	0.999989
JRKL	0.217895	0.059114	0.403	0.337	0.999989
MTIF2	0.026539	0.0590698	0.892	0.865	0.999989
VWCE	0.307578	0.059031	0.338	0.305	0.999989
SEC31B	0.799966	0.0590224	0.101	0.062	0.999989
TRPV1	0.808731	0.0590224	0.101	0.061	0.999989
AL139351.3	0.825848	0.0590224	0.086	0.058	0.999989
TDRD3	0.110249	0.0590026	0.727	0.691	0.999989
ANGPT2	0.649344	0.0589911	0.165	0.131	0.999989
EME2	0.701353	0.058937	0.144	0.115	0.999989
LRRC75B	0.265714	0.058921	0.381	0.323	0.999989
PPARGC1A	0.417886	0.0587917	0.245	0.203	0.999989
RFT1	0.452079	0.0587917	0.252	0.207	0.999989
SLC35E4	0.756516	0.0586852	0.108	0.093	0.999989
ALMS1-IT1	0.794305	0.0586208	0.094	0.071	0.999989
PSTK	0.187543	0.0586208	0.475	0.423	0.999989
ISG15	0.23635	0.0586208	0.388	0.35	0.999989
SAAL1	0.0682248	0.0585608	0.676	0.684	0.999989
SEMA4F	0.634895	0.0585584	0.165	0.133	0.999989
AC211476.2	0.647479	0.0585584	0.158	0.126	0.999989
CAB39	0.198567	0.0584962	0.489	0.475	0.999989
PROX1-AS1	0.905349	0.0584816	0.065	0.022	0.999989
BNIP1	0.174849	0.0584816	0.424	0.393	0.999989
RAB3IP	0.0954546	0.0583819	0.698	0.688	0.999989
GATA3	0.00380757	0.0583662	1	0.987	0.919443
AL513548.4	0.821159	0.0583515	0.079	0.055	0.999989
KLHL21	0.376873	0.0583468	0.252	0.241	0.999989
TBC1D10B	0.102476	0.0581319	0.626	0.593	0.999989
GIHCG	0.0678959	0.0580597	0.835	0.79	0.999989
STAC3	0.723563	0.0580377	0.137	0.092	0.999989
LRRC34	0.216335	0.0579194	0.475	0.44	0.999989
DNAJC30	0.137659	0.0578879	0.504	0.497	0.999989
CBL	0.142265	0.0578824	0.633	0.57	0.999989
TNS1	0.327066	0.0576273	0.295	0.289	0.999989
LINC00476	0.241295	0.0575948	0.511	0.48	0.999989
CHMP7	0.149776	0.0575907	0.532	0.506	0.999989
LINC00487	0.906392	0.0575768	0.065	0.022	0.999989
APLP2	0.0369121	0.0575456	0.964	0.957	0.999989
LINC00342	0.264371	0.0574763	0.655	0.687	0.999989
FAHD2B	0.295598	0.0574763	0.338	0.288	0.999989
CHST3	0.842266	0.0574763	0.072	0.053	0.999989
ZNF506	0.198607	0.0574163	0.504	0.485	0.999989
CYP1B1-AS1	0.888591	0.0573765	0.065	0.029	0.999989
CEBPB-AS1	0.892676	0.0573765	0.05	0.03	0.999989
GTF2H1	0.135496	0.0573701	0.568	0.576	0.999989
PRKAB2	0.154622	0.0573701	0.612	0.56	0.999989
EVC	0.525495	0.0573034	0.216	0.167	0.999989
TMEM86A	0.803697	0.0572832	0.108	0.06	0.999989
AHNAK2	0.976619	0.0572712	0.007	0.001	0.999989
PVR	0.590333	0.0572107	0.194	0.14	0.999989
ZNF813	0.618168	0.0572107	0.18	0.139	0.999989
SOCS5	0.31453	0.0571136	0.331	0.319	0.999989
SLC6A6	0.232787	0.057085	0.417	0.396	0.999989
MFGE8	0.160678	0.0569764	0.468	0.44	0.999989
AC015871.1	0.134992	0.0569527	0.583	0.563	0.999989
ADCY1	0.260761	0.0569125	0.324	0.343	0.999989
ERAP1	0.770129	0.0569044	0.101	0.074	0.999989
IL18BP	0.569063	0.056864	0.209	0.156	0.999989
NMD3	0.0706032	0.0568462	0.77	0.722	0.999989
AL358780.1	0.50685	0.0567965	0.237	0.176	0.999989
NDUFB2-AS1	0.830651	0.0567915	0.094	0.05	0.999989
TBC1D2B	0.629936	0.0566937	0.194	0.158	0.999989
ADAM10	0.0985166	0.0566827	0.741	0.737	0.999989
AC026150.3	0.909211	0.0566726	0.058	0.024	0.999989
FPGT	0.600632	0.0565254	0.18	0.165	0.999989
Z99127.4	0.240058	0.056458	0.381	0.372	0.999989
KDM6B	0.0397751	0.0564143	0.885	0.859	0.999989
CFAP44	0.643738	0.0564143	0.165	0.137	0.999989
AL450306.1	0.825273	0.0564143	0.101	0.06	0.999989
TRIM16L	0.279714	0.0562785	0.374	0.352	0.999989
RASA2	0.317391	0.0562251	0.36	0.303	0.999989
N4BP2L2-IT2	0.593042	0.0561947	0.209	0.172	0.999989
ZFAND3	0.118954	0.0561526	0.576	0.604	0.999989
AC009135.1	0.848661	0.056098	0.086	0.044	0.999989
PKIG	0.171781	0.0558568	0.511	0.505	0.999989
ZNF670	0.250522	0.0558173	0.403	0.396	0.999989
PDE6B	0.647272	0.0557851	0.173	0.136	0.999989
EHD1	0.11573	0.0557591	0.626	0.558	0.999989
SPPL2A	0.0944956	0.0557196	0.64	0.681	0.999989
TBK1	0.178545	0.0556796	0.554	0.527	0.999989
DROSHA	0.189452	0.0556525	0.633	0.645	0.999989
MAPK7	0.132736	0.0556184	0.554	0.535	0.999989
LNP1	0.531273	0.0555862	0.209	0.172	0.999989
POLRMT	0.134505	0.0553607	0.597	0.573	0.999989
FBXO11	0.0922228	0.0553105	0.77	0.767	0.999989
SLC25A35	0.55796	0.0552907	0.209	0.154	0.999989
RSRP1	0.0605312	0.0552323	0.806	0.777	0.999989
ATAT1	0.0827516	0.0551298	0.748	0.697	0.999989
KDM4B	0.146074	0.0551121	0.518	0.509	0.999989
C19orf54	0.407698	0.0550794	0.288	0.234	0.999989
OXA1L	0.0507239	0.0550501	0.813	0.796	0.999989
NRGN	0.283586	0.0549996	0.367	0.351	0.999989
ZNF2	0.668773	0.0549996	0.151	0.115	0.999989
MANSC1	0.476209	0.0549576	0.245	0.196	0.999989
ACOX1	0.207389	0.0549576	0.518	0.439	0.999989
GAREM2	0.225888	0.0548658	0.424	0.381	0.999989
PLEKHM1	0.422118	0.054789	0.273	0.246	0.999989
AC005618.1	0.509385	0.054654	0.237	0.207	0.999989
ZBTB41	0.191112	0.0546022	0.597	0.54	0.999989
VTI1A	0.119211	0.0545926	0.647	0.621	0.999989
CD58	0.476894	0.0545047	0.245	0.21	0.999989
FBXO2	0.975916	0.0545047	0.029	0.004	0.999989
RAB27B	0.625324	0.0543485	0.158	0.132	0.999989
AP006333.1	0.628526	0.0543485	0.173	0.16	0.999989
C11orf95	0.175303	0.0543008	0.568	0.505	0.999989
PPM1A	0.139155	0.0542165	0.604	0.585	0.999989
AC092117.1	0.832672	0.0541532	0.086	0.052	0.999989
SCAF8	0.103473	0.0541532	0.669	0.616	0.999989
ANXA3	0.932576	0.0541413	0.05	0.017	0.999989
AC124242.1	0.580057	0.0540277	0.173	0.15	0.999989
ACOT2	0.740769	0.0539975	0.122	0.087	0.999989
KAZALD1	0.754982	0.0539975	0.129	0.088	0.999989
PLPPR4	0.828388	0.053981	0.079	0.055	0.999989
AC073842.2	0.905198	0.0539633	0.065	0.025	0.999989
WNT5B	0.93469	0.0539633	0.022	0.015	0.999989
STX1A	0.710399	0.0538533	0.151	0.126	0.999989
AC016590.3	0.888278	0.0537877	0.072	0.033	0.999989
CCDC3	0.366302	0.0537452	0.338	0.322	0.999989
TMIGD2	0.632076	0.0536954	0.151	0.131	0.999989
LINC00662	0.079629	0.0536871	0.77	0.732	0.999989
AC104506.1	0.796948	0.0536432	0.108	0.074	0.999989
AL133520.1	0.878963	0.0536145	0.079	0.038	0.999989
ZNF224	0.382859	0.053531	0.309	0.269	0.999989
ADAMTSL2	0.717989	0.0535094	0.122	0.106	0.999989
DUSP22	0.39955	0.053505	0.302	0.253	0.999989
LINC00958	0.327712	0.0534775	0.288	0.296	0.999989
METAP1D	0.267645	0.0534522	0.345	0.319	0.999989
ITFG2-AS1	0.294918	0.0534522	0.367	0.326	0.999989
CADM1	0.173817	0.0534257	0.619	0.581	0.999989
TTBK2	0.132361	0.0533955	0.647	0.618	0.999989
ABHD2	0.423098	0.0533373	0.245	0.232	0.999989
HACD1	0.49907	0.0533373	0.237	0.217	0.999989
AC133485.7	0.84468	0.0532749	0.072	0.05	0.999989
AL596202.1	0.580627	0.0530827	0.173	0.153	0.999989
DLGAP4-AS1	0.729608	0.0530393	0.144	0.128	0.999989
ONECUT2	0.216032	0.0530261	0.612	0.542	0.999989
PBX2	0.176417	0.0529843	0.604	0.573	0.999989
MEX3D	0.0984373	0.0529568	0.712	0.681	0.999989
KIAA1614	0.8239	0.0529442	0.094	0.064	0.999989
KIAA0895	0.408302	0.0529256	0.281	0.237	0.999989
ST8SIA3	0.893915	0.0528919	0.058	0.03	0.999989
SERTAD2	0.197691	0.0528047	0.525	0.521	0.999989
DGCR6	0.817713	0.0527821	0.101	0.069	0.999989
CEP131	0.16382	0.0526774	0.511	0.534	0.999989
CASQ1	0.966115	0.0526634	0.043	0.006	0.999989
METTL3	0.122066	0.0526311	0.633	0.589	0.999989
RP2	0.534667	0.0525548	0.223	0.201	0.999989
SRF	0.235942	0.0525271	0.417	0.356	0.999989
AC025253.2	0.943096	0.0524932	0.05	0.013	0.999989
C2CD2L	0.767725	0.0524641	0.122	0.084	0.999989
DSTYK	0.211121	0.0524108	0.547	0.5	0.999989
AL451165.2	0.700044	0.0523755	0.137	0.116	0.999989
JAKMIP2	0.0987728	0.0523737	0.827	0.795	0.999989
SLC9A9	0.922454	0.0523254	0.058	0.02	0.999989
HM13-AS1	0.74778	0.0523082	0.108	0.089	0.999989
TENM3-AS1	0.755127	0.0523082	0.115	0.089	0.999989
XPC	0.0702069	0.0522533	0.806	0.775	0.999989
ZNF250	0.300525	0.0522488	0.403	0.358	0.999989
KLF7-IT1	0.844149	0.0522365	0.086	0.059	0.999989
HLA-E	0.907582	0.0521599	0.065	0.026	0.999989
TBCE.1	0.55949	0.0521493	0.194	0.158	0.999989
ABCA1	0.473858	0.052145	0.237	0.202	0.999989
PASK	0.269645	0.052078	0.41	0.378	0.999989
LCA5	0.27003	0.052078	0.417	0.376	0.999989
MARCH3	0.542837	0.0520071	0.194	0.162	0.999989
NUDT19	0.507365	0.051941	0.252	0.198	0.999989
ZNF596	0.652446	0.0519319	0.158	0.137	0.999989
P2RX3	0.353958	0.0519006	0.331	0.298	0.999989
LIX1L-AS1	0.69211	0.0518521	0.137	0.107	0.999989
ENOX1	0.313785	0.0518482	0.396	0.335	0.999989
AC036176.1	0.77849	0.0517672	0.115	0.078	0.999989
AL078587.2	0.334504	0.0516952	0.288	0.257	0.999989
TMEM187	0.511005	0.0515904	0.252	0.181	0.999989
PPM1F	0.323296	0.0515535	0.367	0.34	0.999989
AP001432.1	0.849523	0.0515198	0.079	0.049	0.999989
TRIM9	0.378987	0.0514467	0.252	0.248	0.999989
HAP1	0.926414	0.0514184	0.058	0.021	0.999989
ANTXR1	0.237736	0.0514128	0.683	0.661	0.999989
FAM118B	0.303161	0.0514015	0.374	0.382	0.999989
AL359504.2	0.193981	0.0513945	0.525	0.507	0.999989
AP000662.1	0.547451	0.0513205	0.194	0.181	0.999989
MTMR7	0.677467	0.05127	0.173	0.133	0.999989
HAND2	0.0680656	0.0512158	0.964	0.949	0.999989
ALKBH6	0.36059	0.0512034	0.273	0.28	0.999989
NOTCH2NLC	0.888524	0.0511019	0.072	0.034	0.999989
GPR135	0.550818	0.0510915	0.216	0.173	0.999989
VPS16	0.158269	0.0510915	0.561	0.516	0.999989
NLGN4X	0.113787	0.0510384	0.734	0.72	0.999989
SYTL4	0.362309	0.0509381	0.324	0.299	0.999989
THBS4	0.701493	0.0508811	0.144	0.114	0.999989
SPON2	0.975435	0.0508244	0.007	0.007	0.999989
TCIRG1	0.377765	0.0507316	0.317	0.291	0.999989
CRYZ	0.227735	0.0505566	0.446	0.386	0.999989
CDKL3	0.41865	0.0505311	0.23	0.253	0.999989
LINC01339	0.918691	0.0505119	0.058	0.021	0.999989
HCRT	0.795117	0.0504777	0.079	0.071	0.999989
TTC37	0.0243353	0.0504422	0.942	0.917	0.999989
PCDHB2	0.249827	0.0504351	0.468	0.429	0.999989
AC093627.4	0.903995	0.0503588	0.058	0.028	0.999989
AC005304.3	0.824754	0.0503471	0.108	0.065	0.999989
AGFG1	0.116324	0.0503384	0.799	0.772	0.999989
NCAM2	0.721361	0.0503363	0.144	0.099	0.999989
AL353719.1	0.892186	0.0502078	0.065	0.035	0.999989
AC005614.1	0.905253	0.0502078	0.058	0.031	0.999989
AC010336.5	0.790195	0.050202	0.101	0.074	0.999989
ASPHD1	0.722519	0.0501871	0.158	0.099	0.999989
ACY1	0.255893	0.0500588	0.439	0.379	0.999989
SHISA2	0.756565	0.0500588	0.115	0.105	0.999989
DBT	0.28973	0.0500588	0.396	0.425	0.999989
BICRAL	0.502925	0.0500588	0.23	0.183	0.999989
FURIN	0.855764	0.0499118	0.079	0.047	0.999989
SLA	0.963466	0.0499058	0.036	0.008	0.999989
PRMT6	0.171308	0.049892	0.54	0.539	0.999989
AL391807.1	0.232514	0.0498754	0.46	0.426	0.999989
POMGNT2	0.304299	0.0498434	0.331	0.33	0.999989
FAM162B	0.500408	0.0498227	0.201	0.189	0.999989
C1QL4	0.842501	0.0497668	0.086	0.052	0.999989
FBXL16	0.122368	0.0497153	0.705	0.654	0.999989
AC072054.1	0.72179	0.0496401	0.122	0.099	0.999989
AC006449.6	0.368939	0.0495916	0.281	0.26	0.999989
PLSCR5	0.678789	0.0495241	0.122	0.119	0.999989
CDC42EP2	0.803367	0.0494824	0.101	0.067	0.999989
GPR155	0.842642	0.0494824	0.05	0.063	0.999989
CD47	0.115153	0.0493945	0.669	0.672	0.999989
WDFY3-AS2	0.674348	0.0493945	0.158	0.134	0.999989
ARSA	0.7868	0.049343	0.108	0.074	0.999989
AC016355.1	0.807458	0.049343	0.108	0.074	0.999989
ZNF492	0.35575	0.0493227	0.36	0.341	0.999989
VSTM2A-OT1	0.89213	0.0493142	0.072	0.031	0.999989
RANBP3	0.152882	0.049249	0.597	0.564	0.999989
RGS3	0.38236	0.0491971	0.324	0.309	0.999989
KIF5A	0.194727	0.0491713	0.568	0.544	0.999989
ID2-AS1	0.65502	0.0491713	0.194	0.18	0.999989
RNF220	0.139519	0.0490608	0.626	0.595	0.999989
SLC16A4	0.532168	0.0490503	0.237	0.19	0.999989
SAT2	0.0382547	0.0490437	0.784	0.817	0.999989
ALG1	0.31094	0.049022	0.381	0.375	0.999989
NOS3	0.627144	0.0490147	0.187	0.164	0.999989
MORN4	0.1895	0.0490023	0.511	0.491	0.999989
CIR1	0.0556106	0.048986	0.899	0.853	0.999989
ERMARD	0.6734	0.0489765	0.158	0.126	0.999989
CACTIN	0.437179	0.0489677	0.281	0.229	0.999989
MIR99AHG	0.290956	0.0488911	0.403	0.393	0.999989
AGAP3	0.105737	0.0488299	0.741	0.698	0.999989
CT66	0.773646	0.048803	0.137	0.096	0.999989
ZBTB3	0.611575	0.048769	0.223	0.17	0.999989
PHYHD1	0.100256	0.0487028	0.791	0.766	0.999989
FGF10-AS1	0.920606	0.0487006	0.05	0.022	0.999989
ZNF254	0.273977	0.048692	0.367	0.348	0.999989
AC092378.1	0.52923	0.0486096	0.266	0.276	0.999989
APH1B	0.526542	0.0485289	0.209	0.187	0.999989
LINC00595	0.618284	0.0485289	0.201	0.165	0.999989
DNAJC10	0.128927	0.0484771	0.863	0.883	0.999989
MAPK12	0.0894865	0.0484743	0.705	0.672	0.999989
AREL1	0.420986	0.0484656	0.237	0.227	0.999989
PCDHGA1	0.514867	0.0484656	0.23	0.217	0.999989
ZBED4	0.175912	0.0484546	0.784	0.753	0.999989
AKR1C3	0.904183	0.0484212	0.058	0.03	0.999989
AC092691.1	0.712365	0.0484157	0.144	0.116	0.999989
SLC9A1	0.541485	0.048411	0.201	0.187	0.999989
FAM111B	0.248079	0.0483525	0.489	0.48	0.999989
ZNF467	0.700835	0.0482897	0.144	0.121	0.999989
IL11	0.78009	0.0482222	0.115	0.081	0.999989
UBAP1	0.239255	0.0482185	0.46	0.427	0.999989
PMPCB	0.0184416	0.0481168	0.95	0.936	0.999989
MACROD1	0.0483873	0.0481115	0.82	0.83	0.999989
TAS2R14	0.567222	0.0479956	0.187	0.176	0.999989
FBN1	0.401005	0.0479795	0.302	0.255	0.999989
LINC02241	0.940323	0.0479321	0.043	0.016	0.999989
C11orf1	0.0781407	0.0479231	0.806	0.77	0.999989
TMEM67	0.308974	0.0479056	0.396	0.339	0.999989
AC107294.2	0.828277	0.0478845	0.101	0.062	0.999989
LINC02848	0.718178	0.047841	0.122	0.105	0.999989
SCYL3	0.483743	0.0478055	0.273	0.253	0.999989
TOLLIP-AS1	0.632671	0.0478012	0.165	0.145	0.999989
AC074008.1	0.927479	0.0477958	0.058	0.022	0.999989
TRIM58	0.489185	0.0477725	0.295	0.284	0.999989
LYSMD2	0.811867	0.0477547	0.101	0.069	0.999989
RAB22A	0.125081	0.0476762	0.806	0.722	0.999989
AL022341.2	0.901411	0.0476613	0.065	0.028	0.999989
TRMO	0.559371	0.0476511	0.223	0.187	0.999989
CDH11	0.60287	0.0476218	0.194	0.185	0.999989
ZBTB38	0.478063	0.0475948	0.288	0.239	0.999989
AP001107.9	0.580714	0.0475657	0.216	0.157	0.999989
NPDC1	0.0679523	0.0475578	0.755	0.732	0.999989
KCNC1	0.424074	0.0475463	0.324	0.3	0.999989
STOML1	0.78033	0.0475001	0.122	0.079	0.999989
CHPF	0.381328	0.0474911	0.295	0.265	0.999989
EYS	0.716507	0.047474	0.137	0.104	0.999989
SLC9B1	0.871752	0.0473978	0.072	0.042	0.999989
TRAM2-AS1	0.373772	0.0473546	0.338	0.328	0.999989
PIK3C2A	0.109587	0.047346	0.763	0.752	0.999989
WDR25	0.630734	0.0472367	0.187	0.135	0.999989
NCKIPSD	0.655177	0.0472367	0.151	0.132	0.999989
CCDC112	0.0690596	0.0472067	0.878	0.83	0.999989
RUFY3	0.0521217	0.0471943	0.957	0.905	0.999989
CSGALNACT1	0.383532	0.0471577	0.353	0.325	0.999989
NPTX1	0.971317	0.0471534	0.014	0.009	0.999989
GNA11	0.235135	0.0471339	0.46	0.432	0.999989
ZNF480	0.260271	0.0471339	0.46	0.431	0.999989
LIFR-AS1	0.430038	0.0470873	0.295	0.279	0.999989
COG6	0.273434	0.0470626	0.432	0.398	0.999989
CDC42-AS1	0.938044	0.0470216	0.05	0.017	0.999989
LINC01250	0.723916	0.0470102	0.137	0.104	0.999989
USP25	0.43191	0.0469889	0.309	0.278	0.999989
FAM171A2	0.148135	0.0469563	0.612	0.601	0.999989
TRIM69	0.532846	0.0468915	0.245	0.212	0.999989
A2M-AS1	0.815923	0.0468915	0.094	0.067	0.999989
UBQLN1	0.0620776	0.0468545	0.856	0.865	0.999989
SRRM4	0.440644	0.0468328	0.518	0.545	0.999989
BMPR1B	0.493652	0.0467837	0.237	0.187	0.999989
PGAP3	0.906036	0.0467633	0.065	0.031	0.999989
DDR2	0.103319	0.0466708	0.849	0.858	0.999989
AC009163.7	0.650451	0.0466682	0.201	0.162	0.999989
RPARP-AS1	0.255079	0.0466407	0.489	0.419	0.999989
FBXL20	0.301074	0.0465866	0.475	0.471	0.999989
RNF169	0.0740323	0.0465458	0.885	0.885	0.999989
ARF6	0.11537	0.0465194	0.727	0.695	0.999989
CRIP1	0.476433	0.0465119	0.309	0.271	0.999989
APTR	0.156167	0.0464396	0.633	0.613	0.999989
PLEKHA2	0.782504	0.0464111	0.137	0.09	0.999989
LINC01833	0.872921	0.0463888	0.072	0.045	0.999989
RNF214	0.105813	0.046343	0.727	0.695	0.999989
GAP43	0.457335	0.0463333	0.388	0.367	0.999989
NOTCH3	0.210653	0.0463278	0.619	0.597	0.999989
MREG	0.545047	0.0462371	0.216	0.187	0.999989
MRNIP	0.161145	0.0462039	0.59	0.563	0.999989
ZSCAN31	0.722477	0.0461799	0.144	0.105	0.999989
ZNF763	0.830789	0.0461473	0.086	0.061	0.999989
RNF150	0.369652	0.0461473	0.324	0.3	0.999989
AC026356.1	0.615225	0.0461008	0.18	0.151	0.999989
MUS81	0.112973	0.0460481	0.683	0.641	0.999989
MEF2D	0.384156	0.0459973	0.302	0.273	0.999989
MON1A	0.630765	0.0459932	0.187	0.16	0.999989
AP001330.1	0.920972	0.0459879	0.05	0.023	0.999989
ATP6AP1	0.0649847	0.0459427	0.856	0.788	0.999989
ANKRD33B	0.796474	0.0459121	0.115	0.074	0.999989
ZNF701	0.629013	0.0458869	0.194	0.165	0.999989
AC100814.1	0.903141	0.0458658	0.065	0.031	0.999989
DNASE1L2	0.908303	0.0458658	0.058	0.031	0.999989
AL133353.1	0.79356	0.0457968	0.115	0.083	0.999989
RASA1	0.194357	0.0457134	0.647	0.616	0.999989
TIFA	0.336946	0.0456704	0.317	0.309	0.999989
TRIM23	0.187597	0.0456585	0.554	0.566	0.999989
PQBP1	0.0157991	0.0456405	0.935	0.929	0.999989
AP001107.5	0.876465	0.0456266	0.072	0.041	0.999989
GNG2	0.570275	0.0455754	0.194	0.172	0.999989
ZNF444	0.294754	0.0455053	0.417	0.392	0.999989
CYP27C1	0.411469	0.0454107	0.345	0.318	0.999989
AC022148.1	0.845682	0.0453937	0.094	0.059	0.999989
WASHC5	0.270201	0.0453463	0.417	0.398	0.999989
PFKM	0.0725162	0.0453364	0.827	0.739	0.999989
ZNF614	0.611347	0.0453105	0.187	0.151	0.999989
SLC41A1	0.352085	0.0452708	0.345	0.306	0.999989
MAPRE3	0.317538	0.0452418	0.374	0.335	0.999989
SPATA24	0.403601	0.0452418	0.252	0.235	0.999989
AC007365.1	0.746772	0.0452418	0.137	0.111	0.999989
GTF2H2C	0.277938	0.045215	0.41	0.371	0.999989
AP003352.1	0.928553	0.0452023	0.05	0.018	0.999989
KIT	0.823475	0.0451669	0.101	0.067	0.999989
TSHZ3	0.473309	0.0451482	0.223	0.219	0.999989
HIC2	0.136671	0.045106	0.647	0.672	0.999989
MIR1915HG	0.352896	0.0450762	0.36	0.347	0.999989
BFAR	0.0452689	0.0450724	0.914	0.862	0.999989
THBS3	0.246116	0.0450557	0.439	0.374	0.999989
RIT1	0.182344	0.0450389	0.547	0.519	0.999989
ZNF527	0.760354	0.0450294	0.144	0.126	0.999989
ZNF649	0.567839	0.0449839	0.216	0.203	0.999989
FOXN3-AS1	0.581484	0.0449839	0.223	0.21	0.999989
ZNF835	0.906104	0.0449689	0.043	0.031	0.999989
SLC12A2	0.222517	0.0449459	0.583	0.541	0.999989
ACAD11	0.719656	0.0449252	0.115	0.126	0.999989
CLBA1	0.890304	0.0448546	0.065	0.038	0.999989
MUC12	0.924831	0.0448546	0.043	0.029	0.999989
ISLR2	0.786082	0.0448375	0.115	0.09	0.999989
AC091729.3	0.680428	0.0448222	0.158	0.136	0.999989
AL161714.1	0.878069	0.0447418	0.079	0.046	0.999989
TP53I3	0.139048	0.04467	0.655	0.668	0.999989
TYW1B	0.770786	0.0446249	0.115	0.1	0.999989
ZNF133	0.665948	0.0446199	0.173	0.151	0.999989
KIF25	0.721271	0.0446199	0.165	0.144	0.999989
AL356599.1	0.54631	0.0446154	0.209	0.187	0.999989
VPS37C	0.411644	0.0445206	0.309	0.267	0.999989
LINC02315	0.281051	0.0445206	0.482	0.479	0.999989
YPEL2	0.415833	0.0444347	0.288	0.265	0.999989
ZKSCAN4	0.529474	0.044431	0.245	0.242	0.999989
AC099522.2	0.602499	0.044427	0.223	0.194	0.999989
GACAT3	0.712943	0.0444225	0.165	0.157	0.999989
PITPNM2	0.839807	0.0444123	0.101	0.065	0.999989
FGF2	0.305091	0.0443627	0.367	0.353	0.999989
FBP1	0.530726	0.0443343	0.23	0.189	0.999989
RAI1	0.280914	0.0443286	0.547	0.504	0.999989
AEBP2	0.143259	0.0443209	0.741	0.669	0.999989
ACRBP	0.934926	0.0442935	0.05	0.018	0.999989
KDM5C-IT1	0.936271	0.0442935	0.043	0.019	0.999989
TRIOBP	0.111556	0.0442775	0.691	0.672	0.999989
SENP7	0.217237	0.0442655	0.561	0.521	0.999989
BCAS3	0.649757	0.0442427	0.187	0.206	0.999989
TIGD7	0.637961	0.0442297	0.187	0.173	0.999989
B4GAT1	0.15939	0.0442297	0.626	0.574	0.999989
AC006001.2	0.720064	0.0442155	0.173	0.123	0.999989
HNRNPA1L2	0.726693	0.0442155	0.151	0.122	0.999989
CDH10	0.733762	0.0442155	0.115	0.123	0.999989
MYLPF	0.818832	0.0441997	0.115	0.077	0.999989
AL162274.2	0.917087	0.0441823	0.058	0.025	0.999989
LRRK2	0.925577	0.0441823	0.043	0.025	0.999989
S100A11	0.957323	0.0441351	0.065	0.098	0.999989
ACOT11	0.679869	0.0441162	0.165	0.135	0.999989
SRSF12	0.172492	0.0441162	0.604	0.595	0.999989
AF274853.1	0.800837	0.0440955	0.101	0.083	0.999989
UNC13A	0.820771	0.0440955	0.101	0.069	0.999989
AC114956.3	0.900985	0.0440725	0.065	0.032	0.999989
SERP2	0.217917	0.0440655	0.532	0.515	0.999989
DGKK	0.585411	0.0440415	0.194	0.168	0.999989
PEX11G	0.890923	0.0439643	0.072	0.039	0.999989
KCNT2	0.566635	0.0439489	0.223	0.182	0.999989
AP000787.1	0.421946	0.0439066	0.36	0.368	0.999989
AL138960.1	0.883935	0.0438575	0.058	0.047	0.999989
SPPL2B	0.221221	0.0437941	0.547	0.477	0.999989
ZNF219	0.142954	0.0437312	0.64	0.613	0.999989
SLC26A2	0.209875	0.0437312	0.612	0.567	0.999989
PPM1L	0.206454	0.0436348	0.568	0.528	0.999989
GPR173	0.339704	0.0436164	0.439	0.378	0.999989
ACER3	0.279057	0.0436113	0.46	0.445	0.999989
AC027020.2	0.757602	0.043594	0.137	0.11	0.999989
NECAB1	0.734078	0.0434974	0.122	0.11	0.999989
F10	0.957689	0.0434917	0.036	0.011	0.999989
FAM110A	0.324111	0.0434362	0.381	0.335	0.999989
TSPAN7	0.702172	0.043402	0.144	0.122	0.999989
GLB1L	0.797801	0.0433443	0.115	0.076	0.999989
NRSN2-AS1	0.33959	0.0433195	0.388	0.33	0.999989
C1orf50	0.182662	0.043264	0.583	0.563	0.999989
ZXDB	0.811906	0.0432456	0.108	0.084	0.999989
ENDOD1	0.246654	0.0431805	0.446	0.413	0.999989
AL355377.3	0.902794	0.0431767	0.065	0.032	0.999989
CARD14	0.903692	0.0431767	0.058	0.033	0.999989
ZNF98	0.801642	0.0431482	0.115	0.083	0.999989
ZNF829	0.415793	0.0430607	0.288	0.278	0.999989
ASAP2	0.198515	0.0430044	0.619	0.64	0.999989
MAP4K2	0.428751	0.0429829	0.266	0.282	0.999989
AC005041.3	0.87144	0.0429738	0.079	0.046	0.999989
AC068987.1	0.879489	0.0429738	0.072	0.046	0.999989
SEMA6B	0.885939	0.0429738	0.079	0.044	0.999989
SLC30A6	0.352042	0.0429571	0.353	0.361	0.999989
AC074117.1	0.510182	0.0429288	0.223	0.207	0.999989
PRKN	0.858885	0.0428743	0.079	0.051	0.999989
CHTF8	0.865493	0.0428743	0.065	0.052	0.999989
ITGA9	0.915174	0.0428743	0.05	0.041	0.999989
CHPF2	0.602163	0.0428535	0.209	0.163	0.999989
SWT1	0.553382	0.0428447	0.216	0.208	0.999989
ALCAM	0.757173	0.0428113	0.288	0.292	0.999989
CATSPERG	0.847223	0.0427762	0.094	0.056	0.999989
WNT2B	0.849432	0.0427762	0.086	0.06	0.999989
AL136419.3	0.727328	0.0427707	0.129	0.115	0.999989
CHUK	0.223869	0.0427401	0.532	0.464	0.999989
ZNF25	0.830843	0.0426793	0.094	0.065	0.999989
PCOLCE2	0.836118	0.0426793	0.094	0.067	0.999989
C17orf82	0.83898	0.0426793	0.086	0.065	0.999989
PCDHA9	0.615095	0.0426793	0.209	0.165	0.999989
FDX1	0.218202	0.0426231	0.568	0.528	0.999989
CARD9	0.333355	0.0426142	0.41	0.398	0.999989
RBM20	0.688848	0.042589	0.158	0.123	0.999989
AC023632.2	0.745579	0.042589	0.151	0.126	0.999989
AL662884.5	0.943396	0.0425778	0.043	0.013	0.999989
KDM1B	0.275069	0.0425591	0.482	0.487	0.999989
PKIB	0.832029	0.0424894	0.101	0.065	0.999989
SCUBE3	0.939074	0.0424776	0.05	0.019	0.999989
TPST2	0.392489	0.0424596	0.345	0.309	0.999989
CBFA2T2	0.237669	0.0424117	0.525	0.55	0.999989
AL590062.1	0.648915	0.0424117	0.173	0.14	0.999989
XCL1	0.722428	0.0424117	0.165	0.135	0.999989
AC009107.2	0.228875	0.0423825	0.54	0.495	0.999989
DKK1	0.92644	0.0423789	0.058	0.024	0.999989
MAPK10	0.211743	0.0423593	0.676	0.618	0.999989
SNX33	0.770646	0.0423043	0.115	0.092	0.999989
MFSD4B	0.227866	0.0422716	0.712	0.706	0.999989
IFT20	0.0626041	0.042266	0.885	0.829	0.999989
TBC1D20	0.181002	0.0422557	0.568	0.57	0.999989
AC004069.1	0.884591	0.0421854	0.072	0.04	0.999989
HHLA3	0.662398	0.0421536	0.173	0.158	0.999989
AC109347.1	0.77934	0.0421239	0.137	0.105	0.999989
AC079160.1	0.532064	0.0421005	0.252	0.209	0.999989
DGKH	0.183627	0.0420959	0.597	0.629	0.999989
FTCDNL1	0.768857	0.0420354	0.122	0.102	0.999989
AC013731.1	0.858172	0.041997	0.086	0.053	0.999989
CASTOR1	0.885375	0.041997	0.079	0.054	0.999989
SETD9	0.306015	0.0419367	0.381	0.393	0.999989
RNF41	0.261361	0.0419047	0.482	0.494	0.999989
PURPL	0.773419	0.0418617	0.137	0.103	0.999989
ZNF286A	0.0320395	0.0417867	0.942	0.928	0.999989
SSC5D	0.971548	0.0417595	0.036	0.006	0.999989
PPFIBP1	0.118371	0.0417237	0.806	0.817	0.999989
SETMAR	0.179264	0.0417237	0.683	0.635	0.999989
ZNF414	0.259005	0.0416644	0.475	0.433	0.999989
MRPS22	0.0901778	0.0416526	0.755	0.756	0.999989
DPH5	0.129704	0.0416505	0.691	0.68	0.999989
KLC4	0.338892	0.041643	0.388	0.357	0.999989
MRPS30-DT	0.76461	0.041609	0.144	0.133	0.999989
AL356512.1	0.931814	0.0415706	0.05	0.021	0.999989
TP53TG3D	0.806712	0.0415473	0.115	0.083	0.999989
INSM2	0.435115	0.0414713	0.504	0.531	0.999989
AC139491.3	0.795132	0.0414608	0.115	0.089	0.999989
NECAB2	0.506875	0.0414323	0.23	0.191	0.999989
VIPR2	0.905239	0.0413868	0.058	0.033	0.999989
ZNF587	0.546394	0.0413566	0.252	0.205	0.999989
DTNB	0.458666	0.0413487	0.259	0.252	0.999989
TMEM39B	0.278585	0.041324	0.46	0.42	0.999989
EBLN2	0.772713	0.0412912	0.129	0.103	0.999989
DISC1FP1	0.782684	0.0412912	0.129	0.1	0.999989
CCDC122	0.449762	0.0412744	0.309	0.303	0.999989
ACVR2A	0.488496	0.0412079	0.309	0.264	0.999989
AC012645.1	0.508627	0.0412079	0.237	0.223	0.999989
LRRC24	0.7603	0.0412079	0.137	0.106	0.999989
AGAP2	0.770667	0.0412079	0.122	0.108	0.999989
RASL11B	0.873228	0.0412079	0.079	0.047	0.999989
DUSP10	0.880996	0.0412079	0.058	0.048	0.999989
CYTH2	0.201684	0.0411572	0.604	0.523	0.999989
MIR600HG	0.860288	0.0411203	0.079	0.053	0.999989
AC022424.1	0.863952	0.0411203	0.079	0.052	0.999989
SETD2	0.225553	0.0410411	0.813	0.821	0.999989
FILIP1	0.836171	0.0409484	0.079	0.064	0.999989
KBTBD3	0.844218	0.0409484	0.086	0.063	0.999989
SETDB2	0.373313	0.0409001	0.374	0.377	0.999989
AC093297.2	0.815572	0.0408642	0.101	0.074	0.999989
AP003108.1	0.822363	0.0408642	0.094	0.071	0.999989
ZDHHC15	0.972347	0.0408403	0.029	0.007	0.999989
ETV4	0.981857	0.0408403	0.007	0.006	0.999989
ATXN1	0.383488	0.0408225	0.367	0.331	0.999989
AC092910.3	0.262861	0.040781	0.453	0.476	0.999989
AL133215.2	0.495315	0.040781	0.288	0.241	0.999989
C20orf194	0.562914	0.0407568	0.209	0.194	0.999989
GATD3B	0.230251	0.0407296	0.489	0.471	0.999989
N4BP3	0.805028	0.0406989	0.108	0.085	0.999989
ELF1	0.340424	0.0406641	0.374	0.385	0.999989
AC011477.2	0.936809	0.0406641	0.05	0.021	0.999989
CCNH	0.100327	0.0406241	0.827	0.784	0.999989
PTGES3L	0.372514	0.0405463	0.36	0.312	0.999989
TEX261	0.186988	0.0405351	0.597	0.598	0.999989
SLCO5A1	0.229304	0.0405318	0.532	0.553	0.999989
MAP3K10	0.669781	0.0405032	0.18	0.167	0.999989
AC011365.1	0.886025	0.0404087	0.065	0.041	0.999989
MYO1D	0.892464	0.0404087	0.065	0.04	0.999989
NOL3	0.239937	0.0403327	0.604	0.514	0.999989
DLC1	0.375688	0.0403258	0.568	0.542	0.999989
CRYZL1	0.17438	0.0403068	0.576	0.583	0.999989
NSUN6	0.268733	0.0402972	0.532	0.494	0.999989
NAP1L5	0.333201	0.0402848	0.338	0.364	0.999989
RAI2	0.643612	0.0402848	0.223	0.173	0.999989
AL139393.3	0.505756	0.0402531	0.288	0.282	0.999989
AC007497.1	0.86084	0.040244	0.086	0.055	0.999989
QSOX2	0.360613	0.040217	0.417	0.418	0.999989
MTHFR	0.637007	0.0401434	0.194	0.185	0.999989
ZNF570	0.367024	0.0401213	0.396	0.331	0.999989
DRAM2	0.34158	0.0401155	0.432	0.401	0.999989
UNC13D	0.728603	0.0400785	0.173	0.128	0.999989
OAZ2	0.081774	0.0400348	0.799	0.779	0.999989
CCDC84-DT	0.567674	0.0400052	0.237	0.199	0.999989
ZFP90	0.175483	0.0400052	0.655	0.67	0.999989
ZBTB7A	0.317396	0.0400052	0.518	0.51	0.999989
BTBD8	0.699512	0.0400052	0.165	0.132	0.999989
CNOT8	0.175227	0.0399648	0.647	0.608	0.999989
NAIP	0.287004	0.0399533	0.453	0.423	0.999989
RAP1GAP2	0.833451	0.0399276	0.101	0.075	0.999989
DIRAS2	0.817095	0.039851	0.108	0.075	0.999989
AC013287.1	0.954116	0.0398393	0.043	0.013	0.999989
LIN37	0.462162	0.0398153	0.324	0.276	0.999989
ZNF513	0.624288	0.0397905	0.187	0.159	0.999989
BRAF	0.211252	0.0397755	0.633	0.624	0.999989
MPND	0.277349	0.0397618	0.511	0.478	0.999989
MCU	0.478299	0.0397534	0.331	0.274	0.999989
LRRN3	0.0741335	0.0397528	0.993	0.962	0.999989
RAB6A	0.0745152	0.0397485	0.906	0.886	0.999989
WDR47	0.540111	0.039738	0.245	0.219	0.999989
PEX5	0.338012	0.0396697	0.41	0.382	0.999989
FGFRL1	0.366687	0.0396697	0.381	0.375	0.999989
MMP11	0.90455	0.0395991	0.058	0.035	0.999989
RAP2C-AS1	0.590371	0.0395834	0.187	0.169	0.999989
PRKACB	0.335133	0.0395282	0.511	0.49	0.999989
MDH1B	0.886505	0.0395211	0.065	0.043	0.999989
MAGEE1	0.565096	0.039516	0.209	0.184	0.999989
IL17RA	0.617809	0.039516	0.201	0.178	0.999989
USP3-AS1	0.883147	0.0394442	0.079	0.046	0.999989
C1orf35	0.0866839	0.0394302	0.871	0.798	0.999989
ELK4	0.379773	0.0394273	0.345	0.339	0.999989
AC004241.1	0.867194	0.0393684	0.086	0.054	0.999989
NSG2	0.886723	0.0393684	0.058	0.041	0.999989
PRSS23	0.494175	0.0393589	0.281	0.244	0.999989
ARL17B	0.693199	0.0393183	0.237	0.185	0.999989
EIF2D	0.22721	0.0393036	0.597	0.514	0.999989
AC002451.1	0.860663	0.0392935	0.072	0.062	0.999989
ZBTB47	0.836012	0.0392196	0.086	0.067	0.999989
PSPN	0.842219	0.0392196	0.094	0.069	0.999989
AC067852.3	0.687564	0.0392039	0.173	0.142	0.999989
IGF2R	0.198387	0.0391011	0.82	0.813	0.999989
VIP	0.979256	0.0390807	0.014	0.001	0.999989
AC104561.1	0.979256	0.0390807	0.029	0.001	0.999989
LINC01518	0.844159	0.0390747	0.086	0.081	0.999989
ATP6AP1L	0.623465	0.0390652	0.23	0.207	0.999989
ZSWIM4	0.661384	0.0390036	0.18	0.156	0.999989
AC083806.3	0.968625	0.0390036	0.036	0.008	0.999989
DPP8	0.198572	0.0389639	0.554	0.569	0.999989
ZNF75A	0.200871	0.0389621	0.612	0.547	0.999989
CERKL	0.783403	0.0389335	0.122	0.09	0.999989
AL157936.1	0.954027	0.0389277	0.043	0.015	0.999989
GAS2L3	0.682878	0.0389208	0.345	0.35	0.999989
CUZD1	0.920632	0.0387789	0.05	0.029	0.999989
LY6G5B	0.47524	0.0386484	0.281	0.255	0.999989
LAMC1	0.268984	0.0386406	0.568	0.539	0.999989
AC115282.2	0.89202	0.0386341	0.072	0.041	0.999989
PREP	0.32455	0.0386239	0.511	0.528	0.999989
PRAG1	0.61712	0.0385632	0.23	0.185	0.999989
TMEM161B-AS1	0.100879	0.038529	0.842	0.809	0.999989
ZNF189	0.495015	0.0384793	0.295	0.265	0.999989
POLH	0.510881	0.0384793	0.245	0.25	0.999989
KIF1C	0.308797	0.0384003	0.583	0.568	0.999989
VANGL2	0.288354	0.0383334	0.432	0.436	0.999989
AC008771.1	0.570165	0.038327	0.216	0.212	0.999989
AC105389.3	0.668377	0.038327	0.216	0.198	0.999989
RNF112	0.424755	0.0383155	0.317	0.274	0.999989
TGFB1	0.363585	0.0383078	0.511	0.521	0.999989
ST3GAL3	0.440447	0.0382554	0.345	0.331	0.999989
SGSH	0.82229	0.0382223	0.101	0.077	0.999989
AL592295.5	0.852863	0.0382223	0.072	0.08	0.999989
GLYCTK-AS1	0.980667	0.0381567	0.029	0.002	0.999989
TMEM245	0.133947	0.0381567	0.791	0.747	0.999989
TBX20	0.499692	0.0381049	0.317	0.3	0.999989
GPR171	0.958624	0.0380862	0.036	0.009	0.999989
AC233992.3	0.964031	0.0380862	0.036	0.009	0.999989
RPRD1B	0.132692	0.0380792	0.734	0.775	0.999989
KLLN	0.948136	0.0380166	0.043	0.015	0.999989
TUNAR	0.950206	0.0380166	0.036	0.015	0.999989
AC020917.3	0.950292	0.0380166	0.036	0.016	0.999989
FALEC	0.754419	0.0379651	0.137	0.105	0.999989
SLC24A5	0.936295	0.037948	0.05	0.022	0.999989
CEP164	0.403261	0.0379183	0.403	0.37	0.999989
AC006480.2	0.767988	0.0379028	0.122	0.106	0.999989
LRRTM2	0.923113	0.0378803	0.036	0.027	0.999989
ARL15	0.575341	0.0378648	0.216	0.192	0.999989
ZNF567	0.303596	0.0378448	0.482	0.425	0.999989
PITPNC1	0.217921	0.0378325	0.647	0.582	0.999989
ASB6	0.446515	0.0378047	0.331	0.325	0.999989
FGD4	0.211656	0.0377805	0.619	0.605	0.999989
ARHGAP1	0.475793	0.037729	0.309	0.269	0.999989
CAPS2	0.703705	0.0377205	0.151	0.128	0.999989
AC135050.6	0.546279	0.0376976	0.23	0.21	0.999989
LINC01341	0.859051	0.0376186	0.079	0.057	0.999989
SCRN3	0.256533	0.0375833	0.525	0.482	0.999989
AC027237.3	0.847679	0.0374929	0.094	0.068	0.999989
CEPT1	0.417371	0.0374763	0.345	0.354	0.999989
COPB1	0.0513983	0.037465	0.906	0.892	0.999989
RNF11	0.314974	0.0374312	0.482	0.409	0.999989
ARMCX2	0.839598	0.0374312	0.094	0.07	0.999989
ADGRD1	0.81763	0.0373704	0.108	0.08	0.999989
ZBTB7B	0.84034	0.0373704	0.094	0.083	0.999989
ZNF726	0.367733	0.0373066	0.388	0.416	0.999989
CCZ1B	0.217973	0.0372915	0.619	0.554	0.999989
PTPRK	0.422263	0.0372372	0.482	0.474	0.999989
WBP4	0.10234	0.0372334	0.813	0.799	0.999989
MARK1	0.349688	0.0371693	0.374	0.37	0.999989
AC106782.5	0.965779	0.0371693	0.036	0.009	0.999989
AC246817.1	0.627851	0.0371061	0.23	0.18	0.999989
ENTPD7	0.468939	0.037082	0.317	0.268	0.999989
INO80D	0.254518	0.0370615	0.626	0.604	0.999989
TMEM108	0.66072	0.0370541	0.216	0.189	0.999989
AC068282.1	0.932265	0.0370438	0.043	0.023	0.999989
PRC1-AS1	0.935402	0.0370438	0.029	0.023	0.999989
CLDN12	0.464273	0.0370342	0.309	0.273	0.999989
ZNF226	0.436028	0.0370173	0.345	0.326	0.999989
MAK	0.915742	0.0369823	0.05	0.029	0.999989
TPPP	0.918121	0.0369823	0.058	0.029	0.999989
ZNF566	0.29129	0.0369687	0.518	0.523	0.999989
FIP1L1	0.0679786	0.0369656	0.899	0.849	0.999989
WIPF1	0.60522	0.0369518	0.216	0.196	0.999989
SOS1-IT1	0.908644	0.0369216	0.065	0.037	0.999989
CHKB-DT	0.254354	0.0368723	0.511	0.497	0.999989
RHBDF1	0.895839	0.0368618	0.065	0.044	0.999989
AC106897.1	0.87748	0.0368027	0.058	0.05	0.999989
AC093788.1	0.881631	0.0368027	0.065	0.047	0.999989
TBC1D22B	0.681817	0.0368027	0.158	0.144	0.999989
AC048344.4	0.68449	0.0368027	0.173	0.139	0.999989
SCML1	0.221283	0.0367784	0.705	0.679	0.999989
DNAJC5	0.347774	0.0367638	0.432	0.423	0.999989
ALAD	0.438834	0.0367578	0.317	0.301	0.999989
FAM183A	0.652201	0.0366974	0.173	0.148	0.999989
AC009120.5	0.850197	0.036687	0.094	0.062	0.999989
AL162713.1	0.865422	0.036687	0.079	0.064	0.999989
QRICH1	0.320095	0.036687	0.46	0.428	0.999989
AC011451.3	0.835762	0.0366303	0.101	0.072	0.999989
KAT2B	0.691334	0.0365945	0.194	0.16	0.999989
NCSTN	0.324074	0.0365743	0.475	0.437	0.999989
ZNF281	0.142383	0.0365635	0.863	0.823	0.999989
AC005261.1	0.365298	0.0365534	0.475	0.469	0.999989
SPICE1	0.448422	0.036519	0.41	0.378	0.999989
AC008969.1	0.402035	0.0364644	0.496	0.415	0.999989
BEX2	0.813877	0.0364106	0.094	0.083	0.999989
RANBP17	0.204714	0.0363909	0.64	0.615	0.999989
RALGAPB	0.20169	0.0363839	0.669	0.652	0.999989
AC244153.1	0.80912	0.0363574	0.115	0.096	0.999989
MEIS1-AS2	0.465531	0.0363398	0.295	0.26	0.999989
LINC01844	0.980115	0.0363107	0.029	0.003	0.999989
AC012368.1	0.766492	0.0363049	0.129	0.108	0.999989
ELMO1	0.588686	0.0363001	0.209	0.198	0.999989
ANKRD42	0.634845	0.0363001	0.223	0.186	0.999989
STT3A	0.338272	0.036253	0.41	0.417	0.999989
AC008280.3	0.962532	0.036253	0.036	0.01	0.999989
AC103810.2	0.965532	0.036253	0.036	0.01	0.999989
GAS6-AS1	0.94663	0.0361962	0.036	0.017	0.999989
MED14OS	0.948418	0.0361962	0.036	0.017	0.999989
AL023803.1	0.950327	0.0361962	0.043	0.015	0.999989
CADM2	0.787094	0.0361013	0.101	0.108	0.999989
RPN1	0.121097	0.0360923	0.755	0.71	0.999989
RNASEH2B-AS1	0.919005	0.0360848	0.043	0.031	0.999989
TTC25	0.76051	0.036052	0.151	0.13	0.999989
AC130343.2	0.90518	0.0360302	0.065	0.037	0.999989
DEPTOR	0.879949	0.0359233	0.072	0.049	0.999989
PCDHA12	0.651696	0.0359075	0.173	0.15	0.999989
AC103691.1	0.686388	0.0359075	0.18	0.153	0.999989
RAB38	0.545976	0.0358946	0.245	0.237	0.999989
LINC01886	0.879282	0.0358709	0.086	0.053	0.999989
DUSP8	0.881112	0.0358709	0.065	0.047	0.999989
ADIRF-AS1	0.85078	0.0358192	0.094	0.062	0.999989
AL450326.1	0.82829	0.0357178	0.108	0.072	0.999989
AL627309.5	0.849608	0.0357178	0.101	0.077	0.999989
FKBP7	0.232116	0.0356282	0.633	0.572	0.999989
AC007996.1	0.798716	0.035619	0.122	0.089	0.999989
LUCAT1	0.847584	0.035619	0.094	0.081	0.999989
HIST1H2BG	0.427038	0.0355826	0.36	0.333	0.999989
SGTB	0.241879	0.0355323	0.532	0.532	0.999989
AL024507.2	0.819221	0.0355227	0.115	0.101	0.999989
SLC25A16	0.413841	0.0355109	0.381	0.352	0.999989
KLHL3	0.549621	0.0355038	0.237	0.207	0.999989
ZNF581	0.231518	0.0354256	0.511	0.453	0.999989
FCN1	0.960717	0.0353373	0.029	0.011	0.999989
LINC00636	0.965475	0.0353373	0.029	0.01	0.999989
AL031280.1	0.965522	0.0353373	0.036	0.01	0.999989
KRT8	0.97113	0.0353373	0.014	0.01	0.999989
ADGRG1	0.727155	0.0352924	0.158	0.129	0.999989
BAIAP2L1	0.946135	0.0352868	0.043	0.017	0.999989
SLC23A2	0.549855	0.0352568	0.273	0.23	0.999989
PNCK	0.936724	0.035237	0.043	0.024	0.999989
PPP1R37	0.435741	0.0351923	0.338	0.321	0.999989
ZNF738	0.103568	0.035157	0.784	0.789	0.999989
AL133523.1	0.903017	0.0351394	0.065	0.038	0.999989
AC012073.1	0.907501	0.0351394	0.065	0.038	0.999989
ATXN8OS	0.889361	0.0350916	0.065	0.045	0.999989
PGGT1B	0.208623	0.0350548	0.719	0.668	0.999989
ATF7IP	0.106425	0.0350283	0.906	0.853	0.999989
AL355574.1	0.414231	0.035019	0.381	0.348	0.999989
ZDHHC9	0.496972	0.035019	0.36	0.336	0.999989
NRN1	0.654363	0.0349927	0.173	0.161	0.999989
PAPOLB	0.869189	0.0349519	0.094	0.064	0.999989
RUSC1-AS1	0.869286	0.0349519	0.086	0.063	0.999989
ANO10	0.649446	0.0349519	0.216	0.178	0.999989
AC009403.1	0.332902	0.0349216	0.424	0.432	0.999989
PRR5L	0.872931	0.0349066	0.079	0.071	0.999989
KIAA1958	0.131888	0.0348862	0.827	0.783	0.999989
QTRT1	0.227525	0.0348492	0.59	0.554	0.999989
TMEM44-AS1	0.314263	0.0348324	0.496	0.44	0.999989
MED18	0.484559	0.0348089	0.309	0.287	0.999989
SREBF1	0.309511	0.0348031	0.46	0.443	0.999989
RELL1	0.546262	0.0347934	0.216	0.199	0.999989
FSTL1	0.331854	0.0347584	0.396	0.371	0.999989
MAPK3	0.206088	0.0347007	0.612	0.544	0.999989
SRPRA	0.252536	0.0346765	0.583	0.576	0.999989
AL137802.2	0.543721	0.034642	0.245	0.217	0.999989
STAT6	0.582895	0.0346052	0.252	0.216	0.999989
LARS2	0.585261	0.0346052	0.245	0.227	0.999989
LRRC4	0.700549	0.0346052	0.201	0.216	0.999989
RHBDL3	0.759963	0.0345238	0.151	0.118	0.999989
SSPN	0.770952	0.0345238	0.144	0.112	0.999989
GSKIP	0.441846	0.0345078	0.36	0.338	0.999989
CYTH3	0.606373	0.0344972	0.216	0.231	0.999989
AL356804.1	0.981814	0.034467	0.029	0.004	0.999989
AC233280.1	0.517416	0.034462	0.259	0.246	0.999989
AC008278.2	0.725684	0.0344445	0.151	0.135	0.999989
AC007179.1	0.954902	0.0344222	0.036	0.011	0.999989
FO704657.1	0.9611	0.0344222	0.036	0.012	0.999989
C9orf153	0.946406	0.034378	0.043	0.017	0.999989
TMEM248	0.175224	0.0343671	0.683	0.693	0.999989
ZNF160	0.545525	0.0343586	0.252	0.26	0.999989
AC027271.1	0.929517	0.0343345	0.05	0.026	0.999989
AC092849.3	0.930022	0.0343345	0.043	0.025	0.999989
AC007620.2	0.935667	0.0343345	0.05	0.025	0.999989
SERPINH1	0.29959	0.0343316	0.669	0.618	0.999989
DNAJB5	0.667542	0.0343291	0.194	0.151	0.999989
SLC35D1	0.694848	0.0343291	0.18	0.155	0.999989
UBE2QL1	0.458469	0.0342915	0.295	0.264	0.999989
LRRC73	0.913461	0.0342491	0.043	0.039	0.999989
DET1	0.434329	0.0342032	0.403	0.368	0.999989
AC024257.3	0.876347	0.0341661	0.079	0.053	0.999989
HBEGF	0.887008	0.0341661	0.072	0.046	0.999989
MCTS1	0.0532926	0.0341615	0.928	0.904	0.999989
NCKAP5L	0.389204	0.0341456	0.396	0.372	0.999989
SEMA4B	0.872462	0.0341254	0.086	0.058	0.999989
ZNF528	0.663831	0.0341102	0.223	0.184	0.999989
ZNF841	0.842081	0.0340064	0.101	0.078	0.999989
DUSP7	0.846144	0.0340064	0.101	0.08	0.999989
EWSAT1	0.851794	0.0340064	0.086	0.075	0.999989
NPY	0.854113	0.0339678	0.058	0.065	0.999989
PCDHGA8	0.798314	0.033892	0.108	0.093	0.999989
ZNF554	0.798983	0.033892	0.115	0.096	0.999989
NCALD	0.800582	0.033892	0.129	0.096	0.999989
CSNK1G3	0.0996018	0.0338786	0.899	0.88	0.999989
NAAA	0.412822	0.033859	0.345	0.314	0.999989
RCL1	0.416167	0.0338304	0.345	0.339	0.999989
NDFIP1	0.0855591	0.0338265	0.914	0.854	0.999989
CAMKMT	0.316172	0.0338218	0.439	0.414	0.999989
CTSC	0.00879869	0.0337921	0.993	0.985	0.999989
SIAH1	0.159601	0.0337462	0.748	0.764	0.999989
TEAD2	0.203832	0.0337462	0.691	0.647	0.999989
AC010531.6	0.782059	0.0337462	0.144	0.116	0.999989
FAIM2	0.0765594	0.0337139	0.899	0.857	0.999989
RAB3D	0.721004	0.0337108	0.137	0.13	0.999989
CPT1C	0.532893	0.0336846	0.302	0.253	0.999989
MEIS1	0.1422	0.0336779	0.82	0.79	0.999989
AC092828.1	0.763864	0.0336759	0.151	0.127	0.999989
ZNF436-AS1	0.525345	0.0336543	0.288	0.255	0.999989
RASL11A	0.735234	0.0336415	0.165	0.139	0.999989
FAM161B	0.719257	0.0335737	0.165	0.147	0.999989
CSF2RA	0.979653	0.033546	0.029	0.005	0.999989
AC139100.1	0.9821	0.033546	0.029	0.005	0.999989
AL021308.1	0.959743	0.0335077	0.036	0.012	0.999989
AC115220.1	0.960277	0.0335077	0.036	0.012	0.999989
AC008079.1	0.960334	0.0335077	0.036	0.012	0.999989
AL031666.2	0.96089	0.0335077	0.036	0.012	0.999989
ATP2A1-AS1	0.691106	0.0335077	0.18	0.156	0.999989
ARHGEF19	0.633931	0.0334752	0.18	0.171	0.999989
SPRED3	0.947239	0.0334698	0.043	0.018	0.999989
ACTG2	0.947813	0.0334698	0.043	0.017	0.999989
SLC7A14	0.94829	0.0334698	0.036	0.017	0.999989
HSD17B11	0.120037	0.0334371	0.777	0.768	0.999989
FOLH1	0.93477	0.0334325	0.05	0.024	0.999989
AL031714.1	0.918604	0.0333957	0.058	0.031	0.999989
FAM153A	0.919611	0.0333957	0.058	0.032	0.999989
AC140912.1	0.92783	0.0333957	0.058	0.028	0.999989
AC243830.1	0.913504	0.0333594	0.058	0.038	0.999989
CRACR2B	0.29413	0.0333307	0.468	0.467	0.999989
SLC1A2	0.287973	0.0332882	0.619	0.588	0.999989
BEST1	0.880385	0.0332882	0.065	0.052	0.999989
AC078909.2	0.881721	0.0332882	0.079	0.051	0.999989
SHISAL2B	0.882478	0.0332882	0.065	0.05	0.999989
KCTD11	0.884653	0.0332882	0.072	0.053	0.999989
ARRDC4	0.887852	0.0332882	0.072	0.052	0.999989
DEPDC7	0.865934	0.0332534	0.079	0.06	0.999989
PACS2	0.398961	0.0332361	0.36	0.326	0.999989
B4GALT3	0.139106	0.0332141	0.727	0.723	0.999989
IRF2	0.556695	0.0331706	0.259	0.219	0.999989
SNHG19	0.204063	0.0331682	0.683	0.615	0.999989
ZNF175	0.834342	0.0331515	0.108	0.079	0.999989
ZFPM1	0.4414	0.0331349	0.36	0.323	0.999989
C2orf49	0.19709	0.0331349	0.691	0.641	0.999989
PHF21B	0.649733	0.0330857	0.187	0.209	0.999989
LINC00824	0.810166	0.0330857	0.122	0.09	0.999989
SEC11C	0.0315204	0.0330702	0.95	0.906	0.999989
MORF4L2-AS1	0.545655	0.0330581	0.23	0.237	0.999989
PLS1	0.826561	0.0330535	0.115	0.097	0.999989
SNAP25	0.541645	0.0330307	0.237	0.21	0.999989
AL080317.2	0.800134	0.0330217	0.115	0.102	0.999989
C2CD5	0.320413	0.0330159	0.612	0.597	0.999989
KREMEN1	0.512594	0.0330007	0.403	0.427	0.999989
BBS7	0.224638	0.0329902	0.626	0.537	0.999989
SWSAP1	0.463559	0.0329769	0.281	0.261	0.999989
RPS6KA4	0.744038	0.0329592	0.144	0.117	0.999989
AC021321.1	0.791071	0.0329592	0.137	0.112	0.999989
AC005838.2	0.758722	0.0329285	0.144	0.122	0.999989
AC111182.1	0.76796	0.0329285	0.151	0.117	0.999989
MTSS1	0.712421	0.0328388	0.144	0.133	0.999989
KLHL15	0.739251	0.0328388	0.173	0.137	0.999989
L3MBTL1	0.452865	0.0328221	0.273	0.288	0.999989
TMEM42	0.450305	0.0327973	0.317	0.289	0.999989
TXNDC16	0.482061	0.0327727	0.295	0.292	0.999989
MAPK8IP1	0.435834	0.0327483	0.317	0.287	0.999989
PCDHGA3	0.421647	0.0327004	0.338	0.3	0.999989
MBTPS2	0.466544	0.0326826	0.439	0.416	0.999989
PEF1	0.164618	0.0326418	0.705	0.686	0.999989
C3orf67	0.636391	0.0326418	0.201	0.178	0.999989
RGS14	0.673843	0.0326418	0.173	0.183	0.999989
AC022306.3	0.977639	0.0326256	0.029	0.006	0.999989
AC021504.1	0.980854	0.0326256	0.014	0.006	0.999989
HCG25	0.670287	0.0326149	0.194	0.173	0.999989
YAE1	0.123446	0.0326108	0.799	0.75	0.999989
AKR1C2	0.961235	0.0325937	0.029	0.013	0.999989
HDAC2-AS2	0.963231	0.0325937	0.036	0.012	0.999989
MOB1B	0.360014	0.0325818	0.468	0.442	0.999989
CCDC87	0.943963	0.0325622	0.043	0.02	0.999989
AL122023.1	0.945388	0.0325622	0.043	0.019	0.999989
AC106038.1	0.946785	0.0325622	0.036	0.019	0.999989
AC091965.4	0.948041	0.0325622	0.043	0.02	0.999989
CIART	0.69719	0.0325106	0.209	0.192	0.999989
PEX16	0.268056	0.0325106	0.525	0.536	0.999989
FMR1-IT1	0.91648	0.0325005	0.058	0.034	0.999989
KCNIP4	0.920407	0.0325005	0.058	0.031	0.999989
IZUMO4	0.922544	0.0325005	0.05	0.033	0.999989
ZNF322	0.0614863	0.0324987	0.942	0.861	0.999989
AL136146.2	0.908628	0.0324702	0.065	0.039	0.999989
MAFF	0.912917	0.0324702	0.058	0.039	0.999989
PINK1	0.425205	0.0324531	0.388	0.344	0.999989
ZNF33A	0.0960011	0.0324191	0.871	0.856	0.999989
AP006333.2	0.886459	0.032411	0.079	0.051	0.999989
INTS6-AS1	0.551904	0.0323867	0.252	0.235	0.999989
PRNP	0.881922	0.0323819	0.065	0.058	0.999989
AC084882.1	0.861751	0.0323533	0.086	0.068	0.999989
CCDC88A	0.0993846	0.0323426	1	0.981	0.999989
CROT	0.589256	0.0323391	0.259	0.235	0.999989
AFDN-DT	0.860746	0.032325	0.094	0.069	0.999989
LPAR1	0.655466	0.0322925	0.259	0.244	0.999989
SERTAD1	0.843682	0.0322695	0.086	0.081	0.999989
PDE3A	0.829016	0.0322423	0.101	0.086	0.999989
NOA1	0.262884	0.0322244	0.597	0.584	0.999989
CKMT1A	0.798822	0.0321889	0.122	0.103	0.999989
IQCH	0.806321	0.0321628	0.129	0.111	0.999989
LINC00294	0.607238	0.0321584	0.281	0.269	0.999989
IQCD	0.766891	0.0321369	0.129	0.119	0.999989
RIPK1	0.514664	0.0320945	0.317	0.278	0.999989
SRGAP2C	0.442362	0.0320648	0.367	0.384	0.999989
NEPRO	0.182296	0.0320489	0.705	0.678	0.999989
ARMCX5	0.43522	0.0320326	0.345	0.303	0.999989
RDH10	0.513182	0.0320124	0.324	0.3	0.999989
B9D2	0.421847	0.0319725	0.345	0.314	0.999989
AC093525.4	0.704757	0.0318725	0.194	0.174	0.999989
ZNF124	0.25212	0.0317448	0.597	0.583	0.999989
THEM4	0.249651	0.0317317	0.604	0.572	0.999989
NEUROD1	0.731883	0.0317317	0.374	0.31	0.999989
ATXN7L3B	0.00809621	0.0317304	1	0.986	0.999989
GEMIN4	0.302448	0.0317095	0.504	0.492	0.999989
AC087683.2	0.978156	0.0317058	0.022	0.006	0.999989
AC022211.1	0.978296	0.0317058	0.029	0.006	0.999989
ROR1	0.591059	0.0317007	0.245	0.225	0.999989
HECTD4	0.227991	0.0316803	0.806	0.737	0.999989
ERC2-IT1	0.959307	0.0316803	0.036	0.013	0.999989
CDC42-IT1	0.959895	0.0316803	0.036	0.013	0.999989
AL161945.1	0.965426	0.0316803	0.014	0.012	0.999989
ARTN	0.943229	0.0316551	0.043	0.021	0.999989
AL162718.3	0.945938	0.0316551	0.043	0.02	0.999989
CEP97	0.338116	0.0316303	0.597	0.591	0.999989
PNRC1	0.0335873	0.0316252	0.971	0.962	0.999989
AC055822.1	0.928768	0.0316058	0.05	0.033	0.999989
ELMOD1	0.903857	0.0315816	0.065	0.04	0.999989
DCAF12L2	0.912346	0.0315816	0.05	0.039	0.999989
C5	0.682547	0.0315816	0.266	0.251	0.999989
AC027682.1	0.904053	0.0315577	0.072	0.046	0.999989
EML4	0.130418	0.0315446	0.921	0.92	0.999989
C4orf50	0.883687	0.0315342	0.065	0.052	0.999989
AP000692.2	0.895055	0.0315342	0.065	0.05	0.999989
AC021188.1	0.87534	0.031511	0.086	0.06	0.999989
TMEM91	0.883752	0.031511	0.086	0.058	0.999989
FN3K	0.48604	0.0315064	0.295	0.269	0.999989
AC006112.1	0.859718	0.0314881	0.094	0.064	0.999989
ADAM11	0.860383	0.0314655	0.094	0.073	0.999989
AC079915.1	0.842869	0.0314431	0.101	0.077	0.999989
PIDD1	0.493096	0.0313994	0.281	0.294	0.999989
PDGFD	0.829176	0.0313994	0.101	0.089	0.999989
DBR1	0.363615	0.031385	0.417	0.456	0.999989
AL008729.2	0.836601	0.0313779	0.115	0.094	0.999989
AC139887.4	0.855393	0.0313567	0.101	0.099	0.999989
TMX4	0.169626	0.0313358	0.799	0.808	0.999989
RHBG	0.264054	0.0312745	0.532	0.462	0.999989
PROS1	0.774364	0.0312546	0.144	0.133	0.999989
AL031432.4	0.732035	0.031235	0.158	0.139	0.999989
RNF19B	0.788199	0.031235	0.151	0.143	0.999989
METTL2B	0.0629089	0.0311993	0.921	0.872	0.999989
PITRM1	0.339225	0.0311837	0.482	0.498	0.999989
CPNE8-AS1	0.683407	0.0311774	0.18	0.157	0.999989
SLC37A3	0.486097	0.0311586	0.374	0.348	0.999989
PRR4	0.680635	0.0311401	0.194	0.171	0.999989
CCDC174	0.229151	0.0311166	0.619	0.609	0.999989
KDSR	0.283931	0.0311097	0.482	0.527	0.999989
PLD5	0.721853	0.0311037	0.158	0.169	0.999989
CA5B	0.637662	0.0310858	0.194	0.183	0.999989
ZBTB22	0.637667	0.0310682	0.173	0.183	0.999989
DDX11-AS1	0.621141	0.0310334	0.209	0.195	0.999989
ERC1	0.191366	0.0309696	0.755	0.79	0.999989
LINC01003	0.124715	0.03095	0.791	0.73	0.999989
GVQW3	0.136791	0.0309435	0.835	0.808	0.999989
SESN1	0.534125	0.0309021	0.273	0.244	0.999989
DOK1	0.358997	0.0308865	0.439	0.434	0.999989
SATB1	0.0464805	0.0308784	0.971	0.953	0.999989
LINC02609	0.501259	0.0308711	0.309	0.25	0.999989
NEXN	0.675656	0.0308711	0.237	0.219	0.999989
FAN1	0.320132	0.0307963	0.583	0.58	0.999989
ACSBG1	0.975651	0.0307866	0.029	0.007	0.999989
CYP7B1	0.942604	0.0307486	0.043	0.021	0.999989
SPRN	0.942732	0.0307486	0.043	0.021	0.999989
AL034348.1	0.944357	0.0307486	0.043	0.02	0.999989
ANXA2R	0.945137	0.0307486	0.036	0.02	0.999989
SRRM5	0.946318	0.0307486	0.029	0.021	0.999989
AL162586.1	0.947033	0.0307486	0.043	0.02	0.999989
AL353804.1	0.929992	0.03073	0.05	0.028	0.999989
ZNF563	0.930619	0.03073	0.05	0.028	0.999989
TNFRSF4	0.937225	0.03073	0.043	0.025	0.999989
LINC01503	0.916737	0.0307116	0.058	0.035	0.999989
LINC01771	0.905678	0.0306935	0.058	0.042	0.999989
KCNK5	0.909851	0.0306935	0.058	0.041	0.999989
CYP2E1	0.901851	0.0306756	0.072	0.046	0.999989
CARMIL3	0.857429	0.0306234	0.086	0.068	0.999989
ZNF710-AS1	0.858192	0.0306234	0.079	0.068	0.999989
SFXN3	0.861649	0.0306234	0.086	0.065	0.999989
LINC00470	0.852387	0.0306065	0.086	0.071	0.999989
CDKN2B-AS1	0.823716	0.0305569	0.101	0.092	0.999989
OSBPL5	0.784902	0.0305093	0.101	0.105	0.999989
CNNM4	0.804693	0.0305093	0.115	0.11	0.999989
AC144521.1	0.769534	0.0304484	0.158	0.132	0.999989
PANX2	0.813448	0.0304484	0.137	0.13	0.999989
LRRC57	0.31976	0.0304278	0.604	0.559	0.999989
AC090578.1	0.744346	0.0304191	0.158	0.146	0.999989
LACTB2	0.311464	0.0303765	0.54	0.57	0.999989
AC023509.3	0.67083	0.0303626	0.209	0.167	0.999989
SLC40A1	0.676595	0.0303626	0.209	0.165	0.999989
BRD8	0.123383	0.0303398	0.849	0.835	0.999989
TDRP	0.664187	0.0303219	0.201	0.183	0.999989
CRTC2	0.610338	0.0302956	0.23	0.196	0.999989
MOSPD1	0.337199	0.0302572	0.424	0.461	0.999989
HDHD2	0.232896	0.0301702	0.64	0.653	0.999989
VPS39	0.543681	0.0301381	0.288	0.263	0.999989
LINC01535	0.567531	0.0301269	0.288	0.268	0.999989
ANKRD36B	0.558431	0.0300726	0.302	0.289	0.999989
AL109615.4	0.53263	0.0300414	0.317	0.296	0.999989
ARL8B	0.166675	0.0300261	0.791	0.774	0.999989
CD46	0.0607381	0.029995	0.921	0.879	0.999989
JARID2	0.076732	0.0299891	0.978	0.956	0.999989
SRC	0.502437	0.0299625	0.345	0.341	0.999989
ZBTB14	0.495213	0.0299346	0.345	0.35	0.999989
DNAL4	0.397349	0.0298809	0.353	0.367	0.999989
SLC5A6	0.392418	0.0298723	0.381	0.371	0.999989
LINC02601	0.973654	0.029868	0.029	0.008	0.999989
AC027575.2	0.973863	0.029868	0.029	0.008	0.999989
AC005609.5	0.974116	0.029868	0.029	0.008	0.999989
SOHLH2	0.974477	0.029868	0.029	0.008	0.999989
UBL7	0.148942	0.0298553	0.755	0.727	0.999989
PNMT	0.9581	0.0298553	0.036	0.014	0.999989
SLC35D3	0.959157	0.0298553	0.036	0.014	0.999989
AC005009.2	0.961702	0.0298553	0.029	0.014	0.999989
ADAMTS13	0.96192	0.0298553	0.029	0.014	0.999989
AC018761.2	0.942748	0.0298427	0.043	0.022	0.999989
MEF2B	0.943043	0.0298427	0.043	0.022	0.999989
EAF1-AS1	0.944	0.0298427	0.043	0.021	0.999989
AC073611.1	0.944571	0.0298427	0.043	0.022	0.999989
UNC5B-AS1	0.945523	0.0298427	0.043	0.021	0.999989
AC025423.1	0.947022	0.0298427	0.043	0.021	0.999989
INCA1	0.930153	0.0298303	0.05	0.028	0.999989
MMAA	0.931701	0.0298303	0.05	0.027	0.999989
JAG1	0.92039	0.029818	0.043	0.034	0.999989
AC002553.2	0.921213	0.029818	0.05	0.033	0.999989
DEF6	0.923312	0.029818	0.058	0.035	0.999989
Z83843.1	0.422344	0.029814	0.424	0.387	0.999989
HEXA-AS1	0.910784	0.029806	0.065	0.04	0.999989
AC013400.1	0.914427	0.029806	0.065	0.042	0.999989
ITGB4	0.894003	0.0297941	0.072	0.047	0.999989
PTPRN	0.905771	0.0297941	0.065	0.04	0.999989
PXDN	0.4622	0.0297823	0.41	0.404	0.999989
NRN1L	0.904619	0.0297823	0.065	0.051	0.999989
USP42	0.248617	0.0297765	0.633	0.631	0.999989
AC104073.4	0.879496	0.0297707	0.079	0.059	0.999989
HEY1	0.893586	0.0297707	0.086	0.053	0.999989
BCLAF3	0.346356	0.0297669	0.475	0.42	0.999989
SLC4A5	0.88006	0.0297593	0.079	0.065	0.999989
DNAH14	0.436866	0.0297517	0.46	0.418	0.999989
AC114980.1	0.872359	0.029748	0.079	0.07	0.999989
HECW1-IT1	0.864746	0.0297368	0.094	0.076	0.999989
AC090559.2	0.858134	0.0297258	0.101	0.087	0.999989
COPS2	0.0777166	0.0297212	0.921	0.901	0.999989
ZNF774	0.811294	0.0296937	0.129	0.101	0.999989
GPR153	0.784611	0.0296832	0.137	0.111	0.999989
LOH12CR2	0.791866	0.0296832	0.129	0.104	0.999989
RABL2B	0.384317	0.0296797	0.446	0.461	0.999989
AL034550.2	0.757679	0.0296627	0.151	0.123	0.999989
AC096733.2	0.779143	0.0296627	0.144	0.121	0.999989
RNF149	0.318293	0.0296394	0.525	0.48	0.999989
ZNF629	0.387354	0.0296394	0.504	0.49	0.999989
SLC36A1	0.722768	0.0296231	0.158	0.15	0.999989
SYNJ2	0.724295	0.0296231	0.18	0.144	0.999989
GP1BB	0.708123	0.0296136	0.173	0.147	0.999989
UBR4	0.238788	0.0295994	0.691	0.664	0.999989
EFNA2	0.734169	0.0295947	0.18	0.153	0.999989
MCRIP2	0.131462	0.0295628	0.748	0.668	0.999989
UNC45A	0.277941	0.0295525	0.547	0.545	0.999989
PRDM15	0.624167	0.0295408	0.201	0.193	0.999989
ZYX	0.289765	0.0295014	0.54	0.515	0.999989
AL354740.1	0.570292	0.0294666	0.237	0.246	0.999989
SEMA5B	0.562008	0.0294285	0.273	0.251	0.999989
AC004943.2	0.652899	0.0294285	0.273	0.255	0.999989
CHRNB4	0.50449	0.0294211	0.309	0.271	0.999989
AL691432.2	0.496554	0.0294138	0.302	0.271	0.999989
AC012184.3	0.463046	0.0294065	0.281	0.284	0.999989
ABCA3	0.451563	0.0293513	0.295	0.312	0.999989
DVL1	0.415448	0.0292531	0.41	0.39	0.999989
ARPIN	0.417869	0.0292531	0.36	0.371	0.999989
TENT2	0.47194	0.0292418	0.432	0.389	0.999989
LINC02802	0.2049	0.0292253	0.878	0.886	0.999989
TCF7	0.360005	0.0291936	0.432	0.412	0.999989
LINC01963	0.415427	0.0291636	0.424	0.431	0.999989
DHX35	0.367252	0.0290992	0.489	0.477	0.999989
IL11RA	0.311747	0.0290379	0.532	0.507	0.999989
PTCH1	0.290664	0.0289937	0.561	0.549	0.999989
MBNL2	0.429645	0.0289902	0.547	0.545	0.999989
LINC01340	0.98247	0.0289564	0.022	0.001	0.999989
AL121894.2	0.98247	0.0289564	0.022	0.001	0.999989
AC010761.2	0.98247	0.0289564	0.014	0.001	0.999989
AC006525.1	0.971812	0.02895	0.029	0.008	0.999989
CLEC4A	0.972296	0.02895	0.029	0.008	0.999989
AC022167.4	0.974669	0.02895	0.029	0.008	0.999989
LGR5	0.975065	0.02895	0.029	0.008	0.999989
AC005005.4	0.95321	0.0289436	0.036	0.015	0.999989
AC011912.1	0.942079	0.0289373	0.043	0.022	0.999989
PRKCZ-AS1	0.942543	0.0289373	0.043	0.022	0.999989
AC068790.5	0.944668	0.0289373	0.043	0.022	0.999989
AL031847.1	0.945945	0.0289373	0.043	0.022	0.999989
TMEM106A	0.93098	0.0289311	0.05	0.028	0.999989
PFN4	0.916093	0.028925	0.058	0.036	0.999989
AC108704.1	0.916636	0.028925	0.058	0.036	0.999989
SCRG1	0.896834	0.028913	0.058	0.049	0.999989
CPEB3	0.898338	0.028913	0.058	0.047	0.999989
DEAF1	0.203111	0.0289101	0.655	0.609	0.999989
CORO6	0.873292	0.0289014	0.079	0.064	0.999989
AC068338.2	0.873964	0.0288956	0.086	0.07	0.999989
AC020891.2	0.848547	0.02889	0.094	0.074	0.999989
AL450384.2	0.850815	0.02889	0.101	0.076	0.999989
ZNF438	0.749722	0.0288325	0.173	0.139	0.999989
AC024560.5	0.683931	0.0288228	0.187	0.151	0.999989
DIRC3	0.667958	0.0288088	0.187	0.166	0.999989
IFT172	0.640195	0.0287737	0.245	0.208	0.999989
RAB3A	0.585974	0.0287654	0.223	0.205	0.999989
RRM2B	0.607855	0.0287613	0.237	0.23	0.999989
TOR1B	0.615578	0.0287533	0.245	0.244	0.999989
BICD1	0.148379	0.0287507	0.899	0.863	0.999989
CD83	0.610311	0.0287455	0.259	0.241	0.999989
PRPF40B	0.575055	0.028723	0.317	0.267	0.999989
MED12L	0.528716	0.0287087	0.309	0.29	0.999989
PRR7	0.414294	0.0286513	0.41	0.346	0.999989
HIBADH	0.438827	0.0286343	0.417	0.398	0.999989
TRAK2	0.369444	0.0286315	0.424	0.401	0.999989
HSPA12A	0.424934	0.0286208	0.439	0.398	0.999989
WARS	0.377687	0.0286079	0.439	0.416	0.999989
PIGP	0.10999	0.0285746	0.842	0.84	0.999989
LUC7L	0.0514181	0.0285214	0.95	0.957	0.999989
POGLUT1	0.232227	0.0284698	0.619	0.614	0.999989
UGGT1	0.287156	0.0283795	0.734	0.718	0.999989
C1QL1	0.150872	0.0282508	0.871	0.867	0.999989
PTPN11	0.0904361	0.028202	0.957	0.939	0.999989
C9orf64	0.733291	0.0280325	0.165	0.156	0.999989
TEF	0.804175	0.0280325	0.122	0.131	0.999989
AL132875.3	0.983851	0.0280325	0.022	0.002	0.999989
ENOX2	0.431844	0.0280325	0.424	0.409	0.999989
IRF7	0.806343	0.0280325	0.137	0.107	0.999989
RHOF	0.834487	0.0280325	0.122	0.106	0.999989
TPRN	0.280576	0.0280325	0.525	0.539	0.999989
AL121768.1	0.289057	0.0280325	0.511	0.469	0.999989
DHDDS	0.385596	0.0280325	0.475	0.432	0.999989
PAIP2B	0.673615	0.0280325	0.209	0.18	0.999989
PLCD3	0.77704	0.0280325	0.129	0.112	0.999989
NACA2	0.85838	0.0280325	0.094	0.068	0.999989
AL049840.2	0.861985	0.0280325	0.086	0.068	0.999989
MYO5C	0.867056	0.0280325	0.094	0.067	0.999989
C2orf15	0.870699	0.0280325	0.086	0.071	0.999989
DARS-AS1	0.883568	0.0280325	0.079	0.056	0.999989
LINC00471	0.891813	0.0280325	0.072	0.056	0.999989
CHRNE	0.970959	0.0280325	0.029	0.009	0.999989
ITCH-AS1	0.971493	0.0280325	0.029	0.009	0.999989
LINC02182	0.97163	0.0280325	0.029	0.009	0.999989
PRR16	0.971718	0.0280325	0.029	0.009	0.999989
FKBP15	0.30128	0.0280325	0.568	0.513	0.999989
LRSAM1	0.386673	0.0280325	0.446	0.421	0.999989
SERAC1	0.475316	0.0280325	0.309	0.275	0.999989
ECHDC3	0.54212	0.0280325	0.281	0.257	0.999989
ZNF558	0.599586	0.0280325	0.237	0.228	0.999989
RNF217	0.617102	0.0280325	0.331	0.332	0.999989
HEG1	0.690483	0.0280325	0.201	0.173	0.999989
CHST6	0.805971	0.0280325	0.122	0.095	0.999989
MEG9	0.851437	0.0280325	0.086	0.085	0.999989
AC002553.1	0.930182	0.0280325	0.05	0.03	0.999989
AC007364.1	0.935335	0.0280325	0.05	0.03	0.999989
MFSD2B	0.956086	0.0280325	0.036	0.016	0.999989
AC044802.1	0.957066	0.0280325	0.036	0.015	0.999989
MAP3K15	0.957196	0.0280325	0.036	0.015	0.999989
HES7	0.96433	0.0280325	0.022	0.015	0.999989
NAPG	0.255893	0.0280325	0.647	0.575	0.999989
AL353743.2	0.798316	0.0280325	0.144	0.119	0.999989
AC079089.1	0.811245	0.0280325	0.108	0.097	0.999989
C6orf52	0.885171	0.0280325	0.079	0.062	0.999989
AP000704.1	0.899409	0.0280325	0.079	0.061	0.999989
COL6A3	0.902288	0.0280325	0.058	0.049	0.999989
LINC01351	0.907764	0.0280325	0.058	0.05	0.999989
AC090198.1	0.945967	0.0280325	0.036	0.022	0.999989
SMARCB1	0.0122218	0.0276261	0.993	0.974	0.999989
TSTA3	0.297622	0.0275414	0.482	0.544	0.999989
TELO2	0.276862	0.0275203	0.525	0.505	0.999989
ENC1	0.384788	0.0274816	0.46	0.413	0.999989
ZNF727	0.337173	0.0274769	0.468	0.448	0.999989
REEP2	0.472765	0.0274745	0.439	0.437	0.999989
TWSG1	0.478291	0.0274226	0.403	0.38	0.999989
NAB2	0.486925	0.0274169	0.36	0.368	0.999989
ZNF730	0.51268	0.0274111	0.345	0.355	0.999989
ADAM22	0.570427	0.0273802	0.317	0.303	0.999989
LAP3	0.164977	0.0273686	0.755	0.77	0.999989
SENP3	0.57299	0.0273635	0.309	0.306	0.999989
ASTN2	0.570755	0.0273238	0.288	0.252	0.999989
ZBTB25	0.663857	0.0273199	0.245	0.251	0.999989
TMEM241	0.617253	0.027279	0.237	0.2	0.999989
TGFBR2	0.774015	0.0272521	0.173	0.115	0.999989
USP11	0.0940547	0.0272427	0.906	0.854	0.999989
PRPSAP2	0.106434	0.0272379	0.863	0.861	0.999989
CCDC169	0.775859	0.0272281	0.144	0.133	0.999989
ZNF571	0.786041	0.0272181	0.158	0.126	0.999989
AC084018.2	0.843779	0.0272079	0.122	0.111	0.999989
ZNF419	0.79814	0.0272027	0.122	0.107	0.999989
PPP2R5B	0.816012	0.0271974	0.122	0.101	0.999989
MROH1	0.837234	0.027192	0.115	0.093	0.999989
LMCD1-AS1	0.872372	0.0271866	0.086	0.085	0.999989
LRP5L	0.873898	0.0271756	0.094	0.074	0.999989
FBXO15	0.870351	0.0271699	0.094	0.07	0.999989
PPM1H	0.881529	0.0271699	0.086	0.066	0.999989
AC007950.2	0.872946	0.0271642	0.079	0.065	0.999989
PAH	0.892163	0.0271642	0.079	0.062	0.999989
GNG11	0.905486	0.0271584	0.065	0.055	0.999989
AC007663.3	0.893302	0.0271526	0.072	0.05	0.999989
FAM72A	0.919928	0.0271526	0.058	0.049	0.999989
AP001351.1	0.906975	0.0271466	0.065	0.043	0.999989
HIST1H2AJ	0.921573	0.0271406	0.058	0.035	0.999989
FRRS1	0.934201	0.0271345	0.05	0.03	0.999989
DGKA	0.943268	0.0271283	0.043	0.022	0.999989
GIPR	0.943283	0.0271283	0.043	0.022	0.999989
PIGBOS1	0.266487	0.0271283	0.619	0.603	0.999989
AC036108.3	0.956306	0.027122	0.036	0.017	0.999989
AC020741.1	0.957248	0.027122	0.036	0.016	0.999989
CYP51A1-AS1	0.958185	0.027122	0.036	0.016	0.999989
AC040896.1	0.958972	0.027122	0.036	0.017	0.999989
C1QTNF6	0.971674	0.0271157	0.029	0.01	0.999989
AC011815.1	0.973091	0.0271157	0.029	0.008	0.999989
AC138230.1	0.973826	0.0271157	0.029	0.01	0.999989
HRH4	0.983005	0.0271092	0.022	0.003	0.999989
AC069120.1	0.983042	0.0271092	0.007	0.003	0.999989
SLC22A18	0.983645	0.0271092	0.022	0.003	0.999989
FGF13	0.156835	0.0270637	0.849	0.767	0.999989
ULK1	0.329855	0.0270504	0.583	0.545	0.999989
GLMN	0.367046	0.0269666	0.489	0.489	0.999989
PPP1R3E	0.402478	0.026912	0.424	0.436	0.999989
ARHGEF7	0.242526	0.0268825	0.741	0.695	0.999989
SPIN3	0.45134	0.026778	0.424	0.363	0.999989
ZNF672	0.542043	0.0266379	0.324	0.26	0.999989
TRAPPC12	0.260185	0.0266025	0.676	0.566	0.999989
SLC1A4	0.660921	0.0265679	0.223	0.212	0.999989
NUMA1	0.112441	0.0265671	0.971	0.964	0.999989
ID1	0.75134	0.0265122	0.827	0.89	0.999989
EIF2B5	0.134167	0.0264794	0.842	0.802	0.999989
AL035446.1	0.724745	0.026472	0.187	0.163	0.999989
WNT5A	0.764392	0.0264436	0.158	0.136	0.999989
PHF1	0.324106	0.0264404	0.532	0.483	0.999989
AL117332.1	0.743958	0.026434	0.18	0.146	0.999989
CAMK2B	0.765963	0.0264242	0.144	0.128	0.999989
RDH13	0.783396	0.0264242	0.151	0.139	0.999989
POPDC3	0.443697	0.0264142	0.439	0.46	0.999989
PORCN	0.78334	0.0264042	0.144	0.121	0.999989
ABHD4	0.789561	0.026394	0.137	0.119	0.999989
AC099521.3	0.808406	0.0263837	0.129	0.109	0.999989
CTTNBP2NL	0.205715	0.0263563	0.784	0.769	0.999989
NEFH	0.854906	0.0263412	0.094	0.074	0.999989
EEPD1	0.840435	0.0263302	0.108	0.083	0.999989
SLC2A12	0.853923	0.0263302	0.108	0.081	0.999989
PCOLCE-AS1	0.864832	0.0263191	0.094	0.078	0.999989
C11orf65	0.867907	0.0263191	0.079	0.075	0.999989
NKX6-3	0.896561	0.0262731	0.072	0.051	0.999989
NMNAT2	0.908094	0.0262731	0.072	0.042	0.999989
TSPOAP1-AS1	0.908216	0.0262613	0.058	0.044	0.999989
AL135791.1	0.918758	0.0262492	0.058	0.038	0.999989
AC004938.2	0.923823	0.0262492	0.058	0.037	0.999989
AC016831.1	0.936041	0.0262492	0.043	0.037	0.999989
AC024560.3	0.929409	0.026237	0.05	0.03	0.999989
BISPR	0.944782	0.0262246	0.043	0.022	0.999989
RFX4	0.955158	0.0262121	0.036	0.017	0.999989
AC019294.2	0.957658	0.0262121	0.036	0.017	0.999989
AL049830.3	0.968785	0.0261994	0.029	0.01	0.999989
SNCA-AS1	0.970184	0.0261994	0.029	0.01	0.999989
LIPG	0.970521	0.0261994	0.029	0.01	0.999989
AC010501.2	0.970578	0.0261994	0.029	0.01	0.999989
AL020997.2	0.971911	0.0261994	0.029	0.01	0.999989
CRYBB2	0.973452	0.0261994	0.029	0.01	0.999989
NID2	0.983261	0.0261865	0.022	0.003	0.999989
AC012213.2	0.983312	0.0261865	0.022	0.003	0.999989
AC127496.5	0.983329	0.0261865	0.022	0.003	0.999989
INSYN2B	0.9839	0.0261865	0.022	0.003	0.999989
AL121782.1	0.984424	0.0261865	0.022	0.003	0.999989
CTDP1	0.502862	0.026133	0.331	0.358	0.999989
ZNF263	0.526184	0.026133	0.331	0.349	0.999989
HIPK3	0.487985	0.0261145	0.338	0.347	0.999989
NEK3	0.240788	0.0260836	0.59	0.546	0.999989
TSC22D2	0.313317	0.0260467	0.583	0.536	0.999989
ATP6V1G2	0.490596	0.0260162	0.302	0.296	0.999989
FBXL12	0.321568	0.0259767	0.561	0.52	0.999989
FANCL	0.29871	0.0259389	0.626	0.619	0.999989
SYP	0.361235	0.0259356	0.388	0.396	0.999989
ERV3-1	0.182708	0.0259187	0.669	0.636	0.999989
DUS4L	0.309778	0.0259187	0.54	0.487	0.999989
CLMP	0.620563	0.0258957	0.259	0.227	0.999989
MBOAT2	0.21075	0.0258899	0.705	0.706	0.999989
C12orf66	0.69295	0.0258603	0.237	0.233	0.999989
AC106791.1	0.306057	0.0258555	0.669	0.621	0.999989
AL117336.2	0.659774	0.0257859	0.23	0.207	0.999989
NRG1	0.676643	0.025773	0.209	0.198	0.999989
PCDHA11	0.739305	0.025773	0.194	0.195	0.999989
BTG1	0.0221658	0.0257678	0.978	0.954	0.999989
BTG2	0.637785	0.02576	0.201	0.188	0.999989
LRCH1	0.717723	0.02576	0.209	0.191	0.999989
EPB41L4A-AS1	0.323978	0.0256809	0.899	0.881	0.999989
PLPP3	0.733621	0.0256784	0.173	0.159	0.999989
MECR	0.434803	0.0256713	0.417	0.4	0.999989
TTC30A	0.724961	0.0256499	0.18	0.152	0.999989
CKM	0.785196	0.0256499	0.158	0.142	0.999989
GPR89B	0.767184	0.0256058	0.137	0.132	0.999989
POMT2	0.803385	0.0256058	0.137	0.13	0.999989
ZNF740	0.455028	0.0255945	0.388	0.391	0.999989
AC093525.7	0.81092	0.0255755	0.129	0.115	0.999989
PSMC3IP	0.341268	0.0255652	0.727	0.745	0.999989
LINC01006	0.829257	0.0255444	0.115	0.105	0.999989
PLAT	0.867926	0.0255444	0.115	0.103	0.999989
PJVK	0.831896	0.0255286	0.115	0.1	0.999989
CPT1B	0.863101	0.0255125	0.101	0.099	0.999989
ALPK2	0.900723	0.0253942	0.072	0.052	0.999989
AL034550.3	0.919929	0.0253584	0.058	0.037	0.999989
CEP295NL	0.922457	0.0253584	0.058	0.038	0.999989
POGZ	0.117214	0.0253584	0.935	0.898	0.999989
CCDC188	0.930292	0.0253401	0.05	0.031	0.999989
CFAP61	0.931594	0.0253401	0.043	0.031	0.999989
TLE6	0.932303	0.0253401	0.05	0.032	0.999989
ESR2	0.940256	0.0253215	0.043	0.025	0.999989
AC005674.2	0.941402	0.0253215	0.043	0.024	0.999989
HGC6.3	0.941851	0.0253215	0.043	0.025	0.999989
AC068025.2	0.944373	0.0253215	0.043	0.024	0.999989
RARB	0.945096	0.0253215	0.036	0.024	0.999989
SAP25	0.945752	0.0253215	0.043	0.025	0.999989
AC008459.1	0.948982	0.0253215	0.036	0.022	0.999989
AC008267.5	0.571392	0.0253169	0.273	0.301	0.999989
AP001453.2	0.95497	0.0253027	0.036	0.018	0.999989
LAIR1	0.955307	0.0253027	0.036	0.018	0.999989
EPS8L1	0.955622	0.0253027	0.029	0.018	0.999989
AC022079.2	0.958582	0.0253027	0.036	0.017	0.999989
MFSD1	0.384348	0.0252913	0.504	0.466	0.999989
AC108471.3	0.969296	0.0252837	0.029	0.011	0.999989
LINC00921	0.969388	0.0252837	0.029	0.011	0.999989
AC103952.1	0.969618	0.0252837	0.022	0.011	0.999989
KIF4B	0.969891	0.0252837	0.029	0.011	0.999989
PHKA2-AS1	0.970559	0.0252837	0.029	0.011	0.999989
ZNF536	0.973425	0.0252837	0.022	0.009	0.999989
AC078916.1	0.983609	0.0252643	0.022	0.004	0.999989
AC009486.2	0.983615	0.0252643	0.022	0.004	0.999989
LINC02313	0.983615	0.0252643	0.022	0.004	0.999989
AP001992.2	0.983615	0.0252643	0.022	0.004	0.999989
AL022318.5	0.983878	0.0252643	0.022	0.004	0.999989
RRAS2	0.437274	0.0252565	0.475	0.45	0.999989
SMURF2	0.290825	0.0251944	0.59	0.577	0.999989
PPP3CB	0.14364	0.0251608	0.806	0.737	0.999989
HSD17B4	0.0856589	0.0250908	0.906	0.916	0.999989
ZNF70	0.623758	0.0250548	0.237	0.204	0.999989
PIKFYVE	0.468135	0.0250548	0.403	0.405	0.999989
IGFBP4	0.43515	0.0250435	0.511	0.494	0.999989
ETV3	0.515418	0.0249997	0.396	0.371	0.999989
TIMM10B	0.255708	0.0249342	0.626	0.607	0.999989
MIGA1	0.480289	0.0249279	0.388	0.372	0.999989
DHTKD1	0.124844	0.0249132	0.849	0.827	0.999989
SLC10A3	0.756769	0.0248756	0.158	0.155	0.999989
USP20	0.799301	0.0248565	0.165	0.151	0.999989
ZNF439	0.381742	0.0248372	0.532	0.485	0.999989
SLC38A6	0.535364	0.0248057	0.388	0.332	0.999989
SDCBP2-AS1	0.543798	0.0247737	0.338	0.323	0.999989
ERN1	0.806859	0.0247368	0.122	0.117	0.999989
NUDT13	0.838536	0.0247368	0.129	0.117	0.999989
CAVIN4	0.332663	0.024722	0.583	0.565	0.999989
AL157400.3	0.860857	0.024716	0.115	0.103	0.999989
NEURL1	0.830193	0.0246949	0.122	0.099	0.999989
Z68871.1	0.842374	0.0246949	0.115	0.101	0.999989
[truncated: 19,734 more rows]

## Sheet: DEG_ARHGAP20_OE
GeneID	p_val	avg_log2FC	pct.1	pct.2	FDR
CARTPT	5.63818e-12	6.25025	0.554	0.03	3.4968e-09
SELENBP1	1.15532e-81	4.6229	0.892	0.473	6.26963e-78
ARHGAP20	1.60445e-07	3.54386	0.938	0.015	3.38093e-05
CENPT	3.64279e-203	2.54545	0.862	0.599	7.9074e-199
CTSB	3.37312e-126	2.11739	0.769	0.436	3.66101e-122
CCDC33	6.81688e-13	2.01647	0.6	0.095	4.77335e-10
KLHDC7B	0.043488	1.89731	0.446	0.007	0.315611
PIP4P2	9.20416e-113	1.66071	0.785	0.532	6.65983e-109
RPL3L	0.162578	1.63507	0.292	0.005	0.687795
CBR3-AS1	0.096419	1.38259	0.338	0.009	0.504451
TNFRSF10D	0.0127786	1.30021	0.354	0.03	0.144705
STRA6	3.13185e-12	1.29028	0.508	0.127	1.9995e-09
CHST6	2.44712e-07	1.24784	0.462	0.095	4.78555e-05
CPLANE1	1.52527e-60	1.22552	0.862	0.534	6.6218e-57
CD82	0.154039	1.194	0.369	0.007	0.66928
CRIP1	1.45806e-30	1.15744	0.662	0.271	2.87729e-27
STMN2	0.000471372	0.984057	0.646	0.357	0.0154097
MYT1	2.86491e-17	0.977787	0.538	0.261	2.82675e-14
POGK	1.29794e-50	0.96788	0.877	0.695	4.02493e-47
DOP1B	3.46482e-20	0.910335	0.492	0.216	5.01405e-17
NEUROG1	3.19684e-06	0.895327	0.415	0.128	0.000365231
NRARP	8.38295e-23	0.882245	0.415	0.278	1.39976e-19
ECRG4	0.00100233	0.855484	0.415	0.072	0.0265194
NOL4L	1.12223e-45	0.771172	0.862	0.802	3.04503e-42
SCG3	3.76264e-06	0.690459	0.585	0.343	0.000416713
STMN4	2.19941e-07	0.657384	0.385	0.222	4.42061e-05
ITM2C	2.30357e-31	0.630345	0.846	0.744	5.00037e-28
TYMP	2.32173e-21	0.627258	0.569	0.327	3.59985e-18
CASTOR1	0.03909	0.614411	0.308	0.054	0.294934
KCNQ2	6.57498e-12	0.571126	0.738	0.634	3.96453e-09
ARHGEF19	2.30021e-07	0.549348	0.431	0.171	4.5808e-05
PARP10	0.513211	0.519323	0.185	0.009	0.951116
SEC14L1	1.12196e-31	0.517347	0.908	0.871	2.70603e-28
ODF3B	0.678004	0.516791	0.2	0	0.951116
JUN	3.89671e-13	0.512362	0.662	0.61	2.81953e-10
CLCN4	0.0306988	0.481071	0.292	0.074	0.254441
SARDH	5.08816e-08	0.43829	0.462	0.244	1.39808e-05
EMP3	0.00429273	0.438203	0.185	0.11	0.0710696
PLCL1	0.603348	0.427839	0.215	0.006	0.951116
NEUROD1	0.000346599	0.421501	0.462	0.31	0.0124563
LGALS1	2.76149e-17	0.409835	0.954	0.92	2.82675e-14
NDUFB10	6.70326e-54	0.401596	1	0.986	2.42513e-50
SLC16A6	0.675709	0.394673	0.138	0.006	0.951116
SLC9A3R2	2.52137e-09	0.388331	0.369	0.273	1.01354e-06
COL18A1	0.631469	0.385507	0.123	0.01	0.951116
NFIX	0.706343	0.377799	0.138	0.006	0.951116
HIVEP3	0.581838	0.365894	0.154	0.014	0.951116
ITK	0.765952	0.365894	0.015	0.01	0.951116
PDE4D	2.54628e-05	0.355219	0.369	0.195	0.00188642
MAPK8IP2	1.1998e-10	0.348969	0.708	0.543	6.05678e-08
PCSK1N	5.09438e-14	0.346769	0.846	0.757	3.94942e-11
TMEM11	9.01015e-25	0.346715	0.908	0.874	1.62986e-21
TAFA5	0.0213654	0.340198	0.169	0.112	0.201794
EYS	0.0313601	0.334478	0.185	0.104	0.256783
AC239799.2	2.91857e-05	0.33322	0.277	0.215	0.00207301
SEMA5A	8.00252e-07	0.325541	0.431	0.366	0.000124972
ABCA7	0.390637	0.321887	0.077	0.037	0.951116
TUBB2A	2.9365e-14	0.321288	0.908	0.807	2.36084e-11
SYT11	2.17362e-15	0.304931	0.954	0.912	1.81472e-12
PROC	0.683226	0.304584	0.185	0.009	0.951116
CDKN2D	5.56178e-07	0.302933	0.646	0.512	9.35888e-05
ZNF208	0.0148537	0.301658	0.2	0.134	0.160412
B3GNT4	0.00220058	0.29978	0.308	0.163	0.0454068
KCNN1	0.105884	0.29821	0.262	0.083	0.535897
INA	2.64293e-06	0.297505	0.708	0.618	0.000318723
PRKAR1A	4.83434e-17	0.284437	0.862	0.862	4.37246e-14
MAB21L2	0.0337546	0.283304	0.277	0.124	0.269925
TRIM36	4.50059e-10	0.280657	0.615	0.483	2.17098e-07
CCDC187	0.852541	0.279563	0.108	0.001	0.951116
BAIAP2	3.51078e-06	0.278692	0.338	0.264	0.000392827
DSP	0.829323	0.278639	0.154	0.001	0.951116
FSD1L	4.32792e-08	0.273576	0.462	0.376	1.20444e-05
ATCAY	2.49803e-06	0.269816	0.446	0.33	0.000308095
FBLL1	7.02747e-05	0.267778	0.338	0.235	0.00402315
AC092636.1	0.875497	0.263034	0.062	0	0.951116
SH2D3C	0.347974	0.258595	0.2	0.048	0.951116
CPEB4	2.80316e-08	0.250323	0.538	0.435	8.69261e-06
BEX2	0.14151	0.247754	0.215	0.083	0.633935
PCDH7	1.34449e-06	0.244857	0.446	0.422	0.000189383
ZNF600	0.204385	0.244831	0.138	0.074	0.77414
SCN9A	0.00163497	0.242407	0.323	0.324	0.0368274
USP18	0.00814602	0.24214	0.415	0.398	0.107952
NPW	0.000549077	0.238736	0.385	0.398	0.0171741
ARVCF	1.20892e-08	0.236613	0.615	0.457	4.37367e-06
MANEAL	0.00142763	0.236372	0.323	0.206	0.0338684
DGKB	0.00103026	0.232666	0.354	0.204	0.026912
TCEAL7	0.000129999	0.228789	0.369	0.275	0.00616131
MARCH11	0.00394347	0.228228	0.369	0.2	0.0670329
HBQ1	0.0171684	0.22805	0.262	0.151	0.174801
THSD7B	0.0667986	0.227699	0.246	0.113	0.407549
CREB5	0.680159	0.226485	0.046	0.017	0.951116
TNFRSF9	0.885561	0.22371	0.015	0.001	0.951116
PLEKHA6	0.0911855	0.221939	0.215	0.105	0.487408
CELF4	0.342288	0.219984	0.154	0.053	0.951116
EEF1A2	8.92991e-07	0.219956	0.846	0.816	0.000136508
LINC02078	0.810458	0.215416	0.077	0.007	0.951116
NKAIN3	0.00271851	0.215299	0.323	0.19	0.0523095
HUNK	3.361e-07	0.21517	0.446	0.433	6.18281e-05
PEX5L	0.000179094	0.214616	0.477	0.352	0.00785644
TRIM65	6.40587e-06	0.211953	0.431	0.314	0.000642879
PTPRN	0.469485	0.21098	0.092	0.04	0.951116
ANK2	3.50448e-05	0.210579	0.354	0.319	0.00238469
KCNH7	4.89387e-06	0.206843	0.523	0.486	0.000513195
TMEM196	0.00132395	0.206651	0.385	0.272	0.0321107
ADAMTS6	0.0904562	0.202265	0.215	0.112	0.486585
EPS8L1	0.683331	0.199879	0.108	0.018	0.951116
AL353576.1	0.0534734	0.199638	0.277	0.126	0.357407
L1CAM	0.00128216	0.199076	0.385	0.253	0.0314484
DUSP8	0.407738	0.19782	0.2	0.047	0.951116
ENPP2	0.00100333	0.197226	0.323	0.237	0.0265194
LRRC75B	8.91043e-06	0.196914	0.415	0.323	0.000847291
MIR137HG	0.342115	0.196882	0.154	0.058	0.951116
ALCAM	0.00122007	0.196466	0.292	0.292	0.0302676
BLZF1	6.81566e-07	0.195733	0.554	0.434	0.000110309
OLFM1	0.000193636	0.194286	0.523	0.4	0.00829044
SCN3A	0.300426	0.194267	0.108	0.067	0.951116
BACH2	0.0351103	0.19172	0.185	0.151	0.276038
RASGRP2	0.000266807	0.191026	0.354	0.254	0.0104353
SHC2	0.00489109	0.189482	0.323	0.194	0.0764755
PDGFRB	0.000160526	0.188919	0.323	0.261	0.00719944
SGPP2	0.0459914	0.188528	0.246	0.138	0.327646
GABRB3	3.05972e-07	0.188452	0.754	0.722	5.77084e-05
NAA30	1.04467e-05	0.187837	0.385	0.326	0.000973249
ATF3	0.328881	0.185721	0.092	0.066	0.951116
SLC25A37	1.99089e-11	0.184866	0.8	0.752	1.10811e-08
SCN1A-AS1	0.185101	0.181701	0.169	0.096	0.735627
C11orf86	0.89605	0.181544	0.015	0.003	0.951116
DCX	0.0673139	0.181524	0.154	0.133	0.409417
HMBOX1	3.6966e-08	0.180832	0.754	0.684	1.05582e-05
MAPK8IP1	0.000101297	0.180203	0.431	0.287	0.00516121
SLC6A8	3.08351e-07	0.179018	0.646	0.535	5.77084e-05
FOXD1	0.0974861	0.178693	0.2	0.119	0.507709
AL035425.3	0.598951	0.178657	0.015	0.029	0.951116
CNTN1	0.00139304	0.177736	0.615	0.514	0.0334084
NPY	0.333642	0.176345	0.123	0.065	0.951116
SYT14	0.000221	0.175177	0.538	0.403	0.00912147
ZFYVE28	0.817876	0.175105	0.062	0.008	0.951116
GFRA1	0.00022103	0.174018	0.308	0.31	0.00912147
BAIAP2-DT	0.00294125	0.17337	0.277	0.221	0.0551467
CBR3	0.795311	0.173271	0.108	0.01	0.951116
CLK1	9.737e-07	0.172733	0.585	0.513	0.000145766
APCDD1	0.0920685	0.171174	0.277	0.121	0.490558
TVP23C	0.00681807	0.170267	0.323	0.189	0.0955127
RGS7	0.00278767	0.170187	0.323	0.229	0.0529877
ZNF274	0.000116758	0.169663	0.338	0.295	0.00572113
NEFM	0.0374726	0.169564	0.431	0.254	0.287511
PCDHB9	0.00729645	0.166747	0.323	0.196	0.0998638
CALY	8.32529e-08	0.165671	0.769	0.767	1.9975e-05
KREMEN1	5.68312e-05	0.165494	0.462	0.427	0.00348484
GOLGA6L7	0.0883502	0.165474	0.231	0.125	0.480229
TRIB3	0.215121	0.165341	0.215	0.089	0.796322
OPTN	0.0269616	0.165248	0.185	0.174	0.234
THSD7A	0.00091438	0.164629	0.292	0.273	0.0247796
CDKN2AIP	3.61689e-08	0.164413	0.6	0.639	1.05582e-05
CDK5R2	0.0155666	0.164352	0.292	0.189	0.16443
DLX5	0.0154648	0.164196	0.169	0.18	0.164103
TNNT1	0.747987	0.164134	0.108	0.014	0.951116
SNTA1	3.85056e-05	0.163743	0.492	0.334	0.00258774
TCF7	4.26863e-06	0.163569	0.523	0.412	0.000460991
GUCY1A2	0.146473	0.163512	0.185	0.107	0.649125
PHACTR1	0.172879	0.163167	0.154	0.101	0.709257
LAMA5	8.68649e-05	0.163045	0.415	0.31	0.00465574
HIST1H2BN	9.93992e-06	0.16208	0.492	0.409	0.000930025
IQGAP1	1.87237e-08	0.16159	0.738	0.662	6.30108e-06
EFNA2	0.0409388	0.160115	0.262	0.153	0.303815
PPP1R15A	0.00031808	0.159787	0.354	0.289	0.0118635
P4HA2	0.0399455	0.15893	0.215	0.16	0.299188
HSD17B1	0.00482896	0.158879	0.308	0.207	0.0758482
ZNF699	0.00269194	0.158141	0.308	0.218	0.0518951
GRINA	3.08388e-07	0.157513	0.6	0.513	5.77084e-05
FAM27C	4.74387e-06	0.157476	0.508	0.403	0.000502318
ASGR1	0.602079	0.157325	0.077	0.032	0.951116
PPP1R26	0.247781	0.156499	0.169	0.085	0.859961
PCDHB4	0.490027	0.156008	0.138	0.045	0.951116
LINC02293	0.467783	0.153365	0.123	0.049	0.951116
GNS	2.92229e-05	0.151936	0.431	0.379	0.00207301
LGALS3	0.675728	0.150537	0.062	0.024	0.951116
ZNF586	0.0340778	0.150292	0.277	0.16	0.27126
ZBTB7A	5.53518e-06	0.147467	0.477	0.51	0.000569442
PCDHGA6	0.254322	0.147194	0.154	0.09	0.87401
SCRT1	0.0744939	0.147154	0.246	0.137	0.435508
MTUS2	0.0795273	0.147154	0.169	0.144	0.452503
MTSS1	0.0878202	0.1469	0.2	0.133	0.47845
ENDOD1	6.02179e-05	0.14588	0.492	0.413	0.00361091
RAP1GAP2	0.306224	0.145779	0.2	0.075	0.951116
NKAIN3-IT1	0.285189	0.145509	0.138	0.081	0.927709
C2CD6	0.837749	0.145416	0.015	0.009	0.951116
FNDC3B	2.24731e-05	0.144799	0.538	0.45	0.00171166
ABHD15	0.0259545	0.144569	0.246	0.173	0.228532
S100A10	0.905216	0.14386	0.015	0.003	0.951116
PXK	0.0764283	0.142893	0.262	0.14	0.442408
IGSF1	0.191902	0.142753	0.169	0.102	0.750021
SLC35E2A	1.26752e-05	0.142554	0.538	0.48	0.00111901
BBS9	0.0203441	0.140522	0.292	0.185	0.195488
IER2	8.49915e-06	0.139959	0.6	0.575	0.00081996
CADPS	0.0097717	0.139331	0.246	0.23	0.122435
STARD4-AS1	4.57815e-05	0.138829	0.615	0.547	0.00296651
PRSS3	0.614864	0.138664	0.077	0.032	0.951116
ZNF528-AS1	0.000130291	0.13851	0.431	0.366	0.00616174
ATP7A	7.41711e-05	0.138422	0.492	0.457	0.0041819
PLEKHA5	5.92991e-09	0.138322	0.831	0.826	2.21932e-06
REEP6	0.268123	0.138121	0.154	0.087	0.896372
NOTUM	0.604957	0.13796	0.092	0.033	0.951116
AFF1	0.00896816	0.137781	0.292	0.209	0.115601
LRRC24	0.186316	0.137781	0.169	0.106	0.738292
OSBPL10	0.240142	0.137781	0.154	0.093	0.84568
C3orf67	0.0254748	0.137627	0.2	0.178	0.22628
AC010336.8	0.00372833	0.137046	0.323	0.223	0.0644522
ZNF197	0.000332212	0.136873	0.4	0.323	0.0121529
DUSP3	0.0244713	0.136717	0.277	0.181	0.22161
LINC00346	0.861004	0.136495	0.031	0.008	0.951116
AC018521.4	0.264665	0.136274	0.169	0.087	0.890159
NEFL	0.00256492	0.136112	0.385	0.296	0.0501242
LRRC26	0.198563	0.135846	0.2	0.102	0.763272
FN3K	0.00103357	0.135693	0.323	0.269	0.0269336
GPR153	0.166123	0.135302	0.215	0.111	0.695342
LOH12CR2	0.199241	0.135302	0.169	0.104	0.764257
ZNF365	0.399148	0.134997	0.138	0.064	0.951116
TMEM121	0.419816	0.134997	0.123	0.06	0.951116
ABCA5	0.000220365	0.134855	0.462	0.423	0.00912147
ADCY9	0.00711275	0.134216	0.308	0.213	0.0984672
DES	0.713135	0.133617	0.046	0.022	0.951116
ZNF829	0.00082744	0.132139	0.354	0.278	0.0228224
ZNF687	0.000307452	0.132062	0.446	0.291	0.0115665
GPC5	0.594028	0.131713	0.092	0.036	0.951116
DPYSL2	3.31556e-17	0.131612	0.985	0.986	3.12917e-14
RGS9	0.183265	0.12871	0.169	0.11	0.731319
TANC2	0.0885038	0.128514	0.246	0.141	0.480711
BRSK2	6.06011e-05	0.128436	0.492	0.448	0.00362388
GREB1L	4.51432e-05	0.128061	0.477	0.414	0.00294271
RAB11FIP4	3.0282e-05	0.12713	0.554	0.514	0.00212042
NFKB2	0.173599	0.127067	0.123	0.115	0.710733
VSTM2A	0.0679884	0.126922	0.246	0.151	0.411552
CDR2L	0.000215612	0.126594	0.4	0.31	0.00897956
ZNF226	0.000410842	0.126536	0.369	0.326	0.0140002
LGALS8	0.460996	0.126356	0.138	0.055	0.951116
SLC41A2	0.559199	0.125492	0.108	0.041	0.951116
SNX21	5.28632e-05	0.124606	0.431	0.38	0.00332609
RIMS2	0.000704451	0.124606	0.385	0.377	0.0206642
POU6F2	0.0226743	0.124606	0.246	0.192	0.20995
LONRF2	0.0843107	0.123816	0.262	0.143	0.467586
TRIM47	0.00759627	0.123149	0.262	0.221	0.102354
FAM98C	0.0443636	0.123064	0.231	0.173	0.320147
SNX16	9.65498e-05	0.122785	0.415	0.387	0.00505014
MMP9	0.909573	0.12276	0.092	0.003	0.951116
PPARA	0.0105367	0.122397	0.277	0.216	0.128207
SNAI2	0.107462	0.122237	0.138	0.139	0.540117
SMIM29	0.000147626	0.121456	0.354	0.36	0.00678157
DBH-AS1	0.654234	0.121017	0.092	0.029	0.951116
FAM114A1	0.0469526	0.120753	0.169	0.17	0.331771
GNG3	3.8628e-07	0.120513	0.692	0.675	6.98748e-05
VAT1L	0.0308198	0.120038	0.277	0.179	0.2547
AP4E1	0.000747954	0.119782	0.338	0.289	0.0215329
SCAMP5	0.000908401	0.119782	0.323	0.279	0.0246483
NEAT1	1.72901e-08	0.119626	0.954	0.976	6.0535e-06
SYNGR1	0.000296789	0.119201	0.446	0.356	0.0113423
HBA1	0.895436	0.119075	0.092	0.003	0.951116
MARCH1	0.120414	0.11895	0.185	0.131	0.576702
AF131216.3	0.244839	0.118733	0.185	0.097	0.855146
SYTL4	0.00161397	0.118657	0.338	0.299	0.0365813
OLFM3	0.0483035	0.118447	0.246	0.165	0.338343
CASC6	0.530764	0.118416	0.123	0.046	0.951116
ZNF875	0.000658122	0.11793	0.369	0.304	0.0197318
NDUFA4L2	0.324005	0.117809	0.138	0.081	0.951116
ACSL1	0.00319579	0.117572	0.354	0.255	0.0582461
LZTR1	0.00074263	0.116516	0.323	0.305	0.0214365
FBXO6	0.710819	0.116432	0.077	0.021	0.951116
NRP2	0.00371772	0.116363	0.354	0.368	0.0644522
CLSTN3	0.00395385	0.116169	0.323	0.25	0.0671041
AKAP6	0.020784	0.115889	0.292	0.214	0.19825
COL6A1	0.00997178	0.115633	0.277	0.275	0.124135
OGFRL1	0.0014378	0.115074	0.385	0.287	0.0340723
RTN4R	0.083633	0.115041	0.262	0.145	0.465373
GRK5	7.94396e-07	0.115024	0.862	0.735	0.000124956
TMSB15B.1	0.00326662	0.114768	0.338	0.255	0.0592385
FAM110A	0.000477544	0.112788	0.369	0.335	0.0154964
DACH1	1.41465e-07	0.112757	0.738	0.787	3.04038e-05
AXIN2	0.138171	0.112513	0.246	0.128	0.625372
AL049840.4	0.520359	0.112252	0.108	0.049	0.951116
ANGPT2	0.130381	0.11171	0.2	0.131	0.605255
AL031658.2	0.440995	0.110866	0.123	0.061	0.951116
EBLN2	0.22444	0.110384	0.2	0.103	0.81532
DISC1FP1	0.248848	0.110384	0.154	0.1	0.861982
CDADC1	0.000271337	0.108953	0.415	0.339	0.0105744
ZNF692	0.00068072	0.108635	0.354	0.314	0.0201588
LEPROT	5.8242e-09	0.108388	0.846	0.765	2.218e-06
LPP-AS2	0.186818	0.108099	0.154	0.117	0.739336
KCNS3	0.419574	0.108088	0.138	0.066	0.951116
CHFR	0.000210782	0.108009	0.415	0.401	0.00883291
DLC1	0.000156125	0.107753	0.523	0.542	0.00706482
RXRA	0.000255315	0.107517	0.431	0.352	0.0101504
FAM27E3	0.134413	0.107494	0.2	0.132	0.614511
EFCAB1	0.0130729	0.107373	0.262	0.21	0.146804
PDLIM2	7.50846e-05	0.107224	0.692	0.656	0.00421153
CSRNP3	0.0177648	0.107224	0.246	0.223	0.178578
HPS6	0.00196991	0.107084	0.369	0.27	0.0425059
WFDC2	0.91396	0.106915	0.046	0	0.951116
KIAA1109	4.46087e-05	0.10636	0.523	0.505	0.00292533
VGF	0.0175534	0.10636	0.292	0.233	0.177256
NRP1	0.00128785	0.106061	0.492	0.446	0.0315168
CTH	0.17466	0.105639	0.215	0.118	0.712826
S1PR2	0.18418	0.105639	0.169	0.117	0.733182
CACNA1B	0.13916	0.105539	0.2	0.131	0.627998
TEPSIN	0.00267398	0.105488	0.323	0.263	0.0516407
RNF14	8.66355e-05	0.10524	0.462	0.426	0.00465494
SPACA9	0.475741	0.10524	0.138	0.056	0.951116
ZNF367	0.00433935	0.105203	0.292	0.267	0.0714676
AF106564.1	0.216734	0.10482	0.185	0.108	0.799702
SFMBT1	0.0431882	0.10445	0.215	0.178	0.314066
ZNF225	0.280791	0.10431	0.154	0.096	0.920159
NIBAN2	0.0341677	0.103924	0.231	0.191	0.271632
LINC01006	0.237385	0.103739	0.169	0.105	0.840196
ZNF730	0.00054018	0.103325	0.415	0.355	0.0169446
ZNF350	0.15365	0.102642	0.231	0.128	0.668356
MIR9-3HG	0.489202	0.10262	0.123	0.055	0.951116
FBXO8	0.00162802	0.102453	0.323	0.282	0.0367355
BCOR	1.8339e-07	0.102335	0.815	0.749	3.75552e-05
YPEL5	2.4989e-05	0.102282	0.554	0.553	0.00185766
ATP1A3	0.000226612	0.102205	0.446	0.477	0.0092638
FAM13C	0.0540805	0.102142	0.215	0.173	0.359659
AC027228.2	0.13794	0.102113	0.185	0.135	0.624531
ACTL6B	0.324685	0.102083	0.154	0.085	0.951116
PLP2	0.47518	0.10205	0.062	0.06	0.951116
PAQR4	7.04288e-05	0.101834	0.538	0.537	0.00402315
PCLO	0.00106494	0.101555	0.508	0.446	0.0276186
RPS6KL1	0.036938	0.101373	0.246	0.183	0.285065
PCBD2	5.75657e-05	0.101147	0.554	0.48	0.00350072
LINC00575	0.654293	0.101117	0.108	0.031	0.951116
BRICD5	0.188324	0.100732	0.154	0.119	0.742857
TAF4	7.5319e-05	0.100646	0.523	0.442	0.00421379
SPINK5	0.0167387	0.100493	0.262	0.218	0.172121
AL117339.4	0.40075	0.100329	0.123	0.071	0.951116
EPHX1	0.0945872	0.100025	0.215	0.151	0.498653
TNXB	0.9117	0.099531	0.015	0.005	0.951116
KIFC3	0.915589	0.099531	0.031	0.004	0.951116
FOSL1	0.915589	0.099531	0.015	0.004	0.951116
NPIPB2	0.887423	0.0986106	0.077	0.006	0.951116
MUC19	0.88789	0.0986106	0.077	0.006	0.951116
TBC1D24	0.000274732	0.0983629	0.462	0.359	0.0106493
REL	7.77578e-05	0.0981917	0.446	0.498	0.00429488
AL391807.1	0.000415289	0.0979501	0.477	0.426	0.0140854
PRSS12	0.471938	0.0973926	0.138	0.059	0.951116
ASTN1	0.143005	0.0970013	0.185	0.136	0.638202
ZNF285	0.393903	0.0968941	0.123	0.074	0.951116
FAM131A	0.000521843	0.0967716	0.446	0.378	0.0165367
FOS	0.874332	0.0967716	0.077	0.007	0.951116
ZNF571	0.17307	0.0966553	0.185	0.126	0.709506
ANTXR2	0.000239316	0.0966222	0.492	0.487	0.00963791
AL020996.1	0.454868	0.0965232	0.138	0.062	0.951116
IAH1	0.0417669	0.0964395	0.246	0.18	0.30729
EDC3	0.00016589	0.0963462	0.477	0.402	0.00739421
TK2	0.0209822	0.0962436	0.292	0.21	0.199588
UCKL1-AS1	0.539802	0.0961423	0.123	0.047	0.951116
AC027601.6	0.00141425	0.095961	0.4	0.336	0.0336612
HIST1H3E	0.18362	0.0958413	0.2	0.121	0.732065
MSANTD1	0.618901	0.0957509	0.092	0.036	0.951116
CCNA1	0.635158	0.0957509	0.077	0.035	0.951116
BIVM	0.000228697	0.095686	0.462	0.418	0.00931391
KLHL8	4.41798e-06	0.0952902	0.646	0.632	0.000474757
PACRG	0.866063	0.0949349	0.062	0.008	0.951116
PAH	0.452201	0.0947861	0.108	0.062	0.951116
PRXL2C	0.0919027	0.0945321	0.2	0.158	0.489915
ZNF785	0.000330288	0.0943232	0.462	0.385	0.0121529
RASEF	0.380832	0.0943232	0.138	0.076	0.951116
KLHL7	6.42672e-06	0.0942616	0.631	0.592	0.000642879
LBX2-AS1	0.00354533	0.0941894	0.431	0.29	0.0625073
ZFAND2B	9.1634e-05	0.0938727	0.523	0.445	0.00488722
NICN1	0.211395	0.0938293	0.185	0.114	0.790074
ATP13A1	0.000408942	0.0937723	0.4	0.355	0.0139595
ABHD2	0.00876656	0.0936423	0.323	0.232	0.113677
ALK	0.0113267	0.0932416	0.292	0.244	0.133393
ZNF98	0.350477	0.0930282	0.138	0.083	0.951116
IQCA1	0.241595	0.0930066	0.138	0.108	0.848867
CPLX2	0.110975	0.0929301	0.2	0.153	0.549985
B3GALT2	0.352572	0.0921843	0.138	0.083	0.951116
PAPOLG	0.000263756	0.0921843	0.462	0.405	0.010372
THAP3	0.000188032	0.0918902	0.462	0.415	0.00811453
LINC01572	0.00362432	0.0918538	0.292	0.301	0.0633949
CLEC16A	0.01399	0.0918158	0.277	0.222	0.153841
AC133485.7	0.534093	0.0917452	0.123	0.05	0.951116
AC093635.1	0.312663	0.0913409	0.138	0.092	0.951116
GP1BB	0.113137	0.0909974	0.2	0.147	0.556508
ADAM9	0.000934549	0.0906288	0.369	0.362	0.0250757
EFNB1	0.318273	0.0904979	0.138	0.091	0.951116
ZSCAN9	0.000222668	0.0903707	0.431	0.399	0.00915426
ARPP21	0.847265	0.0903535	0.031	0.012	0.951116
MAN2A2	0.163967	0.0901566	0.2	0.128	0.690441
NMT2	0.000257267	0.0895872	0.477	0.415	0.0101916
PAXBP1-AS1	0.232433	0.0888999	0.154	0.112	0.831041
SLC39A13	0.0175822	0.0888716	0.262	0.219	0.177349
CLTCL1	0.451791	0.0887225	0.123	0.065	0.951116
SEPTIN5	0.456679	0.0887225	0.123	0.064	0.951116
ULK2	0.000493593	0.0886265	0.4	0.398	0.0157797
BNIP1	0.000293501	0.0885594	0.477	0.393	0.0112562
HMCN2	0.175994	0.0885365	0.169	0.128	0.714906
GJC2	0.801531	0.088525	0.077	0.013	0.951116
METRN	9.55227e-18	0.0879562	0.969	0.96	1.03676e-14
CDK5R1	0.000539494	0.0879562	0.431	0.387	0.0169446
RAB8B	0.000126015	0.0879348	0.508	0.452	0.0061058
POMZP3	0.00242712	0.087894	0.369	0.31	0.0484242
ITPKA	0.518329	0.0878584	0.108	0.053	0.951116
AC007114.2	0.103184	0.087837	0.215	0.152	0.527099
ZNF525	0.17617	0.0877272	0.185	0.127	0.715323
AKTIP	0.00308928	0.0877098	0.262	0.282	0.0567336
SLC35G2	0.0798617	0.0875002	0.246	0.162	0.453276
STOML1	0.386168	0.0874898	0.108	0.079	0.951116
RND3	0.00243531	0.0873532	0.354	0.341	0.0484984
SUV39H1	0.036418	0.0872893	0.246	0.194	0.282533
TAPBP	0.0591291	0.0871716	0.215	0.179	0.3807
SIAH2	0.00455421	0.0871311	0.354	0.271	0.0735553
COG7	0.00097209	0.0870638	0.4	0.339	0.0258593
KIF3C	0.00135409	0.0869595	0.446	0.321	0.0326228
AC007952.4	0.228612	0.0864414	0.169	0.113	0.822928
ZNF407	0.00204331	0.0863946	0.4	0.353	0.0433994
ARRB1	0.00157867	0.0863077	0.369	0.32	0.0360717
AC125807.2	0.324906	0.0862906	0.154	0.09	0.951116
VCPIP1	0.000385462	0.0861316	0.492	0.425	0.0134305
MTMR7	0.166568	0.0853018	0.169	0.133	0.696529
SRRM3	0.0399407	0.0852601	0.323	0.214	0.299188
GRHL1	0.266287	0.0851235	0.169	0.104	0.892938
MINDY1	0.131223	0.0849888	0.169	0.143	0.607226
IL17RA	0.0620684	0.0848639	0.246	0.178	0.392346
AL161729.1	0.211183	0.0848048	0.169	0.118	0.789689
TEAD4	7.10807e-05	0.0846452	0.523	0.482	0.00404973
ANKRD65	0.919149	0.084307	0.015	0.001	0.951116
AC091057.6	0.00869535	0.0840219	0.338	0.266	0.113055
LYST	0.106158	0.0838963	0.185	0.155	0.536526
ARL15	0.0424296	0.083812	0.246	0.192	0.310378
FAM162B	0.0731691	0.0836602	0.215	0.189	0.430545
FERMT3	0.677946	0.0836303	0.092	0.03	0.951116
CCDC186	0.000100917	0.0834242	0.6	0.558	0.00516121
SLC47A2	0.919353	0.0833831	0.015	0.002	0.951116
LINC02422	0.596768	0.0833062	0.077	0.044	0.951116
ARFGEF3	0.603304	0.0833062	0.092	0.042	0.951116
LINC00562	0.392729	0.0832353	0.123	0.078	0.951116
IFNGR1	0.000101586	0.0830903	0.431	0.515	0.00516121
AC114760.2	0.788921	0.0830533	0.077	0.017	0.951116
AL160006.1	0.517922	0.0829909	0.108	0.055	0.951116
USP51	0.694624	0.0827328	0.077	0.029	0.951116
INHBE	0.699991	0.0827328	0.077	0.028	0.951116
AL139815.1	0.919557	0.0824598	0.031	0.003	0.951116
RHOB	0.00207206	0.0824306	0.369	0.297	0.0436259
CCDC78	0.580852	0.0824213	0.077	0.046	0.951116
ZNF436	0.365041	0.082386	0.123	0.085	0.951116
ZNF383	0.0607335	0.082295	0.246	0.178	0.386446
LYL1	0.0146126	0.0822688	0.246	0.227	0.158836
PIGG	0.00274503	0.0822216	0.323	0.29	0.052533
FGF14-IT1	0.788306	0.0821434	0.077	0.017	0.951116
SYN1	0.550217	0.0821184	0.077	0.051	0.951116
HCRT	0.429763	0.0820955	0.123	0.071	0.951116
SIX3	3.45883e-05	0.082026	0.677	0.711	0.00236848
NATD1	0.427055	0.0818238	0.138	0.071	0.951116
TMSB4X	5.4258e-08	0.0816604	0.969	0.929	1.45405e-05
SEZ6	0.085898	0.0815371	0.262	0.164	0.472225
AL136038.3	0.577113	0.0815371	0.108	0.046	0.951116
GPR19	0.380796	0.0815371	0.138	0.08	0.951116
PHF21B	0.0399365	0.081296	0.246	0.209	0.299188
ZNF41	0.305196	0.0812579	0.154	0.097	0.951116
HIST4H4	0.492927	0.0812465	0.123	0.06	0.951116
AC245014.3	0.789891	0.081234	0.077	0.017	0.951116
MAML2	0.00231062	0.081117	0.385	0.341	0.0469222
DCLK1	0.000314521	0.081032	0.538	0.518	0.0117867
FZD5	0.14092	0.0810068	0.185	0.142	0.632278
CU633906.2	0.666004	0.0809395	0.092	0.033	0.951116
LHFPL4	0.667335	0.0809395	0.092	0.032	0.951116
ZNF700	0.0258672	0.080539	0.308	0.207	0.228064
TRAF6	0.0316543	0.080539	0.262	0.205	0.258218
TIGD7	0.0730595	0.0805025	0.231	0.173	0.43025
TRIM32	0.00436709	0.0803845	0.369	0.274	0.0717611
CHSY3	0.779631	0.0803252	0.062	0.019	0.951116
BTG2	0.0519502	0.0800224	0.231	0.188	0.351758
Z83843.1	0.00241533	0.0799517	0.369	0.387	0.0484115
SAPCD2	0.0045277	0.0798271	0.415	0.396	0.0733454
PXMP4	4.06684e-07	0.0797701	0.815	0.717	7.17714e-05
SLC26A6	0.290416	0.0795843	0.138	0.101	0.935889
CFAP54	0.775453	0.079417	0.077	0.019	0.951116
RELL2	0.00067252	0.0792948	0.369	0.382	0.0199978
TLX3	0.00242562	0.0792282	0.369	0.323	0.0484242
DNAJB7	0.669396	0.0791485	0.077	0.033	0.951116
ZNF776	0.0280941	0.0790432	0.246	0.21	0.24025
AC090559.2	0.350834	0.0789934	0.154	0.087	0.951116
AC091729.3	0.165928	0.078854	0.185	0.136	0.695046
SLC16A4	0.0505968	0.0785094	0.231	0.19	0.346212
CSRNP2	0.00241842	0.0784139	0.338	0.304	0.0484242
NEURL1B	0.0160407	0.0783121	0.323	0.252	0.16684
TRIM56	0.000705875	0.0781007	0.431	0.412	0.020678
CKM	0.142644	0.077829	0.185	0.142	0.637367
LMBR1L	0.000176728	0.0777778	0.538	0.503	0.00778141
SYNGR3	0.483419	0.0777638	0.108	0.062	0.951116
MALAT1	3.66769e-08	0.0776843	1	0.999	1.05582e-05
EOGT	0.421513	0.0775288	0.123	0.074	0.951116
AC105389.3	0.047296	0.0773493	0.2	0.198	0.333654
KIAA0319L	1.94401e-05	0.0773001	0.631	0.572	0.00152893
AL158013.1	0.00247572	0.0772137	0.415	0.326	0.0488549
UAP1L1	0.12158	0.0770357	0.215	0.149	0.58054
AL499604.1	0.098368	0.0768301	0.2	0.163	0.511443
ROBO1	0.00037492	0.0768091	0.492	0.433	0.0131678
ALX3	0.748902	0.0766958	0.077	0.021	0.951116
AC093849.4	0.580956	0.0762428	0.092	0.047	0.951116
ARHGDIG	0.8946	0.076013	0.046	0.006	0.951116
C1QTNF12	0.910788	0.076013	0.015	0.007	0.951116
TNFRSF10B	0.219445	0.0758363	0.169	0.119	0.805326
AC010907.2	0.421701	0.0758143	0.123	0.074	0.951116
CDK3	0.175917	0.0756408	0.169	0.133	0.71483
LUCAT1	0.397904	0.0756087	0.077	0.081	0.951116
ARRDC1	0.0631184	0.075488	0.2	0.188	0.395537
HS1BP3	0.0122606	0.0753524	0.323	0.248	0.14059
WIPF1	0.0500019	0.0753105	0.246	0.196	0.344757
ZNF436-AS1	0.0100711	0.0751862	0.323	0.255	0.124708
GDPD5	0.892937	0.0750944	0.046	0.007	0.951116
EVPL	0.899216	0.0750944	0.015	0.008	0.951116
SEC22A	0.00408907	0.0748648	0.323	0.284	0.0685946
CLDN10	0.179703	0.0748387	0.169	0.132	0.723581
AL353622.1	0.0220619	0.0748022	0.277	0.233	0.205977
GPLD1	0.30478	0.0745749	0.138	0.1	0.951116
CFL2	1.12235e-07	0.0745572	0.754	0.772	2.4926e-05
TAS2R4	0.103409	0.0744823	0.215	0.158	0.527916
SEMA4F	0.170758	0.0742117	0.2	0.133	0.704859
MELTF	0.211277	0.0742117	0.154	0.126	0.789907
EPHA10	0.871593	0.0741764	0.062	0.008	0.951116
LLGL2	0.871985	0.0741764	0.062	0.008	0.951116
C19orf73	0.40314	0.0741019	0.108	0.079	0.951116
AL139274.2	0.021544	0.0740825	0.277	0.228	0.202711
RABGGTA	0.00163549	0.0739797	0.415	0.332	0.0368274
SLC24A5	0.75193	0.0739797	0.077	0.022	0.951116
PDGFRA	0.66586	0.0737886	0.077	0.034	0.951116
ZBTB38	0.0236059	0.0737787	0.292	0.239	0.216665
AC074032.1	0.0221915	0.0736642	0.246	0.225	0.20666
CC2D1A	0.00319232	0.0736029	0.369	0.31	0.0582317
MTHFSD	0.00208365	0.0734669	0.385	0.331	0.0437352
ISL1	4.74088e-09	0.0734095	0.862	0.883	1.83768e-06
PCDHB14	0.035502	0.0733631	0.246	0.223	0.277959
LRRC57	6.1455e-05	0.0733631	0.538	0.559	0.00366485
NRG2	0.870991	0.0732589	0.062	0.009	0.951116
SLC25A42	0.154678	0.0732357	0.185	0.141	0.670044
RNF31	0.0340704	0.0732261	0.262	0.202	0.27126
NAIP	0.000750191	0.0729615	0.415	0.423	0.0215423
TMEM178B	0.135077	0.0729193	0.215	0.15	0.61651
AC090617.10	0.635847	0.0728972	0.092	0.038	0.951116
TMOD2	0.000428287	0.072868	0.569	0.496	0.0144585
ZNF140	0.00534594	0.0726673	0.338	0.284	0.0810932
PYGM	0.0459147	0.0723312	0.262	0.201	0.327434
GLYCTK	0.331099	0.072232	0.123	0.095	0.951116
DNM3	0.128396	0.0721384	0.185	0.153	0.599632
RRAS2	0.000504369	0.0720767	0.431	0.45	0.0160768
NEDD4L	0.000105208	0.0720634	0.585	0.528	0.00528497
AC008966.1	0.00634221	0.0717963	0.323	0.263	0.090513
ZNF25	0.483191	0.0716893	0.108	0.065	0.951116
AC092139.1	0.400755	0.0715372	0.138	0.08	0.951116
PCDHGA1	0.0379323	0.0714577	0.2	0.217	0.289928
CPB2-AS1	0.0504508	0.071331	0.277	0.207	0.346164
PGBD5	0.643983	0.0711161	0.062	0.038	0.951116
PNPLA6	0.00709834	0.0709678	0.262	0.268	0.0983931
MET	0.0104494	0.0707653	0.338	0.34	0.127859
FAM49A	0.1377	0.0707046	0.215	0.148	0.624161
ZNF610	0.348352	0.0705467	0.154	0.09	0.951116
BX005019.1	0.833961	0.07051	0.046	0.011	0.951116
CNTN2	0.83811	0.07051	0.062	0.011	0.951116
TRPV2	0.850945	0.07051	0.062	0.011	0.951116
ANXA4	0.730985	0.0703662	0.077	0.026	0.951116
AC092338.2	0.734981	0.0703662	0.077	0.025	0.951116
ZNF484	0.0562913	0.0703336	0.246	0.189	0.368824
TMEM260	0.00239682	0.0703098	0.385	0.316	0.0481293
CPE	0.000314934	0.0702309	0.785	0.682	0.0117867
C1QL3	0.195253	0.070035	0.138	0.132	0.757524
SPATA7	0.0357641	0.0699886	0.231	0.214	0.279356
MICALL1	0.00403626	0.069848	0.292	0.303	0.0679714
ZNF578	0.402972	0.0698298	0.123	0.08	0.951116
CAMKK1	0.349841	0.0697047	0.123	0.091	0.951116
LINC01801	0.365842	0.0697047	0.138	0.087	0.951116
PHF1	0.000189375	0.0694642	0.492	0.483	0.00814012
FAM178B	0.7456	0.0694642	0.031	0.025	0.951116
SLC22A5	0.633386	0.0693372	0.092	0.039	0.951116
FANCM	7.03669e-05	0.0691376	0.585	0.565	0.00402315
AC027307.3	0.116878	0.0691261	0.2	0.156	0.56699
EXT2	0.00256214	0.0688203	0.369	0.338	0.0501242
SHTN1	0.840512	0.0686804	0.062	0.012	0.951116
AC068989.1	0.843402	0.0686804	0.062	0.012	0.951116
IFI30	0.848572	0.0686804	0.046	0.012	0.951116
AC025449.2	0.718992	0.0685628	0.077	0.027	0.951116
MYCL	0.541972	0.0683376	0.092	0.055	0.951116
ST3GAL5	0.346269	0.0680223	0.138	0.092	0.951116
AL121603.2	0.000505982	0.067976	0.462	0.428	0.0161046
ARC	0.904533	0.0677664	0.015	0.006	0.951116
DIP2C	0.000703338	0.067662	0.477	0.391	0.0206595
SUGP1	0.000589061	0.067594	0.446	0.412	0.0180859
Z99774.1	0.618641	0.0675605	0.092	0.041	0.951116
CRAT	0.00156207	0.0671252	0.369	0.366	0.0358434
KLF6	1.52044e-05	0.0668628	0.708	0.686	0.00126939
PCDHB15	0.829397	0.066853	0.062	0.013	0.951116
AP000915.2	0.836622	0.066853	0.046	0.013	0.951116
ERCC5	3.02632e-05	0.0668468	0.769	0.618	0.00212042
MINDY2	2.59029e-06	0.0666885	0.677	0.696	0.000315884
ZNF808	0.0997541	0.0666839	0.215	0.166	0.515513
TAL2	0.621993	0.066673	0.077	0.042	0.951116
ZNF442	0.53803	0.0665867	0.092	0.056	0.951116
VANGL1	0.555578	0.0665867	0.108	0.053	0.951116
ULK4	0.454976	0.0665028	0.123	0.071	0.951116
KRTCAP3	0.708467	0.065862	0.077	0.028	0.951116
NRSN1	0.153279	0.0658401	0.231	0.146	0.667669
CRAMP1	0.00328649	0.0657673	0.308	0.321	0.0593016
MAPK8IP3	0.00433811	0.0657673	0.385	0.306	0.0714676
GOLGA6L10	0.291548	0.065436	0.123	0.108	0.936757
AL133163.3	0.0214913	0.0652045	0.246	0.251	0.20244
GNG2	0.0944654	0.0650725	0.215	0.172	0.498395
LKAAEAR1	0.822706	0.065028	0.062	0.015	0.951116
DEPP1	0.826984	0.065028	0.046	0.015	0.951116
RASSF6	0.844747	0.065028	0.046	0.013	0.951116
BTBD19	0.713882	0.0649628	0.077	0.028	0.951116
SLC25A30	0.53634	0.064838	0.108	0.056	0.951116
AC087500.1	0.0641228	0.0642591	0.277	0.187	0.398808
RAD51AP2	0.923732	0.0641699	0.031	0.001	0.951116
CRHR2	0.923732	0.0641699	0.046	0.001	0.951116
LRRTM2	0.720222	0.0640642	0.077	0.027	0.951116
LUZP2	0.736796	0.0640642	0.077	0.024	0.951116
COL6A2	0.754457	0.0640642	0.046	0.024	0.951116
RELCH	0.00487164	0.0638517	0.292	0.302	0.0762427
LIPA	0.000365201	0.0638397	0.554	0.453	0.0129745
CRELD1	0.000466306	0.0638397	0.492	0.437	0.0153133
NBL1	0.290798	0.0637806	0.123	0.107	0.936064
DNAL1	0.000228517	0.0637806	0.462	0.484	0.00931391
CRTC3	0.00328628	0.0637461	0.431	0.317	0.0593016
SYNE1	0.133435	0.0636152	0.231	0.152	0.612292
MMACHC	0.0418305	0.0634303	0.262	0.21	0.307593
FOXJ3	2.83967e-05	0.0633862	0.723	0.654	0.00204108
VWA1	0.923936	0.0632454	0.031	0.001	0.951116
LINC01140	0.707219	0.0631662	0.077	0.03	0.951116
CCER2	0.712106	0.0631662	0.062	0.03	0.951116
TPPP	0.714888	0.0631662	0.062	0.029	0.951116
AC092378.1	0.0181353	0.0631471	0.308	0.276	0.180745
ZSCAN20	0.526531	0.0630914	0.092	0.058	0.951116
TMEM59L	0.45188	0.0630206	0.108	0.072	0.951116
FILIP1L	0.215052	0.0628296	0.169	0.131	0.796322
CA4	0.924139	0.0623215	0.046	0.002	0.951116
GGT5	0.816504	0.0622947	0.062	0.015	0.951116
CCDC151	0.695645	0.0622687	0.077	0.031	0.951116
AC127024.6	0.60469	0.0622435	0.092	0.046	0.951116
LINC02352	0.610214	0.0622435	0.077	0.045	0.951116
MAP3K14	0.452753	0.062195	0.123	0.072	0.951116
AL442128.2	0.459868	0.062195	0.123	0.071	0.951116
ARMCX4	0.348098	0.0621491	0.138	0.094	0.951116
GATD1	9.32588e-06	0.062138	0.708	0.645	0.00088016
AC026979.4	0.132898	0.0620444	0.169	0.155	0.61126
TRIM69	0.0432449	0.0619349	0.277	0.212	0.314373
AF117829.1	0.00785125	0.0617561	0.354	0.318	0.105311
KIAA2026	0.000683204	0.0615861	0.431	0.453	0.0202048
ZNF660	7.89907e-05	0.061412	0.492	0.567	0.00434089
IGFBP6	0.924296	0.0613982	0.015	0.003	0.951116
PCDH19	0.924343	0.0613982	0.031	0.003	0.951116
HCST	0.924343	0.0613982	0.046	0.003	0.951116
PCBP2-OT1	0.699715	0.0613718	0.077	0.031	0.951116
PCDHGA12	0.614634	0.0613592	0.062	0.046	0.951116
EDA2R	0.619979	0.0613592	0.077	0.044	0.951116
PPP1R14B-AS1	0.33872	0.061312	0.138	0.096	0.951116
ANXA5	8.7565e-06	0.0612747	0.723	0.672	0.000837345
PCDHA9	0.113398	0.06125	0.231	0.165	0.557326
NAP1L5	0.00242487	0.0610905	0.385	0.364	0.0484242
SMG8	0.000266164	0.0610163	0.523	0.479	0.0104305
ATL1	2.74263e-05	0.0608937	0.585	0.636	0.0019905
ZNF721	4.93754e-05	0.0608651	0.646	0.682	0.00315233
EPHB2	0.002185	0.0604754	0.369	0.36	0.0451712
CRTC1	0.140906	0.0604754	0.2	0.151	0.632278
AC027288.3	0.275175	0.0604754	0.138	0.112	0.908061
AC090517.2	0.532411	0.0604754	0.108	0.058	0.951116
AC073592.1	0.786741	0.0604754	0.062	0.018	0.951116
AC108479.3	0.804015	0.0604754	0.062	0.017	0.951116
GEN1	0.000258846	0.0604754	0.508	0.534	0.0102247
LINC01896	0.27245	0.0604754	0.154	0.113	0.903544
AC003681.1	0.452478	0.0604754	0.123	0.072	0.951116
WASHC1	0.000434276	0.0599155	0.492	0.448	0.0146152
SILC1	0.0112995	0.0598083	0.308	0.29	0.133318
ZRSR2	0.0062351	0.0597938	0.292	0.29	0.0896773
NEK8	0.0265948	0.0597546	0.292	0.234	0.232218
ATP1B1	1.28964e-09	0.0596766	0.923	0.911	5.83212e-07
ZNF324B	0.404306	0.059628	0.138	0.083	0.951116
PCDHGA9	0.465187	0.0596164	0.108	0.071	0.951116
ALMS1-IT1	0.468865	0.0596164	0.108	0.071	0.951116
SPATA17	0.523318	0.0596045	0.077	0.061	0.951116
ACTR3C	0.689402	0.0595796	0.062	0.032	0.951116
ST8SIA3	0.706247	0.0595796	0.077	0.03	0.951116
AL604028.1	0.794794	0.0595667	0.062	0.019	0.951116
PRDM12	0.800363	0.0595667	0.031	0.019	0.951116
CDKN1A	0.924736	0.0595533	0.015	0.004	0.951116
LINC01790	0.924751	0.0595533	0.046	0.004	0.951116
AL022329.2	0.924751	0.0595533	0.046	0.004	0.951116
AL157786.1	0.924751	0.0595533	0.046	0.004	0.951116
TNFAIP8L1	0.162787	0.0590342	0.138	0.164	0.688239
FAM161B	0.153217	0.0588883	0.185	0.147	0.667669
GHRLOS	0.617869	0.0587096	0.077	0.044	0.951116
GPR137B	0.69079	0.0586844	0.062	0.033	0.951116
IZUMO4	0.694633	0.0586844	0.046	0.033	0.951116
DISP2	0.786964	0.0586584	0.062	0.019	0.951116
HCG17	0.792607	0.0586584	0.062	0.019	0.951116
RRAD	0.924955	0.0586317	0.015	0.003	0.951116
SNRK	0.00486441	0.0584534	0.338	0.303	0.0761845
CHST14	0.00912515	0.058409	0.277	0.275	0.11693
MAP3K10	0.104039	0.0581251	0.215	0.167	0.53026
XCL1	0.196279	0.0580649	0.169	0.135	0.758686
TSPAN7	0.240285	0.0580336	0.154	0.122	0.845954
ERC2	0.286297	0.0580015	0.138	0.11	0.930199
MFSD6	0.0050368	0.0579433	0.354	0.346	0.0780398
PDZD2	0.38208	0.0579347	0.123	0.088	0.951116
ZNF570	0.00464636	0.0579175	0.308	0.331	0.0740906
GASAL1	0.683331	0.0577897	0.062	0.035	0.951116
LINC02440	0.696702	0.0577897	0.062	0.033	0.951116
SLC12A5-AS1	0.702513	0.0577897	0.046	0.032	0.951116
SLC3A1	0.772437	0.0577508	0.062	0.019	0.951116
AC025031.3	0.786971	0.0577508	0.062	0.02	0.951116
FABP3	0.793502	0.0577508	0.062	0.019	0.951116
HIC1	0.826433	0.0577508	0.046	0.015	0.951116
ST18	0.925156	0.0577108	0.015	0.004	0.951116
ABHD3	0.0206232	0.0576591	0.262	0.252	0.197037
HIST1H3G	0.0973223	0.0575267	0.2	0.185	0.507099
VPS52	0.00207052	0.0574039	0.369	0.371	0.0436259
MICU3	0.00300386	0.0573109	0.4	0.346	0.0559698
SLC16A3	0.455787	0.0573029	0.154	0.076	0.951116
UBTD1	0.17433	0.0572623	0.169	0.14	0.712718
APOLD1	0.0174783	0.0571779	0.246	0.275	0.176794
RPS6KA2	0.00576707	0.0571428	0.323	0.307	0.0850447
ARMCX2	0.480089	0.0570425	0.077	0.07	0.951116
ARHGAP45	0.65725	0.0569459	0.015	0.04	0.951116
CRLF1	0.675902	0.0569459	0.062	0.035	0.951116
AC091132.4	0.783034	0.0568437	0.062	0.02	0.951116
AL356512.1	0.785127	0.0568437	0.046	0.021	0.951116
AC253572.2	0.792914	0.0568437	0.046	0.02	0.951116
HELZ2	0.90618	0.0567904	0.046	0.006	0.951116
DNAAF1	0.915576	0.0567904	0.031	0.006	0.951116
AC024267.6	0.925364	0.0567904	0.046	0.005	0.951116
AP3B2	0.111292	0.0566558	0.246	0.167	0.550759
TMEM38A	0.394154	0.0562434	0.123	0.087	0.951116
PIK3IP1	0.4595	0.0561855	0.123	0.072	0.951116
AC058791.1	0.523107	0.056126	0.092	0.062	0.951116
LINC02035	0.588223	0.0560649	0.092	0.049	0.951116
FBXO36	0.0521802	0.056002	0.215	0.203	0.352435
PCDHB12	0.773687	0.0559372	0.062	0.019	0.951116
AC002550.1	0.907407	0.0558706	0.046	0.006	0.951116
DGCR9	0.909128	0.0558706	0.046	0.006	0.951116
LGALS4	0.914173	0.0558706	0.031	0.006	0.951116
KIAA1324L	0.000375496	0.0556992	0.523	0.477	0.0131678
AC116667.1	0.23698	0.055596	0.138	0.125	0.839582
RFESD	0.23724	0.055596	0.138	0.126	0.839956
AC129926.2	0.531042	0.0552577	0.062	0.06	0.951116
AC010931.2	0.583718	0.0552577	0.062	0.051	0.951116
AP005901.5	0.580967	0.0551844	0.092	0.051	0.951116
SIDT2	0.590691	0.0551844	0.092	0.049	0.951116
AGPAT3	0.604607	0.0551844	0.062	0.048	0.951116
AC159540.2	0.609695	0.0551844	0.092	0.046	0.951116
LHX2	0.684857	0.0551089	0.046	0.035	0.951116
AL138759.1	0.770696	0.0550313	0.062	0.022	0.951116
CGN	0.162246	0.0549281	0.185	0.148	0.68753
TYK2	0.186281	0.0548572	0.185	0.139	0.738286
TACC2	4.47417e-05	0.0547497	0.708	0.691	0.00292533
IQCD	0.258395	0.0547096	0.138	0.119	0.880255
ANKRD7	0.315923	0.0546329	0.138	0.104	0.951116
AL080317.2	0.326447	0.0546329	0.138	0.102	0.951116
ZNF429	0.00215328	0.0543984	0.385	0.378	0.0447285
CISH	0.511964	0.0543899	0.108	0.063	0.951116
ADIRF-AS1	0.51639	0.0543899	0.108	0.062	0.951116
RGS2	0.0655054	0.0543688	0.215	0.191	0.404055
AC021016.2	0.675291	0.0542165	0.077	0.036	0.951116
FAM110B	0.00274994	0.0542165	0.354	0.36	0.052533
LINC00852	0.776574	0.0541259	0.062	0.021	0.951116
VASN	0.782815	0.0541259	0.062	0.02	0.951116
RUNDC3A	0.287729	0.0540563	0.138	0.114	0.932895
ZBTB20-AS2	0.873614	0.0540328	0.046	0.008	0.951116
PCDHGB3	0.897784	0.0540328	0.046	0.008	0.951116
HGSNAT	0.0056818	0.0538878	0.354	0.316	0.0844692
EXD2	0.0463325	0.0538491	0.262	0.214	0.328967
CATSPER2	0.33271	0.0538002	0.138	0.101	0.951116
NSG1	0.000121173	0.0536488	0.708	0.644	0.00591081
AC008443.5	0.581838	0.053425	0.092	0.051	0.951116
BPNT1	0.00126769	0.0533245	0.415	0.405	0.0311713
HIST1H2AJ	0.682625	0.0533245	0.077	0.035	0.951116
TSHZ3	0.0440983	0.0532835	0.262	0.219	0.318964
CNTN3	0.766978	0.0532211	0.062	0.022	0.951116
ADSSL1	0.770862	0.0532211	0.062	0.022	0.951116
NXPH1	0.774698	0.0532211	0.062	0.021	0.951116
PRRX2	0.797972	0.0532211	0.046	0.019	0.951116
DNM2	3.43988e-05	0.0531683	0.738	0.6	0.00236296
TMEM53	0.21398	0.0531624	0.169	0.132	0.79473
AC000099.1	0.865174	0.0531147	0.046	0.008	0.951116
SYBU	0.888613	0.0531147	0.046	0.008	0.951116
INHBA	0.926129	0.0531147	0.031	0.002	0.951116
C8orf58	0.27474	0.0530664	0.138	0.116	0.907313
ZNF264	0.0776461	0.0528462	0.215	0.188	0.445301
RASSF7	0.100044	0.0527522	0.2	0.174	0.516321
AC007390.2	0.519851	0.0526559	0.108	0.062	0.951116
MYH15	0.594473	0.0525461	0.062	0.05	0.951116
ZBTB33	0.00123417	0.0524413	0.4	0.431	0.0305824
CPTP	0.00785987	0.0524044	0.308	0.303	0.105311
FAM126B	0.00266204	0.052344	0.4	0.359	0.0514701
C12orf42	0.765067	0.0523169	0.062	0.023	0.951116
SLC35C1	0.273804	0.0522456	0.169	0.114	0.906015
GLDN	0.882333	0.0521973	0.046	0.009	0.951116
AP003559.1	0.892266	0.0521973	0.031	0.009	0.951116
INPP1	0.317595	0.0521361	0.123	0.105	0.951116
MRVI1	0.323675	0.0521361	0.123	0.105	0.951116
EMB	0.101001	0.0519822	0.215	0.173	0.519135
ZNF211	0.434145	0.0519083	0.123	0.08	0.951116
ZNF675	0.000344308	0.051832	0.523	0.525	0.0124214
AL139232.1	0.580141	0.0516678	0.092	0.052	0.951116
APOE	0.65713	0.0516678	0.046	0.04	0.951116
MED23	0.00354766	0.0516323	0.446	0.348	0.0625073
TP53INP2	0.00709146	0.0516323	0.323	0.323	0.0983931
C1orf61	0.226148	0.0515423	0.154	0.129	0.819394
AC024361.2	0.659164	0.0515423	0.077	0.038	0.951116
AL034550.3	0.668794	0.0515423	0.077	0.037	0.951116
CLBA1	0.67578	0.0515423	0.031	0.038	0.951116
DRAXIN	0.680524	0.0515423	0.062	0.036	0.951116
DNAJB4	0.00552601	0.0514505	0.385	0.33	0.0827262
ZNF44	0.0730347	0.0513251	0.2	0.189	0.43025
AL021155.5	0.317	0.0513049	0.123	0.106	0.951116
AC018362.2	0.875231	0.0512804	0.031	0.01	0.951116
AC008752.2	0.880135	0.0512804	0.046	0.01	0.951116
AGPAT2	0.885819	0.0512804	0.046	0.01	0.951116
AC093849.2	0.0156452	0.0512388	0.292	0.257	0.164891
EXD3	0.0253917	0.0512388	0.262	0.243	0.226074
LRRC4C	0.154194	0.0512125	0.215	0.155	0.669687
SLX4IP	0.000441313	0.0510971	0.508	0.509	0.0147159
AC009318.1	0.436584	0.0510544	0.092	0.08	0.951116
TRPC1	0.0314867	0.0510246	0.277	0.235	0.257432
ZDHHC13	0.00723259	0.0509616	0.369	0.295	0.099407
AC008610.1	0.513329	0.050924	0.108	0.064	0.951116
AC010168.2	0.515382	0.050924	0.108	0.064	0.951116
RDH5	0.0276643	0.0509138	0.246	0.228	0.238108
BICDL1	0.0927397	0.0509138	0.215	0.191	0.492441
BEST1	0.580326	0.0507899	0.092	0.052	0.951116
MPPE1	0.0640196	0.0506842	0.262	0.198	0.398427
ARHGAP11B	0.672502	0.050652	0.077	0.037	0.951116
PGM2L1	0.000203409	0.0505102	0.615	0.576	0.00857359
AC103810.2	0.873786	0.0503641	0.046	0.01	0.951116
LENG9	0.877146	0.0503641	0.046	0.01	0.951116
ZC3H12C	0.367717	0.0503394	0.123	0.094	0.951116
LINC00663	0.443803	0.050201	0.123	0.078	0.951116
ZKSCAN7	0.158898	0.0501902	0.2	0.151	0.679369
NAP1L2	0.168092	0.0501902	0.185	0.149	0.699133
ZNF486	0.00298034	0.0501596	0.385	0.384	0.0557182
PPM1M	0.498047	0.0500588	0.108	0.067	0.951116
ACSS3	0.518803	0.0500588	0.092	0.064	0.951116
TACC1	0.0165372	0.0500588	0.323	0.307	0.170533
AP001432.1	0.594054	0.0499127	0.092	0.049	0.951116
MARCH8	0.010826	0.0497241	0.338	0.291	0.130058
B3GAT2	5.41134e-07	0.0496137	0.938	0.902	9.17687e-05
UBXN2A	1.67884e-06	0.0496076	0.831	0.752	0.000223575
TPPP3	0.363318	0.0494979	0.138	0.095	0.951116
RGPD5	0.368349	0.0494979	0.138	0.093	0.951116
AC078789.1	0.869162	0.0494484	0.046	0.011	0.951116
MEIG1	0.876873	0.0494484	0.046	0.01	0.951116
SPZ1	0.884747	0.0494484	0.031	0.01	0.951116
LINC01518	0.430417	0.0493481	0.123	0.081	0.951116
DTNA	0.454453	0.0493481	0.092	0.077	0.951116
ZNF337-AS1	0.00604124	0.0491758	0.369	0.319	0.0877759
GPR137C	0.236943	0.0491156	0.169	0.128	0.839582
ZMYM3	0.0017375	0.0490612	0.492	0.39	0.0386831
GOLGA6L9	0.572588	0.0490359	0.092	0.053	0.951116
RADIL	0.0165272	0.0489855	0.292	0.248	0.170511
AC087284.1	0.661218	0.0488731	0.062	0.04	0.951116
A1BG	0.00184736	0.0488383	0.431	0.388	0.0405057
ALPK3	0.31671	0.0488139	0.138	0.107	0.951116
AL590399.3	0.748721	0.0487057	0.046	0.026	0.951116
CNTNAP5	0.752661	0.0487057	0.062	0.025	0.951116
NR1H3	0.367497	0.0486569	0.123	0.095	0.951116
AL356776.2	0.017939	0.0485436	0.354	0.262	0.179613
AP003071.2	0.436924	0.0484957	0.123	0.08	0.951116
LMBRD2	0.00107907	0.048441	0.492	0.444	0.027885
ZBTB47	0.500356	0.04833	0.108	0.067	0.951116
PIP5KL1	0.574774	0.0481597	0.092	0.053	0.951116
GOLGA8B	0.00977214	0.0481212	0.323	0.292	0.122435
C2orf88	0.642257	0.0479845	0.077	0.04	0.951116
PINLYP	0.653001	0.0479845	0.077	0.04	0.951116
KCNB1	0.663824	0.0479845	0.077	0.038	0.951116
DCAF4	0.0523337	0.0478364	0.215	0.212	0.352934
U73166.1	0.376354	0.0478164	0.108	0.094	0.951116
ACHE	0.746139	0.0478043	0.062	0.026	0.951116
AC022966.2	0.750497	0.0478043	0.046	0.026	0.951116
ZBTB14	0.00448247	0.0477307	0.385	0.35	0.0728301
USP8	2.4855e-06	0.0477241	0.738	0.784	0.000308095
AC011451.4	0.856074	0.0476188	0.046	0.012	0.951116
AL357093.2	0.85925	0.0476188	0.046	0.012	0.951116
DMXL2	0.00501491	0.0476188	0.369	0.362	0.0777562
ARL10	0.000149733	0.0475557	0.723	0.618	0.00684265
YIF1A	2.20926e-13	0.0474207	0.954	0.951	1.65367e-10
AC073365.1	0.318041	0.0473301	0.108	0.108	0.951116
RNF215	0.0346844	0.0472531	0.277	0.228	0.274279
SIGIRR	0.000234073	0.0472013	0.585	0.533	0.00947952
ROR1-AS1	0.670681	0.0470964	0.062	0.037	0.951116
USP19	0.017264	0.0469955	0.277	0.257	0.175281
HLF	0.736375	0.0469034	0.062	0.028	0.951116
OSGEPL1-AS1	0.740603	0.0469034	0.062	0.027	0.951116
AC092295.2	0.747817	0.0469034	0.062	0.026	0.951116
LRCH4	0.0258027	0.0468413	0.292	0.242	0.228064
AC019080.1	0.434678	0.0467924	0.108	0.081	0.951116
AC011933.2	0.845109	0.0467048	0.046	0.013	0.951116
BMS1P14	0.851885	0.0467048	0.046	0.013	0.951116
AC008522.1	0.504503	0.0466033	0.092	0.066	0.951116
LINC01971	0.293079	0.0465124	0.123	0.114	0.939747
STK17B	0.0131763	0.0463186	0.308	0.306	0.147584
MACROD2	0.156026	0.0462538	0.215	0.153	0.674272
SLC25A35	0.159614	0.0462538	0.2	0.154	0.681364
MDH1B	0.643319	0.0462089	0.077	0.043	0.951116
FAM155B	0.662086	0.0462089	0.046	0.04	0.951116
AC108134.2	0.261066	0.0460724	0.138	0.124	0.884421
AC093627.4	0.736462	0.0460031	0.062	0.028	0.951116
AL353804.1	0.73782	0.0460031	0.062	0.028	0.951116
SEPTIN7-AS1	0.74634	0.0460031	0.062	0.026	0.951116
TNFRSF4	0.764743	0.0460031	0.031	0.025	0.951116
ZBTB21	0.00768086	0.0459759	0.323	0.343	0.103301
ERCC2	0.0820888	0.0458365	0.215	0.183	0.461155
PKP3	0.848188	0.0457914	0.046	0.013	0.951116
LINC00923	0.849032	0.0457914	0.046	0.013	0.951116
TSBP1-AS1	0.000300267	0.0457617	0.523	0.533	0.0114149
JMJD1C-AS1	0.266387	0.0456953	0.154	0.121	0.892938
DERL1	0.000101764	0.0455947	0.631	0.571	0.00516121
KIAA0556	0.0189629	0.0455839	0.308	0.255	0.186088
AC012560.1	0.592804	0.0455342	0.046	0.053	0.951116
UPRT	0.0595223	0.0454394	0.246	0.205	0.381812
LPXN	0.64859	0.0453219	0.062	0.042	0.951116
EXTL3	0.00202539	0.0453136	0.477	0.418	0.0431374
MIF-AS1	0.371366	0.0452979	0.138	0.095	0.951116
RFTN1	0.743531	0.0451034	0.062	0.027	0.951116
LINC02762	0.744675	0.0451034	0.062	0.027	0.951116
HAND2-AS1	1.21349e-05	0.0450945	0.938	0.93	0.00108848
UNC13A	0.494385	0.0450911	0.108	0.069	0.951116
TTC23L	0.846111	0.0448786	0.046	0.014	0.951116
SGCA	0.856499	0.0448786	0.031	0.013	0.951116
ZNF28	0.311667	0.0446718	0.154	0.108	0.951116
AC008393.1	0.322569	0.0446718	0.154	0.106	0.951116
MB21D2	0.326626	0.0446718	0.138	0.106	0.951116
AC073529.1	0.568628	0.0446601	0.077	0.056	0.951116
ARID5A	0.584381	0.0446601	0.046	0.055	0.951116
ABCB1	0.0156959	0.0446065	0.415	0.388	0.165153
AC021097.1	0.36252	0.0444594	0.092	0.099	0.951116
ZNF672	0.0175647	0.0443558	0.308	0.26	0.177256
C2CD2L	0.423709	0.0442412	0.123	0.084	0.951116
FAM184B	0.430112	0.0442412	0.108	0.083	0.951116
AC007098.1	0.716137	0.0442043	0.046	0.03	0.951116
AL049597.2	0.736173	0.0442043	0.062	0.028	0.951116
PPP3CA	1.05945e-06	0.0441539	0.846	0.804	0.000154008
PKIA	1.27242e-05	0.0440265	0.723	0.741	0.00111901
PCNX1	0.000366766	0.0439814	0.6	0.521	0.0129876
AC087473.1	0.840042	0.0439664	0.046	0.015	0.951116
AC084335.1	0.840381	0.0439664	0.031	0.015	0.951116
ADAMTS13	0.842506	0.0439664	0.046	0.014	0.951116
SCNN1D	0.843658	0.0439664	0.046	0.014	0.951116
KLHDC1	0.852173	0.0439664	0.046	0.013	0.951116
TMEM25	0.150077	0.0438971	0.2	0.157	0.658301
ZC3H12B	0.569482	0.0437865	0.092	0.056	0.951116
CHRNB2	0.576774	0.0437865	0.092	0.054	0.951116
SOCS7	0.000859962	0.043771	0.523	0.454	0.0235668
PERP	0.928317	0.0437214	0.015	0	0.951116
TAC1	0.928317	0.0437214	0.015	0	0.951116
GALNT9	0.928317	0.0437214	0.015	0	0.951116
ZFHX2-AS1	0.173024	0.0436858	0.185	0.148	0.709506
SALL3	0.201891	0.0436858	0.169	0.141	0.768446
RPRM	0.0484977	0.043659	0.231	0.239	0.339484
TIPARP	0.0412911	0.0436016	0.262	0.225	0.305385
RHBDF1	0.636021	0.0435495	0.077	0.044	0.951116
FHAD1	0.650016	0.0435495	0.062	0.042	0.951116
NECTIN1	0.110432	0.0435386	0.2	0.175	0.548386
ZNF250	0.00500537	0.043469	0.338	0.358	0.0777192
NEK4	0.0264668	0.043469	0.292	0.251	0.231472
UBE2D3-AS1	0.21579	0.043469	0.138	0.135	0.797799
CEBPB-AS1	0.726573	0.0433057	0.062	0.03	0.951116
AL022341.2	0.728793	0.0433057	0.062	0.028	0.951116
POU4F1	0.729051	0.0433057	0.062	0.03	0.951116
AC002553.1	0.729273	0.0433057	0.062	0.03	0.951116
AL627171.2	0.0319768	0.0432747	0.231	0.24	0.260263
MLH3	0.0658032	0.0431975	0.231	0.204	0.404872
AL513548.1	0.497521	0.043156	0.077	0.071	0.951116
PCBP4	6.86034e-07	0.0431235	0.8	0.811	0.000110309
AP003392.1	0.83072	0.0430547	0.046	0.015	0.951116
AC005393.1	0.832629	0.0430547	0.046	0.015	0.951116
COL3A1	0.833633	0.0430547	0.046	0.015	0.951116
AC006994.2	0.561349	0.0429135	0.092	0.058	0.951116
NAT1	0.561573	0.0429135	0.092	0.057	0.951116
AL132996.1	0.928521	0.0427963	0.031	0.001	0.951116
AC131391.1	0.928521	0.0427963	0.031	0.001	0.951116
CALML5	0.928521	0.0427963	0.031	0.001	0.951116
AL035587.3	0.928521	0.0427963	0.031	0.001	0.951116
DENND5B-AS1	0.928521	0.0427963	0.015	0.001	0.951116
OTOF	0.928521	0.0427963	0.015	0.001	0.951116
SLC4A1	0.928521	0.0427963	0.015	0.001	0.951116
TPH1	0.638314	0.0426642	0.077	0.044	0.951116
ACOX3	0.107906	0.0425535	0.215	0.176	0.54095
TTC30B	0.118432	0.0425535	0.231	0.169	0.571038
KIF5A	0.000646691	0.0424567	0.477	0.544	0.0194698
COTL1	0.731708	0.0424076	0.031	0.031	0.951116
LIPE	0.735454	0.0424076	0.062	0.028	0.951116
XKR6	0.0457764	0.0423554	0.292	0.228	0.32708
MSANTD2	0.00510497	0.0422954	0.4	0.34	0.0786531
AC009060.1	0.309975	0.0421922	0.154	0.111	0.951116
MMP24	0.359589	0.0421922	0.108	0.1	0.951116
AC131009.2	0.823142	0.0421436	0.046	0.016	0.951116
NEXMIF	0.825833	0.0421436	0.046	0.016	0.951116
NCKAP5	0.834346	0.0421436	0.046	0.015	0.951116
LRP10	0.183975	0.0420969	0.169	0.148	0.73263
COMTD1	0.00310859	0.0420087	0.4	0.418	0.0569435
KCNK12	0.359178	0.0419467	0.138	0.099	0.951116
CD52	0.928724	0.0418718	0.015	0.001	0.951116
CDC42EP1	0.928724	0.0418718	0.015	0.001	0.951116
SCG5	0.928724	0.0418718	0.031	0.001	0.951116
ALDH3A1	0.928724	0.0418718	0.015	0.001	0.951116
TINCR	0.928724	0.0418718	0.031	0.001	0.951116
AL691403.2	0.928724	0.0418718	0.031	0.001	0.951116
AC123595.1	0.928724	0.0418718	0.031	0.001	0.951116
AC011196.1	0.928724	0.0418718	0.031	0.001	0.951116
PIGBOS1	5.21908e-05	0.0418245	0.646	0.603	0.00329333
FRMD6-AS1	0.0167181	0.0417793	0.262	0.273	0.171991
AJUBA	0.464026	0.0416945	0.046	0.08	0.951116
PKIG	0.000535099	0.0416233	0.508	0.505	0.0168828
PDPK1	6.58374e-05	0.0415102	0.631	0.612	0.00383878
DNASE1L2	0.716003	0.0415102	0.062	0.031	0.951116
RNASEH2B-AS1	0.725439	0.0415102	0.062	0.031	0.951116
HIST1H4B	0.729428	0.0415102	0.062	0.03	0.951116
AC005332.6	0.078655	0.0414773	0.215	0.192	0.449424
TXNIP	6.67464e-06	0.0414426	0.738	0.78	0.000661581
SATB2	0.000820708	0.0414212	0.538	0.498	0.0226944
NRG3	0.822563	0.0412331	0.031	0.016	0.951116
AC040896.1	0.825268	0.0412331	0.046	0.017	0.951116
CYP51A1-AS1	0.827608	0.0412331	0.046	0.016	0.951116
MTRNR2L6	0.827943	0.0412331	0.046	0.017	0.951116
PRDM13	0.830444	0.0412331	0.046	0.015	0.951116
AL136454.1	0.557068	0.041169	0.092	0.059	0.951116
AL590483.4	0.560507	0.041169	0.092	0.058	0.951116
CATSPERG	0.569386	0.041169	0.092	0.056	0.951116
ZNF316	0.00302987	0.0411182	0.431	0.382	0.0562131
TMEM44	0.00161053	0.0410786	0.462	0.409	0.0365689
AC027279.1	0.139439	0.0410056	0.215	0.164	0.628752
JAG2	0.928928	0.0409479	0.031	0.001	0.951116
AL022098.1	0.928928	0.0409479	0.031	0.002	0.951116
PHLDA2	0.928928	0.0409479	0.031	0.002	0.951116
AL590666.5	0.928928	0.0409479	0.031	0.002	0.951116
AC053503.2	0.928928	0.0409479	0.031	0.002	0.951116
RIT2	0.928928	0.0409479	0.031	0.002	0.951116
C19orf38	0.928928	0.0409479	0.015	0.002	0.951116
SMC2-AS1	0.624875	0.0408951	0.077	0.047	0.951116
AL034417.3	0.639901	0.0408951	0.077	0.044	0.951116
NSMCE1-DT	0.160522	0.0407608	0.185	0.157	0.683209
PRDM15	0.0826501	0.0407226	0.231	0.193	0.462294
HGH1	0.0254592	0.0406871	0.292	0.237	0.22628
AC073957.3	0.711744	0.0406132	0.062	0.03	0.951116
AL356489.3	0.716627	0.0406132	0.062	0.031	0.951116
CCDC144A	0.490259	0.0405759	0.092	0.072	0.951116
EVI5L	0.490773	0.0405759	0.108	0.071	0.951116
AP003108.1	0.494908	0.0405759	0.108	0.071	0.951116
ZNF615	0.499258	0.0405759	0.077	0.071	0.951116
SNCAIP	0.504428	0.0405759	0.092	0.069	0.951116
DDIT3	0.018832	0.040567	0.231	0.309	0.18539
MYT1L	0.327945	0.0405415	0.123	0.108	0.951116
HIST1H3A	0.22302	0.0405098	0.169	0.136	0.812488
AC026471.1	0.0428817	0.0404531	0.262	0.224	0.31257
AC008946.1	0.551736	0.0402976	0.077	0.061	0.951116
MITF	0.382816	0.040274	0.123	0.095	0.951116
IER3	0.395801	0.040274	0.108	0.092	0.951116
NELL1	0.283651	0.0402523	0.123	0.121	0.924644
CNTN5	0.0774995	0.0402136	0.215	0.199	0.444813
TCF19	0.011554	0.0401508	0.338	0.312	0.134913
CBFA2T3	0.929127	0.0400245	0.031	0.002	0.951116
PIK3CD	0.929132	0.0400245	0.015	0.003	0.951116
KCNH6	0.929132	0.0400245	0.031	0.003	0.951116
NKPD1	0.929132	0.0400245	0.031	0.003	0.951116
AC135050.1	0.628906	0.0400113	0.077	0.046	0.951116
TSPAN15	0.434997	0.0399992	0.123	0.083	0.951116
ZFP28	0.268449	0.0399881	0.154	0.123	0.89691
TMSB15B	0.00169468	0.0399113	0.4	0.43	0.0380026
THAP11	6.84266e-08	0.0398132	0.769	0.827	1.76826e-05
STK32B	0.496786	0.0397169	0.092	0.071	0.951116
CHKB	0.00648289	0.0397169	0.323	0.319	0.0918043
DLG2	0.0740735	0.0397169	0.231	0.194	0.433867
AC034236.2	0.0909475	0.0397169	0.231	0.185	0.486789
TIGD6	0.101805	0.0397169	0.215	0.183	0.521321
AC114956.3	0.715869	0.0397169	0.062	0.032	0.951116
SMURF1	0.0127792	0.0394853	0.323	0.278	0.144705
HCFC2	0.0374263	0.0394773	0.246	0.237	0.28731
LMLN	0.14452	0.0394593	0.169	0.168	0.642939
MYD88	0.356881	0.0394384	0.138	0.1	0.951116
AL009181.1	0.812236	0.0394138	0.046	0.018	0.951116
GRIN2C	0.81363	0.0394138	0.046	0.018	0.951116
TIMM23B-AGAP6	0.81714	0.0394138	0.046	0.018	0.951116
SPACA6P-AS	0.820682	0.0394138	0.046	0.017	0.951116
AC016876.1	0.41539	0.0391523	0.108	0.088	0.951116
RYR2	0.635857	0.0391281	0.062	0.046	0.951116
CASP3	0.000114215	0.0391153	0.585	0.606	0.00562193
GGT1.1	0.92931	0.0391018	0.031	0.003	0.951116
LHX3	0.929336	0.0391018	0.031	0.003	0.951116
LURAP1L-AS1	0.929336	0.0391018	0.015	0.003	0.951116
AC107952.2	0.929336	0.0391018	0.031	0.003	0.951116
AP000356.2	0.929336	0.0391018	0.031	0.003	0.951116
AC010491.2	0.929336	0.0391018	0.031	0.003	0.951116
AC093110.1	0.929336	0.0391018	0.031	0.003	0.951116
AC019186.1	0.929336	0.0391018	0.031	0.003	0.951116
IFFO2	0.929336	0.0391018	0.031	0.003	0.951116
DCN	0.929336	0.0391018	0.015	0.003	0.951116
PIAS3	0.00926187	0.0390522	0.323	0.309	0.118333
HCN3	0.025068	0.03903	0.262	0.265	0.22467
ABCA12	0.71885	0.0388211	0.062	0.031	0.951116
CTXN2	0.721122	0.0388211	0.062	0.031	0.951116
DAAM1	3.00352e-06	0.0387943	0.738	0.768	0.000350524
CACNA2D1	0.000130901	0.0386693	0.723	0.705	0.0061771
PCDHA4	0.238554	0.0386466	0.169	0.133	0.842409
BEND7	0.000193607	0.0386406	0.631	0.577	0.00829044
RENBP	0.360192	0.0386033	0.138	0.099	0.951116
SERPINI1	0.37862	0.0386033	0.108	0.097	0.951116
TRPV1	0.548763	0.0385562	0.092	0.061	0.951116
CYP2R1	0.0460483	0.038505	0.262	0.221	0.327935
AC106895.2	0.806858	0.038505	0.046	0.019	0.951116
CAGE1	0.809807	0.038505	0.046	0.019	0.951116
AC100847.1	0.810301	0.038505	0.046	0.019	0.951116
TNFRSF19	0.814015	0.038505	0.046	0.018	0.951116
AC021092.1	0.0938684	0.0384607	0.215	0.187	0.496233
THBS3	0.00380795	0.0382892	0.369	0.374	0.0652916
HOXD8	0.075786	0.0382455	0.185	0.21	0.440216
REEP1	0.128043	0.038191	0.215	0.174	0.598764
CAVIN1	0.929505	0.0381796	0.015	0.002	0.951116
PRG4	0.929505	0.0381796	0.031	0.004	0.951116
CRISPLD2	0.929529	0.0381796	0.031	0.004	0.951116
TMEM144	0.929541	0.0381796	0.031	0.004	0.951116
HRH1	0.929541	0.0381796	0.031	0.004	0.951116
TMEM225B	0.929541	0.0381796	0.031	0.004	0.951116
MNX1-AS1	0.929541	0.0381796	0.031	0.004	0.951116
FZD7	0.929541	0.0381796	0.015	0.004	0.951116
AC009163.1	0.929541	0.0381796	0.031	0.004	0.951116
ZNF568	0.00112173	0.0381324	0.446	0.491	0.0287815
ECHDC3	0.0245155	0.0380968	0.262	0.257	0.221825
PHKG1	0.303674	0.038069	0.154	0.114	0.951116
KDM4B	0.00101574	0.0380285	0.492	0.509	0.026661
AC016747.1	0.000785549	0.037986	0.508	0.486	0.022179
ELMO3	0.704047	0.0379258	0.062	0.033	0.951116
AL096840.2	0.717963	0.0379258	0.046	0.033	0.951116
RELL1	0.0700766	0.0377076	0.262	0.199	0.420367
MAGIX	0.552302	0.0376863	0.092	0.06	0.951116
MBNL1-AS1	0.555039	0.0376863	0.062	0.062	0.951116
EFCAB3	0.809021	0.0375968	0.046	0.019	0.951116
AL135905.1	0.80919	0.0375968	0.046	0.019	0.951116
EMC1-AS1	0.810835	0.0375968	0.031	0.019	0.951116
AC092118.2	0.81511	0.0375968	0.031	0.019	0.951116
EYA1	0.431441	0.03746	0.108	0.085	0.951116
AC026401.3	0.202875	0.0373408	0.154	0.144	0.771111
AC107081.2	0.901688	0.0372581	0.031	0.004	0.951116
TRAF1	0.929735	0.0372581	0.031	0.004	0.951116
CACNA1F	0.929741	0.0372581	0.031	0.004	0.951116
BGN	0.929745	0.0372581	0.031	0.003	0.951116
KLHDC8A	0.929745	0.0372581	0.031	0.004	0.951116
AC006372.3	0.929745	0.0372581	0.031	0.004	0.951116
SLITRK3	0.929745	0.0372581	0.031	0.004	0.951116
RNF222	0.929745	0.0372581	0.031	0.004	0.951116
AL731577.1	0.929745	0.0372581	0.031	0.004	0.951116
FAM20A	0.929745	0.0372581	0.031	0.004	0.951116
AC079684.1	0.929745	0.0372581	0.031	0.004	0.951116
ANKRD27	0.0529993	0.0372359	0.231	0.214	0.35572
TTC7B	0.0771242	0.0372359	0.246	0.199	0.444213
STARD10	0.000710052	0.03721	0.538	0.468	0.0207724
RNF19B	0.203907	0.0370427	0.154	0.143	0.773216
BTBD8	0.25336	0.0370427	0.123	0.132	0.87172
BX323046.2	0.694729	0.0370311	0.062	0.035	0.951116
ACBD4	0.695828	0.0370311	0.062	0.035	0.951116
AC008569.2	0.711891	0.0370311	0.062	0.033	0.951116
AC021037.1	0.715882	0.0370311	0.062	0.033	0.951116
GNB1L	0.374467	0.0369344	0.108	0.099	0.951116
ZNF764	0.002707	0.0369183	0.446	0.401	0.0521393
TMEM184B	0.025364	0.0368769	0.277	0.25	0.226016
NECTIN3	9.92878e-05	0.0368614	0.677	0.6	0.00513152
NUDT8	0.159594	0.03685	0.169	0.158	0.681364
AC107294.2	0.546971	0.036817	0.077	0.062	0.951116
NEB	0.795727	0.0366892	0.046	0.018	0.951116
LINC01828	0.801459	0.0366892	0.046	0.018	0.951116
AL391095.3	0.803998	0.0366892	0.046	0.019	0.951116
AC091057.2	0.809523	0.0366892	0.046	0.019	0.951116
SNHG22	0.813468	0.0366892	0.046	0.019	0.951116
ACVR1	0.0994841	0.0366668	0.215	0.186	0.514412
CYB561D1	0.424731	0.0366146	0.092	0.088	0.951116
CHST8	0.456049	0.0366146	0.092	0.081	0.951116
LCA5L	0.635234	0.0364818	0.062	0.046	0.951116
AL008730.1	0.923497	0.0363371	0.015	0.005	0.951116
LRRC74B	0.929915	0.0363371	0.015	0.005	0.951116
TSGA10IP	0.929924	0.0363371	0.031	0.004	0.951116
GLMP	0.929949	0.0363371	0.031	0.005	0.951116
TTC36	0.929949	0.0363371	0.031	0.005	0.951116
AC145207.7	0.929949	0.0363371	0.031	0.005	0.951116
AC022819.1	0.929949	0.0363371	0.031	0.005	0.951116
LINC01836	0.929949	0.0363371	0.031	0.005	0.951116
TTLL13P	0.929949	0.0363371	0.031	0.005	0.951116
AC138035.1	0.929949	0.0363371	0.031	0.005	0.951116
L3MBTL1	0.0163203	0.036286	0.308	0.288	0.169181
TRIM58	0.0196704	0.036286	0.292	0.284	0.19112
ASPDH	0.00233839	0.0361614	0.385	0.427	0.0470866
SPATA21	0.705671	0.036137	0.062	0.034	0.951116
AC010547.1	0.712343	0.036137	0.062	0.033	0.951116
MTMR6	0.00063819	0.0361146	0.538	0.519	0.0192941
KAT2B	0.157818	0.0360691	0.215	0.16	0.678099
PLEKHM3	0.0189171	0.0360165	0.308	0.275	0.185807
LINC02731	0.549398	0.0359482	0.092	0.062	0.951116
AC002076.1	0.254713	0.0359253	0.154	0.128	0.874713
ERMARD	0.265733	0.0359253	0.123	0.126	0.89209
OTUD7A	0.792921	0.0357821	0.046	0.02	0.951116
AC020910.2	0.798547	0.0357821	0.046	0.021	0.951116
AC106052.1	0.803174	0.0357821	0.046	0.021	0.951116
ACAP1	0.811127	0.0357821	0.031	0.019	0.951116
AC007325.4	0.426006	0.0357697	0.092	0.087	0.951116
AC026356.1	0.180134	0.0357589	0.169	0.151	0.725034
SUN2	0.0319653	0.0357334	0.262	0.26	0.260263
CCDC24	0.614035	0.0356008	0.062	0.051	0.951116
AC011978.2	0.619779	0.0356008	0.077	0.048	0.951116
EME2	0.297612	0.0356008	0.154	0.115	0.946475
CDKL3	0.0224146	0.035459	0.308	0.253	0.208374
C20orf194	0.0869648	0.0354504	0.215	0.194	0.475982
FAM155A-IT1	0.248561	0.0354406	0.169	0.131	0.86149
AP002812.5	0.922484	0.0354167	0.031	0.006	0.951116
PDGFA	0.926037	0.0354167	0.031	0.006	0.951116
GPR22	0.926609	0.0354167	0.031	0.006	0.951116
AC104825.1	0.928276	0.0354167	0.031	0.006	0.951116
AC073840.1	0.930144	0.0354167	0.015	0.006	0.951116
PPEF1	0.930148	0.0354167	0.031	0.006	0.951116
LINC01697	0.930153	0.0354167	0.031	0.006	0.951116
AC092620.2	0.930153	0.0354167	0.031	0.006	0.951116
FBN1	0.0386263	0.0353237	0.308	0.255	0.292832
AC006064.4	0.356485	0.0352676	0.138	0.102	0.951116
ANKRD44-IT1	0.692617	0.0352434	0.062	0.036	0.951116
ERO1B	0.692898	0.0352434	0.062	0.035	0.951116
DEF6	0.702646	0.0352434	0.062	0.035	0.951116
MMP11	0.703207	0.0352434	0.046	0.035	0.951116
AC010857.1	0.703278	0.0352434	0.062	0.035	0.951116
MYO16	0.710459	0.0352434	0.062	0.033	0.951116
KIAA0408	1.04304e-06	0.0351867	0.892	0.859	0.000152982
GPR180	0.00202312	0.0351644	0.477	0.453	0.0431374
SH3D19	0.0071601	0.0350976	0.323	0.36	0.0988321
KLF5	0.551345	0.0350799	0.077	0.062	0.951116
ZNF256	0.419914	0.0349253	0.092	0.09	0.951116
RTN1	0.0585816	0.0348756	0.262	0.218	0.378493
SPRN	0.795106	0.0348756	0.046	0.021	0.951116
TRPM3	0.799419	0.0348756	0.046	0.021	0.951116
AC025580.3	0.800223	0.0348756	0.046	0.021	0.951116
AC018638.7	0.804372	0.0348756	0.046	0.02	0.951116
DBF4B	0.00100461	0.0348181	0.538	0.489	0.0265194
AC107223.1	0.300072	0.034779	0.138	0.117	0.950762
TBX6	0.622548	0.0347203	0.077	0.048	0.951116
AC092159.2	0.917801	0.034497	0.031	0.006	0.951116
TMBIM1	0.923173	0.034497	0.031	0.006	0.951116
EGFL7	0.923337	0.034497	0.031	0.006	0.951116
PYDC2	0.923681	0.034497	0.031	0.006	0.951116
LINC02723	0.924148	0.034497	0.031	0.006	0.951116
AL591519.1	0.926118	0.034497	0.015	0.006	0.951116
MINAR2	0.927	0.034497	0.031	0.006	0.951116
AC234644.2	0.928228	0.034497	0.031	0.006	0.951116
PDE2A	0.930332	0.034497	0.031	0.006	0.951116
AL355512.1	0.930357	0.034497	0.015	0.003	0.951116
ICAM2	0.930357	0.034497	0.015	0.006	0.951116
AL137786.1	0.700578	0.0343504	0.062	0.035	0.951116
AC037459.2	0.524092	0.0342121	0.092	0.067	0.951116
WNK2	0.00606287	0.0342031	0.354	0.341	0.0879884
GAREM1	0.192111	0.0341787	0.169	0.149	0.750431
AF131215.4	0.221773	0.0341787	0.154	0.142	0.810664
LBH	0.164072	0.0340603	0.2	0.16	0.690484
ASPHD1	0.39438	0.0340603	0.169	0.099	0.951116
GPRIN1	0.00202899	0.0340603	0.523	0.466	0.0431374
CEL	0.779988	0.0339697	0.046	0.022	0.951116
IGDCC4	0.787461	0.0339697	0.046	0.022	0.951116
COX6B2	0.789891	0.0339697	0.031	0.021	0.951116
MEF2B	0.794599	0.0339697	0.046	0.022	0.951116
APCDD1L-DT	0.807578	0.0339697	0.031	0.02	0.951116
DUSP7	0.463754	0.0337181	0.108	0.08	0.951116
AC007878.1	0.473811	0.0337181	0.108	0.078	0.951116
ZNF284	0.354879	0.0336026	0.138	0.103	0.951116
AC092143.2	0.888126	0.0335777	0.031	0.007	0.951116
AL359643.2	0.912413	0.0335777	0.031	0.007	0.951116
AC008747.1	0.913114	0.0335777	0.031	0.007	0.951116
AC122129.1	0.913712	0.0335777	0.031	0.007	0.951116
GNG12-AS1	0.913788	0.0335777	0.031	0.007	0.951116
AC092645.2	0.914178	0.0335777	0.031	0.007	0.951116
COL8A1	0.919699	0.0335777	0.031	0.007	0.951116
ACADL	0.921867	0.0335777	0.031	0.007	0.951116
ABCC2	0.922168	0.0335777	0.031	0.007	0.951116
DLL4	0.926809	0.0335777	0.015	0.006	0.951116
FITM1	0.122772	0.0335224	0.2	0.186	0.583654
INAFM2	0.239182	0.0334931	0.138	0.135	0.84394
GRK5-IT1	0.697524	0.0334579	0.062	0.035	0.951116
PCDHB3	0.716502	0.0334579	0.046	0.033	0.951116
SLC23A2	0.0500549	0.0334264	0.215	0.23	0.344757
ZBED5	0.000159759	0.0334005	0.646	0.619	0.00718993
RUSC1-AS1	0.546201	0.0333448	0.092	0.063	0.951116
SCO2	1.60332e-05	0.0331968	0.738	0.707	0.00132332
SLC25A29	0.0022653	0.0331828	0.446	0.42	0.0463458
STRN	0.000328267	0.033174	0.554	0.563	0.0121261
BACE1	0.318908	0.0331367	0.123	0.114	0.951116
TTC21A	0.785715	0.0330643	0.046	0.022	0.951116
AC012066.2	0.786518	0.0330643	0.046	0.022	0.951116
HHEX	0.790309	0.0330643	0.046	0.022	0.951116
TRIP6	0.808572	0.0330643	0.046	0.019	0.951116
YIPF2	0.00221188	0.0329947	0.508	0.414	0.0455534
DEPTOR	0.620059	0.0329609	0.077	0.049	0.951116
ZNF846	0.620116	0.0329609	0.077	0.049	0.951116
ZNF175	0.469047	0.0328632	0.092	0.079	0.951116
SOCS2-AS1	0.487975	0.0328632	0.108	0.074	0.951116
PKIB	0.535182	0.0328632	0.092	0.065	0.951116
SLC25A27	0.904878	0.0326591	0.031	0.008	0.951116
CYB561D2.1	0.905271	0.0326591	0.031	0.008	0.951116
LINC02666	0.907231	0.0326591	0.031	0.008	0.951116
DHX58	0.908306	0.0326591	0.031	0.008	0.951116
UPP2	0.908308	0.0326591	0.031	0.008	0.951116
LINC00525	0.910096	0.0326591	0.031	0.008	0.951116
KLRK1	0.910607	0.0326591	0.031	0.008	0.951116
AC004160.1	0.910903	0.0326591	0.031	0.008	0.951116
AC090220.1	0.91139	0.0326591	0.031	0.008	0.951116
LTC4S	0.911637	0.0326591	0.015	0.008	0.951116
LINC02362	0.917437	0.0326591	0.015	0.008	0.951116
COL26A1	0.918199	0.0326591	0.031	0.006	0.951116
TMEM35A	0.0536184	0.0326275	0.246	0.237	0.357901
LINC02166	0.69464	0.032566	0.062	0.037	0.951116
BSN	0.538449	0.0324781	0.092	0.065	0.951116
CPLX1	0.0573692	0.0324222	0.262	0.248	0.373184
ZZEF1	0.00170549	0.0323876	0.477	0.486	0.0381661
CU634019.5	0.063334	0.0323749	0.246	0.216	0.396308
SLC22A17	0.167404	0.032171	0.123	0.164	0.697743
LINC00167	0.785761	0.0321595	0.046	0.022	0.951116
PRR15	0.787611	0.0321595	0.046	0.022	0.951116
AC020658.4	0.789843	0.0321595	0.046	0.022	0.951116
RSAD2	0.790046	0.0321595	0.046	0.021	0.951116
BBOF1	0.794023	0.0321595	0.046	0.022	0.951116
DGCR11	0.618588	0.032082	0.077	0.05	0.951116
BCAS3	0.0792048	0.0320397	0.231	0.206	0.451141
LINC00893	0.473211	0.0320088	0.077	0.08	0.951116
AL031848.2	0.477941	0.0320088	0.092	0.078	0.951116
ZNF774	0.375501	0.0319395	0.092	0.101	0.951116
SCN8A	0.00756423	0.0318581	0.369	0.359	0.102049
LAMTOR5-AS1	0.12905	0.0317526	0.185	0.176	0.601394
ZNF487	0.129802	0.0317526	0.185	0.176	0.60373
AC135050.5	0.882597	0.0317411	0.031	0.008	0.951116
AC122719.3	0.902302	0.0317411	0.031	0.008	0.951116
GPHA2	0.905234	0.0317411	0.031	0.008	0.951116
LINC02503	0.906171	0.0317411	0.031	0.008	0.951116
Z69666.1	0.906711	0.0317411	0.031	0.008	0.951116
AL162718.2	0.908782	0.0317411	0.031	0.008	0.951116
AL356020.1	0.913756	0.0317411	0.031	0.008	0.951116
PCSK4	0.687171	0.0316746	0.062	0.038	0.951116
TNFRSF13C	0.695965	0.0316746	0.046	0.036	0.951116
FHL3	0.0617399	0.0316428	0.246	0.214	0.390725
SLC1A4	0.0644081	0.0316428	0.231	0.212	0.399573
PPM1N	0.534687	0.0316118	0.092	0.065	0.951116
MAP3K2	4.29769e-05	0.0314718	0.677	0.69	0.0028529
LACTB2-AS1	0.78298	0.0312553	0.031	0.024	0.951116
NRIP2	0.784285	0.0312553	0.046	0.023	0.951116
GIPR	0.785888	0.0312553	0.046	0.022	0.951116
ZNF451-AS1	0.788137	0.0312553	0.046	0.022	0.951116
LINC01586	0.790211	0.0312553	0.046	0.022	0.951116
NQO2	0.00482482	0.0312553	0.385	0.364	0.0758482
AC024257.3	0.603349	0.0312037	0.077	0.053	0.951116
OPLAH	0.461795	0.0311549	0.108	0.08	0.951116
AC079915.1	0.479069	0.0311549	0.077	0.077	0.951116
PDCD2L	0.00121118	0.0310939	0.446	0.483	0.0300813
OTUD6B-AS1	1.37325e-08	0.0310143	0.908	0.872	4.88674e-06
EPG5	0.0605121	0.030911	0.277	0.219	0.386007
SCUBE1	0.0488453	0.030877	0.262	0.237	0.340818
AC093849.1	0.896249	0.0308236	0.031	0.008	0.951116
MARVELD3	0.897472	0.0308236	0.031	0.009	0.951116
AL355377.4	0.899297	0.0308236	0.031	0.009	0.951116
AL355490.1	0.899501	0.0308236	0.031	0.009	0.951116
LINC02182	0.902162	0.0308236	0.015	0.009	0.951116
FMR1-AS1	0.903681	0.0308236	0.031	0.009	0.951116
LINC00648	0.690014	0.0307838	0.062	0.038	0.951116
AC012073.1	0.691596	0.0307838	0.062	0.038	0.951116
LRP1	0.00208532	0.0307838	0.508	0.469	0.0437352
C6orf89	5.09019e-05	0.0307461	0.662	0.643	0.00323078
BX664615.2	0.404901	0.0307106	0.123	0.093	0.951116
ZNF628	0.309449	0.0306769	0.154	0.116	0.951116
APLF	0.315662	0.0306769	0.092	0.117	0.951116
AC010359.3	0.162216	0.0306147	0.215	0.162	0.68753
TMEM209	0.00158872	0.0304721	0.523	0.504	0.0361493
MARK3	2.33095e-05	0.0304021	0.677	0.697	0.00175687
HAND2	1.36073e-07	0.0303831	0.969	0.949	2.95373e-05
TMEM191C	0.77618	0.0303516	0.046	0.024	0.951116
PRKN	0.612508	0.0303258	0.077	0.051	0.951116
RHOF	0.348636	0.0302784	0.138	0.106	0.951116
LETM2	0.122092	0.0302161	0.185	0.178	0.581705
RASSF1	0.0549195	0.0301796	0.246	0.219	0.362682
AC005692.3	0.87544	0.0299068	0.031	0.01	0.951116
AL138963.1	0.888261	0.0299068	0.031	0.01	0.951116
AL139099.1	0.891158	0.0299068	0.031	0.01	0.951116
AC012358.1	0.891991	0.0299068	0.031	0.01	0.951116
AC016042.1	0.892202	0.0299068	0.031	0.01	0.951116
AC243585.2	0.89338	0.0299068	0.031	0.01	0.951116
AL008582.1	0.894177	0.0299068	0.031	0.01	0.951116
C1QTNF6	0.894423	0.0299068	0.031	0.01	0.951116
AC145212.1	0.894513	0.0299068	0.031	0.01	0.951116
FSIP2	0.895416	0.0299068	0.031	0.01	0.951116
LRRC8E	0.895481	0.0299068	0.031	0.01	0.951116
AC106782.5	0.898327	0.0299068	0.031	0.009	0.951116
NMRK1	0.690592	0.0298935	0.062	0.038	0.951116
FILIP1	0.547468	0.0298809	0.062	0.064	0.951116
AC107068.1	0.550018	0.0298809	0.077	0.064	0.951116
GRAMD4	0.0960098	0.0298276	0.231	0.191	0.503524
EVA1B	0.0236373	0.0294485	0.308	0.291	0.216839
ESR2	0.765901	0.0294485	0.046	0.025	0.951116
HGC6.3	0.77389	0.0294485	0.046	0.025	0.951116
FLRT1	0.613163	0.0294485	0.062	0.051	0.951116
ZNF583	0.0656639	0.0290788	0.215	0.213	0.404644
AL451165.2	0.31684	0.0290393	0.123	0.116	0.951116
CDC42EP2	0.528977	0.0290163	0.092	0.067	0.951116
AC092069.1	0.677103	0.0290038	0.062	0.04	0.951116
RPRML	0.70027	0.0290038	0.046	0.037	0.951116
FGF7	0.866935	0.0289905	0.031	0.01	0.951116
AC002429.2	0.880963	0.0289905	0.031	0.01	0.951116
LCMT1-AS2	0.886757	0.0289905	0.031	0.01	0.951116
LINC00266-1	0.887346	0.0289905	0.031	0.01	0.951116
AC015936.1	0.887957	0.0289905	0.031	0.01	0.951116
AL603824.1	0.888271	0.0289905	0.031	0.01	0.951116
AC104964.3	0.888833	0.0289905	0.031	0.01	0.951116
LIPG	0.889097	0.0289905	0.031	0.01	0.951116
AC009403.2	0.8893	0.0289905	0.031	0.01	0.951116
AC053513.1	0.889828	0.0289905	0.031	0.01	0.951116
ELL2	0.891084	0.0289905	0.031	0.01	0.951116
AC078795.3	0.892041	0.0289905	0.031	0.01	0.951116
RAB31	0.89212	0.0289905	0.015	0.01	0.951116
REEP2	0.00232945	0.0288906	0.508	0.437	0.0470376
GIN1	0.014271	0.0287814	0.323	0.301	0.156171
SRPRA	0.000409004	0.0287349	0.538	0.576	0.0139595
ADPRM	0.177863	0.0286617	0.185	0.155	0.718969
ADAMTSL2	0.357486	0.0286192	0.123	0.106	0.951116
TMEM51-AS1	0.364105	0.0286192	0.123	0.103	0.951116
MMP25-AS1	0.454009	0.0285961	0.108	0.083	0.951116
AL160314.2	0.46044	0.0285961	0.108	0.081	0.951116
PANO1	0.46767	0.0285961	0.092	0.08	0.951116
SGSH	0.481907	0.0285961	0.108	0.077	0.951116
MIR600HG	0.599059	0.0285718	0.077	0.053	0.951116
AP000692.2	0.621796	0.0285718	0.077	0.05	0.951116
PCDHGA7	0.771242	0.028546	0.046	0.026	0.951116
SECISBP2L	0.00117384	0.0283719	0.538	0.479	0.0295255
ALDOC	0.0552651	0.0283656	0.215	0.226	0.364237
DNAJC27	0.104322	0.0283121	0.215	0.189	0.531282
ZNF680	0.000985969	0.0282212	0.523	0.538	0.0261643
POT1	0.0114589	0.0281429	0.369	0.319	0.134381
AL035409.1	0.689985	0.0281146	0.062	0.038	0.951116
LINC00599	0.695411	0.0281146	0.046	0.037	0.951116
LINC00957	0.702548	0.0281146	0.062	0.036	0.951116
AL353759.1	0.878949	0.0280748	0.031	0.011	0.951116
AC109322.2	0.880297	0.0280748	0.031	0.011	0.951116
AC007216.4	0.880798	0.0280748	0.031	0.011	0.951116
AC090018.2	0.885641	0.0280748	0.031	0.01	0.951116
AC010834.2	0.887046	0.0280748	0.031	0.01	0.951116
C1QTNF3	0.88706	0.0280748	0.031	0.01	0.951116
AP001453.1	0.887712	0.0280748	0.031	0.01	0.951116
RHCE	0.888495	0.0280748	0.031	0.01	0.951116
INTS6	8.26851e-06	0.028061	0.754	0.782	0.000804863
MED16	0.000467185	0.027964	0.523	0.538	0.015319
RBL2	0.00136524	0.0278886	0.508	0.487	0.032855
TMEM67	0.00900892	0.0278339	0.385	0.339	0.11592
MYLK	0.287336	0.0278339	0.169	0.123	0.932039
ZNF202	0.339274	0.0277903	0.138	0.11	0.951116
AC009318.3	0.596487	0.0276956	0.077	0.055	0.951116
UNC80	0.633454	0.0276956	0.077	0.047	0.951116
MFSD13A	0.0401743	0.0276855	0.231	0.25	0.300102
BEND6	0.0628424	0.0276855	0.231	0.233	0.394855
AC022762.2	0.760854	0.0276441	0.046	0.026	0.951116
AC032011.1	0.772313	0.0276441	0.046	0.026	0.951116
AC090181.2	0.775627	0.0276441	0.046	0.025	0.951116
FAM228B	0.0482538	0.0276441	0.277	0.233	0.338104
BX255925.3	0.0668014	0.0276006	0.231	0.21	0.407549
CDHR3	0.0907781	0.027555	0.231	0.194	0.486585
SMAD1	0.000654179	0.0275009	0.508	0.531	0.0196408
EXOC3L1	0.263797	0.0274567	0.169	0.13	0.88972
STON2	0.0139701	0.027448	0.369	0.307	0.153799
IGSF9B	0.521743	0.0272885	0.092	0.07	0.951116
C17orf100	0.0491823	0.0272577	0.215	0.23	0.342134
AC090469.1	0.669592	0.0272259	0.062	0.041	0.951116
ADNP-AS1	0.678512	0.0272259	0.062	0.04	0.951116
AL031710.2	0.683672	0.0272259	0.062	0.039	0.951116
AC136475.1	0.858997	0.0271596	0.031	0.012	0.951116
ITGA8	0.862472	0.0271596	0.031	0.012	0.951116
TNFSF13	0.876787	0.0271596	0.015	0.012	0.951116
AL365181.2	0.877355	0.0271596	0.031	0.012	0.951116
AC026368.1	0.877656	0.0271596	0.031	0.012	0.951116
FAM149A	0.878051	0.0271596	0.031	0.012	0.951116
AC073878.1	0.878388	0.0271596	0.031	0.012	0.951116
AC004974.1	0.87923	0.0271596	0.031	0.012	0.951116
MUC1	0.880556	0.0271596	0.031	0.012	0.951116
ZNF385B	0.881424	0.0271596	0.031	0.012	0.951116
MIR378D2HG	0.882035	0.0271596	0.031	0.011	0.951116
UGDH-AS1	0.118852	0.0271482	0.2	0.182	0.572423
SAP30L-AS1	0.457792	0.0268928	0.092	0.082	0.951116
AC022364.1	0.462121	0.0268928	0.108	0.082	0.951116
ADGRB3	0.00635926	0.026869	0.462	0.413	0.0906967
THRIL	0.594715	0.0268199	0.077	0.056	0.951116
AC009053.2	0.594889	0.0268199	0.077	0.055	0.951116
AL513548.4	0.604887	0.0268199	0.062	0.055	0.951116
AL035681.1	0.752503	0.0267426	0.046	0.027	0.951116
ADCY6-DT	0.760905	0.0267426	0.046	0.027	0.951116
AC098595.1	0.765009	0.0267426	0.046	0.026	0.951116
SMPD3	0.778758	0.0267426	0.046	0.024	0.951116
HLA-E	0.779064	0.0267426	0.015	0.026	0.951116
UCN	0.807645	0.0267426	0.046	0.02	0.951116
NOTCH4	0.023487	0.0267226	0.308	0.281	0.215847
PIGQ	0.00490205	0.0267159	0.415	0.383	0.0765532
ZDHHC21	0.00819478	0.0266033	0.369	0.35	0.108334
ZBTB25	0.0325988	0.026596	0.262	0.251	0.263155
LRRC37A2	0.0398653	0.026596	0.262	0.244	0.29903
IQCC	0.288979	0.0265865	0.154	0.123	0.934437
DEDD	0.00260199	0.0265556	0.477	0.427	0.0507014
GXYLT2	0.413169	0.0265081	0.123	0.092	0.951116
LONRF1	0.00526365	0.0265001	0.462	0.401	0.0801811
MTFR2	0.00622259	0.0264423	0.4	0.377	0.0895714
TTN-AS1	0.125585	0.0263822	0.2	0.182	0.591465
AC127164.1	0.667556	0.0263379	0.062	0.041	0.951116
AC011365.1	0.673783	0.0263379	0.046	0.041	0.951116
CEP170B	0.674472	0.0263379	0.062	0.041	0.951116
RIC3	0.678879	0.0263379	0.062	0.039	0.951116
AL008628.1	0.686902	0.0263379	0.062	0.039	0.951116
AL606760.3	0.688257	0.0263379	0.062	0.039	0.951116
PSTK	0.00239463	0.0262964	0.431	0.423	0.0481293
SSTR2	0.0120635	0.0262597	0.462	0.444	0.138919
Z97989.1	0.863877	0.0262451	0.031	0.012	0.951116
FAM90A1	0.871882	0.0262451	0.031	0.012	0.951116
AC097532.2	0.872379	0.0262451	0.031	0.012	0.951116
AC025171.4	0.872988	0.0262451	0.031	0.012	0.951116
ADAMTSL4	0.873016	0.0262451	0.031	0.012	0.951116
HUS1B	0.877407	0.0262451	0.031	0.012	0.951116
C1orf194	0.879027	0.0262451	0.031	0.012	0.951116
AL357522.1	0.880542	0.0262451	0.031	0.012	0.951116
CALB1	0.881323	0.0262451	0.015	0.011	0.951116
F10	0.881528	0.0262451	0.031	0.011	0.951116
ELAVL3	3.18411e-07	0.0262178	0.908	0.926	5.90748e-05
BLOC1S3	0.328563	0.0261339	0.138	0.112	0.951116
AC009404.1	0.361211	0.0261339	0.108	0.106	0.951116
HYI	0.123711	0.0260419	0.2	0.181	0.586075
CD247	0.60843	0.0259447	0.062	0.054	0.951116
CHST3	0.614089	0.0259447	0.046	0.053	0.951116
CERS6-AS1	0.750927	0.0258418	0.046	0.027	0.951116
AC005343.1	0.75522	0.0258418	0.031	0.026	0.951116
SH2D5	0.760678	0.0258418	0.046	0.028	0.951116
AC010524.1	0.760778	0.0258418	0.046	0.028	0.951116
AL158835.2	0.764116	0.0258418	0.046	0.027	0.951116
FBXO4	0.764447	0.0258418	0.046	0.027	0.951116
CAPS	0.764625	0.0258418	0.031	0.028	0.951116
AC134043.2	0.765088	0.0258418	0.046	0.026	0.951116
AL512625.2	0.765986	0.0258418	0.031	0.028	0.951116
AC011337.1	0.76612	0.0258418	0.046	0.027	0.951116
KLHL31	0.766135	0.0258418	0.046	0.026	0.951116
DGCR8	0.000552969	0.0256756	0.631	0.553	0.0172461
AF186192.1	0.410085	0.0256691	0.092	0.096	0.951116
THAP1	0.00206494	0.0256167	0.492	0.47	0.0436028
KDM6A	0.00215121	0.0256167	0.477	0.469	0.0447283
AC011451.3	0.518716	0.0255628	0.077	0.072	0.951116
FBXO15	0.525886	0.0255628	0.077	0.07	0.951116
NPL	0.532537	0.0255628	0.077	0.069	0.951116
MAN2B2	0.533653	0.0255628	0.077	0.069	0.951116
SLC27A3	0.174966	0.0255186	0.154	0.16	0.713292
PC	0.0166764	0.0254503	0.354	0.3	0.171643
AL109840.2	0.66002	0.0254503	0.062	0.043	0.951116
AC005306.1	0.675805	0.0254503	0.062	0.041	0.951116
ZNF676	0.696144	0.0254503	0.031	0.038	0.951116
HIST1H2BE	0.265034	0.0254153	0.138	0.133	0.890665
AL139383.1	0.851317	0.0253311	0.031	0.013	0.951116
LINC01981	0.859128	0.0253311	0.031	0.012	0.951116
GORAB-AS1	0.867723	0.0253311	0.031	0.013	0.951116
SETSIP	0.867845	0.0253311	0.031	0.013	0.951116
RINL	0.868274	0.0253311	0.031	0.013	0.951116
BICDL2	0.868627	0.0253311	0.031	0.013	0.951116
PNOC	0.868687	0.0253311	0.031	0.012	0.951116
RORB-AS1	0.869441	0.0253311	0.031	0.013	0.951116
AC006206.2	0.877903	0.0253311	0.015	0.013	0.951116
XKR7	0.880465	0.0253311	0.031	0.01	0.951116
CRMP1	1.57606e-07	0.025301	0.908	0.904	3.35407e-05
DCBLD1	0.113849	0.025286	0.185	0.187	0.558238
RASA3	0.16446	0.0251808	0.215	0.164	0.691005
ZNF287	0.0188646	0.0251641	0.354	0.307	0.185565
AC007009.1	0.066033	0.0250701	0.2	0.221	0.405471
FBXL17	0.0222589	0.0249719	0.308	0.278	0.207015
AL390728.6	0.296304	0.0249535	0.154	0.121	0.944335
DNAJC6	0.312847	0.0249535	0.138	0.119	0.951116
AC010904.2	0.764866	0.0249415	0.046	0.027	0.951116
TATDN3	0.00201252	0.0249082	0.462	0.457	0.0430538
ADCY3	0.128735	0.0248515	0.215	0.18	0.600313
MAGEH1	0.151219	0.0248515	0.185	0.174	0.661798
ARID5B	0.22796	0.0248515	0.062	0.158	0.822928
OGFR	0.000675992	0.0248515	0.569	0.528	0.0200461
HSPA12A	0.00682454	0.0247339	0.385	0.398	0.0955127
SH3BP2	0.176827	0.0247339	0.185	0.158	0.716954
PTK2B	0.667905	0.0245633	0.062	0.043	0.951116
AL450270.1	0.674925	0.0245633	0.062	0.042	0.951116
PHLDA3	0.679785	0.0245633	0.062	0.041	0.951116
FSIP1	0.359399	0.0244794	0.138	0.106	0.951116
AC005618.4	0.36281	0.0244794	0.108	0.107	0.951116
AL031005.2	0.847189	0.0244177	0.031	0.013	0.951116
ERFE	0.861276	0.0244177	0.031	0.013	0.951116
BACH1-AS1	0.861568	0.0244177	0.031	0.013	0.951116
Z92544.2	0.861646	0.0244177	0.031	0.013	0.951116
AL512791.2	0.863019	0.0244177	0.031	0.013	0.951116
AC109597.2	0.864568	0.0244177	0.031	0.013	0.951116
NT5E	0.864682	0.0244177	0.031	0.013	0.951116
AC008443.8	0.864839	0.0244177	0.031	0.013	0.951116
AC124283.3	0.864977	0.0244177	0.031	0.013	0.951116
EXPH5	0.873196	0.0244177	0.031	0.012	0.951116
AL161945.1	0.878422	0.0244177	0.031	0.012	0.951116
ADGRG5	0.879052	0.0244177	0.015	0.012	0.951116
CAB39L	0.152725	0.0244062	0.138	0.169	0.66624
GCH1	0.363944	0.0244062	0.169	0.114	0.951116
ZXDB	0.458998	0.0243417	0.108	0.084	0.951116
RIT1	0.0011999	0.0242553	0.492	0.519	0.0298696
DYNC1I1	0.59717	0.024196	0.077	0.055	0.951116
AL034550.2	0.30337	0.0241378	0.123	0.123	0.951116
APH1B	0.117835	0.0240868	0.169	0.187	0.569422
LINC02610	0.756699	0.0240418	0.046	0.028	0.951116
AC115282.1	0.757719	0.0240418	0.046	0.028	0.951116
AC073389.3	0.762641	0.0240418	0.046	0.027	0.951116
NEBL	0.766249	0.0240418	0.046	0.026	0.951116
AC048341.2	0.0359072	0.0240418	0.262	0.244	0.280373
FGF22	0.395513	0.0239925	0.123	0.098	0.951116
KIAA0825	0.403198	0.0239925	0.108	0.097	0.951116
B9D2	0.0122632	0.0238484	0.354	0.314	0.14059
LINC01355	0.0155199	0.0238484	0.354	0.312	0.164257
C1RL-AS1	0.538213	0.0238391	0.077	0.068	0.951116
TCEANC	0.539143	0.0238391	0.077	0.068	0.951116
SLC9B1	0.671344	0.0236769	0.062	0.042	0.951116
FAM53A	0.677941	0.0236769	0.046	0.042	0.951116
GPC1	0.00186326	0.023537	0.492	0.472	0.0408132
MPRIP	4.21901e-07	0.0235237	0.862	0.867	7.32657e-05
SGO1-AS1	0.855688	0.0235049	0.031	0.014	0.951116
IKBKE	0.856094	0.0235049	0.031	0.014	0.951116
AC099754.1	0.858343	0.0235049	0.031	0.014	0.951116
ASAH2	0.860673	0.0235049	0.015	0.014	0.951116
AC135178.6	0.861993	0.0235049	0.031	0.014	0.951116
LINC00642	0.862218	0.0235049	0.031	0.013	0.951116
EPS8L2	0.863578	0.0235049	0.031	0.013	0.951116
ACKR3	0.863666	0.0235049	0.031	0.014	0.951116
ZNF154	0.864008	0.0235049	0.015	0.014	0.951116
AL021368.1	0.864057	0.0235049	0.015	0.014	0.951116
FHDC1	0.865127	0.0235049	0.031	0.013	0.951116
SNRK-AS1	0.865768	0.0235049	0.031	0.013	0.951116
AC090229.1	0.866589	0.0235049	0.031	0.013	0.951116
LINC01215	0.868379	0.0235049	0.031	0.012	0.951116
MAP3K6	0.871609	0.0235049	0.015	0.013	0.951116
LINC01011	0.457206	0.0234923	0.108	0.085	0.951116
AC022148.1	0.581147	0.0233224	0.077	0.059	0.951116
LINC00242	0.592187	0.0233224	0.046	0.058	0.951116
JAKMIP1	0.278408	0.0233224	0.154	0.128	0.91428
ZNF880	0.397188	0.023155	0.123	0.098	0.951116
PCA3	0.408173	0.023155	0.108	0.096	0.951116
AC108025.1	0.741058	0.0231427	0.046	0.03	0.951116
AC132872.2	0.750261	0.0231427	0.046	0.03	0.951116
AC010536.3	0.754354	0.0231427	0.046	0.029	0.951116
NAV1	0.75596	0.0231427	0.046	0.026	0.951116
AP005230.1	0.755977	0.0231427	0.046	0.029	0.951116
EPDR1	0.763083	0.0231427	0.015	0.028	0.951116
MRI1	0.00363379	0.0230918	0.462	0.416	0.0635095
AL592463.1	0.010358	0.0230804	0.338	0.374	0.126946
C5	0.0349762	0.0230381	0.308	0.251	0.275482
LRFN1	0.292002	0.0230007	0.138	0.126	0.937435
BBS12	0.518523	0.0229781	0.092	0.072	0.951116
ZBTB3	0.158043	0.0228582	0.185	0.17	0.678186
ZNF665	0.35281	0.0228269	0.123	0.11	0.951116
PDZD4	0.0177698	0.022791	0.338	0.302	0.178578
AP003486.1	0.666444	0.022791	0.062	0.044	0.951116
FEZ1	0.67006	0.022791	0.046	0.043	0.951116
TMPPE	0.84249	0.0225927	0.031	0.014	0.951116
SLC51A	0.852392	0.0225927	0.031	0.015	0.951116
SHROOM2	0.852922	0.0225927	0.031	0.015	0.951116
AC138028.1	0.854216	0.0225927	0.031	0.015	0.951116
LYG1	0.85462	0.0225927	0.031	0.015	0.951116
AL031595.3	0.854881	0.0225927	0.031	0.015	0.951116
AL163952.1	0.855251	0.0225927	0.031	0.015	0.951116
ERVMER34-1	0.85676	0.0225927	0.031	0.014	0.951116
TESK2	0.857974	0.0225927	0.031	0.015	0.951116
PNMT	0.857983	0.0225927	0.031	0.014	0.951116
AC013460.1	0.85835	0.0225927	0.031	0.014	0.951116
PGPEP1	0.859121	0.0225927	0.031	0.015	0.951116
AP002765.1	0.859187	0.0225927	0.031	0.014	0.951116
AC005009.2	0.860956	0.0225927	0.031	0.014	0.951116
ABCB11	0.863665	0.0225927	0.031	0.013	0.951116
AC013287.1	0.864466	0.0225927	0.031	0.013	0.951116
HS3ST3A1	0.873781	0.0225927	0.015	0.013	0.951116
TOM1L2	0.0190712	0.0225339	0.354	0.305	0.186814
ICA1	6.75741e-05	0.0225133	0.892	0.824	0.00391155
HDAC7	0.00504326	0.0224753	0.446	0.386	0.0780585
AC026748.3	0.589442	0.0224494	0.077	0.058	0.951116
AL591846.2	0.593128	0.0224494	0.077	0.057	0.951116
PLPPR4	0.603622	0.0224494	0.077	0.055	0.951116
TUBB6	0.00139745	0.0223447	0.554	0.505	0.0334448
LINC01088	0.415499	0.0223179	0.123	0.094	0.951116
RNF19A	0.00398406	0.0222944	0.462	0.427	0.0673873
AL158195.1	0.740092	0.0222441	0.046	0.03	0.951116
AC011195.2	0.750382	0.0222441	0.031	0.029	0.951116
AC007364.1	0.751212	0.0222441	0.046	0.03	0.951116
C1GALT1C1L	0.255532	0.0221968	0.154	0.135	0.876299
LSS	0.00510759	0.0221585	0.415	0.397	0.0786531
ZC3H10	0.0196379	0.0221269	0.292	0.307	0.190986
LNX2	0.152595	0.0220849	0.169	0.174	0.666143
LINC01840	0.933108	0.0220263	0.015	0	0.951116
AC010486.3	0.933108	0.0220263	0.015	0	0.951116
AL139106.1	0.933108	0.0220263	0.015	0	0.951116
HP	0.933108	0.0220263	0.015	0	0.951116
RNF223	0.933108	0.0220263	0.015	0	0.951116
AC092807.2	0.933108	0.0220263	0.015	0	0.951116
IFI16	0.933108	0.0220263	0.015	0	0.951116
PRRX1	0.933108	0.0220263	0.015	0	0.951116
WNT9A	0.933108	0.0220263	0.015	0	0.951116
LINC00298	0.933108	0.0220263	0.015	0	0.951116
LINC02572	0.933108	0.0220263	0.015	0	0.951116
AC092422.1	0.933108	0.0220263	0.015	0	0.951116
NDST4	0.933108	0.0220263	0.015	0	0.951116
AC106799.1	0.933108	0.0220263	0.015	0	0.951116
LINC02102	0.933108	0.0220263	0.015	0	0.951116
LINC01554	0.933108	0.0220263	0.015	0	0.951116
AC244517.12	0.933108	0.0220263	0.015	0	0.951116
CPNE5	0.933108	0.0220263	0.015	0	0.951116
AC092634.4	0.933108	0.0220263	0.015	0	0.951116
SEMA3C	0.933108	0.0220263	0.015	0	0.951116
NFE4	0.933108	0.0220263	0.015	0	0.951116
CPA4	0.933108	0.0220263	0.015	0	0.951116
AL691420.1	0.933108	0.0220263	0.015	0	0.951116
LYVE1	0.933108	0.0220263	0.015	0	0.951116
AP002793.1	0.933108	0.0220263	0.015	0	0.951116
LINC01567	0.933108	0.0220263	0.015	0	0.951116
CTRB2	0.933108	0.0220263	0.015	0	0.951116
AC133919.2	0.933108	0.0220263	0.015	0	0.951116
GRAP	0.933108	0.0220263	0.015	0	0.951116
ELSPBP1	0.933108	0.0220263	0.015	0	0.951116
AL357558.1	0.933108	0.0220263	0.015	0	0.951116
AL121829.2	0.933108	0.0220263	0.015	0	0.951116
BACE2	0.933108	0.0220263	0.015	0	0.951116
Z97056.2	0.933108	0.0220263	0.015	0	0.951116
IL13RA2	0.933108	0.0220263	0.015	0	0.951116
AANAT	0.933108	0.0220263	0.015	0	0.951116
STPG1	0.355726	0.0220013	0.123	0.109	0.951116
AC000065.2	0.656038	0.0219056	0.062	0.044	0.951116
TMEM249	0.658134	0.0219056	0.062	0.044	0.951116
MIR3936HG	0.658485	0.0219056	0.062	0.045	0.951116
SPTBN4	0.661708	0.0219056	0.062	0.044	0.951116
GPR150	0.662139	0.0219056	0.062	0.044	0.951116
AC114316.1	0.668958	0.0219056	0.046	0.044	0.951116
RAD52	0.18372	0.0218941	0.169	0.157	0.732149
HM13-IT1	0.839184	0.021681	0.031	0.015	0.951116
OGFRP1	0.846472	0.021681	0.031	0.015	0.951116
AC009133.4	0.847078	0.021681	0.031	0.015	0.951116
AC073046.1	0.848793	0.021681	0.031	0.015	0.951116
AL445248.1	0.849369	0.021681	0.031	0.015	0.951116
AC009630.1	0.849709	0.021681	0.031	0.015	0.951116
AC137630.1	0.850506	0.021681	0.031	0.015	0.951116
AC005342.1	0.850819	0.021681	0.031	0.015	0.951116
AC012645.4	0.851393	0.021681	0.031	0.015	0.951116
AC096669.1	0.851634	0.021681	0.031	0.015	0.951116
PIGZ	0.851755	0.021681	0.031	0.015	0.951116
PCDHA6	0.853818	0.021681	0.031	0.015	0.951116
SLC37A2	0.854083	0.021681	0.031	0.015	0.951116
HS3ST4	0.856474	0.021681	0.031	0.014	0.951116
TCF15	0.857061	0.021681	0.031	0.015	0.951116
AL137009.1	0.858504	0.021681	0.031	0.015	0.951116
BFSP1	0.859856	0.021681	0.015	0.015	0.951116
SETD6	0.00205169	0.0216057	0.492	0.514	0.0435346
SEMA4B	0.590542	0.0215769	0.077	0.058	0.951116
TTC9	0.396566	0.0214813	0.108	0.1	0.951116
CCNT2-AS1	0.398298	0.0214813	0.123	0.099	0.951116
ZNF518B	0.00304082	0.0214743	0.538	0.51	0.05632
ZNF844	0.0667705	0.0214315	0.246	0.225	0.407549
ENPP4	0.25815	0.0213933	0.123	0.137	0.880066
ARFGEF1	7.67962e-05	0.0213563	0.738	0.729	0.00426346
PGAP3	0.74459	0.021346	0.046	0.031	0.951116
FRRS1	0.75222	0.021346	0.046	0.03	0.951116
LINC00871	0.753111	0.021346	0.031	0.03	0.951116
AL671710.1	0.753242	0.021346	0.046	0.03	0.951116
MIR4713HG	0.754082	0.021346	0.046	0.029	0.951116
LINC01560	0.0029202	0.0213048	0.446	0.448	0.054882
TBC1D8-AS1	0.517061	0.0212575	0.092	0.072	0.951116
AL391560.2	0.565615	0.0212575	0.077	0.062	0.951116
LIMS2	0.0717172	0.0212365	0.215	0.212	0.426176
SWT1	0.0823021	0.0212365	0.215	0.208	0.461511
SUGCT	0.341483	0.0211762	0.092	0.114	0.951116
CACHD1	0.0304308	0.0211012	0.308	0.269	0.25338
AL354824.1	0.933265	0.0211012	0.015	0.001	0.951116
AC137761.1	0.933308	0.0211012	0.015	0.001	0.951116
FGL2	0.933308	0.0211012	0.015	0.001	0.951116
AC096708.3	0.933312	0.0211012	0.015	0.001	0.951116
AL355075.2	0.933312	0.0211012	0.015	0.001	0.951116
AC131971.1	0.933312	0.0211012	0.015	0.001	0.951116
AP001198.1	0.933312	0.0211012	0.015	0.001	0.951116
AC105460.2	0.933312	0.0211012	0.015	0.001	0.951116
CALHM1	0.933312	0.0211012	0.015	0.001	0.951116
KIAA1217	0.933312	0.0211012	0.015	0.001	0.951116
AL022323.2	0.933312	0.0211012	0.015	0.001	0.951116
AC023906.5	0.933312	0.0211012	0.015	0.001	0.951116
LINC00881	0.933312	0.0211012	0.015	0.001	0.951116
TBX5-AS1	0.933312	0.0211012	0.015	0.001	0.951116
NECTIN4	0.933312	0.0211012	0.015	0.001	0.951116
PTOV1-AS2	0.933312	0.0211012	0.015	0.001	0.951116
ETV7	0.933312	0.0211012	0.015	0.001	0.951116
AC013714.1	0.933312	0.0211012	0.015	0.001	0.951116
AC025287.4	0.933312	0.0211012	0.015	0.001	0.951116
DNAJB8	0.933312	0.0211012	0.015	0.001	0.951116
SPATA31A1	0.933312	0.0211012	0.015	0.001	0.951116
AL713851.1	0.933312	0.0211012	0.015	0.001	0.951116
RAET1E	0.933312	0.0211012	0.015	0.001	0.951116
WNT11	0.933312	0.0211012	0.015	0.001	0.951116
ADGRA1-AS1	0.933312	0.0211012	0.015	0.001	0.951116
PRR35	0.933312	0.0211012	0.015	0.001	0.951116
AC080078.2	0.933312	0.0211012	0.015	0.001	0.951116
AC007743.1	0.933312	0.0211012	0.015	0.001	0.951116
AC025165.1	0.933312	0.0211012	0.015	0.001	0.951116
AC008115.2	0.933312	0.0211012	0.015	0.001	0.951116
AL391704.1	0.933312	0.0211012	0.015	0.001	0.951116
AL365259.1	0.933312	0.0211012	0.015	0.001	0.951116
AC092881.2	0.933312	0.0211012	0.015	0.001	0.951116
AL034546.1	0.933312	0.0211012	0.015	0.001	0.951116
FAM92B	0.933312	0.0211012	0.015	0.001	0.951116
LINC00578	0.933312	0.0211012	0.015	0.001	0.951116
LINC01370	0.933312	0.0211012	0.015	0.001	0.951116
AC022165.1	0.933312	0.0211012	0.015	0.001	0.951116
HACD4	0.933312	0.0211012	0.015	0.001	0.951116
AC008906.1	0.933312	0.0211012	0.015	0.001	0.951116
IGHV1-46	0.933312	0.0211012	0.015	0.001	0.951116
FSTL5	0.933312	0.0211012	0.015	0.001	0.951116
AL049795.1	0.933312	0.0211012	0.015	0.001	0.951116
FOXD2	0.933312	0.0211012	0.015	0.001	0.951116
TMEM100	0.933312	0.0211012	0.015	0.001	0.951116
NIBAN1	0.933312	0.0211012	0.015	0.001	0.951116
AC092053.2	0.933312	0.0211012	0.015	0.001	0.951116
AP003064.2	0.933312	0.0211012	0.015	0.001	0.951116
AC090192.2	0.933312	0.0211012	0.015	0.001	0.951116
XAGE3	0.933312	0.0211012	0.015	0.001	0.951116
LPCAT2	0.933312	0.0211012	0.015	0.001	0.951116
SHE	0.933312	0.0211012	0.015	0.001	0.951116
PEAR1	0.933312	0.0211012	0.015	0.001	0.951116
LINC02158	0.933312	0.0211012	0.015	0.001	0.951116
MRGPRF	0.933312	0.0211012	0.015	0.001	0.951116
AC134772.1	0.933312	0.0211012	0.015	0.001	0.951116
TMEM173	0.933312	0.0211012	0.015	0.001	0.951116
LHFPL3-AS2	0.933312	0.0211012	0.015	0.001	0.951116
TM6SF1	0.933312	0.0211012	0.015	0.001	0.951116
EDIL3	0.933312	0.0211012	0.015	0.001	0.951116
AL035412.1	0.933312	0.0211012	0.015	0.001	0.951116
ITPKB	0.933312	0.0211012	0.015	0.001	0.951116
LINC01979	0.933312	0.0211012	0.015	0.001	0.951116
AC006003.1	0.933312	0.0211012	0.015	0.001	0.951116
ZNF90	0.00336371	0.0210521	0.462	0.455	0.0604437
ATXN8OS	0.660729	0.0210208	0.062	0.045	0.951116
ZDHHC11B	0.663789	0.0210208	0.062	0.044	0.951116
EGR1	0.818717	0.0210208	0.015	0.019	0.951116
AC073896.3	0.457718	0.0209471	0.108	0.085	0.951116
GMIP	0.459858	0.0209471	0.108	0.085	0.951116
ESPNL	0.461167	0.0209471	0.092	0.085	0.951116
AC006001.2	0.304753	0.0208793	0.138	0.123	0.951116
RAB6B	0.0109785	0.0208793	0.323	0.372	0.131358
TBC1D2B	0.190933	0.0208167	0.169	0.158	0.747904
STARD4	9.39318e-05	0.0207805	0.754	0.716	0.00495532
LINC02241	0.831194	0.02077	0.031	0.016	0.951116
AC010536.1	0.844143	0.02077	0.031	0.016	0.951116
LINC01508	0.845616	0.02077	0.031	0.016	0.951116
AC139019.1	0.846818	0.02077	0.031	0.016	0.951116
C5orf66	0.847547	0.02077	0.031	0.016	0.951116
CLYBL	0.848786	0.02077	0.031	0.016	0.951116
KLLN	0.84896	0.02077	0.031	0.015	0.951116
TFEB	0.851002	0.02077	0.031	0.015	0.951116
AC145207.2	0.853367	0.02077	0.031	0.015	0.951116
SOX18	0.930611	0.02077	0.031	0.004	0.951116
GDPGP1	0.580977	0.0207049	0.077	0.06	0.951116
PRAP1	0.644922	0.0207049	0.031	0.049	0.951116
CCDC173	0.415546	0.0206452	0.077	0.097	0.951116
MC1R	0.254474	0.0205902	0.154	0.136	0.874167
P2RX2	0.742418	0.0204485	0.046	0.031	0.951116
AC022306.2	0.742858	0.0204485	0.046	0.031	0.951116
KLF11	0.743984	0.0204485	0.046	0.03	0.951116
TMEM185B	0.745931	0.0204485	0.046	0.031	0.951116
AC114939.1	0.748661	0.0204485	0.046	0.03	0.951116
AC117382.2	0.750051	0.0204485	0.046	0.03	0.951116
SHROOM1	0.509263	0.020398	0.077	0.075	0.951116
PTPN21	0.52921	0.020398	0.092	0.071	0.951116
ZNF461	0.544005	0.020398	0.062	0.069	0.951116
LRRIQ1	0.00583642	0.0202395	0.415	0.39	0.0858341
ARL6	0.0564825	0.0202324	0.231	0.226	0.369631
ABCC11	0.933451	0.0201767	0.015	0.001	0.951116
TMEM217	0.933469	0.0201767	0.015	0.001	0.951116
KLHL41	0.933505	0.0201767	0.015	0.001	0.951116
AC108860.2	0.933516	0.0201767	0.015	0.001	0.951116
S1PR1	0.933516	0.0201767	0.015	0.001	0.951116
IGFALS	0.933516	0.0201767	0.015	0.001	0.951116
AL139423.2	0.933516	0.0201767	0.015	0.001	0.951116
AC078845.1	0.933516	0.0201767	0.015	0.001	0.951116
PSORS1C1	0.933516	0.0201767	0.015	0.001	0.951116
OR51M1	0.933516	0.0201767	0.015	0.001	0.951116
AL121809.2	0.933516	0.0201767	0.015	0.001	0.951116
PRR18	0.933516	0.0201767	0.015	0.001	0.951116
AC105094.2	0.933516	0.0201767	0.015	0.001	0.951116
LEMD1-DT	0.933516	0.0201767	0.015	0.001	0.951116
ARHGAP30	0.933516	0.0201767	0.015	0.001	0.951116
AC025048.7	0.933516	0.0201767	0.015	0.001	0.951116
AC008875.3	0.933516	0.0201767	0.015	0.001	0.951116
CACNA2D4	0.933516	0.0201767	0.015	0.001	0.951116
AC084724.1	0.933516	0.0201767	0.015	0.001	0.951116
TXLNB	0.933516	0.0201767	0.015	0.001	0.951116
AC074351.1	0.933516	0.0201767	0.015	0.001	0.951116
AC107980.1	0.933516	0.0201767	0.015	0.001	0.951116
AC023154.1	0.933516	0.0201767	0.015	0.001	0.951116
AC009560.1	0.933516	0.0201767	0.015	0.001	0.951116
AC008549.2	0.933516	0.0201767	0.015	0.001	0.951116
U91328.1	0.933516	0.0201767	0.015	0.001	0.951116
AL354950.2	0.933516	0.0201767	0.015	0.001	0.951116
AL021707.8	0.933516	0.0201767	0.015	0.001	0.951116
AC068286.2	0.933516	0.0201767	0.015	0.001	0.951116
TPD52L1	0.933516	0.0201767	0.015	0.001	0.951116
SLC25A2	0.933516	0.0201767	0.015	0.001	0.951116
HIF3A	0.933516	0.0201767	0.015	0.001	0.951116
PCSK2	0.933516	0.0201767	0.015	0.001	0.951116
AC068987.2	0.933516	0.0201767	0.015	0.001	0.951116
FAM83G	0.933516	0.0201767	0.015	0.001	0.951116
TRIM15	0.933516	0.0201767	0.015	0.001	0.951116
AL358216.1	0.933516	0.0201767	0.015	0.001	0.951116
SLC30A10	0.933516	0.0201767	0.015	0.001	0.951116
CCDC85A	0.933516	0.0201767	0.015	0.001	0.951116
MAG	0.933516	0.0201767	0.015	0.001	0.951116
AC008568.1	0.933516	0.0201767	0.015	0.001	0.951116
AL353600.2	0.933516	0.0201767	0.015	0.001	0.951116
RCAN3	0.933516	0.0201767	0.015	0.001	0.951116
AC092384.2	0.933516	0.0201767	0.015	0.001	0.951116
AC010476.2	0.933516	0.0201767	0.015	0.001	0.951116
AC025244.1	0.933516	0.0201767	0.015	0.001	0.951116
AC100839.1	0.933516	0.0201767	0.015	0.001	0.951116
AC022413.2	0.933516	0.0201767	0.015	0.001	0.951116
REV3L-IT1	0.933516	0.0201767	0.015	0.001	0.951116
AC093503.2	0.933516	0.0201767	0.015	0.001	0.951116
USH2A	0.933516	0.0201767	0.015	0.001	0.951116
AL928654.2	0.933516	0.0201767	0.015	0.001	0.951116
AP000553.8	0.933516	0.0201767	0.015	0.001	0.951116
AC026785.2	0.933516	0.0201767	0.015	0.001	0.951116
AC010494.1	0.933516	0.0201767	0.015	0.001	0.951116
ASDURF	0.933516	0.0201767	0.015	0.001	0.951116
SMIM22	0.933516	0.0201767	0.015	0.001	0.951116
SIGLEC15	0.933516	0.0201767	0.015	0.001	0.951116
VSIG2	0.933516	0.0201767	0.015	0.001	0.951116
AC018685.3	0.933516	0.0201767	0.015	0.001	0.951116
SEMA3F-AS1	0.933516	0.0201767	0.015	0.001	0.951116
AC087491.1	0.933516	0.0201767	0.015	0.001	0.951116
CNTFR-AS1	0.933516	0.0201767	0.015	0.001	0.951116
AC022167.3	0.933516	0.0201767	0.015	0.001	0.951116
AC007638.1	0.933516	0.0201767	0.015	0.001	0.951116
AL391839.2	0.933516	0.0201767	0.015	0.001	0.951116
ESAM	0.933516	0.0201767	0.015	0.001	0.951116
PI16	0.933516	0.0201767	0.015	0.001	0.951116
FAM167B	0.933516	0.0201767	0.015	0.001	0.951116
AC104211.1	0.661507	0.0201365	0.062	0.045	0.951116
AC016575.1	0.668096	0.0201365	0.062	0.044	0.951116
MAP11	0.281574	0.0200658	0.138	0.129	0.921194
CCDC142	0.00566092	0.0200345	0.415	0.398	0.0842809
SEMA3A	0.252468	0.0200345	0.169	0.14	0.869756
TMEM108-AS1	0.836576	0.0198595	0.031	0.016	0.951116
AC091152.2	0.841286	0.0198595	0.031	0.017	0.951116
AC099811.1	0.841388	0.0198595	0.031	0.017	0.951116
AL132800.1	0.841448	0.0198595	0.031	0.017	0.951116
FP325330.3	0.841702	0.0198595	0.031	0.017	0.951116
AC079921.1	0.84299	0.0198595	0.031	0.017	0.951116
FAM151B	0.842994	0.0198595	0.031	0.017	0.951116
AL109614.1	0.843766	0.0198595	0.031	0.017	0.951116
AL353748.3	0.58963	0.0198335	0.077	0.058	0.951116
AL136295.7	0.591056	0.0198335	0.077	0.058	0.951116
PRNP	0.591847	0.0198335	0.062	0.058	0.951116
IGLON5	0.0992568	0.0197485	0.231	0.204	0.514036
LIN54	0.0147073	0.0196852	0.338	0.321	0.159307
EIF2AK3	0.0110515	0.0196592	0.415	0.362	0.131855
CCDC81	0.734102	0.0195516	0.046	0.031	0.951116
MPRIP-AS1	0.735225	0.0195516	0.046	0.031	0.951116
SERF1B	0.737844	0.0195516	0.046	0.031	0.951116
P2RY11	0.509271	0.019539	0.092	0.074	0.951116
ARSA	0.51071	0.019539	0.092	0.074	0.951116
WDR47	0.0657778	0.0194976	0.231	0.219	0.404831
ZNF101	0.039228	0.0194891	0.262	0.25	0.295667
ETFDH	0.00935875	0.019454	0.369	0.38	0.11901
TMEM88	0.655277	0.0192528	0.062	0.046	0.951116
AC005041.3	0.65848	0.0192528	0.062	0.046	0.951116
AC022893.2	0.668375	0.0192528	0.031	0.045	0.951116
AL008718.2	0.933643	0.0192528	0.015	0.002	0.951116
FGF8	0.933643	0.0192528	0.015	0.002	0.951116
FAM209A	0.933672	0.0192528	0.015	0.002	0.951116
AC099541.2	0.933691	0.0192528	0.015	0.002	0.951116
HLA-G	0.933697	0.0192528	0.015	0.002	0.951116
AC005884.1	0.933699	0.0192528	0.015	0.002	0.951116
C1orf127	0.933708	0.0192528	0.015	0.002	0.951116
LINC01986	0.933709	0.0192528	0.015	0.002	0.951116
FST	0.933711	0.0192528	0.015	0.001	0.951116
AL353803.1	0.933714	0.0192528	0.015	0.002	0.951116
NPIPB6	0.933717	0.0192528	0.015	0.002	0.951116
ERBB4	0.933719	0.0192528	0.015	0.002	0.951116
CATSPER1	0.93372	0.0192528	0.015	0.001	0.951116
AC020661.3	0.93372	0.0192528	0.015	0.002	0.951116
AC087392.1	0.93372	0.0192528	0.015	0.002	0.951116
ATP1B3-AS1	0.93372	0.0192528	0.015	0.002	0.951116
AC083836.1	0.93372	0.0192528	0.015	0.002	0.951116
LCN10	0.93372	0.0192528	0.015	0.002	0.951116
AC239809.3	0.93372	0.0192528	0.015	0.002	0.951116
AC138646.1	0.93372	0.0192528	0.015	0.002	0.951116
ZNF479	0.93372	0.0192528	0.015	0.002	0.951116
PCDHA3	0.93372	0.0192528	0.015	0.002	0.951116
FZD10	0.93372	0.0192528	0.015	0.002	0.951116
STEAP4	0.93372	0.0192528	0.015	0.002	0.951116
AC092134.1	0.93372	0.0192528	0.015	0.002	0.951116
WARS2-IT1	0.93372	0.0192528	0.015	0.002	0.951116
DDIT4-AS1	0.93372	0.0192528	0.015	0.002	0.951116
AC027018.1	0.93372	0.0192528	0.015	0.002	0.951116
AC237221.1	0.93372	0.0192528	0.015	0.002	0.951116
AC083973.1	0.93372	0.0192528	0.015	0.002	0.951116
CSNK1G2-AS1	0.93372	0.0192528	0.015	0.002	0.951116
AC007906.1	0.93372	0.0192528	0.015	0.002	0.951116
EPHB1	0.93372	0.0192528	0.015	0.002	0.951116
DAAM2	0.93372	0.0192528	0.015	0.002	0.951116
TEX12	0.93372	0.0192528	0.015	0.002	0.951116
[truncated: 19,708 more rows]

## Sheet: DEG_DAB2_OE
GeneID	p_val	avg_log2FC	pct.1	pct.2	FDR
DAB2	2.46906e-42	5.91069	1	0.059	5.36847e-38
MYL9	9.50811e-16	0.797184	0.601	0.38	6.89116e-12
ACTN1	6.89028e-30	0.702586	0.819	0.675	7.49077e-26
ID3	5.03519e-09	0.492273	0.957	0.91	6.84251e-06
TIMP1	4.13986e-10	0.419387	0.797	0.745	1.2859e-06
SH3BP5	5.85361e-09	0.360966	0.978	0.9	7.48677e-06
GCH1	0.171828	0.341828	0.101	0.114	0.99984
SPATS2L	4.66609e-06	0.325212	0.732	0.716	0.00327274
BST2	0.0014546	0.310694	0.377	0.248	0.167055
IRF2BPL	7.8148e-08	0.30934	0.688	0.649	8.0913e-05
TGFB1I1	1.28135e-06	0.304946	0.616	0.496	0.00103187
SAT2	1.35691e-07	0.299259	0.862	0.817	0.000134106
RAB13	2.92966e-10	0.296779	0.986	0.955	1.06166e-06
AHNAK	0.0166149	0.295182	0.667	0.678	0.525084
SELENOM	2.54101e-06	0.29491	0.783	0.701	0.00197318
CD8B	7.0686e-05	0.291275	0.42	0.281	0.0251955
ID4	0.000208208	0.288534	0.645	0.492	0.05352
PSME2	1.85116e-09	0.28734	0.949	0.928	2.87499e-06
TAGLN	0.0344682	0.277551	0.268	0.123	0.7248
AGTRAP	4.15698e-06	0.276647	0.543	0.405	0.00301284
FHL2	6.25673e-06	0.276609	0.674	0.618	0.00400118
DTNBP1	6.66328e-07	0.268146	0.848	0.801	0.000557229
ID2	3.41786e-05	0.263977	0.935	0.907	0.0148629
CCDC85B	3.02427e-08	0.263854	0.957	0.932	3.46088e-05
SLC35A3	6.41407e-05	0.257235	0.71	0.587	0.0241091
DOK4	0.00174398	0.25007	0.877	0.762	0.183254
GAP43	0.0044876	0.249395	0.449	0.367	0.282006
COMMD8	2.35122e-05	0.246542	0.616	0.485	0.0107147
EPHB2	1.57727e-05	0.243352	0.514	0.36	0.00836454
ZDHHC6	1.16539e-05	0.24238	0.703	0.621	0.00666819
CYBA	0.000398595	0.240599	0.812	0.746	0.0800389
ST6GALNAC4	0.000188755	0.239636	0.442	0.277	0.050668
TCEAL9	2.36539e-05	0.237353	0.826	0.702	0.0107147
DLC1	0.000375775	0.235552	0.645	0.542	0.0783608
DYM	5.18237e-05	0.231094	0.536	0.464	0.0220942
SOBP	7.0386e-05	0.230876	0.5	0.408	0.0251955
LGALS1	0.000498476	0.229905	0.942	0.92	0.0903197
S100A11	0.268159	0.2282	0.145	0.098	0.99984
MIER1	1.22647e-05	0.227439	0.899	0.883	0.00683772
ARPC1B	5.48122e-06	0.22509	0.935	0.872	0.00361146
PCK2	0.000111302	0.224461	0.5	0.371	0.035073
OGDH	5.5439e-05	0.222687	0.674	0.579	0.0227436
CHGA	0.000854569	0.222216	0.949	0.908	0.124704
UNC5B	0.00121786	0.21958	0.71	0.51	0.151314
FLNA	1.10837e-05	0.218524	0.964	0.94	0.00651334
COLEC11	5.91781e-05	0.21815	0.667	0.492	0.0233947
EFEMP2	0.000267169	0.216902	0.565	0.432	0.0610493
CTSC	2.87859e-09	0.216111	1	0.985	4.17261e-06
RIT1	0.000147652	0.215327	0.594	0.519	0.0439781
ZSWIM8	0.000535681	0.214393	0.428	0.337	0.0939309
CD151	1.85606e-05	0.211397	0.87	0.845	0.00917189
BTG2	0.0187809	0.208879	0.275	0.188	0.548125
CDH11	0.0626163	0.208455	0.275	0.185	0.917903
ERGIC2	1.53305e-07	0.208099	0.971	0.951	0.000144926
FABP6	0.000378415	0.207439	0.674	0.648	0.0783608
NFKBIA	0.000103372	0.206075	0.833	0.824	0.0330531
ISG15	0.000810745	0.205947	0.478	0.35	0.119919
GINS3	0.000287649	0.205883	0.558	0.442	0.0638001
CLCN3	0.000205693	0.204567	0.797	0.682	0.05352
CREB3L2	0.000472129	0.2043	0.449	0.312	0.0884957
CXXC5	0.00419016	0.203884	0.616	0.56	0.27118
IER5L	0.000315042	0.202882	0.587	0.489	0.0678214
DDX19B	0.000167782	0.202425	0.71	0.605	0.0468162
NBDY	0.0113386	0.202206	0.399	0.322	0.441278
CNN1	0.0342803	0.202082	0.246	0.173	0.723646
RPP40	0.00025388	0.199756	0.587	0.479	0.059356
ZNF93	0.0019326	0.197716	0.681	0.629	0.188433
PIGQ	0.000504594	0.195237	0.486	0.383	0.0906725
COMT	0.000209226	0.194612	0.848	0.76	0.05352
RUBCN	0.000852918	0.194253	0.478	0.366	0.124704
CEP128	0.00291257	0.193863	0.58	0.507	0.231766
IRF3	0.000535687	0.193491	0.507	0.383	0.0939309
NADSYN1	0.000810104	0.193491	0.449	0.387	0.119919
CC2D2A	0.000545027	0.193424	0.645	0.605	0.0940518
LZTS2	0.000301239	0.192847	0.674	0.631	0.0654985
ID1	0.00897937	0.191068	0.92	0.89	0.399429
FAIM2	0.000287145	0.190972	0.913	0.857	0.0638001
PCDH7	0.00821041	0.190881	0.464	0.422	0.37504
RPL22L1	0.00116435	0.190729	0.891	0.838	0.150788
PUS10	0.00957656	0.19038	0.362	0.231	0.413141
MAB21L2	0.162312	0.189613	0.181	0.124	0.99984
CAPN1	0.000497886	0.189585	0.681	0.61	0.0903197
PDLIM4	0.000590468	0.189529	0.732	0.668	0.0995235
POLR3C	0.000215487	0.187883	0.819	0.767	0.0538544
DVL2	0.000334068	0.187122	0.768	0.712	0.0712122
CPNE8	0.00130703	0.186247	0.841	0.73	0.157634
RFXANK	0.000247389	0.186216	0.79	0.729	0.0584672
ZGPAT	0.000392389	0.185437	0.761	0.649	0.0797357
JPH4	0.00357482	0.185328	0.464	0.38	0.252362
NCKAP5L	0.00120669	0.185113	0.478	0.372	0.150788
TCF19	0.00499069	0.185038	0.377	0.312	0.299899
NEAT1	1.38661e-09	0.184985	1	0.976	2.51243e-06
CHROMR	0.000872604	0.184927	0.565	0.441	0.125252
YPEL5	0.00142533	0.18488	0.667	0.553	0.166812
LINC01816	0.00131222	0.183593	0.572	0.513	0.157634
CMTM7	0.000382975	0.183018	0.71	0.631	0.0785569
LAYN	0.00723262	0.182612	0.819	0.807	0.357407
CRACR2B	0.00187437	0.182308	0.565	0.467	0.186947
IFT22	0.000153245	0.182111	0.833	0.844	0.0446979
RALYL	0.00470044	0.181999	0.5	0.419	0.290346
SCYL2	0.00182463	0.181774	0.623	0.55	0.183993
UBR1	0.00295228	0.181152	0.58	0.488	0.231766
TPGS1	0.000259159	0.181104	0.855	0.808	0.0599457
ALG13	0.00182689	0.180905	0.652	0.592	0.183993
RGS10	0.000186019	0.180089	0.899	0.818	0.0505577
APEX2	0.000869717	0.179415	0.652	0.543	0.125252
VEGFA	0.00333328	0.179039	0.493	0.348	0.241306
DDIT4	0.0079857	0.179036	0.543	0.445	0.367444
ARID5B	0.121305	0.179009	0.225	0.158	0.99984
PIP5K1C	0.00227872	0.178543	0.428	0.335	0.204074
NT5DC3	0.00241812	0.178531	0.413	0.34	0.209471
RNF121	0.00077226	0.178451	0.659	0.534	0.119141
SCAF1	0.00102773	0.178116	0.536	0.47	0.13969
AC092329.4	0.00144369	0.177796	0.442	0.378	0.166969
ASL	0.000875607	0.177687	0.725	0.613	0.125252
ATP6V1C1	0.000973963	0.177387	0.652	0.584	0.137183
OTULINL	0.00413753	0.17723	0.413	0.329	0.270504
VPS72	5.68853e-05	0.176879	0.928	0.89	0.0229048
CACNG4	0.00294824	0.176875	0.659	0.573	0.231766
UBE2E3	5.41956e-05	0.176846	0.986	0.956	0.0226611
OGFR	0.00102067	0.176463	0.601	0.528	0.13969
FAAP24	0.00149269	0.175953	0.587	0.44	0.167297
VPS50	0.00180656	0.175953	0.558	0.473	0.183993
DHRS4L2	0.00312277	0.175953	0.384	0.311	0.23658
GNG2	0.0693834	0.175953	0.268	0.172	0.945966
TRIM47	0.0168842	0.174496	0.297	0.221	0.527061
OSBPL6	0.00322818	0.17415	0.442	0.385	0.240378
SFT2D1	0.000726849	0.173837	0.812	0.774	0.116205
NFKBIL1	0.00119998	0.17382	0.688	0.638	0.150788
B4GALT4	0.011412	0.17379	0.326	0.246	0.441278
CALY	0.00365362	0.173604	0.812	0.767	0.255436
DNPEP	0.00273015	0.17359	0.522	0.392	0.224854
CHID1	0.00126791	0.173533	0.775	0.718	0.155752
MCTS1	0.000167947	0.17322	0.913	0.904	0.0468162
PKLR	0.847934	0.173199	0.065	0.009	0.99984
CDC42SE1	0.000489804	0.17314	0.848	0.763	0.0902527
ABLIM1	0.00294951	0.173095	0.717	0.644	0.231766
EBP	9.30618e-05	0.172904	0.935	0.909	0.0311299
MAOA	0.0292172	0.17285	0.681	0.658	0.6666
PTRH1	0.00175109	0.172186	0.659	0.566	0.183254
ZBTB2	0.00414284	0.171969	0.42	0.308	0.270504
HS1BP3	0.0118104	0.171674	0.37	0.248	0.44505
GINS4	0.00335017	0.171404	0.71	0.67	0.241306
MRPL35	0.00205221	0.171093	0.681	0.614	0.195707
CCNE2	0.0198547	0.170948	0.449	0.372	0.564302
KLHDC4	0.0016054	0.169882	0.725	0.628	0.172882
GSTM3	0.000808938	0.169838	0.833	0.823	0.119919
RIMKLB	0.00500992	0.168733	0.609	0.536	0.300085
CCDC34	0.000137862	0.168724	0.964	0.926	0.0416324
RPS6KC1	0.00435944	0.168561	0.645	0.521	0.277156
ECE1	0.00248237	0.168287	0.471	0.412	0.211664
POLR3H	0.00117065	0.168205	0.732	0.718	0.150788
QTRT1	0.00143258	0.168123	0.623	0.554	0.166812
SMAD9	0.00109745	0.167904	0.899	0.832	0.146392
NRBP1	0.00159642	0.167854	0.652	0.575	0.172882
PON2	0.00208863	0.167732	0.543	0.416	0.196202
REL	0.00263465	0.167553	0.551	0.498	0.218646
TUBB2A	0.0101623	0.167365	0.848	0.807	0.421677
RRAGA	0.00176748	0.166675	0.761	0.738	0.183254
RTN2	0.00785941	0.16654	0.565	0.454	0.367444
CD3EAP	0.00230889	0.166225	0.812	0.731	0.204074
PPFIBP1	0.00410672	0.166176	0.855	0.817	0.269765
PATL1	0.00263413	0.16546	0.558	0.508	0.218646
MAP9	0.00230101	0.165212	0.79	0.795	0.204074
CALD1	2.30859e-05	0.165043	0.986	0.975	0.0107147
YIPF6	0.00097794	0.164946	0.877	0.813	0.137183
THUMPD2	0.00192245	0.164738	0.703	0.66	0.188288
CPNE3	0.000422798	0.164477	0.913	0.874	0.0820795
TLE1	0.00441013	0.164311	0.797	0.781	0.279561
TP53I13	0.000421265	0.164098	0.877	0.873	0.0820795
PALM	0.00117527	0.16407	0.783	0.74	0.150788
NPC2	0.00314382	0.163487	0.457	0.403	0.237348
HACD1	0.0495432	0.162764	0.312	0.217	0.844876
IMP4	0.00129862	0.162529	0.848	0.787	0.157634
TBX2	8.65878e-05	0.162432	0.971	0.974	0.0298838
SIPA1L2	0.0111265	0.162306	0.442	0.371	0.440664
HLCS	0.0638083	0.162205	0.304	0.183	0.921567
TELO2	0.00222251	0.162058	0.536	0.505	0.203042
ERCC6L	0.0108739	0.161977	0.435	0.325	0.434614
BLVRA	0.000757938	0.161953	0.804	0.814	0.119141
B4GAT1	0.00332695	0.161923	0.63	0.574	0.241306
AC019069.1	0.00635386	0.161864	0.377	0.301	0.338132
SVIP	0.00736899	0.161785	0.638	0.511	0.360757
NR2F2	0.00419062	0.161689	0.674	0.572	0.27118
LAMTOR3	0.00204842	0.161508	0.667	0.609	0.195707
PPP1R9B	0.0143499	0.16146	0.399	0.276	0.492129
WWC1	0.00798847	0.1614	0.362	0.326	0.367444
GALNT7	0.0031617	0.161349	0.754	0.725	0.237871
PEX14	0.0174725	0.161249	0.348	0.269	0.534325
SF3B5	1.81414e-07	0.161243	0.978	0.987	0.000164353
FRMD4A	0.00310876	0.161219	0.659	0.55	0.236342
P4HA2	0.109231	0.161211	0.261	0.16	0.99984
LINC00426	0.0208217	0.161105	0.319	0.245	0.576522
MMADHC	1.99856e-05	0.161025	0.949	0.975	0.00965658
APMAP	0.000778088	0.160966	0.862	0.832	0.119141
SBF2	0.00758184	0.160198	0.558	0.432	0.362325
SOX5	0.00658632	0.159958	0.616	0.536	0.340968
OXSM	0.00384621	0.159869	0.42	0.354	0.261338
MYH9	0.0060069	0.159589	0.848	0.797	0.330258
SH3BGRL	0.00648696	0.159314	0.551	0.417	0.340968
ATP6V0E1	9.02805e-06	0.158915	0.957	0.972	0.00545269
AADAT	0.00253798	0.158407	0.543	0.394	0.214721
TRMT1	0.00363585	0.158289	0.601	0.504	0.255014
COPG1	0.00318724	0.158244	0.507	0.449	0.238933
DLGAP2	0.0557824	0.158194	0.29	0.266	0.885622
TRAPPC2L	3.136e-06	0.158164	0.964	0.976	0.00235124
IMPACT	0.00376414	0.1581	0.536	0.465	0.259215
CLIC1	0.000602202	0.158014	0.964	0.965	0.100721
NEU1	0.00266626	0.157838	0.609	0.52	0.220428
BAIAP2	0.020814	0.15777	0.377	0.264	0.576522
SCAMP2	0.00176534	0.157669	0.688	0.648	0.183254
PDXK	0.00152358	0.157645	0.725	0.743	0.169016
OXLD1	0.00155253	0.157341	0.812	0.777	0.171353
ADAMTS12	0.074028	0.157094	0.275	0.198	0.959754
CRAT	0.00650201	0.157046	0.457	0.366	0.340968
PRRG1	0.0390092	0.157037	0.326	0.236	0.767581
LAP3	0.00130715	0.15691	0.804	0.77	0.157634
TPM1	0.000552344	0.156802	0.971	0.981	0.0945638
SERPINF1	0.00837932	0.156697	0.92	0.881	0.381953
MTURN	0.00376727	0.156661	0.659	0.595	0.259215
FERMT2	0.00433906	0.156573	0.877	0.816	0.276669
SPCS3	0.00340781	0.156565	0.971	0.952	0.243737
TEX15	0.0132488	0.156426	0.797	0.715	0.474577
ROGDI	0.00250501	0.156392	0.688	0.606	0.212759
UMPS	0.00339754	0.156368	0.841	0.774	0.243737
TM7SF2	0.00458681	0.15608	0.775	0.741	0.285031
CYTH1	0.00396277	0.155742	0.493	0.415	0.265115
LMBRD1	0.00380371	0.155728	0.529	0.452	0.25926
RABIF	0.00611301	0.15541	0.507	0.455	0.333121
HES4	0.00443005	0.155338	0.862	0.84	0.280007
SLC2A4RG	0.00236067	0.155308	0.841	0.829	0.206968
FBXO17	0.0194088	0.155107	0.362	0.299	0.559413
APLP1	0.00698624	0.155094	0.652	0.553	0.351624
LRP5	0.0030074	0.155077	0.522	0.428	0.233535
ISCA2	0.0022123	0.154796	0.732	0.679	0.203042
SLC25A22	0.00558536	0.153974	0.457	0.357	0.316256
SILC1	0.014595	0.153772	0.355	0.29	0.495843
KIF1C	0.0103413	0.153613	0.609	0.568	0.42505
SNCG	0.0207232	0.153526	0.87	0.843	0.576522
SLC6A8	0.00632318	0.153402	0.63	0.535	0.338132
ANTKMT	0.00061721	0.153312	0.906	0.857	0.102443
TLX2	0.000200353	0.153167	0.993	0.992	0.0531252
NHEJ1	0.00531218	0.153004	0.5	0.394	0.306373
MRAS	0.00423693	0.152951	0.587	0.511	0.273124
LCMT1	0.000455044	0.152862	0.913	0.911	0.086035
GDE1	0.0022978	0.152595	0.964	0.938	0.204074
TIMM9	0.0015217	0.152261	0.833	0.811	0.169016
GPM6B	0.00738337	0.151688	0.558	0.506	0.360757
PEX7	0.0143039	0.151529	0.362	0.272	0.492129
ZPR1	0.00378524	0.151172	0.696	0.646	0.25926
MRPL24	0.000774269	0.151138	0.913	0.835	0.119141
PLSCR3	0.0060686	0.151102	0.507	0.464	0.331532
TMEM127	0.0154476	0.151047	0.377	0.264	0.50508
WDR45	0.00306268	0.151043	0.746	0.686	0.234746
POLR2G	6.54203e-05	0.15098	0.942	0.961	0.0241091
NELL2	0.0140439	0.150811	0.754	0.759	0.489274
NDFIP2	0.00416177	0.150686	0.638	0.534	0.270926
LINC00963	0.0258959	0.15056	0.348	0.299	0.633152
SEMA3D	0.558588	0.150511	0.138	0.056	0.99984
GIT1	0.0027406	0.150336	0.746	0.704	0.224864
TBKBP1	0.0124142	0.149957	0.348	0.298	0.457495
PLEKHM2	0.00523587	0.14991	0.601	0.498	0.303732
FRY	0.0522667	0.14989	0.319	0.209	0.862237
CDCA4	0.0048412	0.149824	0.58	0.513	0.296513
NRBP2	0.155598	0.149743	0.232	0.155	0.99984
DLG5	0.00348555	0.149726	0.601	0.516	0.246861
ATP6V0D1	0.00202248	0.149673	0.841	0.752	0.195443
APBA3	0.173373	0.149451	0.246	0.148	0.99984
COBLL1	0.044947	0.149375	0.275	0.237	0.815082
PPIL4	0.002793	0.14923	0.906	0.924	0.227214
NUDT9	0.00360002	0.149014	0.775	0.713	0.253318
DDIT3	0.0374329	0.148913	0.399	0.309	0.754379
UBC	8.93635e-05	0.148799	0.986	0.999	0.0303598
TCEAL3	0.00681057	0.14879	0.674	0.606	0.344377
BIN1	0.00276717	0.148762	0.819	0.762	0.22619
SUSD5	0.0867367	0.148731	0.283	0.189	0.99984
SPOUT1	0.00525241	0.148684	0.616	0.539	0.303732
MT-CO1	9.75725e-13	0.148648	1	0.999	5.3038e-09
SETDB2	0.00867902	0.148614	0.413	0.377	0.39151
FAT3	0.00889385	0.148557	0.667	0.6	0.398276
TLCD4	0.0139871	0.148313	0.572	0.493	0.488954
ESRRA	0.00689989	0.148246	0.717	0.692	0.348084
GID4	0.00458818	0.147957	0.609	0.577	0.285031
FAM102A	0.0195676	0.147938	0.391	0.26	0.562774
MAGI2-AS3	0.00160613	0.147821	0.913	0.919	0.172882
ABCA1	0.0768281	0.147678	0.283	0.202	0.969202
YAE1	0.00232906	0.147454	0.826	0.75	0.205023
SKA1	0.0133954	0.147384	0.457	0.353	0.478252
SDSL	0.102276	0.147384	0.261	0.199	0.99984
CASC15	0.0207119	0.14716	0.457	0.418	0.576522
PITPNB	0.000234205	0.147137	0.971	0.96	0.0566193
ADAM23	0.00853014	0.146912	0.601	0.557	0.386398
NFIC	0.00246618	0.146748	0.826	0.765	0.211533
SLC30A9	0.00497855	0.14665	0.783	0.768	0.299899
TPRKB	0.00072143	0.146591	0.913	0.909	0.116193
RNPEP	0.00580661	0.146567	0.58	0.527	0.322176
TBX3	0.0268252	0.146358	0.913	0.911	0.641626
BCAM	0.907553	0.14609	0.094	0.002	0.99984
DUSP11	0.00654789	0.145953	0.522	0.473	0.340968
TAF1	0.00764162	0.145493	0.63	0.591	0.362325
SEC22C	0.00909408	0.14519	0.464	0.371	0.401896
SAT1	0.0259234	0.145167	0.341	0.272	0.633152
TNIK	0.02124	0.145076	0.435	0.389	0.578291
DYNC1I2	0.00037666	0.144864	0.978	0.99	0.0783608
NUP54	0.00305718	0.144734	0.754	0.716	0.234746
PMS1	0.00310323	0.144724	0.862	0.796	0.236342
STAMBP	0.00402062	0.144504	0.79	0.768	0.266275
PPM1K	0.0160233	0.144465	0.42	0.298	0.514615
MAEA	0.0026087	0.144281	0.804	0.763	0.218646
FBXW4	0.0107657	0.144244	0.435	0.327	0.43314
TSC22D3	0.00930962	0.144173	0.449	0.332	0.408103
S100A13	0.0197223	0.144037	0.717	0.687	0.564239
AKAP1	0.00623586	0.144024	0.783	0.743	0.336443
CCDC3	0.0311652	0.143963	0.391	0.322	0.686656
IGF2BP2	0.00667683	0.14386	0.833	0.757	0.343176
BTBD8	0.216342	0.143531	0.225	0.132	0.99984
LIMCH1	0.0135525	0.143473	0.826	0.795	0.481492
ORMDL1	8.45403e-05	0.143396	0.986	0.968	0.0296477
FRMD6-AS1	0.0243337	0.14325	0.355	0.273	0.620912
WDR54	0.000290494	0.142998	0.942	0.945	0.0638001
AL133453.1	0.0386836	0.142653	0.261	0.251	0.764591
SERTAD3	0.00658178	0.142638	0.507	0.411	0.340968
ZNF414	0.00587669	0.142467	0.536	0.433	0.325132
KDM2B	0.00789475	0.142329	0.732	0.67	0.367444
ARIH2	0.00512108	0.141937	0.804	0.741	0.301755
SRD5A3	0.0895117	0.141647	0.275	0.193	0.99984
ABHD16A	0.00635745	0.141601	0.507	0.445	0.338132
BOLA1	0.00507403	0.141489	0.768	0.679	0.301434
PTRHD1	0.00134383	0.14144	0.928	0.863	0.160543
ZNF804A	0.00542432	0.141372	0.732	0.658	0.308746
CHEK1	0.00781229	0.141187	0.746	0.703	0.367444
GREB1	0.0167446	0.141084	0.413	0.384	0.526156
AUP1	0.000212734	0.141014	0.949	0.936	0.0537846
RNASET2	0.00756175	0.140925	0.5	0.408	0.362325
CNOT9	0.00546874	0.140854	0.79	0.746	0.310462
SYTL3	0.0263299	0.140664	0.362	0.286	0.636102
CLU	0.0288182	0.140551	0.804	0.739	0.660269
EMC7	0.00290418	0.140537	0.848	0.829	0.231766
EGFR	0.0272595	0.14053	0.681	0.612	0.644209
CFAP298	0.00149024	0.140505	0.877	0.877	0.167297
GTF2F1	0.00191715	0.140387	0.913	0.905	0.188288
FOXP4	0.00760386	0.140182	0.478	0.419	0.362325
CFAP97	0.00179125	0.140072	0.92	0.881	0.183993
R3HDM4	0.00677104	0.140043	0.493	0.433	0.343176
RNASEH2A	0.0153989	0.140023	0.42	0.366	0.504244
AC009404.1	0.390304	0.139915	0.174	0.106	0.99984
ANKRD49	0.00521578	0.139324	0.848	0.773	0.303732
ZNF496	0.00994374	0.139095	0.449	0.373	0.419622
RBM4	8.21419e-06	0.138926	0.993	0.985	0.00510289
HSPA1B	0.0175919	0.138877	0.594	0.561	0.534751
RNF166	0.00643274	0.138706	0.667	0.641	0.340968
NIT2	0.00172524	0.138666	0.884	0.851	0.183254
MYL6	1.71032e-05	0.138299	1	0.997	0.00864827
GFRA2	0.00143466	0.138133	0.971	0.979	0.166812
ATRAID	0.00184089	0.138103	0.884	0.862	0.184454
ZBTB4	0.0405973	0.138032	0.348	0.25	0.782462
VAV2	0.0144738	0.138026	0.413	0.373	0.493389
HSPB1	0.0606929	0.137616	0.884	0.877	0.908847
EIPR1	0.00657924	0.13749	0.674	0.627	0.340968
CCDC8	0.0227653	0.137316	0.377	0.303	0.598535
NFIA	0.0543519	0.137251	0.29	0.255	0.876687
CDC26	0.000994682	0.13723	0.92	0.9	0.138637
BOK	0.122156	0.136939	0.268	0.212	0.99984
CPNE1	1.29607e-05	0.136939	0.993	0.991	0.00704513
PINK1	0.0157198	0.136846	0.449	0.344	0.508408
AL592463.1	0.0174348	0.136693	0.406	0.374	0.533922
CHURC1	0.00104404	0.136656	0.928	0.944	0.140997
TRAF3	0.0224171	0.136647	0.377	0.3	0.595134
HMX1	0.00371574	0.136511	0.862	0.802	0.257297
CRYGC	0.0214926	0.136485	0.529	0.426	0.581382
RABEP2	0.0116748	0.136459	0.449	0.381	0.443787
UBXN8	0.00840755	0.136424	0.493	0.404	0.382438
ACTG1	0.000417238	0.136417	1	0.999	0.0820795
SERPINE2	0.0102014	0.136356	0.768	0.659	0.422493
CSNK1G2	0.00191116	0.136347	0.884	0.833	0.188288
LINC00839	0.0173769	0.136339	0.551	0.507	0.532898
TBCC	0.00424578	0.136285	0.783	0.74	0.273124
AL035071.1	0.0200241	0.13616	0.464	0.391	0.566905
RNF145	0.00207722	0.136082	0.906	0.831	0.196202
HARS2	0.0104745	0.136044	0.507	0.442	0.428901
SLC30A7	0.0144863	0.136036	0.435	0.353	0.493389
TRUB2	0.000807056	0.135917	0.949	0.914	0.119919
LINC02593	0.0263133	0.13579	0.399	0.289	0.636102
CITED2	0.0157032	0.13561	0.543	0.494	0.508408
TRIM26	0.0122962	0.135573	0.449	0.372	0.456794
BCL11B	0.0238437	0.135311	0.493	0.431	0.61151
TSPAN31	0.0114871	0.134907	0.638	0.57	0.441278
SUCO	0.00741869	0.134791	0.855	0.82	0.361506
MAN1B1	0.00945609	0.134744	0.616	0.541	0.410445
CEP85L	0.0114148	0.134744	0.594	0.53	0.441278
C11orf74	0.00489774	0.134686	0.833	0.777	0.298275
FAM135A	0.0101598	0.13463	0.565	0.487	0.421677
INO80E	0.0071505	0.134391	0.717	0.742	0.355774
MAN1A2	0.00261508	0.134252	0.957	0.932	0.218646
KRBOX4	0.0191971	0.133975	0.377	0.314	0.555794
DNAJC5	0.0107285	0.133892	0.493	0.423	0.43314
NOS3	0.182791	0.133856	0.246	0.164	0.99984
PPP2R3A	0.0286068	0.133827	0.384	0.324	0.660269
TNRC18	0.0205066	0.133804	0.435	0.36	0.575323
FAM13A	0.00796532	0.133636	0.674	0.58	0.367444
MCRIP2	0.0122193	0.133615	0.674	0.668	0.455719
TMEM134	0.00534892	0.133567	0.746	0.715	0.30707
UBE2A	0.00341967	0.13354	0.906	0.86	0.243783
ALDH9A1	0.00539347	0.133537	0.812	0.781	0.308422
NSMCE1	0.00453509	0.133517	0.812	0.818	0.284169
TMX2	0.00211471	0.133469	0.899	0.898	0.196496
TRAPPC12	0.010276	0.133404	0.594	0.566	0.424228
CCDC74B	0.011716	0.133259	0.543	0.507	0.444574
ZNF518B	0.0258309	0.133257	0.565	0.51	0.633152
ASB3	0.00997519	0.13322	0.674	0.619	0.419622
BX890604.2	0.0060301	0.133207	0.899	0.87	0.330258
ANKRD44	0.0259222	0.133179	0.413	0.318	0.633152
LCORL	0.00621562	0.133154	0.841	0.781	0.336185
BRD3OS	0.0100603	0.133133	0.5	0.417	0.420658
REEP2	0.0225164	0.132918	0.478	0.437	0.596314
BCAS4	0.00743197	0.132874	0.783	0.761	0.361506
AKT1	0.00766543	0.132808	0.659	0.636	0.362325
KIAA1841	0.0142772	0.132793	0.688	0.628	0.492129
TRIM24	0.00159479	0.132773	0.993	0.962	0.172882
PITPNC1	0.00969521	0.132699	0.638	0.582	0.414187
OXA1L	0.00658166	0.132581	0.797	0.796	0.340968
ZNF593	0.00379343	0.132478	0.833	0.852	0.25926
SGF29	0.0150751	0.132396	0.543	0.486	0.500424
AC093323.1	0.0177869	0.132381	0.587	0.536	0.536361
RAI2	0.186191	0.132231	0.246	0.173	0.99984
NCOR1	0.00013741	0.132216	0.986	0.986	0.0416324
TYW3	0.0109954	0.132025	0.768	0.798	0.437861
MARK4	0.0212508	0.132015	0.449	0.443	0.578291
SPATA24	0.0757432	0.132009	0.297	0.235	0.968186
HIST1H3G	0.130465	0.131835	0.254	0.185	0.99984
SERTAD2	0.0107772	0.131808	0.587	0.521	0.43314
TMF1	0.0101472	0.131639	0.703	0.631	0.421677
KIAA0895	0.0599077	0.131514	0.326	0.237	0.90442
EXOC1	0.0148937	0.131458	0.667	0.669	0.498206
HYI	0.15269	0.131417	0.275	0.181	0.99984
FBXO28	0.0133109	0.131257	0.493	0.396	0.476018
USP36	0.0128782	0.131253	0.601	0.535	0.469028
HOOK2	0.00902346	0.13125	0.703	0.667	0.399891
RNF181	0.00147094	0.131128	0.92	0.931	0.167297
GPRIN3	0.0699893	0.13106	0.326	0.222	0.947151
PLTP	0.0151989	0.131012	0.478	0.453	0.502234
PPP2R1A	0.0033042	0.130986	0.848	0.794	0.241306
SLU7	0.00574382	0.130932	0.877	0.854	0.321049
SUV39H1	0.118264	0.130901	0.29	0.194	0.99984
EIF5	0.00159869	0.130899	0.964	0.975	0.172882
RALA	0.000478883	0.13083	0.964	0.962	0.0889944
ATP10D	0.0754249	0.130796	0.312	0.238	0.966634
AC073349.4	0.557778	0.130647	0.145	0.07	0.99984
BRD1	0.0067207	0.13064	0.826	0.835	0.343176
MIB2	0.0106376	0.130629	0.514	0.414	0.432322
CAST	0.0287318	0.13051	0.457	0.43	0.660269
RPAP1	0.00969315	0.130395	0.63	0.56	0.414187
TTLL1	0.0273544	0.13038	0.384	0.318	0.644385
B4GALT3	0.00540445	0.130376	0.79	0.723	0.308422
APIP	0.00388926	0.130189	0.87	0.809	0.262622
NAGA	0.117787	0.130149	0.297	0.197	0.99984
LTBR	0.0737436	0.130102	0.29	0.227	0.959293
DIPK1B	0.00647081	0.130037	0.797	0.743	0.340968
PARD6B	0.0181341	0.130016	0.457	0.414	0.538646
MIOS	0.0155502	0.129868	0.645	0.61	0.506149
PSME1	0.0127458	0.129797	0.855	0.812	0.464987
ABHD12	0.0112786	0.129759	0.681	0.638	0.441278
EIF5A2	0.0223632	0.12973	0.399	0.338	0.594752
UFSP2	0.00733131	0.129721	0.797	0.734	0.360644
SLC27A3	0.228955	0.129693	0.232	0.16	0.99984
PHF20	0.000401244	0.129523	0.986	0.959	0.0800389
EXOSC4	0.0076517	0.129405	0.812	0.763	0.362325
CD27-AS1	0.0106022	0.129324	0.725	0.647	0.431693
KDM5C	0.011407	0.129312	0.732	0.677	0.441278
CPNE2	0.0177917	0.129244	0.42	0.4	0.536361
ATG7	0.0157599	0.129074	0.399	0.352	0.508408
TMEM189	0.0113247	0.128958	0.659	0.572	0.441278
SLC35D1	0.221447	0.128647	0.21	0.155	0.99984
BDH2	0.00405728	0.128471	0.862	0.84	0.267326
JMJD7	0.350788	0.128373	0.203	0.118	0.99984
BAD	0.00333042	0.128338	0.899	0.877	0.241306
DIP2A	0.0202039	0.128322	0.616	0.532	0.570511
SRGAP1	0.0319726	0.128269	0.739	0.653	0.695877
ALG3	0.00566647	0.128231	0.884	0.877	0.318362
NUP37	0.0137872	0.128172	0.739	0.72	0.487213
EMG1	0.00119484	0.12807	0.935	0.923	0.150788
TRMT9B	0.044816	0.127953	0.341	0.252	0.814744
NTRK3	0.0805729	0.127942	0.304	0.226	0.982419
LRRC75A	0.0204883	0.127938	0.616	0.575	0.575323
FRG1	0.00148729	0.127928	0.964	0.942	0.167297
ANGPTL4	0.016403	0.127868	0.5	0.397	0.522183
PLSCR5	0.370472	0.127845	0.181	0.119	0.99984
CCDC32	0.0183716	0.127838	0.449	0.381	0.542247
TMEM181	0.00893845	0.127737	0.833	0.725	0.399073
LIMA1	0.0034827	0.127678	0.942	0.907	0.246861
MTMR12	0.0221231	0.127604	0.435	0.357	0.591977
GLCE	0.0121546	0.127498	0.522	0.437	0.454866
CYP51A1	0.00535251	0.127378	0.971	0.972	0.30707
CRB2	0.0180372	0.127096	0.71	0.656	0.537497
GPR135	0.177931	0.127096	0.254	0.173	0.99984
CUL1	0.00447528	0.127077	0.913	0.876	0.282006
WDR82	0.0231765	0.127007	0.725	0.734	0.602063
MPZL1	0.00963536	0.126982	0.841	0.828	0.414187
NEFH	0.554713	0.126956	0.101	0.074	0.99984
PPP2R2B	0.101421	0.126947	0.514	0.471	0.99984
MRPL34	0.000269546	0.126937	0.971	0.956	0.0610493
CDC23	0.00969605	0.126915	0.717	0.699	0.414187
LMF2	0.0189621	0.126816	0.478	0.462	0.550498
NHSL2	0.0662552	0.126805	0.333	0.258	0.933023
TWF1	0.0169199	0.12674	0.667	0.611	0.527061
FUT10	0.0776508	0.126689	0.275	0.225	0.969845
THSD7A	0.0694321	0.126682	0.377	0.273	0.945966
GALE	0.0113622	0.12658	0.587	0.5	0.441278
PCNX3	0.0181916	0.126543	0.42	0.353	0.539618
MCCC2	0.0169154	0.126426	0.717	0.642	0.527061
RMND1	0.00940932	0.12641	0.819	0.781	0.410445
PARD3	0.0131262	0.126273	0.797	0.768	0.473701
TLCD1	0.0288005	0.126257	0.413	0.314	0.660269
MBNL2	0.0257626	0.12625	0.667	0.545	0.633152
CSAD	0.0233359	0.125912	0.399	0.353	0.604758
ZBTB9	0.0985275	0.125912	0.304	0.208	0.99984
CLTA	1.12784e-09	0.125853	0.993	0.995	2.45227e-06
CNOT8	0.0123491	0.125834	0.703	0.608	0.457275
TMEM94	0.0207938	0.125767	0.442	0.371	0.576522
PTK7	0.0123111	0.125632	0.63	0.586	0.456794
SESN1	0.0439703	0.125532	0.348	0.244	0.807472
CCDC28B	0.0113581	0.125441	0.725	0.675	0.441278
VPS52	0.030806	0.12537	0.42	0.371	0.684183
PHACTR2	0.0228205	0.125294	0.681	0.56	0.598535
RGP1	0.0178744	0.125289	0.514	0.486	0.536825
METTL17	0.0123063	0.125264	0.652	0.636	0.456794
PDK4	0.258168	0.125214	0.232	0.142	0.99984
RBMXL1	0.0234912	0.125198	0.623	0.604	0.605896
CNPY4	0.0167456	0.12517	0.529	0.459	0.526156
ZBTB38	0.0880197	0.125126	0.275	0.239	0.99984
ANKRD52	0.0286389	0.125089	0.362	0.306	0.660269
ZHX1	0.0105423	0.124783	0.783	0.739	0.430059
CMIP	0.0100275	0.124741	0.819	0.687	0.420092
TMEM256	0.0024074	0.124597	0.942	0.903	0.209377
DPYSL4	0.015266	0.124581	0.746	0.731	0.503686
CARMN	0.0457066	0.124361	0.283	0.26	0.822001
GPS2	0.00102794	0.124338	0.971	0.956	0.13969
NOL4	0.01838	0.124259	0.478	0.389	0.542247
YRDC	0.0147802	0.124256	0.761	0.724	0.496921
RAB22A	0.0172921	0.124123	0.775	0.722	0.532889
DZIP1	0.0155131	0.124018	0.819	0.838	0.505699
DTL	0.0726429	0.124001	0.775	0.742	0.955457
BBS2	0.026236	0.123893	0.413	0.34	0.636102
DOCK10	0.0320374	0.123826	0.413	0.318	0.695893
CREB3	0.0193282	0.123797	0.717	0.702	0.558847
GRHPR	0.00333712	0.123647	0.928	0.937	0.241306
VIM	0.441754	0.123635	0.935	0.933	0.99984
FADS2	0.00191701	0.123593	0.971	0.94	0.188288
ZYX	0.0147563	0.123576	0.551	0.515	0.496921
MRM1	0.260321	0.123427	0.217	0.159	0.99984
FDX2	0.0119312	0.123282	0.71	0.689	0.448048
PAQR8	0.0629737	0.123281	0.522	0.445	0.91895
CIB1	0.00948826	0.123182	0.775	0.741	0.410445
SURF6	0.0151856	0.123086	0.79	0.767	0.502234
SMAD7	0.0282613	0.123082	0.42	0.329	0.65458
TENT5A	0.0801602	0.122841	0.348	0.282	0.981928
NKX6-2	0.386134	0.122841	0.116	0.139	0.99984
LIAS	0.0176094	0.122775	0.58	0.488	0.534751
WDR5	0.0138809	0.122738	0.681	0.65	0.488369
CHST12	0.0194082	0.122601	0.746	0.676	0.559413
ADNP2	0.0223321	0.122101	0.688	0.591	0.594752
MYNN	0.0186905	0.122014	0.609	0.514	0.546955
TSTA3	0.0163085	0.12192	0.616	0.544	0.520698
MRPS18C	0.00206672	0.121873	0.957	0.931	0.196202
SDHA	0.00702741	0.121847	0.841	0.777	0.352276
SLC37A3	0.0305028	0.121746	0.442	0.348	0.678836
CITED4	0.0417688	0.121629	0.681	0.645	0.789882
NEURL2	0.497214	0.12157	0.174	0.087	0.99984
ZNF302	0.00790925	0.121505	0.833	0.782	0.367444
RABAC1	0.00665806	0.121287	0.899	0.899	0.343048
TRIM3	0.109391	0.121279	0.29	0.22	0.99984
PIR	0.0366221	0.121247	0.688	0.712	0.746273
CYFIP1	0.0110664	0.121243	0.833	0.806	0.439885
SLC2A11	0.0288617	0.121197	0.457	0.423	0.660568
ACP2	0.143381	0.12116	0.275	0.203	0.99984
IGF2R	0.0228109	0.121122	0.848	0.813	0.598535
RRAGD	0.0490732	0.121026	0.319	0.257	0.842145
MGA	0.016535	0.120875	0.87	0.76	0.524848
FAM160B1	0.0283291	0.120803	0.377	0.323	0.65458
B4GALT1	0.0843329	0.120793	0.341	0.235	0.99704
HNRNPH2	0.0115908	0.120702	0.884	0.838	0.443686
NEMF	0.0106896	0.120651	0.899	0.884	0.43314
MT-CO2	1.99645e-12	0.12065	1	0.999	8.68175e-09
LBX2	0.0231156	0.120631	0.42	0.358	0.601919
HK1	0.0265895	0.120631	0.703	0.641	0.637414
CEMIP2	0.0698695	0.120606	0.312	0.269	0.947116
TMEM119	0.0281658	0.12052	0.449	0.335	0.65458
IFNGR1	0.0234511	0.120508	0.587	0.515	0.60558
RBM4B	0.00947258	0.12049	0.819	0.774	0.410445
PTPN13	0.0449411	0.120486	0.812	0.774	0.815082
NOP16	0.0143266	0.120446	0.833	0.791	0.492129
PCSK1N	0.0931303	0.120332	0.725	0.757	0.99984
TBC1D15	0.00872109	0.120284	0.826	0.809	0.392594
NEU4	0.0143068	0.12021	0.754	0.75	0.492129
NDRG4	0.0198962	0.120151	0.594	0.532	0.564302
PXMP4	0.0180459	0.120146	0.775	0.717	0.537497
TEX2	0.17515	0.12014	0.254	0.175	0.99984
PEX1	0.0130306	0.120032	0.775	0.74	0.472462
RHOB	0.0422864	0.119905	0.384	0.297	0.795357
DGKD	0.022509	0.119801	0.522	0.464	0.596314
OTUD5	0.024246	0.119793	0.543	0.491	0.62043
METAP1D	0.0400216	0.119632	0.377	0.319	0.778345
REST	0.038556	0.119534	0.783	0.76	0.7635
CROT	0.0709817	0.119513	0.297	0.235	0.948091
TFB2M	0.0208809	0.119369	0.536	0.453	0.576522
GTPBP8	0.0166556	0.119283	0.703	0.633	0.525606
RAB29	0.0276625	0.119254	0.471	0.416	0.647972
ZFP36L1	0.202803	0.119221	0.217	0.167	0.99984
GNAQ	0.0139478	0.1192	0.862	0.829	0.488954
C2CD2	0.140991	0.119068	0.268	0.196	0.99984
METTL6	0.02553	0.119036	0.616	0.647	0.631512
DSCC1	0.0323315	0.11902	0.739	0.734	0.700184
INO80B	0.0226875	0.119009	0.471	0.4	0.598535
HIST1H2BF	0.0520837	0.118993	0.413	0.315	0.861661
DLD	0.00580844	0.118991	0.891	0.86	0.322176
C1RL-AS1	0.595327	0.118852	0.159	0.068	0.99984
KLHL9	0.0299874	0.118709	0.399	0.306	0.673617
YDJC	0.00874507	0.118649	0.848	0.834	0.392859
SEMA6C	0.079966	0.118639	0.312	0.226	0.981208
LINC01410	0.0908901	0.118639	0.312	0.226	0.99984
SGCB	0.0175627	0.118619	0.819	0.752	0.534751
UCP2	0.0038672	0.118443	0.928	0.917	0.261945
DNAJB1	0.033395	0.118423	0.703	0.664	0.71327
RGS19	0.0197813	0.118379	0.58	0.527	0.564302
MRPS12	0.00164675	0.118349	0.92	0.926	0.176381
HAND2	0.00790155	0.118327	0.986	0.949	0.367444
EXOC8	0.211095	0.118285	0.254	0.167	0.99984
TRMT10B	0.0243022	0.118227	0.514	0.487	0.620912
HYAL2	0.0114354	0.118011	0.804	0.74	0.441278
KLHL7	0.022208	0.117983	0.681	0.592	0.592477
MLYCD	0.0233979	0.117921	0.594	0.511	0.605062
SMNDC1	0.0111003	0.117869	0.855	0.836	0.440426
ARPC5L	0.00230371	0.117841	0.964	0.974	0.204074
DNAJC3	0.0132171	0.117738	0.746	0.68	0.474577
COX4I1	3.76714e-08	0.117736	0.993	0.999	4.09544e-05
FLVCR1-DT	0.077949	0.117654	0.312	0.242	0.970934
SLAIN2	0.00998853	0.117632	0.841	0.818	0.419622
PEX16	0.0194249	0.117474	0.594	0.536	0.559413
BYSL	0.0131372	0.11742	0.783	0.75	0.473701
TNFAIP1	0.0177144	0.117404	0.594	0.498	0.536361
TENT2	0.024359	0.117311	0.471	0.389	0.620912
CXCR4	0.0798758	0.117295	0.551	0.482	0.980654
DMWD	0.0150567	0.117269	0.725	0.654	0.500424
MARK3	0.0210537	0.117154	0.71	0.697	0.576537
FAM114A1	0.210821	0.117059	0.261	0.17	0.99984
ITM2C	0.0208193	0.116947	0.746	0.744	0.576522
KATNAL1	0.0231006	0.116894	0.623	0.541	0.601919
GOPC	0.0024367	0.116856	0.942	0.935	0.210242
PEX5L	0.0615184	0.116777	0.399	0.352	0.913056
TMEM79	0.0895825	0.116757	0.341	0.23	0.99984
CABLES1	0.0516786	0.116597	0.348	0.27	0.859059
LMO4	0.0398494	0.116539	0.899	0.86	0.775689
TRIM56	0.0414364	0.116391	0.457	0.412	0.789882
CRBN	0.00325933	0.116369	0.942	0.929	0.241306
SLC6A15	0.0186296	0.116338	0.696	0.725	0.546326
MAP1S	0.0190396	0.116313	0.565	0.502	0.551972
MANF	0.00798811	0.116308	0.877	0.898	0.367444
DNAJC1	0.0156534	0.116233	0.783	0.753	0.508408
STAT2	0.0792731	0.116117	0.319	0.255	0.978227
TMEM145	0.228127	0.115963	0.225	0.166	0.99984
CHRNA5	0.0179179	0.115959	0.703	0.621	0.536825
RNF114	0.00675	0.115941	0.87	0.829	0.343176
TMEM150A	0.0337747	0.115936	0.406	0.373	0.718554
TOR3A	0.0283068	0.115832	0.587	0.532	0.65458
EPHX1	0.27811	0.115748	0.232	0.151	0.99984
FBRSL1	0.00985802	0.1156	0.783	0.778	0.417823
ELF1	0.0254437	0.115497	0.435	0.385	0.631512
CHAC2	0.0254909	0.115411	0.413	0.418	0.631512
TCEAL7	0.083662	0.115411	0.355	0.275	0.996669
SLC26A11	0.0270646	0.115318	0.406	0.334	0.642293
GOSR1	0.00204431	0.115278	0.978	0.928	0.195707
CCDC102A	0.0326564	0.115232	0.384	0.358	0.703017
RHOQ	0.0120003	0.115172	0.848	0.815	0.449866
ELP1	0.0182804	0.114991	0.696	0.653	0.540883
MICAL1	0.0179553	0.114877	0.558	0.482	0.536825
TOR1A	0.0167997	0.114831	0.768	0.761	0.527061
NAE1	0.000566373	0.114614	0.986	0.975	0.0962082
PISD	0.0223753	0.114575	0.551	0.482	0.594752
DEAF1	0.0170894	0.114533	0.71	0.609	0.530065
AC097376.3	0.0300824	0.114398	0.558	0.514	0.673617
TMEM63B	0.0611806	0.114398	0.348	0.253	0.912158
AC005229.4	0.185652	0.11432	0.261	0.178	0.99984
ZNF133	0.283265	0.114276	0.225	0.151	0.99984
INTU	0.0312332	0.114202	0.667	0.643	0.686656
YTHDF1	0.0198469	0.114158	0.848	0.809	0.564302
ZFYVE19	0.0500919	0.114133	0.362	0.287	0.852895
PUM2	0.0273173	0.114125	0.696	0.648	0.644209
AL627171.2	0.0792123	0.114087	0.297	0.24	0.978031
LARGE1	0.0862051	0.114087	0.319	0.241	0.99984
ZCCHC2	0.106083	0.114038	0.275	0.22	0.99984
PUM3	0.022666	0.114029	0.841	0.86	0.598535
BRIX1	0.00135629	0.113837	0.971	0.944	0.161146
KMT2B	0.0205912	0.113801	0.754	0.699	0.57621
NIFK	0.000777595	0.113727	0.986	0.976	0.119141
UBL3	0.0140641	0.113698	0.775	0.768	0.489274
IFT20	0.0115373	0.113694	0.92	0.829	0.442427
NFU1	0.011329	0.113653	0.855	0.869	0.441278
ATP6AP1	0.0147438	0.113603	0.826	0.788	0.496921
DSTN	6.34161e-05	0.113575	0.986	0.993	0.0241091
COQ2	0.0752098	0.113457	0.319	0.237	0.965884
CERS2	0.0150082	0.113449	0.877	0.812	0.500424
MLH3	0.172241	0.113383	0.254	0.204	0.99984
RPN1	0.0160198	0.113258	0.783	0.71	0.514615
SHLD2	0.0221956	0.113258	0.79	0.704	0.592477
SFR1	0.0315447	0.113152	0.449	0.405	0.690763
AC011603.2	0.0976124	0.113058	0.304	0.244	0.99984
RNF113A	0.0236685	0.112981	0.558	0.493	0.608303
FBXO46	0.100545	0.112813	0.283	0.227	0.99984
NXN	0.0259457	0.112671	0.616	0.541	0.633152
ZDHHC3	0.0257217	0.112543	0.63	0.594	0.633152
CAMKMT	0.0355694	0.112508	0.478	0.414	0.733067
RETREG2	0.0204968	0.11245	0.717	0.652	0.575323
LRRC61	0.0138535	0.112432	0.746	0.762	0.488197
AL158152.1	0.0428748	0.112417	0.391	0.316	0.799508
TMEM59	0.00945863	0.112358	0.906	0.911	0.410445
ELOVL4	0.0488264	0.112352	0.652	0.551	0.840564
ATL1	0.0263286	0.112241	0.659	0.636	0.636102
C11orf96	0.173195	0.112159	0.457	0.41	0.99984
PRRT3	0.0605449	0.111952	0.341	0.248	0.907882
ALAD	0.0402008	0.111945	0.37	0.301	0.779395
ZFPM1	0.0433344	0.111938	0.377	0.323	0.803257
ANXA2	0.204287	0.111916	0.659	0.655	0.99984
UAP1L1	0.287181	0.111894	0.21	0.149	0.99984
SBDS	0.00508915	0.111671	0.935	0.931	0.301508
TCIRG1	0.0628114	0.111272	0.37	0.291	0.917903
ZNF330	0.0184607	0.111247	0.725	0.655	0.543155
DCTPP1	0.0148841	0.11101	0.964	0.958	0.498206
ADAM10	0.025829	0.111002	0.783	0.737	0.633152
WDR4	0.0376858	0.110955	0.384	0.353	0.756315
GTF2A2	0.000437297	0.110934	0.971	0.974	0.0834049
POLR1A	0.0316901	0.110927	0.667	0.604	0.6925
POLD4	0.0410439	0.110906	0.391	0.343	0.786964
TOP1MT	0.0300577	0.110768	0.486	0.424	0.673617
METTL25	0.322809	0.110735	0.217	0.146	0.99984
TXLNA	0.0186012	0.110695	0.862	0.802	0.546326
ATG9A	0.0664416	0.110649	0.319	0.284	0.933671
NAB2	0.0397228	0.110479	0.464	0.368	0.774613
PPAN	0.00968865	0.110371	0.862	0.804	0.414187
SNW1	0.00176992	0.110343	0.964	0.968	0.183254
C5orf15	0.021498	0.110329	0.739	0.697	0.581382
SNAP29	0.0142148	0.110248	0.841	0.817	0.492129
PYCR3	0.0695453	0.110198	0.333	0.25	0.945966
RAB8A	0.0118014	0.110166	0.92	0.867	0.44505
ZNF3	0.0276419	0.110002	0.659	0.622	0.647972
AMHR2	0.380785	0.109989	0.196	0.119	0.99984
GRINA	0.0267934	0.109977	0.565	0.513	0.641597
MTFP1	0.0305597	0.109963	0.761	0.696	0.679407
GALNT16	0.100944	0.109955	0.312	0.225	0.99984
APTR	0.0212163	0.109849	0.674	0.613	0.578291
GLIPR2	0.028699	0.109825	0.674	0.659	0.660269
MED22	0.0345037	0.10981	0.659	0.632	0.724845
ELMSAN1	0.0300031	0.109751	0.464	0.393	0.673617
WIPI1	0.473845	0.109708	0.174	0.105	0.99984
CTPS2	0.0378114	0.109645	0.449	0.422	0.756398
PACRGL	0.0328377	0.109574	0.399	0.38	0.705254
SLK	0.0163527	0.109478	0.877	0.815	0.521345
EEF1E1	0.0011888	0.109409	0.978	0.966	0.150788
AC090578.1	0.307352	0.109142	0.203	0.146	0.99984
HABP4	0.0251898	0.109002	0.507	0.452	0.630267
OAT	0.0242545	0.108992	0.681	0.673	0.62043
RPN2	0.00017658	0.108847	0.978	0.981	0.0485998
NAXE	0.0057884	0.108809	0.92	0.911	0.322176
PLEKHO1	0.000652722	0.108775	0.986	0.974	0.106708
HMOX2	0.0252597	0.108731	0.667	0.587	0.631272
SPAG7	0.00974338	0.108709	0.92	0.915	0.41458
DPP6	0.0479306	0.108689	0.341	0.337	0.835058
ECHS1	0.000234362	0.108641	0.964	0.984	0.0566193
NPW	0.317761	0.108636	0.377	0.398	0.99984
THAP7	0.0199061	0.108634	0.768	0.776	0.564302
HAT1	0.0134483	0.10863	0.899	0.88	0.478906
LAMP2	0.0271475	0.108574	0.645	0.595	0.642293
ANKRD35	0.0146912	0.108523	0.746	0.734	0.496921
RCE1	0.0314109	0.108507	0.514	0.486	0.689867
PCDHGA10	0.145166	0.10849	0.297	0.209	0.99984
MRPS14	0.00499303	0.108442	0.913	0.92	0.299899
ZNF550	0.416458	0.108412	0.174	0.123	0.99984
MEAK7	0.0391176	0.108364	0.42	0.362	0.768187
MTIF2	0.0166849	0.108236	0.906	0.865	0.525767
EFR3A	0.0528926	0.108234	0.362	0.316	0.865996
LINC01357	0.190057	0.108223	0.275	0.189	0.99984
ARL8B	0.0141407	0.108221	0.783	0.774	0.491151
CHMP2B	0.0291575	0.108208	0.696	0.61	0.665938
TIA1	0.017974	0.108194	0.913	0.863	0.536825
SPTBN1	0.00758745	0.108147	0.957	0.947	0.362325
SARS2	0.0301917	0.10811	0.493	0.445	0.675368
ABI2	0.00517893	0.108085	0.971	0.964	0.303732
SLC25A15	0.0292593	0.108069	0.522	0.463	0.66686
SAMM50	0.00788184	0.108035	0.913	0.891	0.367444
ZNF384	0.0396004	0.108029	0.543	0.469	0.773148
B2M	0.028691	0.107974	0.891	0.852	0.660269
HSPA5	0.000761405	0.107939	0.993	0.985	0.119141
LIN7B	0.261697	0.107934	0.203	0.157	0.99984
FAM160A2	0.268423	0.107907	0.225	0.16	0.99984
AC026356.2	0.0407613	0.107874	0.449	0.389	0.782926
FAM192A	0.00797381	0.107868	0.913	0.931	0.367444
COMTD1	0.0514693	0.107855	0.471	0.418	0.858863
ARHGAP22	0.175096	0.107805	0.261	0.195	0.99984
COX14	0.00334929	0.107797	0.949	0.942	0.241306
MSRA	0.131236	0.107758	0.297	0.221	0.99984
FAM104B	0.0289379	0.10773	0.725	0.679	0.661616
ZNF816	0.528272	0.107672	0.167	0.089	0.99984
WDR1	0.0197134	0.10758	0.775	0.699	0.564239
DUSP3	0.201258	0.107462	0.261	0.181	0.99984
ORMDL2	0.0264216	0.107411	0.703	0.721	0.636132
AC004943.2	0.100361	0.107308	0.326	0.255	0.99984
STK19	0.0330668	0.107213	0.471	0.471	0.708347
PIGO	0.205299	0.107058	0.232	0.197	0.99984
ZNRD2	0.00672372	0.10693	0.906	0.912	0.343176
CARS	0.0495112	0.106885	0.638	0.588	0.844876
KCNC1	0.0762684	0.106872	0.333	0.3	0.969202
COPS7B	0.0277277	0.106805	0.696	0.659	0.648261
UBE2E1	0.00898315	0.106804	0.884	0.873	0.399429
ARHGDIB	0.44305	0.106783	0.167	0.114	0.99984
DRAP1	0.000230664	0.106642	0.986	0.983	0.0566193
BCAR1	0.0247431	0.106545	0.63	0.549	0.62382
MFSD8	0.0424039	0.106472	0.428	0.398	0.796189
BTBD9	0.518854	0.106401	0.145	0.094	0.99984
MOGS	0.0379549	0.10633	0.58	0.514	0.758506
GOLGA2	0.0124873	0.106321	0.913	0.891	0.45941
CD46	0.0249587	0.1063	0.906	0.879	0.626648
CCSAP	0.0352943	0.106272	0.58	0.541	0.731557
MMP2	0.0959948	0.106218	0.362	0.302	0.99984
FLNB	0.0529464	0.106212	0.399	0.322	0.866225
ENTPD1-AS1	0.0592223	0.10621	0.638	0.614	0.90442
CNNM3	0.0328576	0.106127	0.529	0.43	0.705254
BTG3	0.0454926	0.106053	0.746	0.723	0.820868
MTA3	0.0147085	0.106016	0.891	0.826	0.496921
CDC42EP2	0.629777	0.105995	0.123	0.067	0.99984
OPLAH	0.57246	0.10599	0.13	0.08	0.99984
TPP1	0.0649778	0.105895	0.384	0.307	0.925988
SLC49A4	0.0351912	0.105856	0.464	0.422	0.730116
ELOC	0.0011513	0.105836	0.978	0.982	0.150788
PDPR	0.0444039	0.105831	0.529	0.479	0.811408
DNAJC21	0.00113393	0.105751	0.993	0.97	0.1499
ELK1	0.0332858	0.105563	0.493	0.399	0.711636
BLOC1S3	0.437664	0.105563	0.167	0.112	0.99984
NECTIN3	0.0315471	0.105338	0.63	0.6	0.690763
ENKD1	0.0356466	0.10531	0.536	0.527	0.733685
NAGLU	0.0454743	0.105285	0.493	0.446	0.820868
RAB34	0.0443097	0.105247	0.768	0.792	0.811408
MPPE1	0.172522	0.105188	0.283	0.198	0.99984
FAM161A	0.0188822	0.105105	0.891	0.859	0.549605
AK3	0.0300276	0.105096	0.623	0.585	0.673617
CPE	0.171164	0.10509	0.659	0.682	0.99984
RORB	0.0947435	0.105083	0.551	0.486	0.99984
OXR1	0.0575249	0.104933	0.406	0.353	0.899183
EML4	0.0173612	0.104879	0.949	0.92	0.532898
VGLL4	0.0177446	0.104812	0.862	0.8	0.536361
CYREN	0.0253719	0.104804	0.717	0.69	0.631272
GTF2H4	0.031216	0.104768	0.58	0.497	0.686656
EIF2AK2	0.0537736	0.104736	0.681	0.636	0.87189
MRPS25	0.00237185	0.104625	0.986	0.942	0.207113
METRNL	0.082745	0.104548	0.377	0.277	0.994541
TRMT12	0.0705446	0.104518	0.333	0.27	0.948091
SIN3A	0.0417913	0.104494	0.681	0.612	0.789882
FKBP14	0.0343952	0.104375	0.616	0.56	0.724256
SERPINB6	0.0162771	0.104323	0.906	0.889	0.520461
ERGIC1	0.0145001	0.104286	0.862	0.781	0.493389
AGPAT4	0.0465357	0.104217	0.543	0.478	0.826834
SUPT3H	0.0387707	0.104113	0.601	0.554	0.764796
TMED9	0.00494147	0.104099	0.949	0.942	0.299282
FAM50A	0.00801032	0.104056	0.971	0.94	0.367444
ZMYND8	0.002935	0.104051	1	0.982	0.231766
SP1	0.0487915	0.104047	0.688	0.621	0.840564
RAB40C	0.0423666	0.10401	0.449	0.357	0.796177
CHEK2	0.0346098	0.103998	0.667	0.581	0.725446
AP2S1	0.00227537	0.103957	0.942	0.96	0.204074
TCF25	0.00118158	0.103955	0.986	0.978	0.150788
NDUFS4	0.0012426	0.103945	0.971	0.964	0.153511
VCPKMT	0.0553922	0.103921	0.355	0.326	0.884133
ZNRF1	0.00621236	0.103899	0.928	0.913	0.336185
CNOT3	0.0404095	0.103736	0.536	0.504	0.780999
CCDC92	0.0382074	0.103718	0.717	0.709	0.76215
HPS4	0.0374362	0.103697	0.739	0.645	0.754379
KLHDC8B	0.0470776	0.103446	0.471	0.388	0.829927
TM2D2	0.0245387	0.103407	0.768	0.718	0.621847
CCDC137	0.00971991	0.103406	0.935	0.91	0.414392
IRAK1BP1	0.0457057	0.1033	0.79	0.704	0.822001
NANOS1	0.0555642	0.103232	0.529	0.489	0.884431
NAF1	0.0298055	0.103104	0.63	0.608	0.673617
MDP1	0.0157595	0.103079	0.899	0.793	0.508408
SURF2	0.00511361	0.103056	0.935	0.92	0.301755
MIR1915HG	0.0565537	0.103021	0.399	0.347	0.892341
GSTM4	0.099167	0.103021	0.29	0.239	0.99984
SLC41A3	0.125796	0.103021	0.312	0.233	0.99984
GTPBP3	0.041503	0.102977	0.725	0.655	0.789882
LRRC57	0.0466219	0.102684	0.623	0.559	0.826834
COL11A1	0.0704902	0.10268	0.449	0.383	0.948091
DZIP1L	0.150256	0.102643	0.312	0.221	0.99984
SETD3	0.0373391	0.102603	0.529	0.483	0.754224
INTS12	0.0365263	0.102558	0.645	0.546	0.745019
DDC	0.0383006	0.102496	0.732	0.707	0.76258
SH3GLB2	0.0169981	0.102457	0.884	0.815	0.52874
IER2	0.0837426	0.102382	0.587	0.575	0.996669
GIT2	0.0477956	0.102351	0.478	0.418	0.835058
NAXD	0.0358587	0.102347	0.543	0.484	0.736934
DNPH1	0.00306618	0.102317	0.949	0.947	0.234746
UBE2H	0.0598622	0.102314	0.761	0.671	0.90442
PYGL	0.104945	0.102264	0.37	0.292	0.99984
KIAA1522	0.526457	0.102216	0.174	0.097	0.99984
STK17A	0.0466599	0.102197	0.572	0.493	0.826834
NTNG2	0.272171	0.102151	0.188	0.186	0.99984
TTLL5	0.0418137	0.102117	0.428	0.364	0.789882
ADGRA2	0.171058	0.101952	0.297	0.226	0.99984
PRIM2	0.0246551	0.101917	0.775	0.748	0.623343
ZNF830	0.0278997	0.101916	0.812	0.763	0.650884
KMT2D	0.0407011	0.101901	0.587	0.534	0.782462
SLC35C1	0.458101	0.101866	0.203	0.114	0.99984
RBSN	0.0383169	0.10186	0.681	0.617	0.76258
AEBP2	0.0323284	0.101763	0.739	0.669	0.700184
MFN2	0.0638272	0.101735	0.435	0.399	0.921567
SEC24D	0.0618552	0.101716	0.391	0.326	0.913465
WDPCP	0.0696107	0.101716	0.406	0.332	0.945966
COPS8	0.0040283	0.101709	0.935	0.947	0.266275
PGF	0.0707266	0.101659	0.486	0.436	0.948091
HOXD-AS2	0.05597	0.101554	0.681	0.593	0.885938
ARSK	0.0553374	0.101528	0.435	0.418	0.884056
RUFY1	0.0463804	0.101494	0.486	0.417	0.826834
NAA10	0.0050659	0.101482	0.949	0.951	0.301434
RBM42	0.0338278	0.101481	0.848	0.843	0.718982
AL034550.2	0.436321	0.10148	0.196	0.123	0.99984
DAG1	0.0567168	0.101424	0.471	0.399	0.892971
DHODH	0.0320165	0.101413	0.645	0.545	0.695893
SIK3	0.0707104	0.101296	0.348	0.319	0.948091
PCYOX1	0.0464427	0.101263	0.688	0.654	0.826834
ADPRHL2	0.0322623	0.101262	0.681	0.611	0.70008
ACBD5	0.0480241	0.101163	0.565	0.505	0.835058
CD2BP2	0.0210297	0.101128	0.79	0.811	0.576537
CYTOR	0.165156	0.101109	0.391	0.359	0.99984
DGCR6L	0.0253302	0.101051	0.732	0.796	0.631272
SNHG8	0.0302938	0.101004	0.884	0.913	0.676261
CHKB	0.0597939	0.100902	0.384	0.319	0.90442
RPARP-AS1	0.0580188	0.100874	0.471	0.419	0.900674
AMOTL1	0.011482	0.100873	0.964	0.917	0.441278
NAGPA	0.0518254	0.100866	0.442	0.362	0.859613
CORO1C	0.0263889	0.100806	0.725	0.671	0.636112
CD63	1.64219e-05	0.100777	0.993	0.993	0.00850147
RFT1	0.212685	0.100744	0.268	0.207	0.99984
ETV3	0.0413172	0.100708	0.478	0.371	0.789773
KCNMA1	0.0889	0.100708	0.319	0.34	0.99984
SART3	0.0217582	0.100693	0.87	0.851	0.585504
MRTFA	0.0562552	0.100688	0.377	0.328	0.889569
LINC00345	0.56678	0.100483	0.174	0.085	0.99984
TUBA1C	0.617442	0.10042	0.138	0.074	0.99984
DHDDS	0.0468581	0.100377	0.522	0.432	0.8286
FAM98B	0.0501688	0.100319	0.688	0.657	0.853269
TMEM242	0.0375476	0.100288	0.688	0.64	0.755924
KHDC1	0.0750375	0.100234	0.341	0.265	0.964267
RITA1	0.0432504	0.100197	0.688	0.679	0.802383
TMEM268	0.118509	0.100178	0.297	0.241	0.99984
AL355574.1	0.0625172	0.100141	0.42	0.348	0.917215
METTL5	0.00230525	0.100134	0.964	0.955	0.204074
TMOD3	0.0250755	0.100112	0.848	0.829	0.628129
STAT6	0.142742	0.100063	0.304	0.216	0.99984
PRR13	0.0151512	0.100063	0.884	0.881	0.502185
KCTD5	0.0508833	0.0999888	0.514	0.461	0.856547
PAK1IP1	0.0249194	0.0999544	0.913	0.883	0.626385
TXNL4B	0.0538862	0.0999534	0.442	0.359	0.87189
KAT14	0.0623734	0.0999534	0.42	0.359	0.916961
AC064836.4	0.678678	0.099886	0.13	0.059	0.99984
EMP2	0.0647889	0.099866	0.659	0.634	0.925564
LINC02728	0.429308	0.0998497	0.196	0.12	0.99984
LIN7A	0.0727808	0.0998497	0.42	0.346	0.955457
HARS	0.0233121	0.0997674	0.848	0.851	0.604758
TMEM67	0.0516641	0.0997421	0.377	0.339	0.859059
SHROOM3	0.0445578	0.0996868	0.486	0.426	0.811408
CCDC121	0.173145	0.0996471	0.283	0.251	0.99984
CMTM6	0.0196339	0.0995729	0.87	0.869	0.563936
C7orf25	0.0754884	0.0995729	0.377	0.308	0.966634
DCAF17	0.0483261	0.0995678	0.514	0.496	0.835058
VPS33A	0.0227134	0.0995186	0.841	0.849	0.598535
BEX3	0.000427668	0.0994739	0.986	0.99	0.0822901
BET1	0.0381435	0.0994592	0.601	0.576	0.761574
SCRN3	0.0545551	0.0994282	0.5	0.482	0.877361
FAM207A	0.0351514	0.0993972	0.71	0.722	0.730116
MARCH5	0.0296996	0.0992697	0.79	0.774	0.672664
COX5B	2.829e-05	0.0992685	0.993	0.997	0.0125532
PTGER2	0.515383	0.0992551	0.167	0.096	0.99984
ARVCF	0.0372652	0.0992315	0.536	0.457	0.754224
SLC35F6	0.0489205	0.0992218	0.464	0.393	0.840852
FMNL3	0.0602253	0.0992162	0.391	0.351	0.90442
EVA1B	0.0689623	0.09921	0.362	0.291	0.945187
MRPL37	0.0172355	0.0992055	0.87	0.889	0.532889
SCP2	0.0278946	0.0991938	0.819	0.821	0.650884
MOV10	0.422609	0.0991119	0.167	0.132	0.99984
PPP1R11	0.0173027	0.099102	0.855	0.845	0.532889
RAP2B	0.105874	0.0990967	0.37	0.317	0.99984
THAP8	0.0890389	0.0990353	0.362	0.321	0.99984
CEP68	0.0402104	0.0990353	0.667	0.57	0.779395
NDUFAF1	0.0411372	0.0990218	0.529	0.441	0.788058
FAM174A	0.0511997	0.099007	0.42	0.403	0.856547
PWP1	0.00748801	0.098988	0.949	0.935	0.362325
VPS26A	0.00922598	0.0989688	0.957	0.93	0.405253
UBQLN1	0.0355638	0.0989302	0.841	0.865	0.733067
HERC2	0.0153701	0.0988715	0.971	0.916	0.504061
ZFP14	0.0398188	0.098834	0.601	0.537	0.775689
PCDH9	0.173308	0.0988256	0.558	0.437	0.99984
ZBTB22	0.239524	0.0987097	0.254	0.183	0.99984
ATG13	0.0493507	0.0986822	0.507	0.453	0.843578
ZC3H7B	0.0538413	0.0986822	0.5	0.462	0.87189
PRPF31	0.0171872	0.0986545	0.87	0.84	0.532337
MAN1A1	0.0611285	0.0986469	0.667	0.611	0.912158
IVD	0.0475174	0.0985392	0.79	0.684	0.834549
LINC00539	0.166757	0.0985249	0.268	0.225	0.99984
NR6A1	0.0868714	0.0984035	0.341	0.28	0.99984
MYO10	0.182785	0.0983498	0.297	0.22	0.99984
SSSCA1-AS1	0.23615	0.0982895	0.225	0.182	0.99984
MYO6	0.0405934	0.098279	0.87	0.835	0.782462
AL391069.2	0.0787109	0.0982327	0.406	0.336	0.975719
MT-CYB	4.80896e-10	0.0981512	1	0.999	1.30702e-06
ZNF771	0.0337625	0.0981331	0.775	0.772	0.718554
AC093849.2	0.116357	0.0981075	0.312	0.257	0.99984
ARMC7	0.132481	0.0981075	0.319	0.249	0.99984
TAF12	0.0387166	0.0980882	0.688	0.652	0.764591
ITM2B	0.00398256	0.0979834	0.978	0.96	0.265622
RAB40B	0.0545551	0.0979501	0.529	0.478	0.877361
PPP1R12A	0.00762808	0.0979501	0.964	0.962	0.362325
SPINDOC	0.0245235	0.0978821	0.79	0.788	0.621847
PSMF1	0.013185	0.0978619	0.884	0.861	0.474577
MRI1	0.0437057	0.0977579	0.471	0.416	0.8067
GET3	0.0121765	0.0977579	0.855	0.871	0.454904
ABITRAM	0.0530943	0.0977421	0.399	0.371	0.86734
EFL1	0.0526152	0.0977101	0.536	0.464	0.863671
UBP1	0.046524	0.0977083	0.659	0.634	0.826834
PITPNA	0.0179435	0.0976477	0.848	0.848	0.536825
NCOA3	0.0521919	0.097597	0.652	0.582	0.861661
PKDCC	0.0655102	0.0975816	0.377	0.321	0.925988
PKIA	0.0407009	0.0975336	0.746	0.741	0.782462
ITPR2	0.0654857	0.097464	0.768	0.699	0.925988
DUSP9	0.069757	0.0974464	0.406	0.326	0.946771
PBDC1	0.0205712	0.0974406	0.841	0.809	0.57621
GAREM2	0.0512119	0.097415	0.457	0.381	0.856547
BRI3	0.00067659	0.0973971	0.986	0.988	0.109784
MAPKAPK2	0.0683589	0.097393	0.391	0.362	0.942309
LRRTM1	0.491425	0.0973099	0.159	0.111	0.99984
EXOSC7	0.0335539	0.0972095	0.768	0.708	0.715959
AHI1	0.0354618	0.0972024	0.855	0.802	0.732934
MICU2	0.0217243	0.0971804	0.862	0.899	0.585317
ZNF672	0.107246	0.0971755	0.326	0.26	0.99984
DDAH2	0.0168339	0.09717	0.957	0.933	0.527061
DDX24	0.00563417	0.0971646	0.957	0.965	0.318192
ELMOD3	0.0587144	0.0971624	0.435	0.338	0.902121
GPKOW	0.0456752	0.09716	0.594	0.521	0.822001
JAGN1	0.00716775	0.0971438	0.92	0.922	0.355818
NCBP2AS2	0.004814	0.0971312	0.964	0.938	0.296459
PTS	0.036969	0.0971047	0.768	0.761	0.750385
ZNF436-AS1	0.121443	0.0970893	0.326	0.255	0.99984
ZNF200	0.0981254	0.0969584	0.362	0.268	0.99984
FH	0.0238495	0.0969533	0.87	0.872	0.61151
MAPK10	0.062671	0.0968985	0.703	0.618	0.917903
STIM1	0.177769	0.0968598	0.268	0.202	0.99984
ADCK2	0.0519254	0.0968566	0.471	0.421	0.860529
F12	0.191945	0.0968197	0.246	0.205	0.99984
GATD3B	0.0493503	0.0967688	0.522	0.471	0.843578
TRIM11	0.045691	0.0967534	0.507	0.442	0.822001
ERAL1	0.020316	0.0967449	0.833	0.819	0.572415
RPUSD3	0.0130376	0.0967217	0.862	0.869	0.472462
JPH1	0.150934	0.0966917	0.304	0.215	0.99984
MANEA-DT	0.114333	0.0965702	0.312	0.28	0.99984
TMEM70	0.0296972	0.0965641	0.79	0.813	0.672664
MED15	0.0566632	0.0965521	0.435	0.398	0.892773
UHRF1BP1	0.0598453	0.0965521	0.377	0.376	0.90442
IKBKG	0.057034	0.0965182	0.384	0.339	0.894381
CERK	0.0408859	0.0963854	0.761	0.725	0.784626
LACTB2	0.0454403	0.0963854	0.58	0.57	0.820868
NFE2L2	0.0166049	0.0963779	0.957	0.922	0.525084
RALGAPB	0.0537342	0.0963206	0.674	0.652	0.87189
RBM15B	0.0480594	0.0963093	0.601	0.588	0.835058
TRIM13	0.0250509	0.0963004	0.862	0.781	0.628129
MSRB1	0.0448807	0.0962971	0.638	0.6	0.815082
TIGD7	0.289205	0.0962255	0.21	0.173	0.99984
FEV	0.264586	0.0962085	0.217	0.18	0.99984
CLN5	0.0445309	0.0961479	0.717	0.638	0.811408
TET1	0.0244122	0.0960198	0.942	0.928	0.621189
SNAP23	0.0738963	0.0959773	0.645	0.572	0.959293
AC097382.3	0.26295	0.0958925	0.232	0.167	0.99984
PRR3	0.0478787	0.0957823	0.616	0.543	0.835058
FLII	0.0430022	0.0957823	0.601	0.519	0.800842
CELSR2	0.0583585	0.0957823	0.442	0.352	0.901323
RBM14	0.0317607	0.0957823	0.819	0.732	0.692651
TPRG1L	0.0924676	0.0955864	0.341	0.278	0.99984
HGS	0.0325465	0.0955755	0.797	0.726	0.702582
IRGQ	0.0632469	0.095534	0.696	0.614	0.919602
CLMN	0.0614802	0.0955051	0.406	0.319	0.913056
SCD5	0.115002	0.0954745	0.29	0.239	0.99984
WIPF1	0.232165	0.0954627	0.268	0.196	0.99984
ANKRD9	0.0468398	0.0954533	0.464	0.422	0.8286
UROD	0.0276855	0.0954213	0.79	0.797	0.647972
SOCS5	0.0837276	0.0954092	0.384	0.319	0.996669
METRN	0.00247111	0.0953342	0.957	0.96	0.211533
NAGK	0.0444571	0.095329	0.609	0.602	0.811408
EP300	0.0304565	0.0951302	0.92	0.867	0.678499
NBAS	0.0028362	0.0951238	1	0.994	0.229247
FANCL	0.0462989	0.0950649	0.681	0.619	0.826834
ADAMTS1	0.149422	0.0950327	0.377	0.298	0.99984
GPAA1	0.0415257	0.0950155	0.63	0.594	0.789882
RABL3	0.103333	0.0950066	0.341	0.291	0.99984
MXD4	0.122506	0.094963	0.79	0.775	0.99984
SKIL	0.0214978	0.0949326	0.949	0.933	0.581382
RHBDF1	0.769054	0.0948964	0.094	0.044	0.99984
THY1	0.0505094	0.0948737	0.761	0.756	0.853524
RN7SL832P	0.473767	0.0948431	0.181	0.112	0.99984
PDZD11	0.017303	0.0947071	0.884	0.879	0.532889
NCS1	0.00305723	0.0946881	0.949	0.966	0.234746
INAFM1	0.119028	0.094683	0.297	0.247	0.99984
QSOX1	0.0789064	0.0946526	0.399	0.304	0.977028
DIPK2A	0.0448016	0.0946465	0.688	0.632	0.814744
FEN1	0.0154996	0.0946154	0.928	0.895	0.505699
IGFBP4	0.0732013	0.0945732	0.572	0.494	0.957075
AC244102.3	0.260787	0.0945503	0.225	0.168	0.99984
KATNBL1	0.0344091	0.0945355	0.877	0.75	0.724256
KCNK3	0.757038	0.0945251	0.094	0.042	0.99984
FDPS	0.00212772	0.094516	1	0.997	0.196864
TPM2	0.186849	0.0944832	0.333	0.276	0.99984
ANKS3	0.0534354	0.0944786	0.609	0.572	0.870949
SLITRK5	0.0650721	0.0944357	0.5	0.429	0.925988
AC108488.1	0.144642	0.0944055	0.297	0.214	0.99984
CORO1B	0.0280803	0.0943495	0.855	0.826	0.653694
TIGAR	0.0526456	0.0942782	0.572	0.575	0.863671
TADA3	0.00658421	0.0942642	0.949	0.955	0.340968
E2F2	0.0820905	0.0942525	0.435	0.414	0.989237
ATAD3A	0.0480006	0.0942509	0.739	0.708	0.835058
CCSER2	0.0492796	0.0942453	0.826	0.754	0.843578
ANKMY1	0.551442	0.0942283	0.167	0.095	0.99984
ARHGEF19	0.282911	0.0942235	0.196	0.171	0.99984
CDKL2	0.304485	0.0942235	0.217	0.16	0.99984
PSMG3	0.0168643	0.0941773	0.891	0.872	0.527061
CSPP1	0.0384182	0.0941586	0.804	0.772	0.76258
DAPK3	0.0556702	0.0941122	0.507	0.448	0.885469
FAHD1	0.0123662	0.0941062	0.978	0.919	0.457275
PKIG	0.0670852	0.0940719	0.507	0.505	0.935021
SLC25A36	0.0144508	0.0940173	0.913	0.886	0.493389
TRIM45	0.402043	0.0939593	0.174	0.143	0.99984
KCNAB3	0.0894451	0.0938968	0.399	0.338	0.99984
HUS1	0.057346	0.0938944	0.529	0.494	0.897031
C19orf53	0.00140346	0.093866	0.964	0.97	0.165844
PLEKHG2	0.11798	0.0938144	0.355	0.27	0.99984
TMEM98	0.00371077	0.0937968	0.957	0.959	0.257297
PHF12	0.0583546	0.0937516	0.659	0.603	0.901323
NDUFS1	0.00738049	0.0937475	0.964	0.964	0.360757
AP1S2	0.0161386	0.0937256	0.906	0.929	0.516792
CAD	0.0779206	0.0936787	0.413	0.328	0.970934
TBL1X	0.0264482	0.0936703	0.87	0.864	0.636132
AC055839.2	0.723855	0.0936456	0.109	0.053	0.99984
ZSWIM1	0.380301	0.0936303	0.196	0.147	0.99984
AC008555.4	0.149102	0.0936177	0.283	0.23	0.99984
MXRA8	0.0647023	0.0936	0.775	0.697	0.925541
CHORDC1	0.0028006	0.0935587	0.978	0.993	0.227214
CDC34	0.00675854	0.0935447	0.949	0.926	0.343176
EMILIN1	0.0510154	0.0935205	0.587	0.515	0.856547
ANKS1B	0.226286	0.0934014	0.232	0.182	0.99984
SCO2	0.040243	0.0933139	0.739	0.707	0.779395
ZC3H12B	0.708413	0.093285	0.101	0.056	0.99984
KPNA1	0.054432	0.0932122	0.638	0.568	0.877328
RHOBTB2	0.187618	0.0931921	0.283	0.23	0.99984
NAAA	0.0586803	0.0931852	0.377	0.314	0.902121
JAM2	0.0265416	0.0931796	0.862	0.831	0.637374
P3H4	0.0215343	0.093113	0.891	0.82	0.58164
MNT	0.0669269	0.0930873	0.667	0.613	0.93483
NSG1	0.0685295	0.093023	0.667	0.644	0.942309
HDHD3	0.321739	0.0929839	0.246	0.16	0.99984
ZWINT	0.0461421	0.0928236	0.841	0.842	0.826834
CAMK1	0.0538661	0.0928114	0.63	0.567	0.87189
ETNK2	0.742001	0.0927667	0.101	0.051	0.99984
TRIM32	0.126105	0.0927177	0.333	0.274	0.99984
EIF2AK4	0.0299225	0.0927073	0.79	0.743	0.673617
CHCHD4	0.0474745	0.0927012	0.688	0.669	0.834468
BCAT2	0.0564627	0.0926859	0.435	0.436	0.891553
HLX	0.11176	0.0925691	0.297	0.273	0.99984
PCGF6	0.0412744	0.0925119	0.783	0.741	0.789773
FLNC	0.068415	0.0925072	0.42	0.35	0.942309
AL355488.1	0.175899	0.0924677	0.29	0.226	0.99984
AKAP6	0.181227	0.0924677	0.268	0.214	0.99984
AMN	0.704767	0.092412	0.109	0.058	0.99984
BIVM	0.0681079	0.0923558	0.449	0.418	0.942309
BICC1	0.130058	0.0923051	0.304	0.262	0.99984
PGM2	0.0550805	0.0922074	0.529	0.491	0.883196
TMBIM4	0.0213274	0.0921954	0.891	0.849	0.578928
KMT2E-AS1	0.168509	0.092169	0.275	0.266	0.99984
HERPUD1	0.0526711	0.0921178	0.768	0.686	0.863671
RMRP	0.583544	0.0920564	0.123	0.09	0.99984
FCHSD2	0.0504119	0.0919832	0.63	0.564	0.853524
APOE	0.776338	0.0918884	0.072	0.04	0.99984
SLC2A12	0.606304	0.0918884	0.138	0.081	0.99984
SLC38A7	0.0644353	0.0918884	0.406	0.376	0.924764
GABBR1	0.0976034	0.0918884	0.326	0.269	0.99984
CNKSR2	0.105706	0.0918884	0.478	0.419	0.99984
TCF7L1	0.0627309	0.0917849	0.536	0.487	0.917903
ACAT2	0.0386102	0.0917779	0.986	0.972	0.763878
PDIA6	0.000540714	0.0916872	0.993	0.983	0.0940518
MGST2	0.0672854	0.0916364	0.428	0.357	0.936085
XRN1	0.0870637	0.0915091	0.58	0.578	0.99984
RNF144A-AS1	0.072091	0.0915068	0.406	0.353	0.954247
ELK3	0.0855037	0.0914881	0.326	0.295	0.99984
ZBTB40	0.0900952	0.0914564	0.507	0.461	0.99984
TIFA	0.0842056	0.0913625	0.362	0.309	0.996669
PAQR6	0.15781	0.0913063	0.312	0.226	0.99984
N4BP2L2	0.00456251	0.091304	1	0.982	0.285031
TMEM177	0.0538941	0.0912555	0.609	0.597	0.87189
VCL	0.0602309	0.0912326	0.754	0.715	0.90442
SPR	0.212515	0.0911325	0.283	0.194	0.99984
ADCK1	0.148937	0.0910424	0.312	0.251	0.99984
CDK5	0.037668	0.0910313	0.768	0.749	0.756315
TGFB1	0.0776078	0.0910042	0.529	0.521	0.969845
AGL	0.0512252	0.0909581	0.833	0.793	0.856547
GGA2	0.0635882	0.090955	0.775	0.709	0.921567
SNHG32	0.0533999	0.090903	0.92	0.928	0.870949
SERTAD4	0.18237	0.0908911	0.246	0.228	0.99984
MAGEA12	0.156353	0.0908712	0.283	0.259	0.99984
PINX1	0.0311983	0.0908551	0.761	0.752	0.686656
INO80C	0.0425974	0.090758	0.739	0.67	0.797757
UXS1	0.0442464	0.0906867	0.652	0.64	0.811408
CHMP4A	0.0271003	0.0906633	0.812	0.795	0.642293
FRMD5	0.316499	0.0906374	0.21	0.162	0.99984
ATIC	0.00335162	0.0906222	0.964	0.968	0.241306
ZWILCH	0.101739	0.0906058	0.601	0.581	0.99984
AL022311.1	0.0582892	0.0905876	0.514	0.486	0.901323
EIF2B5	0.0326512	0.0905839	0.812	0.802	0.703017
THAP4	0.0466545	0.0905811	0.688	0.657	0.826834
TCF20	0.0616932	0.0905612	0.616	0.577	0.913135
KCTD12	0.137288	0.0905448	0.746	0.627	0.99984
FRA10AC1	0.0535931	0.0905429	0.71	0.702	0.87189
SNAP47	0.0552063	0.0905376	0.601	0.573	0.883784
RYR2	0.771312	0.090475	0.08	0.046	0.99984
SUPV3L1	0.0481839	0.0902642	0.725	0.679	0.835058
OLFML3	0.341285	0.0902531	0.21	0.192	0.99984
ACAD9	0.0717335	0.0901881	0.5	0.436	0.952695
AC005072.1	0.611529	0.0901881	0.152	0.082	0.99984
TEAD3	0.105542	0.0901113	0.341	0.287	0.99984
PTPN14	0.214629	0.0900655	0.326	0.242	0.99984
ZUP1	0.0768399	0.0899526	0.587	0.52	0.969202
WIPI2	0.0150751	0.0899454	0.928	0.929	0.500424
PMAIP1	0.0444456	0.0899454	0.819	0.803	0.811408
AL512353.1	0.231203	0.0899128	0.232	0.189	0.99984
LIMS1	0.0234033	0.0898855	0.913	0.873	0.605062
TCTN2	0.306682	0.0898561	0.239	0.169	0.99984
UBAP1	0.0614608	0.089796	0.464	0.427	0.913056
DARS	0.0175094	0.0896795	0.877	0.906	0.534701
GADD45A	0.106961	0.089668	0.42	0.418	0.99984
PKIB	0.678567	0.0896645	0.109	0.065	0.99984
TUBB2B	0.011421	0.0896431	0.993	0.988	0.441278
SEC22B	0.104115	0.0896418	0.659	0.691	0.99984
BMPR1B	0.260059	0.0896218	0.239	0.187	0.99984
FKBP9	0.0555243	0.0896118	0.457	0.407	0.884431
DLGAP4-AS1	0.446493	0.0896082	0.188	0.128	0.99984
SYS1	0.0400611	0.0895899	0.79	0.718	0.778417
TOB2	0.0803443	0.0895834	0.63	0.562	0.982419
SPTAN1	0.0604166	0.0895688	0.906	0.878	0.906583
KCNAB1	0.104919	0.0894886	0.565	0.506	0.99984
PLEKHG4B	0.436837	0.0894886	0.203	0.141	0.99984
FKBP10	0.0253752	0.0894631	0.884	0.813	0.631272
BID	0.00636048	0.0894549	0.971	0.962	0.338132
RAD51AP1	0.0754562	0.0894308	0.833	0.833	0.966634
GALNT13	0.097394	0.0893875	0.797	0.773	0.99984
TSPAN4	0.0734326	0.0893448	0.572	0.541	0.95837
CNPY3	0.0206618	0.0892174	0.899	0.865	0.576522
CHTF18	0.0530264	0.0891999	0.58	0.486	0.866881
ZCCHC7	0.066516	0.0891537	0.681	0.707	0.933671
TRMT13	0.0491836	0.0891295	0.746	0.69	0.843375
TSPYL1	0.0612915	0.089112	0.732	0.715	0.912158
AC004148.1	0.0794188	0.0890752	0.609	0.557	0.978914
LLPH	0.022779	0.0889039	0.928	0.894	0.598535
NTHL1	0.0104559	0.0888293	0.92	0.928	0.428901
TMEM115	0.0744762	0.0887985	0.435	0.374	0.962172
MT-ND5	1.31833e-09	0.088796	1	0.997	2.51243e-06
MGAT5	0.0640007	0.0887876	0.703	0.668	0.921567
LPAR1	0.200157	0.0887564	0.275	0.244	0.99984
SAC3D1	0.0118993	0.0887392	0.957	0.969	0.447623
AC021097.1	0.588247	0.0886994	0.145	0.099	0.99984
LASP1	0.084197	0.088696	0.493	0.457	0.996669
AC020928.1	0.166081	0.0886723	0.254	0.228	0.99984
BEND3	0.154086	0.0885796	0.261	0.234	0.99984
STARD4-AS1	0.123806	0.0885494	0.645	0.547	0.99984
SFSWAP	0.0221276	0.0884898	0.971	0.945	0.591977
YES1	0.103858	0.0884898	0.674	0.654	0.99984
PLK2	0.527231	0.0884898	0.159	0.114	0.99984
PIN4	0.0020935	0.0884778	0.993	0.984	0.196202
AC246817.1	0.277975	0.088395	0.217	0.18	0.99984
EPCAM-DT	0.1038	0.088325	0.355	0.314	0.99984
CACUL1	0.0314899	0.0882365	0.862	0.814	0.690763
WDR43	0.0208904	0.0882243	0.971	0.945	0.576522
NAT10	0.0600959	0.0882204	0.529	0.461	0.90442
ERICH6-AS1	0.404459	0.0881886	0.196	0.137	0.99984
HNRNPF	0.00211063	0.0881783	0.978	0.98	0.196496
RNF4	0.050509	0.0881767	0.58	0.526	0.853524
MUS81	0.0480141	0.0881736	0.674	0.641	0.835058
TMEM108	0.271003	0.0881127	0.246	0.189	0.99984
AC005523.2	0.216813	0.0880262	0.275	0.212	0.99984
GRK3	0.0435248	0.0878878	0.92	0.918	0.805413
RAB39A	0.0909429	0.0878868	0.348	0.277	0.99984
C5orf24	0.0139086	0.0878748	0.928	0.933	0.488553
MRPS2	0.0139875	0.0878613	0.891	0.938	0.488954
VIPAS39	0.104108	0.0878111	0.384	0.296	0.99984
DEGS1	0.0793383	0.0877805	0.667	0.621	0.978476
PBXIP1	0.0847956	0.0877635	0.514	0.467	0.998219
RPP25L	0.0527652	0.0877605	0.746	0.679	0.864562
PMPCA	0.0269601	0.0877572	0.891	0.892	0.641626
AC011043.1	0.0567954	0.0877521	0.609	0.554	0.893563
ZSCAN5A	0.275194	0.0877185	0.239	0.179	0.99984
GAPVD1	0.0425646	0.0876944	0.899	0.849	0.797757
FAM210B	0.0153116	0.0876732	0.964	0.953	0.504061
YPEL3	0.0823728	0.0876367	0.732	0.697	0.990615
SELENOH	0.000520075	0.0876037	0.993	0.989	0.0926884
SBF1	0.0723187	0.0875968	0.428	0.401	0.954247
FAM92A	0.0378147	0.0875968	0.884	0.888	0.756398
SMIM30	0.0712712	0.0875554	0.696	0.684	0.950706
CTHRC1	0.160499	0.0874918	0.464	0.482	0.99984
ECH1	0.00725546	0.0874388	0.964	0.958	0.357722
PLPPR5	0.277784	0.0874354	0.261	0.18	0.99984
XCL1	0.455186	0.0873855	0.167	0.135	0.99984
ZNF559	0.129065	0.0873815	0.333	0.279	0.99984
COLEC12	0.122494	0.0873785	0.42	0.381	0.99984
PRR15	0.858111	0.0873587	0.065	0.022	0.99984
TSPAN5	0.0512518	0.0873	0.754	0.747	0.856547
PFKL	0.0967117	0.087278	0.362	0.379	0.99984
MTERF1	0.0689883	0.0872331	0.435	0.352	0.945187
SMAP1	0.00591301	0.08722	0.964	0.958	0.326311
HDAC6	0.10614	0.0872067	0.435	0.423	0.99984
PRMT6	0.0675885	0.0871752	0.558	0.539	0.937912
TCTN1	0.0744031	0.0870357	0.601	0.575	0.961812
LSM10	0.04889	0.0870109	0.739	0.744	0.840852
IDH3G	0.0261287	0.0869959	0.891	0.854	0.635478
GSKIP	0.0739004	0.0869477	0.428	0.338	0.959293
ULK3	0.126211	0.0869477	0.341	0.284	0.99984
WDR61	0.0403484	0.0868846	0.797	0.752	0.780511
DUSP22	0.133332	0.0868828	0.333	0.253	0.99984
VPS9D1-AS1	0.440772	0.0868743	0.181	0.128	0.99984
LTA4H	0.066606	0.086769	0.696	0.706	0.933815
TIMM8A	0.0706179	0.086769	0.659	0.677	0.948091
IQCG	0.12088	0.0867589	0.312	0.275	0.99984
COX16	0.013594	0.0867253	0.942	0.938	0.482176
RTCA	0.0587657	0.0866938	0.783	0.697	0.902121
GPI	0.0355423	0.086674	0.92	0.931	0.733067
SMARCAL1	0.0707438	0.0866724	0.471	0.388	0.948091
NIF3L1	0.0782214	0.0866601	0.659	0.649	0.971437
UBE2N	0.00295884	0.0866407	0.971	0.974	0.231766
MAPK14	0.0597249	0.0865769	0.572	0.52	0.90442
PHF13	0.0954559	0.0865769	0.522	0.519	0.99984
SUN1	0.0720508	0.0865624	0.79	0.72	0.954247
TBC1D24	0.0684439	0.0865536	0.435	0.359	0.942309
MAPK1	0.0731862	0.0864719	0.681	0.616	0.957075
ACTR2	0.0111716	0.0864422	0.971	0.957	0.441278
GCHFR	0.106016	0.0863868	0.957	0.943	0.99984
ORMDL3	0.150832	0.0863154	0.341	0.258	0.99984
SRI	0.00671228	0.0862977	0.964	0.976	0.343176
PTCD3	0.0674755	0.0862907	0.928	0.869	0.937456
C17orf67	0.0759663	0.0862714	0.442	0.427	0.969202
FUT8	0.0820908	0.08626	0.558	0.466	0.989237
SH2B1	0.0610303	0.0862285	0.551	0.438	0.912015
MRPS15	0.00467642	0.0862183	0.964	0.974	0.289685
CCS	0.0606628	0.0862045	0.623	0.56	0.908847
ATP1B1	0.0354208	0.086167	0.899	0.911	0.732782
BORCS7	0.0521143	0.0861355	0.855	0.789	0.861661
SIRT5	0.0998512	0.0860672	0.391	0.331	0.99984
DTD2	0.0798289	0.0860672	0.536	0.473	0.980654
SLC25A12	0.10755	0.0860185	0.319	0.282	0.99984
TFE3	0.180728	0.0860148	0.268	0.226	0.99984
PLRG1	0.0570068	0.0859893	0.761	0.729	0.894381
CHFR	0.0686828	0.085983	0.478	0.401	0.942784
FHOD3	0.127844	0.0859406	0.623	0.586	0.99984
FBXO16	0.134484	0.0859151	0.333	0.264	0.99984
CHST9	0.560869	0.085889	0.159	0.099	0.99984
ATG12	0.038447	0.0858574	0.891	0.885	0.76258
SUCLG1	0.00566058	0.0858429	0.971	0.97	0.318362
ARHGEF11	0.0819835	0.0858271	0.5	0.445	0.989237
ITGA4	0.479495	0.0857807	0.188	0.131	0.99984
YARS	0.0471912	0.0856581	0.812	0.829	0.830832
SNHG12	0.0718102	0.0856503	0.37	0.335	0.952695
PHLDA1	0.230667	0.0856203	0.297	0.254	0.99984
TMEM41A	0.0709678	0.0855886	0.529	0.518	0.948091
NIP7	0.0268737	0.0855831	0.913	0.883	0.641626
CDK19	0.055239	0.0855632	0.696	0.704	0.883784
DIMT1	0.0463082	0.0855508	0.826	0.801	0.826834
FAM3C	0.0647013	0.0855391	0.754	0.736	0.925541
ZNHIT2	0.058099	0.0855293	0.514	0.481	0.900674
TUB	0.0657893	0.0854977	0.493	0.416	0.928793
PNKD	0.00370772	0.0854444	0.971	0.975	0.257297
TM9SF4	0.0717001	0.0854257	0.746	0.652	0.952695
TAPBP	0.330213	0.0854071	0.225	0.179	0.99984
TIGD5	0.0638953	0.0853702	0.543	0.471	0.921567
FAM227B	0.185329	0.0853225	0.254	0.212	0.99984
AL358472.2	0.513766	0.0853045	0.167	0.119	0.99984
KAT5	0.0663766	0.0852692	0.594	0.559	0.933671
MARCH1	0.43887	0.0852605	0.181	0.131	0.99984
PDPK1	0.0572918	0.0852338	0.659	0.612	0.89683
NKRF	0.0601416	0.0852085	0.543	0.473	0.90442
NDUFAF3	0.0209286	0.0851715	0.913	0.867	0.576537
SHCBP1	0.108283	0.0851691	0.529	0.518	0.99984
TMED1	0.0746159	0.0851237	0.565	0.532	0.962393
CUL4B	0.0838156	0.085122	0.63	0.613	0.996669
TMEM192	0.0621869	0.0850714	0.529	0.445	0.915382
CYP2U1	0.223084	0.0850264	0.268	0.215	0.99984
RTCB	0.00939939	0.0850064	0.964	0.94	0.410445
EFR3B	0.0839925	0.0849551	0.486	0.409	0.996669
POP5	0.0283066	0.084954	0.877	0.844	0.65458
HIRA	0.0717177	0.0849285	0.493	0.444	0.952695
AC092969.1	0.176696	0.0848634	0.304	0.285	0.99984
PDIK1L	0.130941	0.0848336	0.362	0.295	0.99984
IFNGR2	0.0779517	0.0847795	0.449	0.425	0.970934
SNRPD3	0.00949519	0.0847254	0.986	0.987	0.410445
ARFGEF1	0.109927	0.0847132	0.732	0.729	0.99984
ZNF813	0.422275	0.0847009	0.196	0.139	0.99984
SGCE	0.0887372	0.0846543	0.58	0.52	0.99984
PPP1R14A	0.147219	0.084624	0.399	0.355	0.99984
CWF19L2	0.0982715	0.0846193	0.507	0.489	0.99984
TMEM218	0.0903572	0.0845563	0.449	0.436	0.99984
IER3	0.683453	0.084514	0.08	0.092	0.99984
AP1AR	0.0749673	0.0845045	0.703	0.7	0.964267
B3GNT2	0.179503	0.0844965	0.312	0.24	0.99984
AKNA	0.491923	0.0844836	0.181	0.115	0.99984
STX7	0.0835485	0.0844135	0.667	0.636	0.996669
SAP30	0.0265585	0.0843684	0.949	0.918	0.637374
GTPBP6	0.0481837	0.0843278	0.761	0.754	0.835058
ABCB6	0.0772858	0.0843222	0.464	0.43	0.969845
FGD1	0.14506	0.0842528	0.29	0.259	0.99984
PTPN23	0.17966	0.0842528	0.304	0.249	0.99984
CLPX	0.0735461	0.0842177	0.761	0.715	0.959276
TMED10	0.02636	0.0841674	0.906	0.885	0.636112
EPB41L1	0.0752521	0.0841602	0.623	0.536	0.965884
NSF	0.0879452	0.084157	0.645	0.61	0.99984
TSPAN3	0.0256194	0.0841459	0.87	0.878	0.633003
SCAMP1-AS1	0.0917758	0.084132	0.5	0.456	0.99984
STX16	0.0745406	0.0841156	0.935	0.91	0.962393
IKBIP	0.0563026	0.0841122	0.717	0.721	0.889671
DR1	0.0509434	0.0841049	0.819	0.786	0.856547
TRIB1	0.237624	0.0840892	0.268	0.201	0.99984
ARMC9	0.0992396	0.0840863	0.558	0.484	0.99984
YARS2	0.0471016	0.0840653	0.768	0.789	0.829927
SPRYD4	0.055862	0.0840492	0.739	0.72	0.885761
EXOSC9	0.0545039	0.0840089	0.855	0.826	0.877361
AC027288.3	0.563341	0.0839433	0.152	0.112	0.99984
ARNT2	0.0931927	0.083912	0.428	0.347	0.99984
TRMT2B	0.125724	0.083912	0.377	0.348	0.99984
MPLKIP	0.00319779	0.0839031	0.964	0.989	0.238933
MFSD6	0.126489	0.083897	0.384	0.346	0.99984
RYBP	0.0653194	0.0838683	0.551	0.502	0.925988
CASC4	0.0975847	0.0838345	0.739	0.718	0.99984
ELP5	0.0274825	0.0838028	0.855	0.806	0.646701
PUF60	0.0109616	0.0837385	0.957	0.95	0.437317
NCOA1	0.108895	0.0837345	0.493	0.469	0.99984
ZNF747	0.0807338	0.0836942	0.399	0.347	0.982419
SUCLG2-AS1	0.561564	0.0836784	0.138	0.101	0.99984
WDR25	0.431573	0.0836486	0.196	0.135	0.99984
FBLIM1	0.0805505	0.0836379	0.435	0.394	0.982419
EML3	0.192657	0.0835825	0.268	0.223	0.99984
TANGO2	0.199531	0.0835825	0.283	0.213	0.99984
UFC1	0.00182103	0.083487	0.978	0.99	0.183993
AC027644.3	0.0505585	0.0834784	0.739	0.708	0.853524
RBPMS2	0.086626	0.0834214	0.464	0.412	0.99984
GRID1	0.682356	0.0834177	0.123	0.072	0.99984
KDM5B	0.123976	0.0834017	0.87	0.838	0.99984
FMNL2	0.0591365	0.0833826	0.833	0.788	0.90442
TMEM248	0.0733232	0.0833722	0.71	0.693	0.957707
CNTN1	0.194401	0.0833586	0.507	0.514	0.99984
PCNX1	0.100186	0.0833557	0.522	0.521	0.99984
LINC00221	0.0452382	0.083293	0.79	0.757	0.819679
WDR24	0.104543	0.0832768	0.399	0.315	0.99984
MAPRE3	0.0995099	0.0832707	0.37	0.335	0.99984
YIPF1	0.0903773	0.0832647	0.413	0.354	0.99984
TCFL5	0.0764698	0.0832588	0.406	0.357	0.969202
PPIP5K2	0.0689507	0.0832381	0.92	0.89	0.945187
APPL2	0.0587916	0.0832098	0.717	0.727	0.902121
SRP54	0.026302	0.0831969	0.935	0.942	0.636102
DUSP14	0.0632721	0.0831955	0.558	0.485	0.919602
NMRK1	0.803646	0.0831399	0.094	0.038	0.99984
PLPPR4	0.738648	0.0831342	0.123	0.055	0.99984
SYNJ2	0.388272	0.0831085	0.21	0.144	0.99984
DFFA	0.0244708	0.0830994	0.928	0.92	0.621575
RGL2	0.125645	0.083053	0.384	0.35	0.99984
RABEP1	0.0113871	0.0830351	0.928	0.926	0.441278
CACFD1	0.0756072	0.0830343	0.514	0.423	0.967507
RSU1	0.0483901	0.0829549	0.768	0.756	0.835058
ARHGAP36	0.25886	0.0828433	0.232	0.201	0.99984
CRIP2	0.0681262	0.0828433	0.739	0.735	0.942309
KIDINS220	0.0707107	0.0827639	0.877	0.868	0.948091
GNG3	0.0632717	0.0827194	0.696	0.675	0.919602
PPIF	0.0328923	0.0826957	0.913	0.874	0.705303
AREL1	0.193084	0.0825983	0.297	0.227	0.99984
PCDHGA1	0.214278	0.0825983	0.297	0.217	0.99984
DNASE2	0.217532	0.0825983	0.283	0.22	0.99984
PPFIA2	0.310347	0.0825942	0.225	0.177	0.99984
WAC	0.0353999	0.0825834	0.935	0.919	0.732782
FBXO22	0.0601599	0.0825387	0.899	0.879	0.90442
SELENOW	0.0439464	0.0825324	0.855	0.775	0.807472
CAPN7	0.0619686	0.0824965	0.841	0.756	0.91348
TOX3	0.132146	0.0824342	0.87	0.845	0.99984
MINK1	0.0839734	0.0824297	0.428	0.367	0.996669
ST6GAL2	0.138033	0.0823879	0.587	0.551	0.99984
CBARP	0.159319	0.0823856	0.319	0.285	0.99984
FBF1	0.163682	0.0823712	0.319	0.257	0.99984
MPC1	0.0392392	0.0823606	0.812	0.802	0.769322
GMPPA	0.0807425	0.0823368	0.493	0.523	0.982419
C11orf49	0.0704484	0.082331	0.594	0.527	0.948091
NYNRIN	0.30999	0.082331	0.246	0.174	0.99984
NACAD	0.0631876	0.082313	0.703	0.662	0.919602
C1orf61	0.501867	0.0823034	0.174	0.129	0.99984
FAXDC2	0.527883	0.0822936	0.167	0.112	0.99984
GEMIN7-AS1	0.53331	0.0822936	0.159	0.113	0.99984
AL133245.1	0.65329	0.0822727	0.13	0.076	0.99984
DLGAP1-AS1	0.655627	0.0822727	0.13	0.076	0.99984
SYNM	0.118184	0.0822594	0.674	0.672	0.99984
SLCO5A1	0.0511772	0.0821993	0.558	0.553	0.856547
NPLOC4	0.0636402	0.0821603	0.812	0.732	0.921567
GOT2	0.0201505	0.0820778	0.957	0.953	0.569742
CXorf40A	0.541281	0.0820086	0.152	0.103	0.99984
PCLO	0.228413	0.0819961	0.464	0.446	0.99984
VLDLR-AS1	0.639203	0.0819929	0.138	0.081	0.99984
LZTFL1	0.182385	0.0818792	0.283	0.237	0.99984
RAD9A	0.0798415	0.081874	0.572	0.551	0.980654
AL161421.1	0.191295	0.0818635	0.275	0.221	0.99984
AC244090.1	0.0775801	0.0818506	0.435	0.4	0.969845
SDK1	0.101728	0.0818373	0.457	0.381	0.99984
COA7	0.0768505	0.0818131	0.717	0.691	0.969202
JMJD1C	0.0257797	0.0817853	0.935	0.901	0.633152
PTPDC1	0.136092	0.0817651	0.406	0.325	0.99984
AL441992.1	0.148897	0.0816818	0.319	0.268	0.99984
ACVR2A	0.16897	0.0816818	0.275	0.264	0.99984
SARDH	0.23061	0.0816818	0.304	0.244	0.99984
ARL13B	0.0728714	0.0816792	0.587	0.547	0.955457
SNX19	0.185034	0.0816253	0.29	0.23	0.99984
SLC35E3	0.0525723	0.081612	0.884	0.859	0.863671
LRRC45	0.0845579	0.0815815	0.543	0.465	0.99704
AP006333.1	0.368545	0.0815408	0.232	0.16	0.99984
SENP1	0.0698332	0.0815179	0.732	0.672	0.947116
GRASP	0.131215	0.0814777	0.333	0.287	0.99984
ADSL	0.00391995	0.0814702	0.957	0.974	0.263875
ATP6AP1L	0.282601	0.0813658	0.225	0.207	0.99984
FBXO31	0.22482	0.0813412	0.268	0.199	0.99984
THOC6	0.041929	0.0813106	0.79	0.78	0.791373
UBE2L3	0.00299691	0.0812677	0.986	0.978	0.233535
CD47	0.0664975	0.0812482	0.703	0.672	0.933671
LONP2	0.0722879	0.081234	0.754	0.733	0.954247
CTU1	0.0790902	0.0812122	0.457	0.379	0.977545
SELENOS	0.0180986	0.081206	0.957	0.925	0.538328
POU5F2	0.513096	0.0812048	0.159	0.119	0.99984
COQ9	0.0388325	0.0811873	0.819	0.847	0.764796
TMED8	0.0860112	0.0811806	0.594	0.51	0.99984
ARFGAP2	0.0549716	0.0811649	0.783	0.686	0.882101
FOXC1	0.0819454	0.0811649	0.674	0.631	0.989237
ZXDC	0.107681	0.081143	0.406	0.341	0.99984
HEBP2	0.0101617	0.0810729	0.978	0.965	0.421677
WDR60	0.043958	0.0810624	0.855	0.841	0.807472
RNF8	0.0372418	0.081041	0.942	0.858	0.754224
DDIAS	0.059039	0.081041	0.638	0.583	0.90442
HIST1H2AM	0.19471	0.0809853	0.261	0.248	0.99984
BBX	0.0845022	0.080966	0.826	0.773	0.99704
EED	0.0694996	0.0809502	0.819	0.793	0.945966
ZNF202	0.554105	0.0809084	0.159	0.11	0.99984
SP3	0.0612756	0.0809013	0.79	0.811	0.912158
PAG1	0.255057	0.080895	0.261	0.214	0.99984
ENOPH1	0.0648316	0.0808525	0.775	0.778	0.925564
PSPH	0.0596937	0.0808498	0.681	0.684	0.90442
ARRDC1	0.298679	0.0808297	0.225	0.188	0.99984
ZNF770	0.0624359	0.0808205	0.862	0.851	0.917215
NPIPB5	0.184285	0.0807954	0.319	0.284	0.99984
TSC1	0.0651698	0.0807575	0.667	0.65	0.925988
ACSF2	0.819594	0.0807548	0.094	0.033	0.99984
SH3KBP1	0.105192	0.0807164	0.464	0.396	0.99984
HSD17B1	0.309891	0.0806277	0.239	0.207	0.99984
RELL2	0.0937299	0.080601	0.42	0.382	0.99984
SLC2A1	0.130664	0.080601	0.406	0.371	0.99984
SFXN4	0.0311724	0.0805499	0.891	0.874	0.686656
SURF4	0.0359044	0.0805422	0.855	0.855	0.737177
AC020663.3	0.723462	0.0805182	0.109	0.059	0.99984
WDR78	0.374071	0.0805132	0.232	0.165	0.99984
ACADSB	0.0932972	0.0805059	0.435	0.35	0.99984
POLR1C	0.089906	0.0804988	0.565	0.538	0.99984
PRPF3	0.058423	0.0804856	0.862	0.859	0.901555
ACSL3	0.0476121	0.0804724	0.891	0.855	0.834862
ABHD17A	0.049329	0.0804724	0.819	0.787	0.843578
ATF1	0.0686049	0.0804275	0.674	0.648	0.942309
VAMP3	0.0654741	0.080375	0.768	0.711	0.925988
CLCN5	0.14444	0.0803682	0.551	0.513	0.99984
CNN2	0.107483	0.0803028	0.761	0.774	0.99984
RASL11B	0.76922	0.0801937	0.101	0.047	0.99984
DUSP10	0.776879	0.0801937	0.087	0.048	0.99984
APRT	0.0157998	0.0801334	0.978	0.988	0.50894
ANKRD40	0.0969559	0.0800856	0.616	0.587	0.99984
NCK2	0.0516277	0.0800282	0.819	0.809	0.859059
RAD51	0.110615	0.0800282	0.616	0.54	0.99984
SNN	0.0919962	0.0800282	0.5	0.438	0.99984
CUX2	0.396312	0.0800282	0.225	0.165	0.99984
ZNF704	0.130896	0.0799806	0.906	0.904	0.99984
DDHD1	0.081179	0.0799795	0.696	0.684	0.985757
GALNT1	0.0681645	0.0799607	0.71	0.709	0.942309
NFYC	0.0739661	0.0799508	0.71	0.641	0.959573
FASTKD3	0.132383	0.0799447	0.355	0.305	0.99984
LRP10	0.41145	0.079929	0.196	0.148	0.99984
SLC35F1	0.0844684	0.0799187	0.442	0.414	0.99704
CHST10	0.228235	0.0798899	0.283	0.217	0.99984
SEC22A	0.130848	0.0798561	0.319	0.284	0.99984
TIMMDC1	0.0294645	0.079824	0.833	0.876	0.669432
AL136419.3	0.524212	0.0798225	0.167	0.115	0.99984
NEXN	0.25531	0.0797618	0.275	0.219	0.99984
DOCK7	0.0655427	0.0797601	0.812	0.771	0.925988
AC009133.1	0.310079	0.0797373	0.217	0.172	0.99984
TMEM120B	0.0775567	0.0797184	0.5	0.449	0.969845
ALDOC	0.218371	0.0797125	0.297	0.226	0.99984
TESK1	0.119058	0.0795934	0.355	0.278	0.99984
FAM120AOS	0.0694477	0.0795865	0.812	0.754	0.945966
MAGED1	0.0430841	0.0795843	0.855	0.821	0.800842
KIF3C	0.105963	0.07958	0.384	0.321	0.99984
AC073365.1	0.550271	0.0795681	0.159	0.108	0.99984
TECR	0.0125214	0.0795624	0.928	0.946	0.459886
SORBS3	0.0768132	0.0795482	0.493	0.45	0.969202
CRABP2	0.898704	0.0795187	0.043	0.016	0.99984
CEND1	0.045312	0.0795148	0.804	0.803	0.820332
AL590705.1	0.570634	0.0795075	0.159	0.101	0.99984
HIF1AN	0.0683489	0.079417	0.594	0.55	0.942309
TRMT10C	0.0230727	0.0794161	0.884	0.885	0.601919
RAB11A	0.0221348	0.0794117	0.964	0.931	0.591977
MAP3K3	0.0754329	0.0793794	0.493	0.419	0.966634
MTAP	0.128623	0.0793458	0.63	0.616	0.99984
SLC2A8	0.0945314	0.0793369	0.5	0.445	0.99984
AC245060.6	0.253129	0.0793214	0.254	0.2	0.99984
RNF220	0.092463	0.0793086	0.594	0.595	0.99984
RILPL1	0.0868632	0.0792884	0.428	0.403	0.99984
ATRN	0.130428	0.0792829	0.413	0.347	0.99984
ZEB1	0.0541178	0.0792615	0.899	0.897	0.873559
DGKK	0.348845	0.0792615	0.246	0.168	0.99984
MBOAT7	0.0803087	0.079241	0.464	0.398	0.982419
BOLA3-AS1	0.0709246	0.0792047	0.623	0.596	0.948091
NDUFV1	0.0105256	0.0791699	0.949	0.972	0.430059
VAMP4	0.147006	0.0791105	0.326	0.272	0.99984
PIAS3	0.114583	0.0790727	0.391	0.309	0.99984
CLUAP1	0.0887973	0.0790475	0.739	0.686	0.99984
IPP	0.14041	0.0790162	0.362	0.281	0.99984
UBE2J1	0.0768516	0.0789909	0.768	0.721	0.969202
SMARCD2	0.0615265	0.078974	0.754	0.729	0.913056
CHRM2	0.696839	0.0789282	0.101	0.085	0.99984
ARRB1	0.116955	0.0789282	0.399	0.32	0.99984
KLC4	0.0983648	0.0789012	0.442	0.357	0.99984
COPS3	0.0118101	0.0788647	0.964	0.971	0.44505
DBT	0.109043	0.078854	0.471	0.425	0.99984
FANCG	0.0727424	0.0788442	0.696	0.66	0.955457
ZRANB3	0.0946646	0.0788332	0.486	0.468	0.99984
MRPL43	0.00427646	0.0788281	0.971	0.976	0.274286
SLC15A4	0.0873909	0.0788235	0.464	0.397	0.99984
CIR1	0.0715998	0.0788051	0.891	0.853	0.952695
IL17RC	0.732172	0.0787769	0.116	0.06	0.99984
JAZF1	0.16637	0.0786876	0.304	0.265	0.99984
TATDN3	0.0843525	0.0786818	0.486	0.457	0.99704
TENT4B	0.0617791	0.0786438	0.58	0.516	0.913465
D2HGDH	0.0918048	0.0786288	0.5	0.428	0.99984
N4BP3	0.641907	0.0785963	0.145	0.085	0.99984
WTIP	0.669685	0.0785963	0.116	0.08	0.99984
KREMEN2	0.295293	0.0785679	0.261	0.187	0.99984
MSANTD2	0.121724	0.0785354	0.391	0.34	0.99984
WASHC2A	0.10998	0.0785331	0.609	0.562	0.99984
MRPL46	0.0511365	0.0784838	0.848	0.83	0.856547
HIST1H2BD	0.161181	0.0784728	0.304	0.289	0.99984
GPATCH8	0.0438097	0.0784656	0.949	0.877	0.807472
RPP38	0.0763552	0.0784272	0.681	0.64	0.969202
UCK1	0.0758646	0.0784221	0.652	0.654	0.969169
AC233266.2	0.212289	0.0784117	0.297	0.26	0.99984
CDT1	0.140879	0.0783632	0.768	0.817	0.99984
SIGMAR1	0.0416746	0.0783419	0.855	0.872	0.789882
CEP126	0.101175	0.0782825	0.391	0.367	0.99984
OTULIN	0.0723706	0.0782611	0.71	0.647	0.954247
ZNF350	0.541206	0.0782611	0.159	0.128	0.99984
HEATR5A	0.115005	0.0781244	0.696	0.665	0.99984
FGFR1	0.0802464	0.0780635	0.696	0.648	0.982419
GTF2IRD1	0.0890405	0.0780423	0.435	0.399	0.99984
DDX18	0.00718994	0.0780361	0.964	0.987	0.356107
CSTF2T	0.0869836	0.0780331	0.558	0.51	0.99984
RET	0.673689	0.0780006	0.138	0.075	0.99984
SPSB3	0.0762412	0.0779881	0.717	0.666	0.969202
GATAD1	0.0600679	0.0779844	0.862	0.871	0.90442
TYRO3	0.115051	0.0779775	0.413	0.387	0.99984
REEP5	0.0797909	0.0779313	0.746	0.75	0.980654
RRP7A	0.0388103	0.0779206	0.87	0.838	0.764796
HDAC8	0.102	0.0778819	0.732	0.723	0.99984
DKC1	0.0255073	0.0778801	0.964	0.97	0.631512
EMP3	0.619988	0.0778716	0.181	0.11	0.99984
RPUSD2	0.0817453	0.0778623	0.587	0.498	0.989237
ZNF639	0.0782392	0.0777995	0.732	0.703	0.971437
TMEM233	0.70752	0.0777484	0.101	0.078	0.99984
ACBD6	0.0317475	0.0777397	0.891	0.89	0.692651
PELI3	0.284524	0.0777291	0.254	0.186	0.99984
RPP25	0.3125	0.0777291	0.217	0.173	0.99984
NDUFAF4	0.0248549	0.0777246	0.949	0.921	0.625485
ARHGAP42	0.208377	0.077663	0.565	0.509	0.99984
BAHD1	0.374076	0.0776406	0.203	0.167	0.99984
TRAPPC2B	0.113489	0.077586	0.391	0.353	0.99984
CZIB	0.100989	0.077549	0.746	0.764	0.99984
TRAF3IP2	0.771374	0.077549	0.101	0.049	0.99984
PCDH10	0.786834	0.077549	0.094	0.047	0.99984
HEXIM2	0.128683	0.077549	0.362	0.315	0.99984
ENO3	0.0583665	0.0775302	0.913	0.942	0.901323
ILRUN	0.0851795	0.0774628	0.609	0.557	0.999228
TMBIM6	0.00223387	0.0774559	0.978	0.973	0.203226
C1S	0.846675	0.0774433	0.065	0.03	0.99984
ZNF124	0.0991484	0.0774123	0.587	0.583	0.99984
NCAPD3	0.0482117	0.0773941	0.812	0.793	0.835058
ASCC1	0.100515	0.0773941	0.587	0.502	0.99984
PATZ1	0.0966906	0.0773888	0.594	0.582	0.99984
QRSL1	0.0747564	0.0773556	0.754	0.72	0.963502
ESD	0.00433527	0.0773325	0.986	0.983	0.276669
IKZF4	0.0906804	0.07732	0.572	0.531	0.99984
ARMC2	0.361017	0.0773172	0.203	0.162	0.99984
FAM136A	0.00998124	0.0772242	1	0.96	0.419622
TPM4	0.0269633	0.0772116	0.978	0.982	0.641626
TACO1	0.0618432	0.0772052	0.812	0.779	0.913465
E2F7	0.148124	0.077196	0.478	0.417	0.99984
LBH	0.365301	0.0771866	0.217	0.16	0.99984
DYNLL2	0.0566015	0.0771815	0.819	0.787	0.892449
STARD13	0.66233	0.0771477	0.123	0.079	0.99984
CEP162	0.0631979	0.0771396	0.848	0.763	0.919602
PARP4	0.10531	0.0771236	0.761	0.689	0.99984
TULP4	0.074626	0.0770921	0.957	0.934	0.962393
EPHA5	0.172767	0.0770784	0.645	0.588	0.99984
FKBP15	0.0794777	0.0770704	0.551	0.513	0.979085
HIST1H4D	0.289465	0.0770619	0.232	0.186	0.99984
SPPL2B	0.0997876	0.0770206	0.507	0.477	0.99984
SH3RF1	0.180861	0.0770151	0.319	0.26	0.99984
C16orf91	0.0510444	0.0769703	0.804	0.811	0.856547
MCM3AP-AS1	0.110499	0.0768862	0.609	0.545	0.99984
SLC25A25-AS1	0.508226	0.0768806	0.181	0.128	0.99984
TMOD1	0.533359	0.0768806	0.181	0.114	0.99984
MAP7D3	0.0960014	0.0768542	0.616	0.61	0.99984
CDKAL1	0.0890048	0.0768445	0.572	0.522	0.99984
AMACR	0.285548	0.0768445	0.268	0.202	0.99984
RAB3B	0.1229	0.0768316	0.428	0.393	0.99984
PIPOX	0.101675	0.0767749	0.399	0.333	0.99984
ZNF398	0.102348	0.0767749	0.384	0.351	0.99984
TOP2B	0.00755097	0.0767582	0.993	0.983	0.362325
ZBED4	0.0862501	0.0767487	0.797	0.753	0.99984
GLRX	0.110896	0.0767307	0.674	0.677	0.99984
ZNF134	0.204198	0.0767307	0.268	0.223	0.99984
POLE2	0.0998816	0.0767085	0.529	0.49	0.99984
LRRC58	0.0647948	0.0766958	0.833	0.816	0.925564
INPP5E	0.109799	0.0766892	0.428	0.355	0.99984
SCFD1	0.0641786	0.0766842	0.855	0.847	0.922907
WDR48	0.0942497	0.0766805	0.594	0.6	0.99984
FOXO6	0.340805	0.0766381	0.232	0.175	0.99984
SDHD	0.0619212	0.0766296	0.761	0.707	0.913465
MIIP	0.0783558	0.076612	0.652	0.602	0.971871
C4orf46	0.0850523	0.0766032	0.681	0.622	0.999228
AIMP2	0.0347325	0.0765843	0.928	0.935	0.725446
ZNF394	0.101444	0.0765584	0.594	0.564	0.99984
IRAK3	0.407527	0.0765295	0.21	0.149	0.99984
M6PR	0.0309425	0.0765083	0.928	0.906	0.686513
ACTR1A	0.0483914	0.0764946	0.884	0.833	0.835058
SAMD1	0.0417479	0.0764858	0.993	0.955	0.789882
AL358472.5	0.758614	0.076417	0.094	0.055	0.99984
ETV6	0.0918518	0.076417	0.42	0.403	0.99984
LRRC4C	0.41595	0.076417	0.225	0.155	0.99984
MAGI3	0.141033	0.076417	0.601	0.548	0.99984
ZNF22	0.0098257	0.0763789	0.964	0.965	0.417266
SLC52A2	0.0695718	0.0763604	0.674	0.688	0.945966
SNHG17	0.0422117	0.0763509	0.913	0.889	0.795357
PRPF38A	0.0383744	0.0763448	0.884	0.869	0.76258
C3orf14	0.0994023	0.0763418	0.529	0.457	0.99984
MAP2K1	0.0881403	0.0763351	0.522	0.446	0.99984
ZSCAN25	0.202349	0.0763136	0.283	0.23	0.99984
PANO1	0.658872	0.0762952	0.138	0.08	0.99984
ZNF618	0.120639	0.0762952	0.623	0.61	0.99984
TUBD1	0.0869598	0.0762834	0.616	0.557	0.99984
ARHGAP10	0.104635	0.0762405	0.717	0.65	0.99984
CEP97	0.137015	0.076224	0.587	0.591	0.99984
ASTN2	0.159602	0.0762145	0.297	0.252	0.99984
PPFIA3	0.272882	0.0762068	0.261	0.21	0.99984
ZNF18	0.729193	0.0761688	0.109	0.063	0.99984
SF3A3	0.0108172	0.076141	0.935	0.957	0.433146
CBX6	0.107436	0.0761107	0.638	0.62	0.99984
SIRT7	0.0980669	0.0760807	0.63	0.584	0.99984
CMPK2	0.646944	0.0760541	0.145	0.086	0.99984
CHP1	0.0994462	0.0760442	0.543	0.498	0.99984
RFLNB	0.129014	0.0760191	0.514	0.518	0.99984
SYNPO2	0.27279	0.0759409	0.304	0.234	0.99984
SCG2	0.511935	0.0758857	0.109	0.12	0.99984
APBA1	0.428992	0.0758643	0.203	0.164	0.99984
TMEM8A	0.0981242	0.0758568	0.406	0.335	0.99984
MED17	0.0349988	0.075816	0.978	0.969	0.729605
TSHZ2	0.671514	0.075816	0.116	0.077	0.99984
ABL1	0.0855021	0.0757779	0.71	0.682	0.99984
NARS2	0.08071	0.0757651	0.862	0.791	0.982419
CPNE8-AS1	0.402141	0.0757422	0.225	0.157	0.99984
ZNF16	0.165077	0.0757302	0.326	0.282	0.99984
ARMCX3	0.0654367	0.0757252	0.819	0.772	0.925988
TBC1D9B	0.0885493	0.0757073	0.587	0.545	0.99984
DPP7	0.0994943	0.0756928	0.5	0.422	0.99984
MOSMO	0.0977561	0.0756668	0.623	0.57	0.99984
ELOVL6	0.107833	0.0756341	0.826	0.742	0.99984
BPGM	0.0820324	0.0756277	0.572	0.535	0.989237
SHMT2	0.0318778	0.0756221	0.913	0.897	0.694509
C12orf66	0.209691	0.0755899	0.275	0.233	0.99984
NSUN5	0.0533691	0.0755429	0.855	0.806	0.870949
PCDHB1	0.768589	0.0755429	0.094	0.051	0.99984
KCNH2	0.0801383	0.0755302	0.819	0.772	0.981928
SLC44A2	0.41205	0.0755226	0.225	0.16	0.99984
TGOLN2	0.055774	0.0755061	0.891	0.886	0.885622
MYCN	0.024427	0.0755	0.978	0.988	0.621189
EDNRB	0.575732	0.0754846	0.152	0.103	0.99984
ZW10	0.114417	0.075481	0.428	0.398	0.99984
GULP1	0.0693523	0.075475	0.899	0.886	0.945966
MRPL23	0.0599148	0.0754367	0.819	0.832	0.90442
CHCHD6	0.0685029	0.0754105	0.775	0.71	0.942309
RANBP9	0.0896321	0.0753701	0.725	0.695	0.99984
MED29	0.0774844	0.0753251	0.703	0.629	0.969845
AC129926.2	0.730893	0.0753005	0.109	0.06	0.99984
PRKRA	0.0356669	0.0752991	0.899	0.903	0.733685
SRGAP2B	0.0669855	0.0752975	0.572	0.516	0.93483
SLC35B4	0.0816278	0.0752789	0.652	0.659	0.989237
TMEM263	0.109066	0.0752789	0.681	0.647	0.99984
TLK1	0.0643547	0.0752747	0.899	0.844	0.924483
AAR2	0.101031	0.0752108	0.594	0.548	0.99984
DDB2	0.137251	0.0752036	0.377	0.319	0.99984
IFT88	0.0804821	0.0751897	0.667	0.664	0.982419
METTL1	0.096894	0.0751788	0.536	0.502	0.99984
EFHD2	0.132057	0.0751352	0.362	0.327	0.99984
THOC7	0.0430936	0.0751085	0.862	0.866	0.800842
ABHD15	0.417182	0.075091	0.196	0.173	0.99984
MXI1	0.10701	0.0750282	0.804	0.807	0.99984
SPG7	0.0413357	0.0750025	0.949	0.94	0.789773
VASP	0.0933406	0.0750011	0.58	0.505	0.99984
TICAM2	0.871109	0.0749976	0.08	0.021	0.99984
S100A6	0.911507	0.0749976	0.029	0.015	0.99984
TRNAU1AP	0.0708003	0.0749846	0.725	0.69	0.948091
PLEKHA2	0.633457	0.074975	0.145	0.09	0.99984
ZFAND5	0.0465074	0.074975	0.949	0.937	0.826834
VPS33B	0.425568	0.0749553	0.203	0.156	0.99984
PACC1	0.0907824	0.0749302	0.754	0.74	0.99984
TYW5	0.118154	0.0748665	0.514	0.468	0.99984
LRRC8A	0.0579247	0.0748617	0.79	0.808	0.900255
E2F6	0.110786	0.0748149	0.754	0.673	0.99984
CCDC84-DT	0.25942	0.0748059	0.246	0.199	0.99984
SIX2	0.241923	0.074798	0.283	0.253	0.99984
ZMYM5	0.131618	0.0747888	0.674	0.607	0.99984
SMPD1	0.621929	0.0747453	0.159	0.101	0.99984
DBP	0.100231	0.0746693	0.486	0.458	0.99984
ZNF711	0.0861883	0.0746301	0.623	0.633	0.99984
MXRA7	0.021006	0.0746223	0.964	0.975	0.576537
DMAC2L	0.0665035	0.0746134	0.833	0.795	0.933671
CNTNAP4	0.703528	0.0745919	0.101	0.069	0.99984
RHOC	0.0749739	0.074584	0.855	0.782	0.964267
NRCAM	0.151604	0.0745756	0.551	0.494	0.99984
TLN1	0.0502585	0.0745165	0.971	0.965	0.853524
CENPM	0.0669594	0.0745097	0.848	0.856	0.93483
GALM	0.101815	0.0745034	0.442	0.386	0.99984
GCA	0.120915	0.0744875	0.551	0.529	0.99984
RADIL	0.170597	0.0744742	0.297	0.248	0.99984
PLPP5	0.0954095	0.0744541	0.587	0.556	0.99984
WDR13	0.0750271	0.0744408	0.746	0.651	0.964267
HIGD2A	0.00296329	0.0744371	1	0.988	0.231766
TMEM229A	0.740607	0.0744327	0.101	0.061	0.99984
RCOR2	0.035151	0.07439	0.92	0.903	0.730116
ADAT1	0.100414	0.0743858	0.71	0.747	0.99984
TOX4	0.0459025	0.0743763	0.906	0.895	0.824161
TMEM185A	0.126656	0.0743026	0.355	0.301	0.99984
DGCR2	0.105625	0.0742713	0.399	0.357	0.99984
ATG16L1	0.155346	0.074226	0.326	0.278	0.99984
PRXL2B	0.195275	0.074226	0.304	0.257	0.99984
TMEM267	0.256892	0.0741992	0.283	0.215	0.99984
LRP11	0.0902832	0.0741992	0.558	0.507	0.99984
AIMP1	0.0422851	0.0741917	0.928	0.936	0.795357
CAPZB	0.0123994	0.074176	0.971	0.963	0.457495
NRSN2	0.0858835	0.0741557	0.522	0.447	0.99984
ADCY1	0.130472	0.0741504	0.377	0.343	0.99984
MRPS23	0.0125822	0.0741436	0.978	0.965	0.461189
STK4	0.032769	0.0741371	0.942	0.92	0.704745
RNF182	0.133412	0.0741345	0.674	0.647	0.99984
SETD1B	0.12533	0.0741034	0.42	0.366	0.99984
PER1	0.195627	0.0740903	0.312	0.249	0.99984
C10orf25	0.50947	0.074073	0.167	0.123	0.99984
TBCE	0.101979	0.0740392	0.652	0.586	0.99984
TAF6L	0.120088	0.0740145	0.457	0.383	0.99984
LANCL1	0.0996976	0.0740045	0.551	0.452	0.99984
AL358472.4	0.357395	0.0739587	0.217	0.165	0.99984
FBXL6	0.117511	0.0739371	0.391	0.366	0.99984
UBE2O	0.0652722	0.0739229	0.833	0.736	0.925988
MINDY2	0.0850521	0.0739033	0.725	0.696	0.999228
POLR1D	0.0117825	0.0739002	0.978	0.981	0.44505
HSPB11	0.0725134	0.0738826	0.877	0.866	0.955457
AC016747.1	0.132276	0.0738199	0.507	0.486	0.99984
NT5C3A	0.0428547	0.0738058	0.87	0.855	0.799508
RIMS3	0.095156	0.0737963	0.645	0.608	0.99984
PDCL3	0.0310812	0.0737741	0.942	0.917	0.686656
ZNF337-AS1	0.131291	0.0737662	0.333	0.319	0.99984
TRMT2A	0.110936	0.0737222	0.565	0.533	0.99984
MSL3	0.0867275	0.0737044	0.826	0.792	0.99984
XRRA1	0.122066	0.0736805	0.688	0.61	0.99984
RCAN1	0.149115	0.0736305	0.333	0.289	0.99984
SH3GLB1	0.0620178	0.0735021	0.855	0.869	0.913586
MANSC1	0.268709	0.0735021	0.239	0.196	0.99984
CCDC125	0.304445	0.0735021	0.254	0.192	0.99984
PFKP	0.174117	0.0734961	0.754	0.659	0.99984
TOPBP1	0.0930265	0.0734751	0.899	0.888	0.99984
PEAK1	0.159479	0.0734472	0.413	0.35	0.99984
ACTG2	0.901619	0.0734307	0.043	0.017	0.99984
ZFYVE26	0.482005	0.0734253	0.203	0.134	0.99984
ITPRIPL2	0.799848	0.0733829	0.087	0.044	0.99984
UNG	0.230055	0.0733394	0.732	0.724	0.99984
COA4	0.00221726	0.0733088	1	0.984	0.203042
YIPF3	0.0470861	0.0733051	0.942	0.926	0.829927
ZC3H14	0.0653175	0.0732945	0.899	0.877	0.925988
UTP11	0.0475727	0.0732709	0.884	0.878	0.834845
TMEM147	0.0196719	0.0732612	0.935	0.932	0.564239
TEPSIN	0.203844	0.0731978	0.319	0.263	0.99984
ANAPC7	0.0482585	0.0731868	0.884	0.888	0.835058
RAMP2	0.0744041	0.0731847	0.79	0.765	0.961812
FNDC3A	0.0662361	0.0731653	0.913	0.874	0.933023
PPP2R1B	0.128237	0.0731281	0.435	0.385	0.99984
MRPL17	0.0670743	0.0730505	0.804	0.815	0.935021
PLOD1	0.245276	0.0730444	0.29	0.24	0.99984
NOL3	0.10208	0.0730307	0.551	0.514	0.99984
MED21	0.0600621	0.0729759	0.855	0.822	0.90442
LUM	0.8479	0.0729587	0.065	0.031	0.99984
AIG1	0.084079	0.0729195	0.797	0.758	0.996669
UBXN2A	0.0823073	0.0728842	0.746	0.752	0.990375
THAP6	0.103494	0.07288	0.464	0.443	0.99984
TRIP12	0.0725583	0.0728512	0.928	0.899	0.955457
B4GALT5	0.0518018	0.0728379	0.877	0.796	0.859613
RAB5B	0.0944942	0.0728234	0.616	0.562	0.99984
LONRF1	0.126967	0.0727937	0.449	0.401	0.99984
WDR53	0.151487	0.0727849	0.355	0.309	0.99984
AL021707.2	0.365183	0.0727734	0.217	0.176	0.99984
LPIN1	0.0831451	0.0727734	0.804	0.763	0.996669
APOOL	0.105666	0.072752	0.688	0.66	0.99984
PHGDH	0.0157481	0.0725917	0.957	0.97	0.508408
TBC1D5	0.081997	0.0725672	0.841	0.831	0.989237
KHK	0.318748	0.0725535	0.268	0.197	0.99984
RNF216	0.0666994	0.0725345	0.826	0.827	0.934436
STAT1	0.116058	0.072511	0.63	0.604	0.99984
AIFM1	0.0482276	0.0725046	0.891	0.848	0.835058
CCDC6	0.0738538	0.0724974	0.884	0.839	0.959293
SGSM2	0.140657	0.0724621	0.486	0.439	0.99984
PARD3B	0.639944	0.072455	0.138	0.091	0.99984
FUZ	0.0943114	0.072452	0.623	0.547	0.99984
MAP3K21	0.477361	0.0724151	0.203	0.146	0.99984
LYPLA2	0.0961582	0.0724057	0.681	0.681	0.99984
DNM3	0.431747	0.0723965	0.181	0.153	0.99984
AP3B2	0.428119	0.0723787	0.188	0.167	0.99984
RALB	0.135038	0.0723552	0.435	0.411	0.99984
BFAR	0.0465713	0.07233	0.913	0.862	0.826834
TIAM2	0.114775	0.07233	0.464	0.437	0.99984
GCAT	0.0880687	0.07232	0.58	0.518	0.99984
THEM4	0.109017	0.0723103	0.601	0.572	0.99984
ZNHIT3	0.0376412	0.072309	0.928	0.933	0.756315
TRMT1L	0.149282	0.0722917	0.587	0.604	0.99984
MIR3681HG	0.145837	0.0722872	0.312	0.309	0.99984
CD55	0.144371	0.072274	0.37	0.318	0.99984
TIMM17A	0.0324606	0.0722662	0.935	0.923	0.702279
THOC5	0.0468738	0.0722518	0.884	0.834	0.8286
SORD	0.0723074	0.0722444	0.891	0.864	0.954247
ZFP28	0.55904	0.0722261	0.145	0.123	0.99984
CNIH2	0.219055	0.0722207	0.667	0.743	0.99984
LPIN3	0.485414	0.0722117	0.174	0.148	0.99984
QRICH1	0.101071	0.0721946	0.486	0.428	0.99984
PNP	0.0763531	0.0721722	0.732	0.709	0.969202
GPSM2	0.118147	0.0721376	0.775	0.69	0.99984
SNX7	0.132722	0.0721169	0.58	0.527	0.99984
ELOA	0.0683079	0.0720799	0.884	0.79	0.942309
NRGN	0.162036	0.0720799	0.355	0.351	0.99984
AC012306.3	0.616214	0.0720303	0.145	0.105	0.99984
PCDHB10	0.516986	0.0720203	0.174	0.128	0.99984
TMEM109	0.0973043	0.0720062	0.71	0.681	0.99984
CDKL5	0.317657	0.071993	0.246	0.196	0.99984
CTBP1	0.0896061	0.0719584	0.812	0.744	0.99984
PACS2	0.133304	0.0719418	0.348	0.326	0.99984
ZNF486	0.132057	0.0719183	0.406	0.384	0.99984
MAP2	0.13828	0.0718933	0.442	0.419	0.99984
RPP30	0.052649	0.0718853	0.899	0.901	0.863671
WASHC2C	0.0979313	0.0718609	0.609	0.553	0.99984
KNOP1	0.00706551	0.0718498	0.978	0.972	0.353162
CACNB4	0.101904	0.0718145	0.667	0.631	0.99984
POLR3GL	0.136925	0.0717638	0.406	0.389	0.99984
SDF2L1	0.070826	0.071616	0.855	0.845	0.948091
PPIH	0.0729017	0.071616	0.819	0.782	0.955457
TAX1BP3	0.0771696	0.071616	0.761	0.719	0.969845
ACD	0.08013	0.071616	0.746	0.73	0.981928
C6orf141	0.537215	0.071616	0.188	0.132	0.99984
POGZ	0.0483167	0.0715646	0.935	0.898	0.835058
TSEN34	0.0503198	0.071549	0.862	0.851	0.853524
ZC4H2	0.106407	0.0714791	0.536	0.467	0.99984
LOXL1	0.688627	0.0714023	0.13	0.077	0.99984
FAM181B	0.694354	0.0714023	0.116	0.078	0.99984
ATPAF2	0.101487	0.0713878	0.609	0.597	0.99984
ECI1	0.0144404	0.0713559	0.957	0.945	0.493389
IQGAP1	0.0945028	0.0713293	0.739	0.662	0.99984
ICMT	0.154459	0.0713044	0.63	0.631	0.99984
RECK	0.171937	0.0712839	0.348	0.311	0.99984
CHD2	0.0915615	0.0712758	0.884	0.815	0.99984
CIAPIN1	0.0395029	0.0712702	0.891	0.886	0.773098
TMEM116	0.101765	0.0712274	0.594	0.499	0.99984
PTPRK	0.128256	0.0712086	0.486	0.474	0.99984
CRELD1	0.116406	0.0711949	0.493	0.437	0.99984
CETN2	0.0727683	0.0711565	0.783	0.795	0.955457
AGRN	0.144994	0.0711203	0.384	0.314	0.99984
ARAF	0.202267	0.0711103	0.348	0.294	0.99984
GK5	0.22138	0.0711103	0.333	0.278	0.99984
LIMK1	0.21739	0.0710999	0.312	0.273	0.99984
CRADD	0.19195	0.0710891	0.341	0.262	0.99984
TCEAL4	0.0351784	0.0710778	0.957	0.971	0.730116
BUD31	0.0256735	0.0710643	0.978	0.976	0.633152
GNG4	0.111471	0.0710621	0.841	0.845	0.99984
CPEB4	0.162379	0.0710569	0.486	0.435	0.99984
INKA2-AS1	0.367061	0.071041	0.217	0.176	0.99984
MCFD2	0.0479863	0.0710275	0.928	0.877	0.835058
[truncated: 19,744 more rows]

## Sheet: DEG_DOCK5_OE
GeneID	p_val	avg_log2FC	pct.1	pct.2	FDR
DOCK5	2.99463e-211	3.30902	0.98	0.378	3.25216e-207
RAC1	0	2.13553	1	0.996	0
HES6	1.40985e-24	0.904141	0.939	0.92	1.02073e-20
ADGRB1	0.264571	0.824434	0.242	0.006	0.999993
SORL1	1.53188e-05	0.768408	0.414	0.123	0.00462118
SLC6A8	2.41605e-17	0.661914	0.747	0.535	1.31191e-13
SLC9A3R2	3.25638e-13	0.613788	0.545	0.273	1.17881e-09
PLCD3	0.00160221	0.571056	0.424	0.112	0.106422
LINC00599	0.104047	0.569989	0.364	0.037	0.999993
AC041005.1	0.337363	0.565366	0.384	0.01	0.999993
AHNAK	3.36986e-05	0.513985	0.808	0.678	0.00760764
MYL9	1.00349e-05	0.496351	0.465	0.38	0.00335321
DOK5	0.641142	0.494385	0.212	0.001	0.999993
ANXA2	7.4003e-07	0.49052	0.717	0.655	0.000446485
ID1	6.20463e-06	0.486039	0.919	0.89	0.00240651
TXNIP	8.39487e-08	0.481954	0.788	0.78	9.11683e-05
DDR1	2.31939e-05	0.475048	0.354	0.198	0.00599728
SAT2	1.09883e-12	0.471065	0.909	0.817	3.40952e-09
TAGLN	0.0372392	0.461591	0.202	0.123	0.639727
CALY	9.05723e-08	0.45466	0.778	0.767	9.36777e-05
LRRFIP1	2.66668e-12	0.452934	0.929	0.889	7.24004e-09
ARL2	9.71137e-15	0.447235	0.939	0.94	4.21862e-11
SYNPO2	0.000402641	0.436056	0.384	0.234	0.0453128
NPW	0.000762375	0.430834	0.525	0.398	0.0687086
ISG15	4.01756e-06	0.411354	0.475	0.35	0.0018118
CYBA	1.16349e-07	0.410615	0.818	0.746	9.66399e-05
SIX3	3.58051e-05	0.406973	0.808	0.711	0.00793558
EPB41L4A-AS1	1.14796e-06	0.402727	0.929	0.881	0.00062334
GAS5	1.91483e-07	0.397191	1	0.986	0.000138339
HEBP1	2.554e-08	0.395095	0.646	0.509	4.26714e-05
GCHFR	5.70814e-08	0.393537	0.99	0.943	7.29299e-05
JPH4	2.49782e-06	0.381465	0.556	0.38	0.00126169
ENO3	1.89755e-09	0.357957	0.97	0.942	4.12149e-06
IER5L	5.78114e-06	0.350207	0.596	0.489	0.00228303
RALYL	2.06774e-05	0.350169	0.566	0.419	0.00547699
BAIAP2	9.59276e-05	0.341162	0.374	0.264	0.0166684
SATB1-AS1	4.29224e-06	0.337574	0.717	0.653	0.00182799
POLR3GL	1.67612e-05	0.331713	0.505	0.389	0.00485921
PPY	0.000596762	0.329043	0.556	0.48	0.0594572
HIST3H2A	0.00325648	0.317464	0.788	0.72	0.167278
JSRP1	0.000561373	0.314787	0.394	0.245	0.0569768
CDK6	5.57684e-08	0.308009	0.99	0.996	7.29299e-05
HAND2-AS1	0.00137542	0.307612	0.98	0.93	0.0966803
TMEM255A	0.357083	0.29811	0.192	0.064	0.999993
CDC34	1.42517e-07	0.284505	0.97	0.926	0.000110553
SNHG8	9.8965e-06	0.283626	0.99	0.913	0.00335321
MICAL1	5.26746e-05	0.277676	0.616	0.482	0.0106924
PCSK1N	0.000395182	0.276876	0.848	0.757	0.044939
PNRC1	1.94543e-05	0.273877	0.99	0.962	0.00534869
LINC00682	0.00022848	0.27081	1	0.971	0.0312112
RGS10	8.0466e-06	0.268598	0.889	0.818	0.00293459
TIMP1	0.000157678	0.266153	0.848	0.745	0.0244627
MXD4	0.000438023	0.265705	0.879	0.775	0.0480715
NEU4	2.79665e-05	0.264642	0.848	0.75	0.00674924
LINC00963	0.00194716	0.2633	0.424	0.299	0.119645
IRF2BPL	0.000165843	0.260489	0.677	0.649	0.0252783
GRIK5	0.00208304	0.258462	0.455	0.27	0.125677
LTBP3	0.00755846	0.257993	0.374	0.228	0.268745
UNC13B	0.000644661	0.25754	0.505	0.397	0.061683
SATB1	1.16803e-05	0.250614	0.99	0.953	0.00367676
INTS3	0.000390033	0.250202	0.747	0.666	0.0445869
NEAT1	0.0127929	0.248717	0.98	0.976	0.376549
MARCH11	0.033128	0.24843	0.293	0.2	0.605149
AIF1L	0.000671896	0.246614	0.657	0.55	0.0634504
MYO10	0.0183473	0.246067	0.384	0.22	0.449271
RPS6KC1	0.000995852	0.245806	0.687	0.521	0.0807086
JUP	0.000741113	0.244642	0.586	0.476	0.0673514
AC010931.2	0.540094	0.244128	0.192	0.051	0.999993
SCO2	0.000264427	0.243582	0.788	0.707	0.0343914
UBE2H	0.00326863	0.243389	0.747	0.671	0.167376
THBS3	0.00154042	0.240694	0.495	0.374	0.103615
CACNA2D1	0.00493169	0.240199	0.778	0.705	0.209372
SNHG7	7.43945e-06	0.239773	0.99	0.982	0.00278595
CD27-AS1	0.00126859	0.237509	0.677	0.647	0.0927734
EFEMP2	0.00123542	0.237311	0.606	0.432	0.0909602
BEX4	0.000701511	0.235462	0.636	0.547	0.0645628
FAIM2	0.000147445	0.232887	0.909	0.857	0.0230396
HERC4	0.000842453	0.231984	0.707	0.658	0.0728062
COMT	0.000368255	0.231521	0.838	0.76	0.0427727
ZNF737	0.00317615	0.23004	0.556	0.49	0.165152
ICA1	0.0308677	0.227897	0.919	0.824	0.587595
ZFAS1	4.20363e-06	0.227685	1	0.996	0.00182606
CSRNP3	0.0311504	0.22755	0.293	0.223	0.589561
DNAJC18	0.00156553	0.227341	0.616	0.538	0.104626
TMC5	0.0226301	0.225681	0.404	0.234	0.500841
ZNF587	0.0498692	0.225133	0.364	0.205	0.735842
EEF1A2	0.0629703	0.224897	0.778	0.816	0.825691
CHGB	0.144648	0.222485	0.141	0.19	0.999993
ZFP36L1	0.146063	0.221419	0.232	0.167	0.999993
IFI27L2	0.00467479	0.221202	0.444	0.318	0.202667
ID2	0.00298633	0.219583	0.939	0.907	0.158203
NRIP3	0.591398	0.219536	0.172	0.056	0.999993
EFNA4	0.00159606	0.218631	0.788	0.618	0.106339
NBDY	0.0289311	0.218242	0.323	0.322	0.568674
ANXA9	0.863438	0.215727	0.121	0.008	0.999993
GNG3	0.00301965	0.213964	0.707	0.675	0.159191
OLFML3	0.0805385	0.213592	0.333	0.192	0.927025
FLRT1	0.603102	0.21204	0.202	0.051	0.999993
CLIP3	0.00196071	0.210241	0.717	0.619	0.119962
AKAP6	0.0681251	0.206871	0.343	0.214	0.859778
CHD3	0.0031886	0.205684	0.909	0.948	0.16529
GPR146	0.0381502	0.205648	0.333	0.235	0.647006
CDKL3	0.0440003	0.204695	0.333	0.253	0.699112
MAP2K3	0.022803	0.203508	0.394	0.249	0.502415
PIP4K2B	0.00524098	0.202768	0.636	0.529	0.218073
RASGRP2	0.0335411	0.202608	0.343	0.254	0.608615
TMEM65	0.060126	0.202492	0.303	0.217	0.806134
RABL2A	0.251703	0.202312	0.253	0.138	0.999993
GDE1	0.000677949	0.202282	0.98	0.938	0.0637448
MMP2	0.0170679	0.202057	0.414	0.302	0.433078
SILC1	0.0174727	0.202011	0.374	0.29	0.436795
TBC1D24	0.00580105	0.200325	0.465	0.359	0.232226
RENBP	0.387204	0.199441	0.242	0.099	0.999993
NPHP3	0.00849271	0.1992	0.505	0.432	0.287323
IRAK4	0.0206221	0.198758	0.404	0.287	0.476396
DIRAS2	0.526365	0.19823	0.192	0.075	0.999993
RIC1	0.122083	0.19703	0.343	0.18	0.999993
EIF4A2	0.00142685	0.196931	0.99	0.948	0.098385
ST6GAL1	0.00686721	0.196808	0.616	0.529	0.253982
SCYL2	0.0119823	0.196661	0.626	0.55	0.364778
DNASE1L1	0.129139	0.196633	0.313	0.191	0.999993
CRIP1	0.0348705	0.196021	0.364	0.271	0.619286
EPCAM-DT	0.0154059	0.193875	0.384	0.314	0.413617
PPP1R9A	0.0121781	0.193823	0.717	0.65	0.366313
EVA1B	0.0261682	0.193519	0.424	0.291	0.542859
ZFAND2B	0.00608607	0.193153	0.525	0.445	0.237751
HIST1H2BD	0.0335185	0.193068	0.404	0.289	0.608615
PNCK	0.785533	0.192978	0.162	0.024	0.999993
IP6K2	0.00117812	0.192878	0.818	0.81	0.088237
GIN1	0.017025	0.192851	0.414	0.301	0.433
HNRNPA1P48	0.00527923	0.192471	0.707	0.576	0.218353
PRTG	0.0168331	0.191705	0.616	0.536	0.429786
PAK1	0.00394928	0.191485	0.768	0.782	0.184867
DDIT3	0.0402306	0.191217	0.333	0.309	0.665505
CXXC5	0.0288382	0.190799	0.505	0.56	0.567361
PAK3	0.0170484	0.189902	0.566	0.439	0.433078
SNCG	0.0145722	0.188496	0.909	0.843	0.400644
ZNF16	0.0327652	0.188116	0.354	0.282	0.602524
GNG2	0.161694	0.187994	0.313	0.172	0.999993
SLC5A6	0.0150212	0.187381	0.475	0.371	0.407108
LIMCH1	0.0136975	0.187314	0.828	0.795	0.389921
SLC25A45	0.0819466	0.186364	0.323	0.221	0.932363
DACT3	0.372276	0.185194	0.212	0.115	0.999993
PTPRN2	0.0268302	0.185067	0.384	0.3	0.549766
CARMN	0.0716933	0.183815	0.273	0.26	0.880179
TSPAN31	0.00795628	0.182809	0.697	0.57	0.276497
CASC15	0.0266424	0.182493	0.556	0.418	0.547833
DLG5	0.0123912	0.182378	0.616	0.516	0.369695
HMBOX1	0.0144518	0.1805	0.768	0.684	0.40025
AC106875.1	0.0138454	0.180384	0.909	0.786	0.391565
VEGFA	0.0525191	0.180159	0.414	0.348	0.754592
SCN9A	0.0874475	0.179739	0.444	0.324	0.962204
FBLIM1	0.0208446	0.179201	0.485	0.394	0.478753
AC087741.1	0.367545	0.177704	0.232	0.132	0.999993
TMIGD2	0.346687	0.176958	0.232	0.131	0.999993
RYBP	0.0128125	0.176853	0.596	0.502	0.376549
GPC1	0.0150422	0.176115	0.515	0.472	0.407108
PDLIM4	0.00827099	0.176099	0.727	0.668	0.284527
RNF41	0.0106948	0.175579	0.566	0.494	0.339278
AC007009.1	0.106924	0.175511	0.333	0.221	0.999993
KIZ	0.00944436	0.175071	0.626	0.468	0.310335
MARK4	0.0161485	0.174743	0.535	0.443	0.42157
KLHL24	0.0514493	0.173675	0.778	0.699	0.7455
POLR3D	0.00415781	0.173191	0.949	0.947	0.190993
RAB13	0.000305247	0.173146	0.98	0.955	0.0383235
PCGF1	0.0100958	0.172856	0.717	0.652	0.32631
SPCS3	0.00101199	0.172761	0.98	0.952	0.0810487
NOL4L	0.00726337	0.172746	0.859	0.802	0.263455
C5orf17	0.0169744	0.172078	0.505	0.398	0.43222
CIR1	0.00426845	0.172008	0.899	0.853	0.192746
LINC00595	0.263255	0.171985	0.293	0.165	0.999993
RPL22L1	0.00892739	0.171958	0.889	0.838	0.298312
EFNA3	0.136348	0.171888	0.263	0.225	0.999993
LMNA	0.0206833	0.171876	0.535	0.459	0.476396
ZNF26	0.0412954	0.171732	0.677	0.632	0.676423
TTC39A	0.140929	0.171136	0.303	0.228	0.999993
MBOAT7	0.0149607	0.170892	0.495	0.398	0.407108
SNHG11	0.00950266	0.170567	0.677	0.63	0.311373
KDM5B	0.0115014	0.169694	0.879	0.838	0.356364
AC011287.1	0.068373	0.169694	0.505	0.386	0.861405
AC107375.1	0.12815	0.169694	0.293	0.227	0.999993
OGFR	0.0109805	0.169184	0.596	0.528	0.345646
SPPL2B	0.0214885	0.169165	0.515	0.477	0.487702
PFKM	0.00701943	0.168968	0.818	0.739	0.257938
HAND2	0.0519418	0.168491	0.98	0.949	0.750118
AK9	0.0292108	0.168067	0.525	0.464	0.571584
SLC2A11	0.0226439	0.167405	0.495	0.423	0.500841
TMEM8B	0.144111	0.16671	0.354	0.199	0.999993
KANK4	0.359234	0.165736	0.222	0.134	0.999993
MAPK8IP3	0.0465238	0.165047	0.414	0.306	0.713628
CALHM2	0.51679	0.164676	0.212	0.097	0.999993
SULT1C4	0.0333976	0.164434	0.505	0.397	0.607535
WDR13	0.00929465	0.163817	0.707	0.651	0.306958
MAU2	0.0185413	0.163234	0.515	0.477	0.451428
BFAR	0.00245634	0.163186	0.899	0.862	0.140261
TPM2	0.116624	0.163186	0.333	0.276	0.999993
FBXW4	0.0387946	0.163145	0.394	0.327	0.652356
CCDC112	0.00803541	0.163061	0.848	0.83	0.277912
TMEM192	0.0364138	0.162989	0.525	0.445	0.632726
PCMTD2	0.00799276	0.162748	0.899	0.847	0.276878
RNF11	0.0262957	0.162604	0.485	0.409	0.543945
TMEM35A	0.0989635	0.162604	0.303	0.237	0.999993
CRYGC	0.0359419	0.162548	0.495	0.426	0.628044
CTTNBP2NL	0.0246615	0.162304	0.798	0.769	0.527211
ABL2	0.0150993	0.162293	0.727	0.634	0.407905
TM7SF2	0.0142313	0.162033	0.788	0.741	0.396795
AF117829.1	0.0776766	0.161986	0.455	0.318	0.91324
TBC1D2B	0.34048	0.161849	0.232	0.158	0.999993
BBC3	0.265795	0.161196	0.222	0.17	0.999993
TLE4	0.0168392	0.161039	0.899	0.892	0.429786
HOOK2	0.00972347	0.161029	0.707	0.667	0.317585
TRIM56	0.0385481	0.160512	0.485	0.412	0.651414
CPNE3	0.00438254	0.16022	0.899	0.874	0.195356
RILPL1	0.0339126	0.160194	0.434	0.403	0.611865
RNF139-AS1	0.399535	0.159913	0.232	0.126	0.999993
NRDE2	0.0444008	0.159365	0.444	0.378	0.701546
PTPN14	0.140953	0.159145	0.364	0.242	0.999993
TCIRG1	0.0523726	0.158887	0.364	0.291	0.754332
FRAS1	0.102676	0.15867	0.374	0.273	0.999993
MRC2	0.0567531	0.158495	0.434	0.356	0.784812
TMEM159	0.34895	0.158466	0.242	0.146	0.999993
CRLF1	0.788595	0.158191	0.081	0.035	0.999993
PCDHGA3	0.0541491	0.157621	0.384	0.3	0.766949
DCTN5	0.0131015	0.157542	0.808	0.752	0.379419
PHLDA1	0.119586	0.15713	0.354	0.254	0.999993
DNMT3A	0.0101956	0.156906	0.889	0.817	0.327104
RTL8C	0.00293509	0.15687	0.919	0.894	0.156814
ZNF208	0.390443	0.156775	0.222	0.134	0.999993
SNHG3	0.0743517	0.156682	0.909	0.899	0.894692
SLC48A1	0.243511	0.155263	0.273	0.191	0.999993
ZNF506	0.0252882	0.155047	0.495	0.485	0.533262
GNAI2	0.00325777	0.154978	0.949	0.888	0.167278
KIAA1522	0.534361	0.154569	0.212	0.097	0.999993
PARP8	0.605851	0.153602	0.141	0.084	0.999993
TSPYL2	0.0608697	0.153029	0.404	0.366	0.812996
AC105389.3	0.183748	0.15262	0.293	0.198	0.999993
SEC24D	0.0607418	0.1523	0.414	0.326	0.812384
UROS	0.00333106	0.152043	0.909	0.888	0.168332
CUEDC1	0.0937575	0.151941	0.354	0.284	0.994583
PROM1	0.0409949	0.151786	0.525	0.436	0.674042
AP006333.2	0.737965	0.151158	0.141	0.051	0.999993
CLK4	0.0394226	0.151024	0.465	0.391	0.658143
ASXL3	0.0487435	0.150608	0.616	0.591	0.730145
TPGS1	0.00667816	0.150443	0.838	0.808	0.248373
CCNT2	0.0272389	0.14986	0.667	0.691	0.551893
PLCB1	0.0686114	0.149543	0.677	0.643	0.862408
FTX	0.0946599	0.149466	0.929	0.846	0.998549
SLC43A2	0.206308	0.149083	0.293	0.221	0.999993
SERPINB1	0.0375213	0.148815	0.798	0.722	0.641558
RNPEP	0.0200225	0.148617	0.646	0.527	0.47015
RBM7	0.034741	0.148285	0.505	0.404	0.618503
MAPKAPK2	0.0578301	0.148226	0.444	0.362	0.790895
PRICKLE1	0.540659	0.148074	0.172	0.103	0.999993
CCDC136	0.048607	0.147744	0.596	0.517	0.728602
C20orf194	0.236353	0.147725	0.293	0.194	0.999993
AC008969.1	0.0653024	0.147537	0.495	0.415	0.84477
TYW3	0.0157616	0.147139	0.808	0.798	0.417672
ZNF528-AS1	0.0679728	0.147041	0.404	0.366	0.858854
ST6GALNAC4	0.101358	0.146897	0.313	0.277	0.999993
OXR1	0.0798519	0.146834	0.424	0.353	0.923492
PPARGC1A	0.188812	0.146562	0.323	0.203	0.999993
CMIP	0.0311005	0.146497	0.768	0.687	0.589489
INAFM1	0.15601	0.14643	0.303	0.247	0.999993
SHC2	0.227528	0.146394	0.273	0.194	0.999993
PBXIP1	0.0450606	0.146269	0.525	0.467	0.706935
AC156455.1	0.0404395	0.146244	0.424	0.397	0.667944
AKR1C1	0.144675	0.145803	0.364	0.266	0.999993
ZFAND1	0.01727	0.145202	0.758	0.7	0.434651
RASA2	0.0916637	0.144986	0.394	0.303	0.982693
PCDH7	0.094845	0.144828	0.475	0.422	0.998894
MINDY1	0.374492	0.144757	0.232	0.143	0.999993
AC093849.2	0.132289	0.14469	0.313	0.257	0.999993
CDKL2	0.350171	0.144548	0.253	0.16	0.999993
ZNF33B	0.0356627	0.143916	0.778	0.767	0.626517
MON2	0.0429598	0.143892	0.545	0.49	0.691176
CAST	0.0669714	0.143739	0.444	0.43	0.85365
RUNX1T1	0.0145395	0.143389	0.859	0.84	0.40025
AMOT	0.128212	0.143201	0.535	0.44	0.999993
MANSC1	0.272092	0.143026	0.283	0.196	0.999993
ID2-AS1	0.310058	0.142827	0.303	0.18	0.999993
AC048341.1	0.0855263	0.14255	0.434	0.405	0.95459
UBE3D	0.0583533	0.141959	0.505	0.463	0.793634
ZBTB39	0.0439814	0.141859	0.505	0.437	0.699112
KCTD1	0.0492866	0.141859	0.485	0.371	0.732675
ZFYVE1	0.34331	0.141788	0.263	0.16	0.999993
AC012184.3	0.0883356	0.141234	0.404	0.284	0.963983
DPH5	0.025093	0.140835	0.727	0.68	0.533107
IRF3	0.0489043	0.140808	0.475	0.383	0.730162
HVCN1	0.342672	0.140435	0.232	0.156	0.999993
CLIC4	0.0294279	0.140386	0.758	0.704	0.572952
SH3GL3	0.166927	0.14035	0.313	0.264	0.999993
TRIM4	0.042042	0.140156	0.657	0.599	0.682986
COL6A1	0.157974	0.14	0.424	0.275	0.999993
GMPR2	0.0174509	0.13992	0.879	0.801	0.436795
CAMKMT	0.0475812	0.139801	0.505	0.414	0.722196
AL513534.2	0.143543	0.139658	0.354	0.266	0.999993
EIF2AK2	0.0622429	0.139602	0.727	0.636	0.820836
ZNF462	0.0370634	0.1394	0.889	0.836	0.639727
FAIM	0.0418717	0.1392	0.586	0.577	0.681514
VPS35L	0.250169	0.139029	0.303	0.192	0.999993
LINC00221	0.0208127	0.139004	0.818	0.757	0.478753
PTGER1	0.257196	0.138957	0.283	0.192	0.999993
EEF1D	6.21093e-07	0.138445	1	0.997	0.000385432
FGD1	0.134018	0.138329	0.354	0.259	0.999993
FOXN3-AS1	0.208745	0.138215	0.293	0.21	0.999993
P2RX3	0.109174	0.138129	0.384	0.298	0.999993
HIST1H2AC	0.110267	0.138046	0.616	0.529	0.999993
EPC1	0.0179321	0.137881	0.828	0.827	0.443459
NTRK3	0.208298	0.137625	0.364	0.226	0.999993
TLCD5	0.130079	0.137586	0.343	0.275	0.999993
MALAT1	0.201616	0.137303	1	0.999	0.999993
NAT10	0.0907213	0.137003	0.515	0.461	0.977415
INVS	0.157524	0.136945	0.293	0.234	0.999993
SEMA6C	0.167145	0.136476	0.283	0.226	0.999993
CCDC107	0.0316398	0.136206	0.667	0.591	0.591918
MAP2K2	0.000284071	0.136069	1	0.981	0.0362942
ZNF764	0.0652677	0.135746	0.485	0.401	0.84477
ZNF449	0.288172	0.135746	0.273	0.189	0.999993
ZNF8	0.0674372	0.135549	0.465	0.392	0.856896
TAF13	0.0612128	0.135538	0.455	0.368	0.813511
MAGI2	0.0858828	0.134607	0.566	0.543	0.955877
PPP3CA	0.0297979	0.13449	0.869	0.804	0.576323
HSBP1L1	0.201921	0.134349	0.303	0.238	0.999993
ZNF598	0.0395681	0.134136	0.687	0.611	0.65836
HOXD-AS2	0.0455557	0.134114	0.677	0.593	0.709172
BRI3	0.000161927	0.133875	1	0.988	0.0249436
FGGY	0.177482	0.133299	0.313	0.225	0.999993
REST	0.048589	0.133175	0.838	0.76	0.728602
PCK2	0.0936545	0.133137	0.424	0.371	0.994583
PAQR7	0.63164	0.13293	0.162	0.091	0.999993
KLF3	0.0281518	0.132699	0.788	0.773	0.557694
PDE10A	0.0682522	0.132604	0.545	0.498	0.860381
NANOS1	0.070645	0.132464	0.515	0.489	0.874585
NUDT22	0.0253207	0.132421	0.707	0.688	0.533274
DDX19B	0.0319016	0.132364	0.697	0.605	0.595043
TRIM52	0.0712243	0.132347	0.566	0.548	0.877796
ATRN	0.107184	0.132186	0.424	0.347	0.999993
BAD	0.00953643	0.132109	0.909	0.877	0.311945
RBP1	0.00633807	0.132066	0.99	0.951	0.243126
SUCLG2	0.415133	0.13185	0.222	0.166	0.999993
[truncated: 21,380 more rows]

## Sheet: DEG_GCH1_OE
GeneID	p_val	avg_log2FC	pct.1	pct.2	FDR
[truncated: 21,736 more rows]

[truncated: 8 more sheets: DEG_GPX4_OE, DEG_IRS4_OE, DEG_LRIG1_OE, DEG_LRP8_OE, DEG_MET_OE, DEG_NQO1_OE, DEG_SELENBP1_OE, DEG_SLC5A5_OE]
