# Supplementary material for: LRP8‐mediated selenocysteine uptake is a targetable vulnerability in MYCN‐amplified neuroblastoma
Source: EMBO Mol Med. 2023 Jul 12;15(8):e18014. doi: 10.15252/emmm.202318014 (PMC10405063; doi:10.15252/emmm.202318014)
Supplement: Supplementary file 5 — Source Data for Figure 1 [file EMMM-15-e18014-s005.zip]

Archive with 20 entries (15 files):
- Figure 1/
- __MACOSX/._Figure 1
- Figure 1/Fig 1G/
- __MACOSX/Figure 1/._Fig 1G
- Figure 1/Fig 1D/
- __MACOSX/Figure 1/._Fig 1D
- Figure 1/Fig 1B/
- __MACOSX/Figure 1/._Fig 1B
- Figure 1/Fig 1E/
- __MACOSX/Figure 1/._Fig 1E
- Figure 1/Fig 1G/Fig 1G.xlsx
- __MACOSX/Figure 1/Fig 1G/._Fig 1G.xlsx
- Figure 1/Fig 1D/Fig 1D.xlsx
- __MACOSX/Figure 1/Fig 1D/._Fig 1D.xlsx
- Figure 1/Fig 1B/ML210 (CTRP609110) Drug sensitivity AUC (CTD^2).csv
- __MACOSX/Figure 1/Fig 1B/._ML210 (CTRP609110) Drug sensitivity AUC (CTD^2).csv
- Figure 1/Fig 1B/1S3R-RSL-3 (CTRP609060) Drug sensitivity AUC (CTD^2).csv
- __MACOSX/Figure 1/Fig 1B/._1S3R-RSL-3 (CTRP609060) Drug sensitivity AUC (CTD^2).csv
- Figure 1/Fig 1E/Fig 1E.xlsx
- __MACOSX/Figure 1/Fig 1E/._Fig 1E.xlsx
