# Supplementary material for: LRP8‐mediated selenocysteine uptake is a targetable vulnerability in MYCN‐amplified neuroblastoma
Source: EMBO Mol Med. 2023 Jul 12;15(8):e18014. doi: 10.15252/emmm.202318014 (PMC10405063; doi:10.15252/emmm.202318014)
Supplement: Supplementary file 5 — Source Data for Figure 1 [file EMMM-15-e18014-s005.zip › Figure 1/Fig 1G/Fig 1G.xlsx]

## Sheet: Fig. 1G
GeneID	IRS4 OE	MET OE	ARHGAP20 OE	ACVR2A OE	LRIG1 OE	GCH1 OE	GPX4 OE	LRP8 OE	NQO1 OE	AIFM2 OE	SELENBP1 OE	SLC5A5 OE	DAB2 OE	DOCK5 OE		ID	Description	observed gene count	background gene count	pvalue	p.adjust	geneID		Count
EEF1A2	0.83396	-0.0936429	0.219956	1.05755	1.317	0.716438	1.55239	0.957785	0.092702	-0.065379	-0.109794	0.035304	0.0640902	0.224897		TF targets MSigDB	PSMB5_TARGET_GENES	10	307	1.88097e-09	3.04153e-06	MALAT1/TPM1/ZFAS1/SNHG29/EEF1A1/RPL3/RPL28/RPL12/ID2/TOB1		10
PCSK1N	0.849358	-0.0378275	0.346769	0.599619	0.766822	0.458326	0.719922	0.476746	0.469388	-0.0239793	-0.0272712	0.319856	0.120332	0.276876
PRPH	0.854074	0.61629	-0.483431	0.35307	1.70022	0.925537	1.01292	0.673572	0.386801	-0.349707	0.0818487	0.192823	0.00609661	0.016495		ID	Description	observed gene count	background gene count	strength	p.adjust	geneID		Count
UBE2H	0.515271	0.206515	-0.190845	0.23034	0.693614	0.431696	0.193449	0.427542	0.434138	-0.0339991	-0.0376186	0.0353825	0.102314	0.243389		GO:0048666	Neuron development	12	827	0.67	0.014	DLX5/MAP1B/GABRB3/DPYSL2/VAPA/RAC1/HAND2/CNTNAP2/JUN/EPHB2/PAFAH1B1/ADCYAP1		11
JPH4	0.6122	0.208984	-0.354954	0.216203	0.590962	0.555521	0.803336	0.556382	0.29818	-0.0252625	-0.00756493	-0.0854934	0.185328	0.381465		GO:0045597	Positive regulation of cell differentiation	15	993	0.69	0.002	TWIST1/SERPINF1/DOCK5/MAP1B/DAB2/TESC/RAC1/JUN/EPHB2/NUMA1/NDRG4/PAFAH1B1/CEBPD/ADCYAP1/RND2		15
ISG15	0.361753	0.275017	-0.109147	0.450201	0.479857	0.242433	0.490353	0.492753	0.163383	0.0586208	0.0981965	0.0517897	0.205947	0.411354
NEAT1	1.86819	0.596033	0.119626	0.31216	0.560852	-0.00042732	0.434477	0.700868	0.560168	-0.115735	-0.077894	-0.166093	0.184985	0.248717		ID	Description	observed gene count	background gene count	strength	p.adjust	geneID		Count
CYBA	1.03778	0.223538	-0.412012	0.373463	0.311511	-0.0429522	0.203407	0.493542	0.16078	-0.123155	-0.0827137	-0.0147961	0.240599	0.410615		hsa04142	Lysosome	6	126	0.9	0.0486	CTSC/SUMF1/CD164/IDS/CD63/NPC2		6
MALAT1	0.687285	0.188181	0.0776843	0.15759	0.555222	0.179129	0.128218	0.345112	0.156894	-0.0754958	-0.066632	0.118185	0.00598217	0.137303		GO:0031982	Vesicle	45	3879	0.28	0.0031	LGALS1/TIMP1/TGFB1/CTSC/HSPB1/VGF/CALY/VDAC1/GAL/MAP1LC3B/SAT2/SH3BGRL3/CD164/CNIH2/VAMP2/HSPA5/PCLO/RLTPR/SEPT6/SLC35F6/BEND7/ANXA2/GPX4/CACNA2D1/EMP2/CLIP3/CDC42BPA/ATP1B1/GNG5/SNCG/ASS1/CLIC1/STK24/PSME1/ACTN1/NSG1/ARPC1B/RAB34/GCH1/ATP6V0E1/ATP1A3/CNTN1/CD63/NPC2/RAB18		45
SERPINB6	0.599979	0.151641	-0.146929	0.118668	0.570595	0.118047	0.0833646	0.156029	0.1581	-0.037451	-0.0766861	0.0472114	0.104323	0.0645114
SELENOM	0.520162	0.226656	-0.120864	0.287762	0.548318	-0.159752	0.101711	0.184835	0.18757	-0.202986	0.0224457	-0.0116784	0.29491	0.0864014		ID	Description	observed gene count	background gene count	pvalue	p.adjust	geneID		Count
COL11A1	1.30946	1.04531	-0.516157	0.646535	1.23255	0.327113	-0.116139	0.116088	0.169545	-0.151503	-0.082323	0.0659796	0.10268	0.121658		R-HSA-1428517	The citric acid (TCA) cycle and respiratory electron transport	15	162	1.41693e-07	1.33192e-05	NDUFS2/ATP5MC3/NDUFS5/NDUFA5/NDUFA6/LDHA/COX7B/NDUFB2/UQCR11/ATP5F1E/UQCR10/COX4I1/COX5B/NDUFB6/PDK1		15
CLU	0.710929	0.804528	-0.485167	0.616026	1.81672	0.299631	0.552108	-0.0138914	0.177883	-0.169192	-0.0483927	0.0244228	0.140551	-0.0871895		R-HSA-611105	Respiratory electron transport	11	93	6.16625e-07	3.47776e-05	NDUFS2/NDUFS5/NDUFA5/NDUFA6/COX7B/NDUFB2/UQCR11/UQCR10/COX4I1/COX5B/NDUFB6		11
SPARC	0.48328	0.582008	-0.368799	0.640572	1.3087	0.168927	-0.119063	-0.0294263	0.561342	-0.201461	-0.0391355	-0.190707	0.0469246	-0.0738204		GO:0046034	ATP metabolic process	22	273	3.70376e-11	1.17706e-07	ENO3/TPI1/ENO2/SLC25A13/CHCHD2/NDUFS2/ATP5MC3/NDUFS5/NDUFA5/NDUFA6/PKM/LDHA/ENO1/COX7B/NDUFB2/UQCR11/ATP5F1E/UQCR10/COX7A2/COX4I1/COX5B/NDUFB6		22
PPP2R2B	0.457762	0.896221	-0.0780013	0.803306	1.57122	-0.00354127	-0.0603045	0.0671434	-0.0454537	-0.162893	-0.0666033	0.116109	0.126947	0.0449207		GO:0006119	oxidative phosphorylation	15	125	2.24223e-10	3.5629e-07	CHCHD2/NDUFS2/ATP5MC3/NDUFS5/NDUFA5/NDUFA6/COX7B/NDUFB2/UQCR11/ATP5F1E/UQCR10/COX7A2/COX4I1/COX5B/NDUFB6		15
AL592463.1	0.269224	0.228539	0.0230804	0.496358	0.932886	0.197664	-0.0570654	0.140144	-0.0123708	-0.0734929	-0.0301486	0.0888954	0.136693	0.070763		GO:0022904	respiratory electron transport chain	13	100	1.36239e-09	1.08901e-06	SLC25A13/CHCHD2/NDUFS2/NDUFS5/NDUFA5/NDUFA6/COX7B/NDUFB2/UQCR11/UQCR10/COX4I1/COX5B/NDUFB6		13
IL11RA	0.198075	0.342465	-0.22987	0.466523	0.816928	0.213855	-0.00703896	0.0931059	0.143157	0.0290379	-0.0595613	0.393638	0.0115485	-0.0663402		GO:0042775	mitochondrial ATP synthesis coupled electron transport	12	82	1.48369e-09	1.08901e-06	CHCHD2/NDUFS2/NDUFS5/NDUFA5/NDUFA6/COX7B/NDUFB2/UQCR11/UQCR10/COX4I1/COX5B/NDUFB6		12
IGFBP4	0.637492	-0.21103	-0.362713	0.165607	1.07568	0.351859	0.00615057	0.00838957	-0.148691	0.0250435	0.0329158	-0.108108	0.0945732	-0.166739		GO:0042773	ATP synthesis coupled electron transport	12	83	1.71336e-09	1.08901e-06	CHCHD2/NDUFS2/NDUFS5/NDUFA5/NDUFA6/COX7B/NDUFB2/UQCR11/UQCR10/COX4I1/COX5B/NDUFB6		12
AK1	0.353017	-0.0349683	-0.197079	-0.147531	0.735375	-0.104515	0.109213	-0.0506696	0.0235425	-0.103521	-0.123492	0.0535665	0.0395858	-0.059973		GO:0022900	electron transport chain	14	150	2.46826e-08	1.12059e-05	SLC25A13/CHCHD2/NDUFS2/NDUFS5/NDUFA5/NDUFA6/COX7B/NDUFB2/UQCR11/UQCR10/COX7A2/COX4I1/COX5B/NDUFB6		14
TPM1	0.39601	0.149889	-0.848963	-0.263363	1.27184	-0.229485	-0.342268	-0.138796	0.0932711	-0.24338	-0.0691514	-0.122886	0.156802	0.0989218
ARMCX3	0.428288	0.446558	-0.107393	0.0789835	0.531774	0.195617	0.229428	0.17667	0.103579	-0.162862	-0.0544758	0.215725	0.0757252	-0.0562534
RFK	0.191128	0.588936	-0.271681	-0.172691	0.876218	0.013069	-0.11224	-0.123782	-0.00472918	-0.220355	-0.20583	-0.087256	-0.0163689	-0.310195
TXNIP	0.55605	-0.336915	0.0414426	0.319063	0.953581	0.130277	0.222532	0.296799	0.317272	-0.0491069	-0.105026	-0.0594488	-0.0118902	0.481954
HEBP1	0.200791	0.147308	-0.204367	0.117561	0.572755	0.144229	0.0823714	0.182852	0.163365	-0.22002	-0.156778	0.0527097	0.0697323	0.395095
MAGED2	0.204176	-0.228721	-0.171715	0.16532	0.836832	0.184924	0.0586275	0.175304	0.483364	0.0641151	-0.10831	0.119005	0.0321657	0.0444183
PPFIBP1	0.0754256	0.0775902	-0.391524	0.0376137	0.738424	0.202828	0.0160253	0.116271	0.554392	0.0417237	-0.0396475	-0.0239532	0.166176	0.13077
IGFBP5	0.639717	0.173665	-0.586985	2.76553	5.52078	1.76631	-0.259117	-0.261402	0.0857777	-0.38153	-0.0851938	-0.072412	-0.0556114	-0.126411
RBMS3	0.0806437	-0.1658	-0.259593	0.529656	1.18812	0.294945	-0.0542691	-0.00553311	0.292096	-0.168539	-0.00625678	-0.0905163	-0.0291747	-0.113675
KCTD12	0.244095	-0.531096	-0.542562	1.65831	2.73791	0.39898	-0.109828	-0.397417	-0.207452	-0.401741	0.022718	-0.291023	0.0905448	-0.514637
DOK4	0.199285	-0.511955	-0.796394	1.27741	1.91407	0.117849	-0.0142235	-0.363328	-0.018813	-0.334237	-0.108371	-0.169347	0.25007	-0.309056
UNC5B	0.302389	-0.152103	-0.517049	1.1315	1.55112	0.104642	-0.18006	-0.159371	0.0887796	-0.164096	0.0281472	-0.35181	0.21958	-0.0933407
SMAD6	0.0636436	-0.141251	-0.322194	0.684847	1.33751	-0.121112	-0.264778	-0.222171	-0.000903841	-0.0540032	-0.055389	-0.190091	0.0384491	-0.119008
SMAD7	0.0932006	0.124558	-0.177274	0.626174	0.942123	-0.0414455	-0.0223415	-0.0180461	0.202359	-0.0564292	-0.0495539	-0.0265125	0.123082	0.1261
PCDH9	0.438397	-0.152196	-0.361377	0.768314	2.59548	0.21746	0.570254	0.0933814	0.177866	-0.209272	-0.114459	-0.0374102	0.0988256	0.635517
SFRP1	-0.151269	-0.198478	-0.924116	0.390992	1.94606	0.0803714	-0.26748	-0.000321098	-0.0188834	-0.309159	-0.0639733	-0.240137	0.0592267	-0.162323
BAMBI	-0.0588618	-0.213797	-0.124485	0.685184	0.667626	0.124245	-0.0103752	-0.203455	0.09731	-0.0747395	0.0326885	0.0539064	0.0347244	0.0407206
GATA2	-0.0768391	-0.581307	-0.234018	0.448364	0.769937	-0.0789216	-0.067935	-0.337835	0.122968	-0.113647	-0.0930494	-0.156216	-0.0486005	-0.262402
SLC4A8	0.0125085	-0.325368	-0.516408	1.13597	1.60376	-0.256851	-0.403644	-0.439683	-0.279783	-0.244174	0.00520172	0.148844	-0.0286742	-0.295391
TBX3	0.193705	-0.534807	-0.830122	1.2098	1.48696	-0.172923	-0.334103	-0.448606	0.164378	-0.178531	-0.116188	-0.204401	0.146358	-0.11144
DSE	0.187793	-0.540355	-0.812512	0.841692	1.24626	-0.204156	-0.657183	-0.436779	-0.0982375	-0.358888	0.00168165	-0.0809094	-0.00810803	-0.260022
SH3BP5	0.0120768	-0.140842	-0.381992	0.219538	0.375716	-0.0903425	0.0753195	-0.151825	0.113443	-0.212976	0.0210163	-0.0786003	0.360966	-0.0549265
HGSNAT	0.044548	0.00890033	0.0538878	0.0636175	0.152117	0.0476411	0.131361	0.0734406	0.0116353	-0.00521077	0.148848	-0.0356104	-0.0629657	-0.0354938
DCAF10	0.0824448	-0.0693855	0.00849815	-0.155903	0.305488	0.0733012	0.270536	-0.0801653	-0.0529656	0.197327	-0.00475794	-0.101889	0.0412826	-0.14728
SKIL	0.48643	0.343619	-0.277851	0.201996	0.22548	0.839319	-0.0655098	-0.0937868	0.0515526	0.0805796	-0.0693633	-0.0690863	0.0949326	0.0572792
LAMC1	0.137581	0.5814	-0.342833	0.0544826	0.20866	0.369423	-0.0813962	0.0912968	0.110628	0.0386406	0.113265	-0.10312	0.0437629	0.0204304
SNHG8	0.215013	0.517539	-0.338036	0.193374	0.506697	0.535965	0.150303	0.213237	0.255333	0.0884068	0.0572068	0.08927	0.101004	0.283626
ZFAS1	0.085475	0.131701	-0.515333	-0.0234536	0.229346	0.3209	-0.0172308	0.197102	0.165334	-0.0908848	-0.082532	-0.0101724	-0.0495649	0.227685
SNHG29	-0.20988	-0.253437	-0.626343	-0.0469696	0.108001	0.169158	-0.031442	0.150416	0.087949	-0.0584613	-0.0757703	-0.0345995	-0.0355522	0.0434389
EEF1A1	-0.088992	-0.116969	-0.67989	-0.163447	0.152663	0.130504	-0.0806533	0.00171175	0.161543	-0.0553347	-0.0491073	-0.0589706	-0.0389408	0.0309346
RPL3	-0.107912	-0.162788	-0.639894	-0.208788	-0.0170432	0.0494849	-0.116895	0.022722	0.133267	-0.0472168	-0.0985716	-0.0425938	-0.0470861	-0.0127146
TPT1	-0.0487203	-0.0221878	-0.656457	-0.110893	0.158062	0.00784929	-0.0667088	0.0616843	0.142322	-0.0893119	-0.0636689	-0.0843827	-0.0426466	-0.0282478
RPL28	0.0824006	-0.0327673	-0.632632	-0.17258	0.0437009	-0.0345505	-0.0793961	-0.00264728	0.1692	-0.112367	-0.0501883	-0.134066	-0.010344	0.0463707
RPL12	0.0428653	-0.0573846	-0.696437	-0.213343	0.114951	0.0477566	-0.130136	0.0123797	0.0822833	-0.0823607	-0.0685524	-0.096885	-0.062707	0.0912764
RPS18	-0.0646209	-0.0759291	-0.769162	-0.196304	0.0814147	0.0126245	-0.218537	-0.100708	0.103215	-0.112117	-0.0808002	-0.122965	-0.0365154	-0.0068576
TCEAL9	0.164348	0.305929	-0.1561	0.00509054	0.221756	0.0123756	-0.0511881	0.141543	0.0932416	-0.0895371	0.0482682	0.0913695	0.237353	-0.0673455
ID3	0.606391	0.773486	-0.814423	0.581382	0.752497	-0.399735	-0.697818	0.161259	0.299845	-0.0578043	-0.17608	-0.181205	0.492273	-0.0200226
CALD1	0.465501	0.830095	-0.807099	0.129929	0.444703	-0.110883	-0.177228	-0.113469	0.16366	-0.181657	-0.141292	-0.126462	0.165043	0.00651624
MAN1A1	0.113831	1	-0.322853	-0.125511	0.438987	-0.184159	-0.33119	-0.457919	0.25738	-0.0899908	0.0294129	0.121017	0.0986469	-0.0542329
CCDC74B	0.151368	0.938427	-0.32533	0.147751	0.569193	-0.123474	-0.211825	-0.37236	-0.0115812	-0.0851781	0.0249753	-0.210997	0.133259	-0.122841
SYN2	-0.0784551	0.598551	-0.536239	0.133263	0.6939	-0.367807	-0.459659	-0.500705	-0.183764	-0.331022	-0.0250143	-0.0578255	0.041321	-0.4264
SPATS2L	0.145882	0.140245	-0.161289	0.481569	0.319621	-0.159781	-0.390729	-0.257692	-0.021416	0.00593769	-0.0388806	-0.0586935	0.325212	-0.0856186
ID2	0.268492	-0.0166515	-0.610492	0.296398	0.351191	-0.310259	-0.302537	-0.51989	0.173404	-0.0324657	-0.164559	-0.304506	0.263977	0.219583
DYNC1I2	0.161726	-0.242014	-0.411144	0.284977	0.46352	-0.0576699	-0.370062	-0.161888	0.0758325	-0.0945677	-0.053991	-0.00139835	0.144864	0.0117374
TCF7L2	0.0992687	0.387594	-0.938145	0.441498	1.07344	-0.355235	-0.856097	-0.167232	-0.238217	-0.247892	-0.0723851	-0.15658	-0.00853464	0.0238868
TOB1	0.15605	-0.167184	-0.0943942	2.69325	0.200548	-0.115276	0.347074	0.0614408	0.0774	-0.0873448	-0.00231457	-0.0258854	-0.0985151	-0.0368033
ACVR2A	0.00117923	0.0301627	-0.039757	2.1545	-0.0971164	-0.0411676	0.110072	-0.0353111	-0.135084	0.0412079	0.0400963	0.0250132	0.0816818	-0.108326
EFNA3	0.415147	-0.12741	-0.131856	0.991842	0.0473468	0.103399	0.395178	0.33307	0.0473468	0.0021837	-0.0635906	0.142583	-0.0205665	0.171888
COLEC12	-0.0638765	-0.497322	-0.095813	0.812379	-0.531408	-0.162496	0.32151	-0.0406363	0.0749282	0.0191178	0.0652363	0.0387291	0.0873785	-0.0927484
ST6GAL2	-0.31322	-0.469955	-0.0684946	1.1827	0.481829	-0.158759	-0.208622	-0.105869	0.10986	0.161433	-0.0590306	-0.130322	0.0823879	0.00544813
SELENBP1	-0.311655	-0.587853	4.6229	-0.489925	0.0133942	-0.617873	-0.643889	0.803247	-0.55489	-0.538696	4.90607	-0.78656	-0.236282	-0.465979
AC239799.2	-0.0158761	0.13912	0.33322	-0.130389	-0.225391	-0.148622	0.0344873	-0.0911772	0.345358	-0.0513339	0.205036	-0.0850925	-0.0242385	-0.180659
ITM2C	0.447703	0.195594	0.630345	0.346326	0.352959	0.221075	0.272456	0.243515	0.359562	-0.0761445	-0.0557009	-0.0263093	0.116947	0.0895233
CARTPT	-0.0324585	-0.0618279	6.25025	-0.0671983	-0.0847567	-0.0864667	-0.10784	-0.0813681	-0.10784	-0.0770343	0.000582155	-0.0764761	-0.0564934	-0.0367572
CENPT	0.0926244	0.0747417	2.54545	-0.245433	-0.0703467	-0.00445247	0.155502	-0.0204155	0.0541984	-0.0314025	-0.0504108	0.0891738	0.049159	0.0853069
CTSB	0.280002	0.201744	2.11739	-0.243041	0.232555	-0.0149932	0.0498714	0.053352	-0.0231001	-0.137219	-0.11992	-0.00158372	0.0216431	-0.0650427
CPLANE1	0.207578	0.007081	1.22552	-0.0488503	0.115096	0.0253987	0.0924164	0.123356	0.137292	-0.000180216	-0.0252254	-0.118813	-0.0115405	-0.0555919
DOP1B	0.0798836	-0.0484605	0.910335	-0.187302	-0.189093	0.0662227	0.0364266	0.111144	0.0422322	-0.14948	0.0698555	-0.0830318	0.0558487	-0.00699383
TYMP	0.138295	-0.00372373	0.627258	-0.141788	-0.189093	-0.0317996	0.127029	0.117131	0.0332991	-0.00261571	0.0623155	-0.0973566	0.0436016	9.12e-05
PIP4P2	0.111868	0.44389	1.66071	-0.461312	-0.169581	0.0207107	-0.0674708	-0.0718098	0.0508095	0.0125972	0.0110922	-0.0877513	0.0394393	0.112615
POGK	0.0628235	-0.000496557	0.96788	-0.425916	-0.409259	-0.257044	-0.0524943	-0.159324	-0.0873306	-0.0821504	0.0209986	-0.162882	-0.0994788	-0.084419
NRARP	0.00297053	0.118603	0.882245	-0.155958	-0.341046	-0.224408	-0.046619	0.0775755	-0.197682	0.0130822	-0.060957	-0.0659161	-0.0536691	-0.163433
CRIP1	0.394558	1.0405	1.15744	-0.285758	0.106559	0.148995	0.441178	0.242443	0.211257	0.0465119	0.0319413	-0.0554605	0.0277822	0.196021
CCDC33	0.143037	0.891789	2.01647	-0.0904433	0.104272	0.0590504	0.188221	0.116496	0.00334335	0.00619854	-0.0689137	0.0826875	0.00727729	0.0900233
STRA6	0.0841039	0.565709	1.29028	-0.0685536	0.0285306	0.104265	0.232178	-0.0841046	0.0874243	-0.0300148	0.0281396	0.086367	0.0171604	0.114183
SEC14L1	0.154697	0.129148	0.517347	-0.298597	-0.313335	-0.121447	0.140291	-0.0479369	-0.211797	0.0137734	-0.105912	-0.166494	-0.0897296	-0.105852
COL6A1	0.587417	0.922576	0.115633	0.206657	0.169591	0.263672	0.590382	0.687968	0.211819	-0.0759368	-0.0290293	0.127706	-0.0807066	0.14
SLC9A3R2	0.370081	0.6431	0.388331	0.120951	0.131407	0.155575	0.402441	0.523361	0.193468	-0.106504	-0.0518231	0.000751133	0.0467128	0.613788
TUBB2A	0.933067	0.941413	0.321288	-0.688528	-0.234841	0.178357	0.406303	0.329382	-0.00743029	-0.0156706	-0.159824	-0.00848759	0.167365	0.043514
VAPA	0.208508	0.272646	-0.0127558	-0.498526	-0.111935	-0.125064	0.0751452	-0.0290684	-0.00777812	-0.160016	-0.0791919	-0.007857	0.0525753	-0.0672036
SYT11	0.485216	0.305093	0.304931	-0.281978	-0.0536488	-0.0356614	0.246706	0.186883	-0.0536488	0.126353	-0.0752798	0.0324212	-0.0357307	0.0574842
RND2	0.714306	0.270787	-0.104584	-0.267208	-0.185989	-0.0634163	0.292766	0.327956	-0.0921217	-0.184855	-0.102187	0.0309312	-0.00151489	-0.0906308
PPDPF	0.493438	0.0535839	-0.0295633	-0.524276	-0.216	-0.16787	0.165359	0.201236	-0.0399533	-0.165916	-0.111134	-0.0135554	-0.00815813	-0.0099419
JUN	0.127359	0.217737	0.512362	-0.734601	0.020772	-0.33554	0.310422	0.986717	0.154865	-0.162832	0.00311623	0.001287	0.0590889	-0.126759
SLC25A37	-0.060935	0.353981	0.184866	-0.337086	-0.0936937	-0.193132	-0.228066	0.329198	-0.144618	-0.056442	-0.147697	-0.181053	0.000344532	-0.170059
PRKAR1A	0.149616	0.317452	0.284437	-0.30071	-0.154623	-0.120383	0.137873	-0.167975	-0.0217871	-0.0772333	0.0157109	-0.0128604	0.00563514	-0.0724566
TMEM11	0.258303	0.232997	0.346715	-0.53981	-0.177096	-0.328224	0.0309196	-0.326351	-0.0363973	-0.0241415	-0.126533	-0.0703246	0.0524907	-0.072305
YIF1A	-0.00897069	0.153581	0.0474207	-0.379607	-0.30795	-0.13544	0.141239	-0.153187	0.293169	0.071069	-0.0740147	0.121292	0.0200124	-0.0377452
PAFAH1B1	0.235312	0.135808	-0.0588915	-0.277186	-0.209255	-0.218694	0.202082	-0.071933	0.12074	-0.0440043	-0.0649809	-0.0593054	0.000858474	0.0197762
NES	0.31131	1.03294	-0.353584	-1.07775	-0.425531	-0.985901	0.633559	-0.458243	0.864703	-0.296123	-0.161248	-0.216797	-0.207018	-0.282863
KCTD9	-0.0521191	0.192217	-0.00184255	-0.483969	-0.443532	-0.330794	-0.0750542	-0.0535397	-0.159739	-0.0233144	-0.0521329	0.144644	-0.127069	-0.544222
TAGLN2	0.520421	0.911905	-0.106062	-1.10606	-0.923886	-0.415883	0.0965873	-0.000398113	0.0439332	-0.137175	-0.0396655	0.169762	-0.031251	-0.210776
MTDH	0.157654	0.23353	-0.167406	-0.608654	-0.471436	-0.215085	0.066202	-0.0431717	-0.0430309	-0.0469608	-0.0996585	-0.0639229	-0.0823205	-0.168504
RAMP1	-0.102099	1.1343	-0.349092	-1.59702	-1.31042	-0.352496	0.590661	0.227409	0.01864	-0.153241	-0.0371992	0.165481	-0.309474	-0.628323
NDUFB10	0.290952	-0.0811389	0.401596	-0.538741	-0.46003	-0.250493	-0.146901	-0.199736	0.0904707	-0.0785336	-0.0866092	-0.149389	0.0212015	-0.132701
TRIM36	0.261895	0.0199604	0.280657	-0.464859	-0.463802	-0.0473157	0.0197775	0.218289	0.204992	0.0167886	-0.0274045	-0.0643976	0.0389824	0.0594515
DPYSL2	0.0359984	-0.280499	0.131612	-0.8977	-0.862278	-0.363024	-0.0991718	-0.0466421	-0.225414	-0.157606	-0.129572	-0.178837	-0.0742201	-0.138342
SLC5A5	-0.0290553	-0.0455434	-0.0455434	-0.0455434	-0.0455434	-0.0455434	-0.0455434	-0.0455434	-0.0455434	-0.0455434	-0.0315365	2.78205	-0.0351268	-0.0455434
DLX5	-0.0596882	0.282372	0.164196	-0.189634	-0.114083	-0.0243424	-0.188476	-0.0440576	0.114186	0.00127979	0.0200345	0.422204	-0.0139902	0.0472576
NOL4L	0.035095	0.0278783	0.771172	0.0467269	-0.286187	0.0766007	0.181002	-0.0407817	0.0244554	-0.0172785	0.0902492	0.590396	0.0442425	0.172746
AC092378.1	-0.184097	-0.299149	0.0631471	-0.0437681	-0.253345	0.151337	-0.0627537	-0.0540364	0.00299451	0.0486096	0.0511183	0.271059	-0.101865	0.0814785
SLC6A8	0.386271	0.461873	0.179018	-0.102984	0.129133	0.263401	0.148274	-0.0103598	0.140274	0.0616857	-0.115525	0.0237393	0.153402	0.661914
DOCK5	-0.0804639	-0.180904	-0.223318	-0.237123	-0.187567	-0.0864667	-0.125328	0.0758716	-0.10784	-0.0906447	-0.0961585	-0.156203	-0.114827	3.30902
RAC1	0.0914134	0.169951	-0.379395	-0.421502	-0.399662	-0.339175	-0.315081	-0.142122	0.0226127	-0.0731675	-0.117021	-0.0818089	-0.0120401	2.13553
NQO1	0.638557	1.0003	-0.67072	-1.06452	-0.687796	1.34776	-0.24677	-0.749015	7.3752	-0.450103	-0.0515555	-0.285984	0.49478	-0.494201
RAB9A	0.173339	0.203344	-0.0604136	-0.0393212	-0.0222993	-0.0387119	-0.0704835	-0.0890654	0.39653	-0.0915638	-0.0320365	-0.0904708	-0.0117735	-0.0384966
ZNF254	0.119068	-0.0940345	-0.0366751	-0.0533925	0.0158995	0.0946902	-0.0458625	0.101037	0.178838	0.048692	-0.0332739	0.24252	-0.0109389	0.13006
DDAH2	0.220857	-0.270092	-0.0946105	-0.22945	-0.176907	-0.0296071	-0.33216	-0.0296862	0.279732	0.109384	-0.0389267	0.0125868	0.09717	0.0279725
GCHFR	-0.0649639	-0.46896	-0.527575	0.154226	-0.532304	0.126246	-0.347803	-0.120691	0.098829	-0.128304	0.0196716	-0.205049	0.0863868	0.393537
ADCYAP1	-0.483974	-0.308253	-0.270194	-0.272412	-0.611899	-0.410131	-0.475524	-0.332419	0.129183	-0.320964	-0.0613239	-0.165497	-0.025145	-0.0154624
DAB2	-0.562571	-0.699836	-0.691682	-0.62172	0.677356	-0.62476	0.789636	-0.699836	-0.623511	-0.252924	-0.580802	-0.641777	5.91069	0.035748
EPHB2	-0.0190633	-0.223143	0.0604754	-0.0755861	-0.0233561	0.0167541	-0.154693	0.253955	0.0239496	0.0815972	-0.0116743	-0.0135251	0.243352	-0.0204446
AIFM2	0.207587	0.25138	-0.196963	-0.189922	0.021234	-0.0126564	-0.110103	-0.053218	0.038936	1.79043	-0.0159938	-0.0520354	0.0348505	-0.063039
LIAS	0.123854	0.0995574	-0.264386	-0.118535	-0.165841	0.230061	0.00826285	0.00309454	-0.0228827	0.177209	-0.00848136	-0.114577	0.122775	-0.0165725
ETFA	0.184186	0.0519484	-0.23576	-0.421477	-0.261657	0.0605464	-0.0538667	-0.152051	-0.0131907	0.137951	-0.0916928	0.00229577	0.0181111	-0.122172
UPF3A	0.106895	-0.0132592	-0.429863	-0.434295	-0.318102	-0.108067	-0.0517782	-0.0764828	0.0511314	0.0673499	-0.0487634	-0.139897	0.0239952	-0.0955613
DLC1	0.097299	0.192369	0.107753	-0.613872	-0.394392	0.360214	0.109998	0.284085	0.32498	0.0403258	-0.0766066	0.305297	0.235552	-0.0124079
HAND2-AS1	0.120424	-0.162991	0.0450945	-0.932947	-0.930411	0.636137	0.701002	0.438823	0.29367	0.198108	-0.0727048	0.371523	-0.0339095	0.307612
HAND2	0.0989631	0.0345153	0.0303831	-0.933338	-0.959033	0.266585	0.560142	0.359264	0.0859545	0.0512158	-0.0649515	0.138258	0.118327	0.168491
SERPINF1	0.0882086	-0.461975	-0.298054	-1.14737	-0.936437	0.151764	0.0555432	0.213352	0.344192	0.184901	0.0146909	0.175257	0.156697	0.0758484
TOX3	-0.0510721	-0.582375	-0.250817	-1.31631	-1.11426	0.10111	-0.0326014	0.249026	-0.0489672	0.153461	-0.108601	-0.0390402	0.0824342	0.0704034
SLC10A4	0.00925864	-0.102977	-0.427041	-0.867957	-0.793272	0.139623	0.27224	-0.0845984	-0.0254455	-0.0485291	0.136177	0.0778823	0.0458865	-0.180699
GABRB3	0.179475	0.0247754	0.188452	-0.599285	-0.328339	0.161804	0.637235	0.421167	-0.0397692	0.0953099	0.0118513	0.0494759	-0.0689181	0.105623
NDRG4	0.182879	0.0244804	-0.0730749	-0.377929	-0.217057	-0.0623485	0.478676	0.324041	0.135959	-0.00109388	0.0612262	0.0629867	0.120151	0.0420286
GDAP1	0.2705	-0.352697	-0.011646	-0.757971	-0.569079	-0.00289997	0.567295	0.173372	-0.0738711	-0.000986047	-0.0086083	-0.0360229	-0.0367732	-0.119281
MAP1B	0.335845	-0.285185	-0.175175	-0.948514	-0.557098	0.0390661	0.28283	0.127638	-0.0480421	-0.00999236	-0.108498	0.0647341	-0.0929851	-0.0155278
NUMA1	-0.032122	-0.383222	-0.112015	-0.311579	-0.287678	0.0705951	0.00287993	-0.117266	0.0169817	0.0265671	0.0568433	0.0939427	-0.00768532	0.00199723
PCOLCE	-0.282427	-0.595454	-0.114318	-0.682116	-0.424272	0.254579	0.305128	0.0899106	0.107789	0.151464	-0.0348517	0.114611	0.0492837	0.0371574
FRMD4B	-0.303878	-1.19248	-0.107656	-0.974621	-0.985546	0.108791	0.356808	0.252933	-0.0326311	0.210808	0.00278535	0.0458182	-0.00116784	-0.0237491
ICA1	-0.459682	-0.889071	0.0225133	-1.42913	-1.41601	0.204054	0.76703	0.442499	0.28333	0.125168	-0.0801171	0.1001	-0.125262	0.227897
TWIST1	-0.236908	-0.858385	-0.12087	-1.16916	-1.10689	-0.107561	-0.0576736	-0.0874642	-0.13477	0.14771	0.00736069	0.139946	-0.104392	-0.105706
B3GAT2	-0.260252	-1.52278	0.0496137	-1.30157	-1.79073	-0.116386	0.308791	-0.250067	-0.0734648	0.157645	-0.046618	0.00424521	-0.125533	-0.0221085
ELAVL3	0.335708	-1.06417	0.0262178	-1.77899	-1.50499	-0.143295	0.230513	0.226174	-0.0282762	0.0909393	-0.129576	0.0918972	-0.0287288	-0.108102
CNTNAP2	-0.276328	-1.02414	-0.500094	-1.79217	-1.88933	-0.501995	0.430667	-0.0506154	-0.407877	-0.114997	0.0695099	0.0305544	-0.10169	-0.367694
CEBPD	-0.313629	-0.491627	-0.0309118	-0.758413	-0.619853	-0.387791	-0.156173	-0.366096	-0.204815	-0.087006	-0.0952632	-0.0579737	-0.245802	-0.492952
GDE1	-0.152279	-0.535832	-0.341244	-0.561572	-0.785523	-0.0541412	-0.508104	-0.108892	0.210937	-0.00064106	-0.118489	0.125445	0.152595	0.202282
CDK6	-0.410898	-0.567491	-0.350094	-0.751405	-1.31665	-0.215829	-0.20601	-0.312806	-0.0609033	-0.012031	-0.105909	-0.0370173	-0.202334	0.308009
LINC00682	-0.152831	-0.429357	-0.613537	-1.23096	-2.00869	-0.246436	-0.575989	-0.110038	0.15328	-0.0226793	-0.0280478	-0.0618873	-0.147035	0.27081
HES6	-0.444151	-0.196627	0.00147574	-1.51822	-1.69928	-0.791113	-0.485993	-0.357229	-0.325212	-0.0616228	-0.276604	-0.252876	-0.39943	0.904141
DACH1	-0.219282	-0.303935	0.112757	-1.18246	-1.1079	-0.292231	-0.0359011	0.113546	0.0735446	0.220197	-0.0110341	0.0784366	-0.0972717	0.0558164
IGFBPL1	-0.210597	-0.621306	-0.160917	-1.53603	-1.58722	-0.393607	-0.123726	-0.24958	-0.092745	0.0119709	-0.0498445	-0.189256	-0.219957	-0.255588
TESC	-0.569537	-0.893355	-0.512883	-1.72718	-1.73354	-0.834323	-0.682836	-0.534234	-0.0342472	-0.201284	-0.00345653	-0.268668	-0.152393	-0.172565
CALY	0.313234	0.140331	0.165671	0.0587562	0.233843	0.505279	0.537365	0.587662	0.28922	0.0628119	-0.0937569	0.235634	0.173604	0.45466
VAMP2	0.116721	-0.0737965	-0.133639	-0.235816	0.00853306	0.243597	0.33454	0.198797	0.245026	-0.0687489	-0.0976312	0.113146	-0.026854	0.0558388
PHYHIPL	0.144053	-0.382417	-0.0566387	-0.346776	0.76691	0.448868	0.782507	0.275547	-0.217493	-0.0759062	-0.146545	0.319107	0.0490223	-0.0654896
BEX4	0.0251626	-0.222408	-0.22284	-0.0185539	0.188476	0.254675	0.675225	0.122642	0.0904436	-0.0408781	-0.0275098	0.0366912	0.00220468	0.235462
GAS5	-0.0360557	-0.352753	-0.572467	0.339836	0.933365	0.766357	0.115734	0.426995	0.311719	0.0198731	-0.0596544	0.0161758	0.000845957	0.397191
EPB41L4A-AS1	-0.137403	-0.336679	-0.43013	0.314016	0.624169	0.668976	0.185796	0.396778	0.508111	0.0256809	0.00952967	0.0245425	-0.00447719	0.402727
PNRC1	0.12266	-0.544339	-0.348003	0.11864	0.632351	0.456693	0.227515	0.365421	0.45486	0.0316252	0.0276428	0.0358665	-0.00499175	0.273877
CLIP3	-0.0906971	-0.322653	-0.00900268	0.153922	0.186404	0.267156	0.156986	0.278798	0.11929	0.189501	-0.0080048	-0.079392	0.0273842	0.210241
UBE2E3	0.383554	-0.181635	-0.492443	0.130553	-0.000463826	0.235567	0.179803	0.320937	0.131921	0.00928914	-0.108669	0.059347	0.176846	0.0325774
CIRBP	0.0848456	-0.257701	-0.495556	-0.0917149	-0.103112	0.178204	0.0516084	0.247263	0.107859	-0.0609378	-0.0304398	-0.0271647	-0.00262649	0.0250618
C12orf57	-0.119784	-0.295459	-0.487863	-0.25661	-0.0619186	-0.0663906	-0.156238	0.0906155	-0.193416	-0.0795365	-0.326645	-0.0346908	-0.0659263	-0.0111304
GATA3-AS1	0.0159196	-0.541781	-0.598694	-0.251043	-0.0417072	0.228812	0.0663363	-0.0612695	-0.0501937	0.195303	-0.0958105	0.0162061	-0.0228235	0.0243227
GATA3	-0.00196808	-0.89009	-0.647432	-0.21658	-0.285464	0.307602	0.175338	0.149223	-0.0329515	0.0583662	-0.113221	-0.0612856	0.0673558	-0.0164775
GCH1	-0.0754594	0.0541949	0.0244062	-0.0643617	-0.145114	4.21364	-0.124252	-0.129251	-0.0213785	0.155434	0.0350567	-0.120945	0.341828	-0.131476
NKX6-2	-0.0661473	-0.00567342	-0.0409803	-0.109421	-0.182262	2.23137	0.165079	0.125571	0.0845244	-0.0616047	-0.000655341	-0.0354208	0.122841	-0.129502
BEND7	-0.0471448	0.00490336	0.0386406	-0.447863	-0.584238	1.01894	0.0874854	-0.0320478	0.0519502	0.170599	-0.122318	-0.111996	0.0462661	0.127114
COCH	-0.446494	-1.06069	-0.618102	-1.14316	-1.1967	1.29807	0.353015	0.0385896	-0.350322	-0.193138	-0.185017	-0.276366	0.0640108	-0.267596
SAT2	0.404946	0.505912	-0.0673767	0.0972182	0.46947	0.259545	0.21269	0.668779	0.448254	0.0490437	0.133994	0.214445	0.299259	0.471065
IRF2BPL	0.189261	0.185398	-0.250703	0.0574189	0.132341	0.189325	0.215662	0.440585	0.0448786	-0.0513864	-0.0755431	0.0762428	0.30934	0.260489
CCDC102A	0.03	-0.0758593	-0.416589	0.113926	0.125514	-0.0603794	0.0494994	0.551331	-0.026489	-0.151705	0.0231606	-0.177123	0.115232	0.0159509
LRP8	0.0846846	0.0783836	-0.0650554	-0.256363	-0.189529	-0.116997	-0.00679396	2.37962	-0.0300508	-0.153455	-0.0318522	-0.0791765	-0.0407881	-0.044013
WRAP53	0.110399	0.0736474	-0.287615	-0.383804	-0.465354	-0.197753	-0.0198753	1.86797	-0.125661	-0.0240127	-0.0278229	-0.138691	-0.0220083	-0.185906
TMEM240	0.001337	-0.129411	-0.0449637	-0.10004	0.00550576	0.0131945	-0.0137204	0.57921	-0.105526	-0.0896981	-0.0043456	0.0309207	-0.0210668	0.0017227
CMIP	0.111442	-0.0706645	-0.257655	-0.236246	-0.246514	-0.00426453	0.192227	0.45803	-0.0714277	-0.0435273	-0.0931045	-0.103257	0.124741	0.146497
TP53	0.0229742	-0.0305275	-0.561349	-0.190217	-0.624071	-0.268495	-0.343855	0.713473	-0.200997	-0.211936	-0.0732829	-0.18981	0.025497	0.0371314
GNG3	0.744331	0.171736	0.120513	-0.0621295	0.365878	0.217273	0.713551	0.36319	0.443498	0.0239398	-0.153681	0.230937	0.0827194	0.213964
NPC2	0.377811	-0.0843263	-0.145657	0.0440446	0.113198	-0.173782	0.685468	0.405616	0.193368	-0.114741	-0.0595449	-0.00489889	0.163487	0.0457201
L1CAM	0.333585	-0.0202723	0.199076	-0.236788	0.104308	0.295402	0.818115	0.20632	0.05648	-0.0448394	0.000120993	0.0383755	-0.0266871	-0.072046
ATP1A3	0.250738	-0.257271	0.102205	-0.263022	-0.175398	0.209895	0.560263	-0.00646329	-0.0324405	-0.000293203	-0.0180392	0.0169576	-0.00179976	-0.0867931
CARMIL2	0.530797	-0.15843	-0.000264375	-0.205583	-0.230434	0.0555499	0.623085	0.0992713	-0.0823355	0.0100776	-0.0883557	-0.00480116	0.0496405	0.0346993
ATP1B1	0.52273	-0.1585	0.0596766	-0.534504	-0.218405	0.0589564	0.378169	0.0212209	0.0230519	-0.0209046	-0.147223	-0.113041	0.086167	-0.138029
GAP43	0.374408	0.685494	-0.0514714	-0.200615	0.0844447	0.433186	0.832055	0.348459	0.235124	0.0463333	0.06671	0.222094	0.249395	0.0248043
FAM155A	0.0252692	0.150534	-0.0344841	-0.311324	-0.0629886	0.291028	0.817959	0.348473	-0.0773439	-0.0217587	0.0129478	0.0380846	0.0492843	0.0130306
USP34	0.150598	-0.0372126	-0.289394	-0.208237	-0.0225026	-0.0271015	0.449331	0.00223266	0.0549414	-0.048298	-0.0327329	-0.037855	0.0141558	0.0944575
FBXL15	0.175387	-0.0779451	-0.176627	-0.435545	-0.0266615	0.08708	0.506325	-0.00868247	0.0614694	-0.0715665	-0.0161161	0.0531073	0.0250825	-0.0757967
SLC35F6	0.0709682	0.11415	-0.133375	-0.0201648	-0.130055	-0.107463	1.45324	0.118163	0.0994268	-0.130413	0.00549842	-0.0285648	0.0992218	0.0647241
RIMS4	0.0617389	-0.154481	-0.269958	-0.230653	-0.182678	-0.141619	0.648397	-0.0613716	-0.126825	-0.103497	0.0339353	-0.176849	-0.0457748	-0.151569
CA14	0.0934782	-0.125001	-0.324884	-0.0116904	-0.139673	0.132699	0.696259	-0.0574034	0.0692741	-0.0634095	-0.0549275	-0.089693	0.0391253	-0.0155305
SLC35E1	0.0740881	0.125964	-0.0704334	-0.0499693	-0.230214	-0.059707	0.502894	-0.0439612	0.0306527	-0.0966173	-0.102455	0.0438238	-0.00403217	-0.0777382
CDC42BPA	0.155324	0.0568773	-0.0859954	-0.213375	-0.167571	-0.114557	0.65476	-0.0140659	-0.123177	0.020831	-0.0442319	0.0202976	0.0223967	-0.0483155
GPX4	0.193346	0.150899	-0.253105	-0.448901	-0.542166	-0.425453	1.41142	-0.062493	0.0955751	-0.157245	-0.0264977	-0.0648612	0.00695982	-0.0112146
LCOR	0.118168	-0.0496512	-0.138833	-0.337671	-0.315994	-0.0684483	0.435432	-0.0213785	-0.0354724	-0.0834035	-0.137675	-0.03732	-0.0360603	-0.0124232
CACNA2D1	0.0493413	-0.347675	0.0386693	-0.346027	-0.161092	0.388429	0.499163	0.775182	0.0738635	-0.00587326	-0.0119071	0.0456389	-0.105702	0.240199
PCLO	0.186817	-0.139869	0.101555	-0.252578	-0.0375985	0.321814	0.737479	0.44644	0.279074	0.10376	0.0180004	0.0868751	0.0819961	0.0136761
TLCD3B	0.242871	-0.620026	-0.271847	-0.758794	-0.686069	0.319147	1.26095	0.792099	0.157206	0.143873	-0.128128	0.0991349	-0.269648	-0.0224271
POU2F2	0.218231	-0.187459	-0.123865	-0.458586	-0.26464	0.351034	0.861512	0.586746	-0.0236318	0.0111879	0.0652178	-0.178134	-0.00627453	0.0413407
NSG1	0.195516	-0.502161	0.0536488	-0.181184	0.11305	0.0142926	0.582582	0.971615	-0.104951	-0.180428	0.00462889	0.0347898	0.093023	-0.112307
ZSCAN26	0.10762	-0.039365	-0.0273228	-0.167405	-0.0262655	0.149004	0.043217	0.190117	-0.0435435	0.00912937	0.108799	0.0165034	-0.00305544	-0.00628038
MYT1	-0.0712923	-0.30312	0.977787	-0.451056	-0.295598	0.368469	0.693647	0.559376	-0.0424792	0.144248	0.0885015	-0.0277938	-0.131956	0.009342
AL391807.1	0.0485957	-0.380813	0.0979501	-0.17889	-0.329204	0.307985	0.232466	0.209311	0.128647	0.0498754	-0.134906	0.265721	0.0483194	-0.112617
CNTN1	0.206621	-0.958933	0.177736	-0.555721	-0.628562	0.939025	1.189	0.713705	0.0532622	0.217921	0.0583713	0.356999	0.0833586	0.105669
ATCAY	0.234408	-0.371073	0.269816	-0.392797	-0.252899	0.306585	0.630264	0.639982	-0.00778699	0.131249	0.0395187	0.129777	0.00111521	0.0449732
CTNND2	0.0544848	-0.433251	-0.0638056	-0.529407	-0.540333	0.1943	0.523305	0.317056	-0.0231149	-0.00973748	0.00511811	0.0626971	0.0489074	0.0824118
TTC9B	0.285472	-0.935618	-0.258328	-1.27654	-0.962746	0.213227	0.889429	0.37952	0.000727847	0.00179198	-0.127315	0.100327	-0.175342	-0.231914
MAPK8IP2	0.204879	-0.615058	0.348969	-0.724779	-0.761196	0.178191	0.699316	0.155969	0.013244	-0.0292104	-0.123383	-0.000479756	0.0508671	-0.114429
KCNQ2	0.186335	-0.70376	0.571126	-1.26618	-1.2286	0.0756722	1.17074	0.430141	-0.3026	0.0126486	-0.0712398	-0.121132	0.0162439	-0.159598
INA	0.239033	-0.831275	0.297505	-1.0487	-1.08121	0.018206	0.95112	0.507141	-0.00592188	0.0690869	-0.262173	0.0918153	-0.189064	-0.177144
BCOR	0.168288	-0.211295	0.102335	-0.0596215	-0.137983	0.130105	0.0854121	0.144849	-0.0276597	0.233654	-0.124392	-0.0291194	0.000665439	-0.0515482
PSME1	0.13266	-0.345982	-0.274231	-0.101529	-0.101529	0.0803093	0.21924	0.397825	0.387218	-0.0142697	-0.0621909	0.0678087	0.129797	0.127095
TM7SF2	0.443794	-0.480633	-0.195573	-0.0321853	-0.516443	0.307273	0.402846	0.606452	0.287636	0.0897248	-0.00226117	0.224141	0.15608	0.162033
NREP	0.144266	-0.517938	-0.16393	-0.390584	-0.330975	-0.0154849	0.111129	0.0855648	0.09529	0.0952417	-0.0950983	0.0207136	0.0118837	0.00285374
KIZ	-0.0907646	-0.092479	-0.102463	-0.195573	-0.062306	0.130656	0.157308	0.206044	0.196006	0.0778038	0.0438106	0.211516	0.0475785	0.175071
SLC6A2	-0.0522339	-0.521475	-0.33726	-0.5076	-0.618422	-0.0497752	0.0470343	0.185478	0.049734	-0.0903487	0.170373	-0.142677	0.0147048	0.131303
PPY	-0.310776	-0.344419	-0.707824	-0.551705	-0.752127	-0.18473	0.232286	0.437401	-0.261141	-0.0764768	0.177322	-0.140139	-0.0606263	0.329043
NPW	0.161726	3.54857	0.238736	1.29961	1.24801	-0.00589842	0.539888	0.0975762	-0.0515468	0.142162	-0.0926065	0.443353	0.108636	0.430834
TIMP1	0.792297	1.93612	-0.181624	0.107046	0.703684	0.137225	-0.0748636	0.119804	0.282133	-0.0484625	0.0333893	-0.0481406	0.419387	0.266153
ELK3	0.234391	1.14774	-0.227994	0.0421604	0.431372	0.0389269	-0.147012	0.0946279	-0.069057	-0.0677919	-0.0329518	-0.0975643	0.0914881	-0.0573752
HSPB1	0.625298	1.26545	-0.312053	-0.00887997	0.266734	0.0166434	-0.201107	-0.125873	0.321181	-0.128131	-0.0929007	0.0715893	0.137616	0.0374901
TGFB1	0.51936	1.05882	-0.460848	0.0439664	0.0973745	0.0196973	-0.0604342	0.0990834	0.13159	0.0383078	-0.122018	0.00425665	0.0910042	-0.00441128
SHC1	0.363626	1.16688	-0.487912	-0.216316	0.111782	0.0836112	-0.0983818	-0.0360076	0.0935201	-0.171089	-0.198464	-0.0822736	-0.00670064	-0.0433709
IDS	0.429199	0.993537	-0.26629	-0.0899576	-0.0461154	0.0992897	0.18074	0.104284	-0.066874	-0.00624247	-0.170495	-0.189838	0.0539777	0.0523188
VGF	0.122302	3.59068	0.10636	-0.494664	-0.403235	-0.250301	0.175921	-0.120269	-0.0430599	0.320127	-0.172241	0.72527	0.209237	-0.237594
MET	-0.147373	3.45998	0.0707653	-0.228795	-0.203951	-0.0295396	-0.0634828	-0.133375	-0.118559	-0.0327607	-0.15236	0.132826	0.0457202	-0.138631
IER2	0.229998	1.8785	0.139959	-0.362365	-0.442536	-0.312228	-0.0538095	-0.0274982	-0.0628313	-0.146439	0.0445658	0.101332	0.102382	-0.205644
TPM2	0.287405	2.69894	-0.383859	-0.214256	-0.00600258	0.0592975	-0.185838	-0.0181979	0.611381	0.144608	-0.020793	0.0362499	0.0944832	0.163186
ASS1	-0.0240598	2.24339	-0.25415	-0.227799	-0.162895	-0.31543	-0.221168	-0.212945	0.145228	-0.180798	-0.0452795	0.0677782	-0.0277163	0.0734082
H19	-0.0952413	1.76832	-0.407443	0.0209732	0.0757656	-0.0839558	0.0855569	-0.0390341	0.0599983	0.0878986	0.0363733	0.158477	0.0632114	-0.122957
SEPTIN6	-0.0909728	1.64923	-0.360914	-0.28055	0.0148305	0.0193024	0.52907	0.214139	0.136509	-0.0988903	-0.133206	0.167873	-0.105282	-0.0869553
LINC02802	0.290768	0.940145	-0.284002	-0.404924	-0.215831	0.0231835	0.193401	-0.00264978	0.309851	0.0292253	-0.0685475	0.10694	0.00244332	0.0265468
GAL	0.125289	1.93876	-0.454136	-1.11796	-1.17922	-0.203208	-0.00256897	-0.0816093	-0.0458451	-0.0649708	-0.134314	0.0318248	-0.0483423	-0.24446
SNCG	1.04782	1.28802	-0.606203	-0.589487	0.458167	0.559939	0.474085	0.542633	0.395938	-0.0902377	-0.0113971	-0.080285	0.153526	0.188496
KCNH2	0.748098	0.5322	-0.48042	-0.230849	-0.107914	-0.076682	0.322187	0.0280688	0.150688	-0.0251972	-0.00949849	-0.121497	0.0755302	-0.00251951
MAP1LC3B	0.504629	0.648812	-0.38276	-0.453354	-0.250636	-0.0907242	0.0725069	0.0395813	0.0163029	-0.0942348	-0.14255	-0.102893	0.0675589	-0.029107
BSCL2	0.593219	0.565281	-0.459964	-0.450738	-0.391792	-0.0481859	0.0821096	-0.116756	0.0350749	-0.101038	-0.142129	0.0502833	-0.0733994	-0.0519134
S100A13	0.350029	1.04416	-0.306238	-0.208172	0.275404	-0.052466	0.134215	0.117643	0.06836	-0.202615	-0.0689958	0.0266607	0.144037	-0.0701333
RAB34	0.0609386	0.948815	-0.504059	-0.293359	-0.0507652	-0.0364404	-0.00395619	0.0102155	0.0371825	-0.100667	0.0159139	0.0529498	0.105247	0.0126879
HSPA5	0.278136	0.528533	-0.345215	-0.360531	-0.0197212	-0.119043	0.0293885	-0.131022	0.0135604	-0.10425	-0.138322	0.145008	0.107939	-0.00132139
CD164	0.136505	0.435792	-0.596622	-0.312517	-0.168909	-0.0328739	-0.058829	-0.217859	-0.256371	-0.065765	-0.0974846	-0.0786507	-0.0248371	-0.451751
COMMD8	0.103519	0.388149	-0.10076	-0.141788	-0.0461354	-0.104589	-0.0863745	-0.131804	0.108587	-0.03191	0.000506246	-0.177907	0.246542	-0.0229514
ACTN1	0.307238	0.448023	-0.396175	-0.442718	-0.143086	-0.201737	0.128981	-0.244172	-0.143086	-0.0411853	-0.129237	-0.115342	0.702586	-0.180042
CTDP1	0.124121	0.18454	-0.0316219	-0.10784	-0.0763445	-0.00717177	-0.155268	-0.113476	-0.0932183	0.026133	0.120835	-0.0562075	0.00127413	-0.122487
SUMF1	0.0539093	0.110436	-0.0987003	-0.0713144	-0.102679	-0.107656	-0.067457	-0.059489	0.0876526	-0.0292636	0.120255	-0.0590361	0.0425535	-0.0745564
IFNAR2	0.0960725	0.187012	-0.117558	-0.194726	-0.208084	-0.278636	-0.0779121	-0.131259	0.0521517	-0.0711732	0.124183	-0.121858	-0.0607566	-0.0903406
LGALS1	0.740087	1.54419	0.409835	-0.610203	0.424802	-0.503183	-0.289856	-0.0228136	0.204988	0.177747	0.0209298	0.351829	0.229905	-0.143443
SCN9A	0.428011	1.80635	0.242407	-0.485996	-0.13688	0.105577	0.0489344	0.0624287	0.380968	0.00712786	-0.0315766	0.0884947	0.0567151	0.179739
ANXA2	0.924455	1.82302	-0.00644211	-0.855861	0.0111033	-0.184768	-0.194727	-0.193221	0.118632	-0.0906316	-0.0841301	0.220006	0.111916	0.49052
CYTOR	0.499904	1.34783	-0.22154	-0.345134	0.131609	-0.20041	-0.0513705	-0.149075	0.261669	-0.139005	-0.0178147	-0.0413856	0.101109	-0.0235445
MIR4435-2HG	0.365505	1.0815	-0.0883879	-0.195303	-0.0889292	-0.132109	0.0153187	-0.15971	0.0770808	-0.0643315	-0.100303	-0.0931889	0.0574021	-0.0663591
RAB18	0.247254	0.334	-0.120851	-0.30343	-0.0846221	-0.175141	-0.0479925	0.0143818	-0.0526792	-0.0346853	0.109847	-0.142067	0.0481074	-0.0979512
CLIC1	0.556389	0.90905	-0.218389	-0.674272	-0.157891	-0.228074	-0.0769133	-0.125625	0.29979	-0.123514	-0.0502177	-0.00720794	0.158014	-0.0641264
ARPC1B	0.396542	0.796385	-0.369474	-0.673081	-0.337104	-0.399121	-0.0414245	-0.196991	0.18109	-0.0325645	-0.134862	-0.0761154	0.22509	-0.181283
ATP6V0E1	0.479593	0.464816	-0.297098	-0.474061	-0.185154	-0.302031	-0.122942	-0.117722	0.0386587	-0.178133	-0.0865952	-0.104881	0.158915	-0.157581
TRAPPC2L	0.245237	0.30024	-0.318175	-0.576032	-0.262799	-0.325728	-0.243915	-0.208726	-0.0099753	-0.184189	-0.0656388	-0.103407	0.158164	-0.180575
FERMT2	0.392077	0.994655	-0.375592	-0.424626	-0.0457927	-0.237253	-0.3517	-0.0996992	0.132708	0.016873	-0.0305964	-0.00740809	0.156573	-0.0740036
SH3BGRL3	0.645554	0.933378	-0.333284	-0.599125	-0.229568	-0.36074	-0.336164	-0.322961	-0.0135737	-0.12438	-0.0832875	0.0187062	-0.095551	-0.15126
CD63	0.564724	0.697144	-0.396975	-0.342594	-0.232537	-0.251413	-0.132906	-0.0436128	0.119814	-0.0741717	-0.105969	-0.0286225	0.100777	-0.0440189
MRPL19	0.235742	0.381485	-0.372162	-0.405076	-0.367493	-0.252877	-0.339435	-0.153829	-0.000121946	-0.05975	-0.262927	-0.225098	-0.0467363	-0.135763
MYDGF	0.303128	0.704268	-0.368196	-0.469594	-0.482441	-0.326081	-0.213498	-0.276873	0.0600866	-0.111132	-0.178233	0.0580502	-0.0559941	-0.0286764
VDAC1	0.289276	0.585664	-0.383165	-0.496005	-0.487508	-0.381776	-0.102425	-0.25852	-0.0411599	-0.0762025	-0.0998797	-0.135771	-0.04912	-0.0959326
BAG2	0.618438	1.041	-0.604996	-0.735181	-0.695254	-0.553806	-0.236952	-0.215838	-0.10173	-0.0823915	-0.114151	-0.0227845	-0.12946	-0.144347
BZW1	0.3453	0.67838	-0.254714	-0.649162	-0.438363	-0.345099	-0.197541	-0.190497	-0.11432	-0.121718	-0.146988	-0.0624388	-0.0338307	-0.125922
CHORDC1	0.316721	0.688104	-0.387277	-0.721696	-0.569188	-0.491568	-0.208257	-0.277338	-0.087993	-0.188962	-0.139286	-0.113712	0.0935587	-0.246625
C19orf53	0.333229	0.600182	-0.554318	-0.401324	-0.364054	-0.313309	-0.153629	-0.275639	-0.106194	-0.140258	-0.0764835	-0.0951293	0.093866	-0.0758287
FAM174C	0.307506	0.747617	-0.511016	-0.504868	-0.373949	-0.316748	-0.342855	-0.235716	-0.120916	-0.20931	-0.0641559	-0.162452	0.046684	0.0273187
ZNF706	0.175934	0.624017	-0.348781	-0.483177	-0.30809	-0.289643	-0.162586	-0.0722554	-0.0427456	-0.0167701	-0.0744123	-0.0516937	-0.0301441	-0.144531
SNU13	0.222083	0.56488	-0.590405	-0.595029	-0.481448	-0.339341	-0.21233	-0.125118	-0.0651543	-0.172664	-0.087393	-0.197138	0.0147002	-0.115722
CTSC	0.289995	0.71299	-0.45995	-0.49367	-0.375778	-0.216483	-0.249273	-0.203236	0.153308	0.0337921	-0.107707	0.0289201	0.216111	0.130725
GNG5	0.289953	0.58071	-0.565977	-0.735944	-0.679644	-0.644927	-0.586632	-0.348389	-0.0464498	-0.239822	-0.148713	-0.152126	-0.0338126	-0.216322
MYL9	0.531399	1.49731	-0.475886	-0.180703	0.287431	0.16489	-0.50663	0.193692	0.222335	-0.20989	0.11854	0.113975	0.797184	0.496351
CCDC85B	0.169217	0.674592	-0.489053	-0.188968	-0.10968	-0.298977	-0.130638	-0.093817	0.0453349	-0.115547	-0.0430717	0.0624469	0.263854	-0.0104659
EMP2	-0.139894	0.559089	-0.40308	-0.473158	-0.192889	-0.563315	-0.41406	-0.349724	-0.0330177	-0.324211	-0.0916244	-0.15403	0.099866	-0.188569
YBX3	-0.3201	0.572133	-1.14678	-0.921925	-0.720921	-0.953294	-1.41943	-0.694215	-0.192713	-0.428961	-0.0962951	-0.337969	-0.0322553	-0.18906
IRS4	3.17613	-0.0414459	-0.0820408	-0.105298	-0.0799585	-0.125762	-0.108484	0.0735466	-0.102679	-0.125762	-0.0570495	-0.109995	-0.0248333	-0.125762
AL035425.3	4.01621	-0.0929583	0.178657	-0.274709	-0.162816	-0.232273	-0.240357	-0.0295963	-0.251625	-0.213741	-0.172829	-0.258941	0.0597103	-0.260209
CNIH2	2.82526	0.160872	0.288774	-0.666138	-0.579182	-0.224433	-0.00571662	0.0323212	-0.310479	-0.244772	-0.176807	-0.202602	0.0722207	-0.144995
STK24	1.38948	0.169131	-0.280712	-0.556381	-0.319455	-0.287439	-0.029805	0.0687104	-0.203202	-0.160256	0.00484301	-0.108112	0.0316812	-0.121064
BEX3	0.488564	-0.0281881	-0.555475	-0.0885252	0.00442701	-0.037451	0.155383	0.14148	0.137636	-0.0579022	-0.0298217	0.0265894	0.0994739	0.0408516
ETFB	0.351936	-0.10084	-0.317557	-0.141959	-0.169768	-0.027124	0.0971106	0.114153	0.24042	-0.163513	-0.0440997	0.191891	0.00169942	-0.101201
HEBP2	0.237604	-0.0371758	-0.328437	-0.136792	-0.159931	-0.0687321	-0.160156	-0.0770318	0.16572	-0.110294	-0.0847998	-0.0641665	0.0810729	-0.375999
ARL8A	0.406431	0.206992	-0.0705652	-0.124531	0.0243237	0.0329897	0.00522123	0.127873	-0.00239367	0.108203	-0.0811272	0.25713	-0.0216719	0.0404107
ATN1	0.200135	0.0400983	-0.406401	-0.0895085	-0.0810716	-0.0980161	-0.0795353	0.00602766	-0.120873	-0.0704493	-0.234538	0.0483007	-0.0214442	-0.0192664
OBSL1	0.203801	0.0742997	-0.177684	-0.088875	-0.037363	-0.0638644	0.0255441	-0.108143	-0.0729869	-0.0624732	-0.0433832	0.207991	0.0256657	0.00317366
UBAC2	0.0829387	0.0458448	-0.242974	-0.20459	0.0297363	-0.124221	-0.161625	-0.0949574	0.0462244	0.00324859	-0.138491	0.193066	-0.0206409	-0.0330851
CHMP6	0.08712	0.0301929	-0.0180889	-0.125004	-0.0287728	-0.0928372	0.0288469	0.08712	0.13935	-0.107009	0.153914	-0.0246816	-0.0814056	0.010158
CPSF1	-0.0248018	0.0446833	-0.193942	-0.344359	-0.0697366	-0.0820938	-0.0858841	-0.0928202	0.216018	0.073641	0.0980644	-0.061456	-0.0374434	0.0954464
SFXN2	-0.0128272	-0.0550554	-0.156319	-0.196891	-0.0545947	-0.117578	-0.0728913	-0.088776	-0.00568512	-0.0184268	0.130325	0.0573879	0.0134696	0.0846893
DPY19L4	-0.00318496	0.106559	-0.302832	-0.290008	0.120183	-0.0986255	-0.0705407	-0.0775795	-0.10221	-0.0774768	0.104488	-0.0963807	-0.089428	0.00444971
SMG7	0.0993643	0.0650301	-0.204953	-0.516009	-0.126797	-0.165934	0.0603532	-0.164883	-0.0493184	-0.0877467	0.112668	-0.0465234	-0.0773301	-0.0334993
TGFB1I1	0.0820734	0.220162	-0.289756	-0.228399	0.144287	0.0208066	-0.133816	0.284703	0.387957	0.00244308	0.041934	-0.026367	0.304946	0.0883053
CPNE1	0.173287	0.232289	-0.547734	-0.354525	0.0688743	0.0648505	-0.0930505	0.017427	0.189086	-0.0414227	-0.0783137	-0.0712287	0.136939	0.0957337
CLASRP	0.224491	0.122693	-0.232251	-0.204516	-0.0729313	-0.134198	-0.16597	0.0352297	0.119714	0.130608	0.114552	-0.132715	0.0406738	0.012238
MIER1	0.143692	-0.010525	-0.327854	-0.390375	-0.267216	-0.235439	-0.199399	0.102857	0.0860925	0.0185164	-0.0601537	-0.174242	0.227439	0.0500504
RAB13	0.407643	0.163521	-0.382844	-0.055107	0.246536	0.14587	-0.16308	0.0860893	0.153426	-0.133574	-0.0295996	-0.0927436	0.296779	0.173146
HIP1	0.0850005	0.042614	-0.422168	-0.299601	0.073425	-0.104702	-0.214968	-0.0353885	-0.178554	-0.105259	-0.0183978	-0.461795	0.0683228	-0.118953
DEXI	0.208515	0.0602775	-0.167253	-0.135563	-0.0397034	0.0540787	-0.0660147	-0.0531239	0.0613827	-0.0979486	0.123167	-0.0717646	0.046529	0.0724069
ZNF433-AS1	0.218957	0.375817	-0.167142	-0.137853	0.0110023	0.0851214	-0.0799931	-0.182834	0.231503	-0.082723	0.150529	0.0986106	0.0251278	0.0595108
ENO3	0.272708	0.515521	-0.876031	-0.141969	-0.26074	-0.108401	-0.311577	-0.261628	0.290275	-0.135543	-0.0724386	-0.306491	0.0775302	0.357957
EEF1D	0.0343704	-0.00327799	-0.505628	-0.182678	-0.166495	-0.0473501	-0.200814	-0.129895	0.148074	-0.0447523	0.0013058	-0.0430807	0.0499579	0.138445
RPL39	-0.00120654	0.0746522	-0.689512	-0.192427	0.0182545	-0.0608876	-0.216898	-0.0870349	0.0752291	-0.0592497	-0.0884642	-0.0643097	-0.0127722	0.0465482
RPL18A	-0.058661	-0.0656834	-0.73157	-0.312488	-0.22587	-0.134046	-0.175446	-0.160352	0.0181728	-0.129994	-0.0802026	0.0010578	-0.0799319	-0.0716683
AGTRAP	0.412913	0.276947	-0.375965	-0.265649	-0.0598655	-0.210233	-0.131701	-0.0905623	-0.121926	-0.0329147	0.104427	0.0358491	0.276647	-0.105209
FHL2	0.504322	0.0896774	-0.575834	-0.138429	-0.28527	-0.0907756	-0.138429	-0.0353351	-0.0813977	-0.02375	-0.0202472	-0.130523	0.276609	0.00700181
MT-CO1	0.221803	0.121709	-0.525157	-0.326515	-0.0577152	-0.166101	-0.163879	-0.0983776	0.0522531	-0.151807	-0.0147498	-0.00149654	0.148648	-0.0774166
MT-CO2	0.180607	0.175549	-0.645658	-0.400818	-0.108829	-0.177916	-0.219012	-0.125691	-0.0143326	-0.176584	-0.0467521	-0.0535927	0.12065	-0.0943705
MT-CYB	0.133097	0.11828	-0.626787	-0.424397	-0.10327	-0.150797	-0.171539	-0.0934422	0.0880102	-0.143834	-0.0313111	-0.0120558	0.0981512	-0.0903865
MT-ND5	0.143923	0.25448	-0.466138	-0.338353	-0.207838	-0.130213	-0.08951	-0.0938996	-0.0273699	-0.150443	-0.00468041	0.0547933	0.088796	-0.0386644
MT-CO3	0.138716	0.0892584	-0.620131	-0.472932	-0.221779	-0.216267	-0.179985	-0.133734	-0.0644837	-0.178631	-0.0275095	-0.0642884	0.0292247	-0.150981
MT-ND3	0.0749192	0.118286	-0.675175	-0.498765	-0.234588	-0.230531	-0.196427	-0.049812	-0.045155	-0.188971	-0.0688047	-0.0470339	-0.0347452	-0.165787
DTNBP1	0.0279098	0.140358	-0.493694	-0.453768	-0.364981	-0.28732	-0.136445	-0.0887101	-0.0391056	-0.11222	-0.0133027	-0.0103717	0.268146	-0.0600407
MT-ATP6	0.0032465	-0.0417156	-0.621345	-0.604108	-0.290194	-0.307602	-0.252104	-0.230307	-0.0897699	-0.194841	-0.0312981	-0.0304426	0.0249185	-0.183551
MFSD1	0.0981026	0.128723	-0.149646	-0.271208	-0.203036	-0.0479365	0.144451	0.308657	0.19606	0.0252913	-0.0352351	0.203176	-0.0259551	-0.0822103
SELENOW	0.355381	0.340183	-0.274254	-0.328058	-0.38846	-0.213639	-0.0359649	0.715692	-0.101746	-0.153597	-0.0684195	0.310708	0.0825324	-0.121022
ERVK3-1	0.34625	0.285619	-0.179443	-0.443541	-0.332113	-0.246623	0.0435103	0.644803	0.104457	-0.181453	-0.112679	-0.064477	0.0128651	0.0249069
TPI1	0.582124	0.260891	-0.554206	-0.790231	-0.766625	-0.467311	-0.218398	1.64066	-0.103935	-0.140421	-0.137948	-0.107245	-0.102235	-0.161502
NPEPPS	0.23029	0.0318037	-0.168562	-0.396107	-0.229433	-0.00763416	0.0662979	0.18138	0.0669602	0.139255	-0.167998	0.0085697	-0.030124	-0.0232376
ENO2	0.529987	-0.12494	-0.292391	-0.544423	-0.683652	0.0676637	0.155372	0.432637	0.00505889	-0.0383321	-0.139193	0.0226173	0.00684994	0.107506
BRI3	0.363777	0.13566	-0.305317	-0.453027	-0.189667	-0.0389575	0.0551842	0.306443	0.107134	-0.0788896	-0.119506	0.0173773	0.0973971	0.133875
GABARAP	0.231334	-0.0975531	-0.31437	-0.456153	-0.236151	-0.072409	0.0650425	0.0466399	0.132249	-0.0912013	-0.0789469	-0.0131151	0.00735119	-0.00971455
TERF2IP	0.437398	0.182018	-0.179633	-0.488492	-0.285254	0.0654495	0.336818	0.0660581	0.218476	-0.108687	-0.139875	0.058248	-0.0141278	0.0114349
SPAG9	0.207578	0.063214	-0.00485657	-0.468643	-0.284278	-0.104144	0.196829	-0.0484434	0.0152822	-0.136373	-0.0867297	-0.100911	0.0474811	-0.0925557
PSME2	0.361232	-0.0105011	-0.266172	-0.352329	-0.262131	-0.123797	0.136818	-0.0304006	0.128103	-0.0241866	-0.114437	0.00406277	0.28734	-0.0479947
RBM4	0.170025	0.0679052	-0.231862	-0.38821	-0.290602	-0.0484256	0.023529	-0.141919	0.0891845	-0.0666665	-0.0751252	-0.105246	0.138926	-0.00953488
MFHAS1	0.0486997	0.0646208	-0.0116964	-0.667697	-0.538904	-0.0502375	-0.25449	-0.162717	-0.085186	-0.278843	0.0356175	-0.1898	-0.0171217	-0.0865745
TUBB2B	0.416681	-0.0249881	-0.0737304	-1.05213	-1.12702	0.189705	0.126546	0.148235	0.0489553	0.0716691	-0.156673	0.00958491	0.0896431	-0.0527934
TUBB3	0.387903	-0.0375035	-0.337275	-1.41046	-1.54443	-0.34411	-0.141127	-0.126801	0.046693	-0.0793413	-0.231415	-0.0271622	-0.0627255	-0.118866
CKB	0.232389	-0.231323	-0.356245	-1.31343	-1.54742	-0.351057	-0.0823913	-0.0887648	-0.0707665	-0.173296	-0.148872	-0.0135526	-0.0368117	-0.176535
BASP1	0.435458	0.145076	-0.20094	-1.31155	-0.942894	-0.219968	0.191815	0.0921397	0.0276957	-0.0701224	-0.119243	-0.0364725	-0.174461	-0.167472
CALM1	0.289991	0.202912	-0.348226	-1.24685	-1.09372	-0.451051	0.0375775	0.0189575	-0.0544289	-0.146735	-0.124703	-0.128766	0.0142505	-0.113386
SMS	0.0446869	0.054671	-0.44514	-1.16997	-1.05318	-0.408901	-0.11974	-0.0529046	-0.098504	-0.0651782	-0.0474598	0.00113659	-0.00759977	-0.289334
FAM168B	0.127886	0.142205	-0.25102	-0.389187	-0.454151	-0.264154	-0.0325354	-0.0253603	0.097259	0.0700177	0.104691	-0.104179	0.0688153	0.0625563
ZDHHC4	0.108866	0.122498	-0.152287	-0.237398	-0.357439	-0.174204	-0.110202	0.0167032	-0.069543	0.109227	0.0300281	-0.0748906	-0.0660799	-0.00628846
MRPL38	0.0750279	0.202787	-0.031439	-0.651854	-0.653412	-0.26566	-0.296648	-0.178996	0.0627948	-0.0637186	-0.0849249	-0.0547044	-0.0108146	-0.125358
H3F3B	0.130231	0.0640852	-0.101589	-0.698841	-0.711089	-0.230836	-0.116808	-0.163685	0.0133398	-0.0405171	-0.0990044	-0.128494	-0.0632152	-0.162143
TMSB10	0.392022	0.306644	-0.123229	-0.998611	-1.02582	-0.430083	-0.199545	-0.117271	0.0912716	-0.05137	-0.0931613	0.0023479	-0.0197187	-0.105694
PHOX2B	0.00809433	0.0251928	-0.547673	-1.29279	-1.84746	-0.553562	-0.792932	-0.130701	0.0266839	-0.0348658	-0.182653	-0.224352	-0.112997	-0.230498
SLC25A13	0.062566	0.18572	-0.342753	-0.624611	-0.807076	-0.2628	-0.211907	-0.210551	-0.0521888	-0.0874325	-0.210432	-0.0699975	0.0207742	-0.0607729
SRSF7	0.0982617	0.169833	-0.462367	-0.890174	-1.19913	-0.505397	-0.282185	-0.268669	-0.0976644	-0.155011	-0.105371	-0.131967	0.0155397	-0.188238
SET	0.0258149	0.110304	-0.502339	-0.774987	-0.726802	-0.442807	-0.187259	-0.293105	-0.183922	-0.11043	-0.112071	-0.196996	-0.0448345	-0.0893186
PRKDC	0.0148288	0.016946	-0.516226	-0.711281	-0.736357	-0.415127	-0.149134	-0.312766	-0.244014	-0.213046	-0.134135	-0.187775	-0.0759957	-0.196075
HINT1	0.215116	0.146987	-0.493153	-0.892168	-0.891539	-0.449445	-0.202719	-0.294385	-0.028257	-0.128177	-0.118488	-0.109757	-0.0810639	-0.234124
H2AFZ	0.109422	0.210294	-0.639104	-1.14574	-1.19229	-0.697734	-0.25481	-0.340026	-0.161038	-0.199054	-0.145754	-0.160047	-0.109073	-0.301923
LSM4	0.205748	0.0896462	-0.599799	-0.983209	-1.03713	-0.552506	-0.407823	-0.265279	-0.174514	-0.185726	-0.126182	-0.0754557	-0.131819	-0.223219
DAZAP1	0.0204208	0.126535	-0.339127	-0.814017	-0.708833	-0.454465	-0.200449	-0.304779	-0.0218356	-0.136612	-0.228263	-0.0710655	-0.0660743	-0.203872
MRPL11	0.135246	0.178205	-0.518907	-1.06016	-0.938926	-0.576501	-0.309032	-0.336734	0.0151658	-0.149579	-0.0663951	-0.106831	-0.0293347	-0.208764
PSMA7	0.146915	0.137537	-0.477775	-0.849776	-0.833494	-0.597566	-0.262093	-0.39212	-0.040452	-0.175092	-0.167607	-0.0898976	-0.0461372	-0.22481
CHCHD2	0.164635	0.157876	-0.557973	-0.89816	-0.902586	-0.581545	-0.285493	-0.371823	-0.0394319	-0.180948	-0.111826	-0.152518	-0.0843585	-0.272397
HNRNPA2B1	0.0369913	0.0335664	-0.468661	-0.813402	-0.742962	-0.567225	-0.253153	-0.39884	-0.150613	-0.177548	-0.137333	-0.103479	-0.0711079	-0.181564
SNRPB	0.0402074	0.261814	-0.584643	-0.982459	-1.09517	-0.601289	-0.38926	-0.482167	-0.0858366	-0.135923	-0.120224	-0.104988	-0.00962742	-0.238997
SNRPD1	0.134555	0.198044	-0.56126	-0.940479	-1.02302	-0.633643	-0.3347	-0.426407	-0.096315	-0.206463	-0.124788	-0.140764	0.00669884	-0.273641
RANBP1	0.108043	0.242301	-0.604644	-1.12465	-1.22453	-0.798987	-0.439235	-0.488192	-0.18902	-0.202682	-0.178258	-0.160918	-0.0783024	-0.323396
CENPV	0.081054	-0.0145086	-0.56603	-1.03913	-1.12188	-0.552172	-0.222739	-0.229484	-0.178459	-0.0890555	-0.12487	-0.0401316	0.00304491	-0.212723
NASP	-0.106615	-0.0962947	-0.509969	-0.997404	-1.10523	-0.646948	-0.324513	-0.3005	-0.237355	-0.125582	-0.143308	-0.113244	-0.0328806	-0.267846
DEK	-0.0880732	-0.00797367	-0.505903	-1.01863	-0.971678	-0.655749	-0.290506	-0.215976	-0.126331	-0.162337	-0.131234	-0.202455	-0.064792	-0.291649
TMPO	0.00197137	0.0654485	-0.455329	-1.08516	-1.16791	-0.736945	-0.299652	-0.296656	-0.321397	-0.130732	-0.141522	-0.109388	-0.0569835	-0.267774
MYBL2	0.019512	-0.0195722	-0.555319	-1.17064	-1.19943	-0.776602	-0.319102	-0.252886	-0.352148	-0.266141	-0.129368	-0.189694	-0.162521	-0.351027
RPA3	0.066539	0.0395034	-0.481977	-0.908309	-1.13163	-0.668237	-0.306068	-0.399264	-0.137843	-0.156617	-0.120981	-0.157896	0.0450368	-0.372759
HMGB1	-0.0105881	-0.0442904	-0.496615	-1.08147	-1.20231	-0.769114	-0.406638	-0.44199	-0.18939	-0.16657	-0.115796	-0.107698	-0.0737428	-0.333352
CACYBP	0.251069	0.338783	-0.369963	-0.81562	-0.938321	-0.67146	-0.312671	-0.279008	-0.139089	-0.142179	-0.124514	-0.0963056	0.018703	-0.198838
HSP90AA1	0.323197	0.318424	-0.500703	-1.02174	-1.10544	-0.682368	-0.357137	-0.366329	-0.175565	-0.196622	-0.167757	-0.18848	-0.0381267	-0.262389
ACAT2	0.245355	0.182771	-0.370404	-0.875956	-1.0072	-0.648143	-0.361352	-0.307034	-0.222629	-0.168072	-0.0862717	-0.272138	0.0917779	-0.340099
CENPW	0.136099	0.268809	-0.33158	-1.07125	-1.17843	-0.732094	-0.376005	-0.414678	-0.0304031	-0.195148	-0.105994	-0.0832871	-0.127936	-0.462435
TUBB4B	0.152249	0.291563	-0.345928	-1.20945	-1.34471	-1.06062	-0.529823	-0.368592	-0.14831	-0.194755	-0.183766	-0.0664281	-0.1994	-0.400063
DTYMK	0.0789957	0.20492	-0.418704	-1.32672	-1.21417	-0.715459	-0.450954	-0.402763	-0.225629	-0.206962	-0.176473	-0.0857073	-0.0826279	-0.250597
CKS1B	0.102772	0.151743	-0.406392	-1.32144	-1.33719	-0.864807	-0.48729	-0.495014	-0.228068	-0.184548	-0.152289	-0.0166936	-0.125345	-0.414393
CBX1	0.0592296	-0.0960149	-0.344182	-0.853683	-0.800852	-0.53877	-0.37834	-0.301369	-0.243968	-0.124294	-0.141785	-0.153243	-0.126255	-0.216253
H2AFV	0.0798865	-0.0942931	-0.370603	-0.964521	-0.842821	-0.68763	-0.35983	-0.28317	-0.144144	-0.215008	-0.126478	-0.217616	-0.155049	-0.33413
UBE2S	0.194408	0.112962	-0.42262	-1.31617	-1.17936	-0.87047	-0.388591	-0.269021	-0.110705	-0.146167	-0.145902	-0.0655355	-0.138395	-0.317216
HMGN2	0.230149	-0.148164	-0.365925	-0.959141	-1.06712	-0.791931	-0.334467	-0.340446	-0.231583	-0.191477	-0.163438	-0.0985288	-0.0675341	-0.454632
KLHL23	-0.0053424	-0.0473776	-0.305687	-0.634995	-0.824141	-0.284411	-0.0557755	-0.0820818	-0.0536232	-0.147004	-0.0563523	-0.164648	0.0190323	-0.377311
SMC3	-0.132361	-0.166824	-0.359193	-0.893187	-0.8453	-0.5171	-0.0857319	-0.199869	-0.244636	-0.141051	-0.0839217	-0.0431248	0.00173715	-0.208036
USP1	-0.012535	-0.0897771	-0.338421	-0.954088	-0.769351	-0.54973	-0.168714	-0.221432	-0.336392	-0.217471	-0.150753	-0.22984	-0.0167886	-0.33348
HELLS	-0.00915511	0.0673641	-0.31335	-0.856507	-1.10195	-0.59268	-0.0146072	-0.194099	-0.470813	-0.140426	-0.0465093	-0.253207	0.0264194	-0.281348
DHFR	0.0116896	-0.0533693	-0.514607	-0.910747	-1.01999	-0.626049	-0.0573819	-0.262475	-0.360021	-0.148284	-0.126015	-0.123485	-0.14527	-0.260373
TMEM97	-0.18526	-0.139624	-0.51468	-0.803306	-0.889319	-0.379336	-0.191415	-0.384419	-0.235134	-0.0902917	-0.0908722	-0.162581	0.0544701	-0.212693
MDK	0.175198	-0.37009	-0.37143	-0.753844	-0.940042	-0.423416	-0.231904	-0.28519	-0.0214409	-0.156194	-0.0990773	-0.0774731	-0.153479	-0.241841
PTMA	-0.0129866	-0.154566	-0.541228	-0.802403	-0.984566	-0.464076	-0.297028	-0.286152	-0.08818	-0.12876	-0.126216	-0.133039	-0.0428634	-0.225378
BMP7	0.0104766	-0.279186	-0.932779	-1.31142	-1.52912	-0.518758	-0.351975	-0.364577	0.0558416	-0.205288	-0.102034	-0.109964	-0.114937	-0.0641035
TUBA1A	0.268827	-0.155458	-0.0917582	-1.09532	-0.99042	-0.515941	-0.203755	-0.0157381	0.0423463	-0.129308	-0.147526	-0.0291277	0.0517261	-0.315996
OCIAD2	0.175655	-0.0665804	-0.048519	-0.554187	-0.574271	-0.265239	0.0447788	0.00251208	0.0418142	0.11943	-0.0566031	0.0495271	0.0137498	-0.0193546
STMN1	0.00529273	-0.294633	-0.318859	-0.867842	-0.911457	-0.469592	-0.277461	-0.194206	-0.0852323	-0.11339	-0.125744	-0.0999888	-0.0575405	-0.2472
TMSB15A	-0.176339	-0.27937	-0.288722	-1.27107	-1.42856	-0.769819	-0.280109	-0.418084	-0.232162	-0.169527	-0.159699	-0.102234	-0.205918	-0.481397
CENPF	-0.126581	-0.24647	-0.550904	-1.366	-1.26024	-0.859114	-0.60347	-0.285605	-0.403544	-0.111048	-0.251922	-0.000795091	-0.197253	-0.357093
GDAP2	0.12829	0.102785	-0.0530499	-0.159965	-0.0637338	0.0351404	0.105779	-0.0182303	0.0752426	-0.0531603	0.034457	0.219817	-0.0284595	-0.024803
CREB3	0.360179	0.164396	-0.0217169	-0.166352	-0.25239	0.0291247	0.150387	-0.0645767	0.262183	-0.13232	-0.0753703	0.293547	0.123797	-0.0100124
ARFIP2	0.153062	0.0064735	-0.155138	-0.144484	-0.0734201	-0.132364	0.0216576	-0.0156655	0.0920035	-0.0969888	-0.101379	0.216477	0.0531525	-0.0721949
SEC62	0.221223	0.168146	-0.0874602	-0.218222	-0.225512	-0.188475	-0.171197	0.0141544	0.0471535	-0.035286	-0.105454	0.0297054	0.0529928	-0.119375
MYL6	0.716943	0.246246	-0.316082	-0.547914	-0.173621	-0.247522	-0.0560739	-0.0887201	0.177703	-0.0889914	-0.0829333	-0.0777277	0.138299	0.0579874
OST4	0.477598	0.282259	-0.326377	-0.485648	-0.368149	-0.25532	-0.148534	-0.146171	0.161361	-0.0967945	-0.111497	-0.117193	-0.00545792	-0.0126296
SERF2	0.323435	0.24222	-0.4217	-0.417441	-0.20191	-0.417121	-0.298054	-0.196238	-0.0158913	-0.194805	-0.105543	-0.072244	-0.040218	-0.190031
MLLT11	0.466367	0.196029	-0.299654	-0.661573	-0.525689	-0.197326	0.0480386	0.00371374	0.0712661	-0.0361144	-0.136422	0.0285738	-0.136178	-0.0614858
FTH1	0.5595	0.189197	-0.283265	-0.633092	-0.397704	-0.327537	-0.000120131	-0.060239	0.141653	-0.0643118	-0.0685637	-0.110371	-0.0761904	-0.0785003
RTN4	0.474343	0.257876	-0.254125	-0.694095	-0.360504	-0.296001	-0.128513	-0.041235	-0.0319203	-0.0158975	-0.121673	-0.0948835	-0.0283637	-0.064088
SELENOH	0.338147	0.302202	-0.35242	-0.431475	-0.331219	-0.198357	-0.262194	0.12766	0.0544599	-0.0695547	0.152333	0.168168	0.0876037	0.0948156
USB1	0.28169	0.179947	-0.191102	-0.448797	-0.27371	-0.223852	-0.117765	0.0429557	0.0724656	-0.0496349	0.0131808	0.202938	0.0291687	-0.0370976
CLTA	0.303052	0.224818	-0.50097	-0.568273	-0.309973	-0.245807	-0.0979535	-0.0577412	0.110374	-0.0908694	-0.0527403	-0.0772426	0.125853	0.0629955
ECHS1	0.438593	0.390385	-0.396859	-0.685913	-0.46955	-0.215794	-0.131402	-0.0542047	-0.00810244	-0.197231	-0.192986	-0.0268527	0.108641	0.0729177
NDUFS2	0.247386	0.206716	-0.425648	-0.555182	-0.322635	-0.187754	-0.167935	-0.0382584	0.0136175	-0.133879	-0.116002	0.084108	0.0175997	-0.0230509
KHDRBS1	0.109819	0.0477781	-0.460244	-0.637921	-0.480585	-0.29013	-0.203892	-0.219132	-0.213257	-0.132246	-0.0864283	-0.025281	-0.0269827	-0.0440895
ARPC2	0.374026	0.470334	-0.416936	-0.613403	-0.564494	-0.266205	-0.145117	-0.0339788	0.0779141	-0.05732	-0.0914071	-0.110356	0.0142605	-0.0691544
OAZ1	0.365233	0.562353	-0.528064	-0.882039	-0.66896	-0.477615	-0.20305	-0.234561	-0.0756892	-0.176201	-0.151966	-0.134256	-0.0421883	-0.121983
GTF3C6	0.431631	0.404344	-0.547338	-0.664284	-0.540423	-0.236843	-0.152422	-0.152385	0.00340121	-0.124847	-0.0754533	-0.122103	0.0646361	-0.0860019
ATP5MC3	0.411081	0.461139	-0.600087	-0.69386	-0.61339	-0.369218	-0.280098	-0.219532	0.00173483	-0.160111	-0.146902	-0.125676	0.00586258	-0.0769015
ATP5MD	0.358098	0.43594	-0.444009	-0.643221	-0.48119	-0.409621	-0.266947	-0.240936	-0.0098845	-0.137276	-0.0849562	-0.0612608	0.00237988	-0.117531
NME2	0.271203	0.495512	-0.585809	-0.814296	-0.614163	-0.474852	-0.390967	-0.317854	0.0427886	-0.171653	-0.0965688	-0.162198	-0.0514251	-0.136105
DBI	0.236838	0.27262	-0.703278	-0.859011	-0.720238	-0.580932	-0.409216	-0.320526	-0.124004	-0.220232	-0.126992	-0.212907	-0.0999082	-0.349462
NDUFS5	0.275435	0.298902	-0.465081	-0.648544	-0.604601	-0.506286	-0.353201	-0.285882	-0.0274157	-0.182445	-0.100198	-0.109018	0.0113885	-0.0816727
PSMA2	0.244006	0.291839	-0.59295	-0.919331	-0.727291	-0.503835	-0.348504	-0.389866	-0.0807406	-0.228361	-0.110895	-0.112463	-0.0400033	-0.161638
TXN	0.201694	0.270097	-0.59683	-0.941436	-0.719376	-0.537526	-0.384527	-0.390163	-0.0868742	-0.178393	-0.160374	-0.14307	-0.031054	-0.149282
SEM1	0.162091	0.237269	-0.580731	-0.820242	-0.641016	-0.609405	-0.339017	-0.37309	-0.0233561	-0.110737	-0.120767	-0.160907	-0.0819253	-0.142123
PFN1	0.204081	0.610414	-0.70687	-0.931066	-0.911823	-0.616969	-0.449137	-0.326803	-0.0316322	-0.170703	-0.0981131	-0.15368	-0.0514225	-0.0818614
NDUFA5	0.192383	0.218116	-0.278228	-0.533787	-0.377461	-0.248201	-0.195824	-0.283906	0.086769	-0.0428194	-0.218695	-0.0186406	-0.0675592	-0.0545113
NDUFA6	0.256961	0.205514	-0.273008	-0.588811	-0.486075	-0.373222	-0.225415	-0.52204	-0.0505735	-0.145897	-0.107342	-0.0520927	0.0657326	-0.123268
MRPL18	0.252102	0.390819	-0.415239	-0.655421	-0.674794	-0.420892	-0.170147	-0.413883	-0.0021784	-0.293835	-0.0550964	-0.0878109	-0.0482902	-0.18326
POMP	0.328048	0.54403	-0.511154	-0.850527	-0.731947	-0.635139	-0.25467	-0.455264	0.0168922	-0.222476	-0.123035	-0.125813	-0.053037	-0.185567
DCAF13	0.156365	0.406257	-0.55317	-0.60886	-0.46772	-0.24628	-0.196958	-0.375327	0.00621087	-0.265449	-0.0788486	0.0647965	-0.0485816	-0.108933
EBNA1BP2	0.0432717	0.608111	-0.600072	-0.626948	-0.706675	-0.481419	-0.271046	-0.638871	0.0138021	-0.248703	-0.0648423	-0.0952144	-0.0166544	-0.104302
CD151	0.321509	0.424298	-0.0646622	-0.548813	-0.390405	-0.134147	0.0151527	0.00469098	0.0598473	-0.117228	-0.0845726	0.0685239	0.211397	-0.0488865
TMEM160	0.237419	0.122838	-0.228576	-0.79262	-0.52561	-0.435611	-0.157021	-0.126993	0.00490423	-0.282012	-0.136788	-0.0181794	0.00442761	-0.165581
RO60	0.114538	0.185999	-0.178245	-0.457447	-0.379163	-0.20507	-0.125351	-0.0577406	-0.175749	-0.276707	-0.0886052	0.018643	0.00365996	-0.0795739
METRN	0.399438	0.362226	0.0879562	-0.518061	-0.401868	-0.167986	0.0863154	-0.0907857	0.0370165	-0.0556506	-0.0586718	-0.0528565	0.0953342	0.0659299
MORF4L1	0.227575	0.313122	-0.154265	-0.529747	-0.440306	-0.380804	-0.124183	-0.221279	-0.106952	-0.146823	-0.100357	-0.173374	0.0479864	-0.0838292
SEPTIN7	0.251537	0.163799	-0.0926795	-0.56887	-0.28118	-0.307572	-0.189475	-0.191903	-0.0116134	-0.0910461	-0.0979868	-0.0528126	0.024789	-0.100824
SMCO4	0.252782	0.586179	-0.420543	-1.24765	-0.937334	-0.770459	-0.440193	-0.474991	0.024192	-0.190135	-0.135758	-0.295916	-0.130136	-0.461251
ERGIC2	0.216548	0.335174	-0.358903	-0.514235	-0.384158	-0.303724	-0.00638123	-0.226072	0.0359503	-0.119334	-0.106904	-0.0734832	0.208099	-0.118953
RPA2	0.0962354	0.175831	-0.378219	-0.603779	-0.594501	-0.47216	-0.0528191	-0.314272	-0.125016	-0.340745	-0.202175	-0.1481	0.001942	-0.162746
MAGOH	-0.0533762	0.148949	-0.366726	-0.634106	-0.546482	-0.48845	-0.382362	-0.317426	-0.163353	-0.293936	-0.143857	-0.0673914	-0.0321612	-0.156989
PPP1R14B	0.374328	0.328996	-0.439108	-0.907372	-0.786233	-0.490237	-0.38924	-0.18491	-0.0445045	-0.124635	-0.128465	-0.133381	-0.0153264	-0.188196
PSMB6	0.205721	0.280133	-0.425756	-0.840155	-0.820146	-0.542773	-0.357595	-0.473519	0.016454	-0.189898	-0.109009	-0.0811634	-0.000558668	-0.152845
PSMB7	0.171579	0.325449	-0.564908	-0.819359	-0.910386	-0.512615	-0.343302	-0.420562	0.0262824	-0.139913	-0.148262	-0.133205	-0.0422323	-0.0948443
HSPE1	0.246586	0.376797	-0.644575	-0.924371	-0.996064	-0.554203	-0.44219	-0.485326	-0.0572755	-0.24119	-0.130405	-0.228607	-0.0387763	-0.192507
PRELID1	0.263894	0.450491	-0.58359	-0.89417	-0.857422	-0.564884	-0.358567	-0.364769	-0.0435187	-0.167041	-0.10254	-0.0909316	-0.092538	-0.211758
BANF1	0.0848569	0.178315	-0.506947	-0.801379	-0.744806	-0.581638	-0.349849	-0.371917	-0.108082	-0.218772	-0.15179	-0.0859277	-0.0744736	-0.266976
PRDX1	0.226614	0.308398	-0.663067	-0.968335	-0.99412	-0.753677	-0.447291	-0.448141	-0.0812607	-0.251768	-0.137538	-0.0974092	-0.0789923	-0.255662
PKM	0.1602	0.487333	-0.566687	-0.858553	-0.863016	-0.593154	-0.369538	-0.358261	0.00987214	-0.199627	-0.152768	-0.141628	-0.0235653	-0.342276
PRDX4	0.129714	0.316164	-0.666244	-0.768053	-0.821745	-0.573393	-0.373832	-0.343558	-0.104629	-0.24505	-0.161412	-0.165809	-0.0100735	-0.357502
LDHA	0.184131	0.414269	-0.544512	-0.894902	-1.04852	-0.572621	-0.35715	-0.311692	-0.179458	-0.199011	-0.161517	-0.00307703	-0.0842698	-0.351708
ENO1	0.122347	0.391013	-0.480996	-0.978849	-0.94199	-0.624766	-0.348557	-0.292992	-0.174113	-0.228502	-0.110211	-0.107909	-0.113961	-0.304498
NME1	0.0798512	0.431412	-0.579397	-0.956799	-1.04842	-0.5922	-0.343732	-0.455685	-0.108488	-0.216539	-0.11876	-0.134031	-0.154533	-0.25515
PFDN2	0.198468	0.349903	-0.502233	-0.758492	-0.73178	-0.434309	-0.30161	-0.308462	-0.20144	-0.225121	-0.114002	-0.00713693	-0.0578747	-0.161757
U2SURP	0.0801158	0.145275	-0.401216	-0.658753	-0.57264	-0.402051	-0.189804	-0.34786	-0.248511	-0.183342	-0.108954	-0.0757385	-0.10337	-0.195529
PTGES3	0.204225	0.326603	-0.501323	-0.952918	-0.879618	-0.641465	-0.251935	-0.281247	-0.259483	-0.13001	-0.0991445	-0.169506	-0.112794	-0.248894
ODC1	0.294555	0.423001	-0.589471	-1.24893	-1.17964	-0.751156	-0.37719	-0.442112	-0.365129	-0.176547	-0.119232	-0.18319	-0.0488829	-0.289834
HNRNPAB	0.0532517	0.132485	-0.559404	-0.888902	-0.90703	-0.603696	-0.298529	-0.395862	-0.215152	-0.137876	-0.155437	-0.139004	-0.128653	-0.240034
ANP32E	0.14599	0.161299	-0.61294	-1.09157	-1.01749	-0.703822	-0.303028	-0.374754	-0.2709	-0.144994	-0.139485	-0.130623	-0.185974	-0.252185
SQLE	0.00587879	0.115378	-0.516219	-0.695284	-0.725226	-0.565817	-0.266441	-0.1969	-0.373754	-0.231126	-0.133565	-0.157891	-0.0783038	-0.319208
MMADHC	0.285704	0.361588	-0.415554	-0.278447	-0.37822	-0.126059	-0.127686	-0.139383	-0.0141663	-0.146413	-0.168393	0.0114202	0.161025	-0.121767
PFDN5	0.224054	0.223912	-0.512139	-0.320166	-0.221383	-0.0904514	-0.0914667	-0.0606102	0.13965	-0.107715	-0.154204	-0.111531	0.0194572	0.00942552
SSR4	0.253304	0.160279	-0.439045	-0.313652	-0.301274	-0.182895	-0.146136	-0.0784549	0.0528442	-0.0407462	-0.0678316	0.0655445	0.0425233	-0.053515
HMGN3	0.415618	0.262115	-0.665031	-0.595346	-0.247732	-0.28501	-0.198355	-0.210334	0.095592	-0.180661	-0.0845199	-0.0094548	0.0273233	-0.167515
SNX3	0.42126	0.424643	-0.631741	-0.422049	-0.184377	-0.170881	-0.0454286	0.00125644	-0.051211	-0.0997627	-0.0376688	-0.123822	0.0484176	-0.142443
MT-ND1	0.222369	0.241434	-0.579389	-0.442855	-0.367279	-0.130982	-0.0827808	0.0134801	-0.0514106	-0.162007	-0.0339528	-0.050452	0.0237475	-0.151337
CLUH	0.146709	0.297062	-0.346434	-0.359227	-0.378957	-0.165449	-0.152471	0.0151683	-0.0260756	-0.260529	-0.0116743	-0.178311	0.010539	-0.181229
IGFBP2	0.533341	0.758375	-0.899951	-1.31016	-1.34572	-0.158547	-0.364978	0.0615065	-0.0816384	-0.388221	-0.151987	-0.197428	-0.0400464	-0.125377
ZDHHC6	0.14002	0.252715	-0.260675	-0.367591	-0.442827	-0.102208	0.00110234	0.006805	-0.0584865	0.012397	-0.0977216	-0.00403867	0.24238	-0.0731332
WDR54	0.142917	0.138091	-0.252045	-0.548093	-0.483813	-0.189027	-0.0580068	0.0203505	-0.0567025	-0.142496	-0.2228	-0.0526457	0.142998	-0.0481664
MT-ND4	0.083724	0.100311	-0.553254	-0.565023	-0.352759	-0.178574	-0.0824332	-0.00646832	0.0488365	-0.15568	-0.0473293	-0.0573192	0.0289822	-0.100619
MT-ND2	-0.0338932	0.0899857	-0.587902	-0.764906	-0.496801	-0.386497	-0.180679	-0.171241	-0.170421	-0.204142	-0.0631715	-0.13254	-0.104276	-0.230457
NOP56	0.0266333	0.154122	-0.539762	-0.852207	-0.705	-0.28084	-0.063856	-0.168363	0.00353742	-0.254604	-0.123211	-0.140417	-0.0270554	-0.0823603
COX7B	0.417439	0.207315	-0.383425	-0.455773	-0.492276	-0.256111	-0.138969	-0.223116	0.078808	-0.14019	-0.0589801	0.016781	0.0662413	-0.105683
FTL	0.338791	0.327937	-0.464428	-0.634068	-0.447234	-0.288988	-0.146042	-0.235263	0.160942	-0.144062	-0.062254	-0.0962492	-0.0292022	-0.0897011
NDUFB2	0.380766	0.278598	-0.55739	-0.761403	-0.543584	-0.36446	-0.231456	-0.258247	0.0771287	-0.127064	-0.139648	-0.124024	-0.00208229	-0.134805
UQCR11	0.349565	0.255093	-0.417686	-0.52052	-0.520717	-0.33528	-0.226854	-0.225713	0.00554355	-0.115146	-0.0891738	-0.147468	-0.0862528	-0.127352
ATP5F1E	0.398157	0.262907	-0.465309	-0.583355	-0.455705	-0.325258	-0.188492	-0.214887	0.0525373	-0.172425	-0.117375	-0.0792343	-0.06851	-0.153456
UQCR10	0.402026	0.300563	-0.592226	-0.654441	-0.577145	-0.430225	-0.258234	-0.286581	0.0037416	-0.180376	-0.154968	-0.0419467	-0.0154175	-0.175864
DYNLL1	0.389454	0.362048	-0.498185	-0.756108	-0.608841	-0.432114	-0.204934	-0.247344	0.00725355	-0.145073	-0.142089	-0.0644129	-0.0380338	-0.264626
PRDX5	0.316393	0.0344663	-0.450537	-0.595058	-0.573951	-0.254822	-0.0799184	-0.0780876	0.109762	-0.126208	-0.0589876	-0.0782393	-0.0463265	-0.111094
COX7A2	0.319056	0.161231	-0.551666	-0.481324	-0.652012	-0.355408	-0.201842	-0.183618	0.091582	-0.124616	-0.115119	-0.138389	-0.0736523	-0.0541541
SF3B5	0.185682	0.236149	-0.451205	-0.519881	-0.547009	-0.245117	-0.247006	-0.216891	0.00871627	-0.180084	-0.150663	-0.0675923	0.161243	-0.0852731
SPCS2	0.150577	0.109246	-0.410325	-0.422032	-0.564947	-0.317853	-0.111575	-0.224319	0.0283957	-0.119734	-0.190134	-0.0771249	0.047907	-0.125707
PPIA	0.0838173	0.107792	-0.508383	-0.710691	-0.600544	-0.402535	-0.214967	-0.278769	-0.00106177	-0.129567	-0.111798	-0.0836811	-0.0337944	-0.232332
UBB	0.130383	0.103535	-0.546268	-0.693109	-0.631748	-0.463969	-0.274794	-0.256459	0.065537	-0.0976298	-0.0969401	-0.134485	-0.0259733	-0.225616
YBX1	0.0592232	0.143846	-0.544288	-0.793237	-0.752192	-0.496144	-0.248771	-0.290694	-0.0480512	-0.153043	-0.0931248	-0.150874	-0.126295	-0.140014
RAN	0.106851	0.17258	-0.61998	-0.838511	-0.824154	-0.493719	-0.309056	-0.3525	-0.0941322	-0.175708	-0.149554	-0.16529	-0.0237376	-0.195255
PEBP1	0.0794798	0.0795394	-0.570143	-0.769267	-0.791979	-0.464265	-0.287692	-0.218825	-0.0191207	-0.16917	-0.0945023	-0.144981	-0.0465311	-0.163684
CFL1	0.126937	0.217612	-0.558847	-0.83491	-0.916115	-0.53747	-0.35411	-0.224041	0.00889529	-0.129517	-0.124114	-0.0850049	-0.0384391	-0.208968
ACTB	0.170134	0.173086	-0.655813	-1.04304	-1.12464	-0.644022	-0.354127	-0.336853	-0.0333312	-0.166575	-0.149972	-0.122078	0.0652815	-0.221543
ERH	0.156941	0.172551	-0.618255	-0.678858	-0.893899	-0.523157	-0.387776	-0.329215	-0.0747777	-0.248666	-0.160169	-0.121898	-0.00244151	-0.217121
UFD1	0.221726	0.181021	-0.656239	-0.849032	-0.930071	-0.605266	-0.36941	-0.521557	-0.000690015	-0.189764	-0.196759	-0.0743864	-0.0661369	-0.263227
GSTP1	0.190243	0.0227342	-0.631489	-0.790451	-0.868005	-0.622627	-0.457427	-0.419424	0.0326922	-0.174959	-0.0995103	-0.154107	0.00435335	-0.202023
COX4I1	0.143934	0.036766	-0.475188	-0.446805	-0.38563	-0.256175	-0.306837	-0.242233	0.128943	-0.134122	-0.101217	-0.0921163	0.117736	-0.0759066
COX5B	0.209591	0.0196031	-0.522537	-0.605835	-0.485514	-0.375628	-0.250642	-0.173373	0.110853	-0.190307	-0.108926	-0.0819644	0.0992685	-0.109358
FLNA	0.210567	0.239357	-0.732957	-0.660796	-0.425245	-0.204483	-0.257541	-0.332023	0.067087	-0.058026	-0.0834753	-0.0791478	0.218524	0.102633
RPL35	0.0314162	0.0833349	-0.564879	-0.542648	-0.397793	-0.311307	-0.328926	-0.317565	-0.0236229	-0.139326	-0.0974305	-0.154079	-0.0634433	-0.117076
CCT3	0.110412	0.181693	-0.604833	-0.469392	-0.612637	-0.328478	-0.407533	-0.4031	-0.0607257	-0.169338	-0.108507	-0.108882	-0.0406625	-0.0929403
LRRFIP1	0.191425	0.360107	-0.223096	-0.609235	-0.264224	-0.224113	-0.0868073	-0.183178	-0.16113	-0.104371	-0.115038	-0.105104	-0.0441561	0.452934
CDC34	0.198329	0.219581	-0.469037	-0.441787	-0.583069	-0.305289	-0.165193	-0.165337	0.0652195	-0.146757	-0.0914204	-0.0990147	0.0935447	0.284505
ARL2	0.0761993	0.221052	-0.430162	-0.658639	-0.504847	-0.437904	-0.314158	-0.105537	-0.0566729	-0.217492	-0.0775913	-0.0909885	0.0670242	0.447235
MKKS	0.029069	0.180836	-0.31589	-0.329696	-0.169716	-0.0441097	-0.160415	-0.147945	-0.0813602	-0.0841375	-0.0177723	0.206676	0.0189895	0.0930626
CNTRL	-0.154672	0.0992738	-0.162731	-0.493862	-0.357594	-0.206453	-0.133532	-0.295789	-0.280973	-0.292471	-0.129528	-0.0486961	-0.0501081	0.00606467
PTGES3L	0.242613	0.248584	-0.149185	-0.137918	-0.153163	-0.0190766	-0.00142728	0.00867117	-0.0987151	0.0405463	0.153564	-0.0379672	0.0364633	0.0360217
VPS4A	0.127689	0.224095	-0.309526	-0.484345	-0.629015	-0.284438	-0.105141	-0.295164	-0.42691	-0.11095	-0.11726	-0.0729891	-0.103916	-0.135456
FKBP5	0.0191596	0.335753	-0.327029	-0.599954	-0.661404	-0.267873	-0.107338	-0.225559	-0.284168	-0.160568	-0.0780871	-0.367927	0.0220952	-0.0481887
CDCA7	-0.111896	-0.0606414	-0.400272	-0.443861	-0.617502	-0.510227	-0.131455	-0.218521	-0.51947	-0.0107575	-0.104381	-0.0836377	-0.000340896	-0.189375
TNFAIP1	0.148741	0.179738	-0.04235	-0.0990795	-0.368093	0.0126129	0.0794201	-0.0558899	0.148157	0.123047	0.0950685	0.127778	0.117404	-0.0944784
RBMS3-AS2	-0.191314	0.191155	-0.458795	-0.577205	-1.11998	-0.241391	-0.170361	-0.279851	-0.269871	0.185029	-0.221281	-0.0297176	-0.149366	-0.0206954
HMGA1	-0.184045	0.55283	-0.793387	-1.03168	-1.21176	-0.377423	-0.151651	-0.249908	-0.0810246	-0.0950167	-0.0524794	-0.143087	-0.104031	-0.259578
FAT3	-0.00793093	0.181199	-0.438881	-0.594294	-1.06075	-0.13937	-0.453028	-0.0790363	-0.267205	-0.168915	-0.0490718	-0.450853	0.148557	0.0352674
COL4A1	-0.294864	-0.281642	-0.656535	-0.949143	-1.27062	-0.267039	-0.725414	-0.347832	-0.351113	-0.0780888	-0.0370284	-0.404996	-0.0289109	-0.242765
DYRK4	0.158445	0.284048	-0.349278	-0.00873394	-0.320999	-0.102896	-0.0486808	-0.10827	0.0872812	-0.0979277	0.119141	0.0349874	-0.061976	-0.101002
DDOST	0.148978	0.180063	-0.593041	-0.203723	-0.261835	-0.0824968	-0.0767765	-0.153949	0.0293961	-0.0524557	0.0687342	-0.0558665	0.0224096	-0.00170122
TOMM7	0.208835	0.104417	-0.560693	-0.382727	-0.366144	-0.249342	-0.194289	-0.350202	-0.0349379	-0.267854	-0.0649131	-0.140584	-0.11448	-0.131314
HMCES	0.154092	0.223019	-0.162298	-0.055618	-0.273676	-0.109557	-0.080874	-0.18262	-0.0340057	0.00671861	0.0647925	0.215539	0.0107375	-0.0854712
DYNLT1	6.89e-05	-0.0214467	-0.426892	-0.432467	-0.714052	-0.518239	-0.328572	-0.27207	0.0124781	-0.171154	-0.130464	-0.03785	0.0237045	-0.301665
NDUFB6	0.0591499	-0.0188625	-0.401518	-0.384213	-0.638663	-0.463038	-0.422076	-0.322757	-0.271782	-0.165978	-0.097476	-0.107373	-0.0560258	-0.201713
OSBPL1A	0.00940605	-0.112332	-0.826225	-0.424281	-0.517046	-0.361087	-0.871872	-0.206348	-0.0545469	-0.137608	-0.117603	-0.155094	0.0515307	-0.126189
PDK1	-0.259662	-0.103707	-0.768203	-0.77954	-0.802393	-0.470367	-0.961971	-0.433159	-0.168756	-0.162817	-0.0133686	-0.248697	-0.131294	0.0643407
ASCL1	-0.263347	-0.221527	-0.729547	-0.753662	-1.2312	-0.617618	-0.822909	-0.61836	-0.013548	-0.105685	-0.17781	-0.125484	-0.05999	-0.0848756
