# Supplementary material for: LRP8‐mediated selenocysteine uptake is a targetable vulnerability in MYCN‐amplified neuroblastoma
Source: EMBO Mol Med. 2023 Jul 12;15(8):e18014. doi: 10.15252/emmm.202318014 (PMC10405063; doi:10.15252/emmm.202318014)
Supplement: Supplementary file 5 — Source Data for Figure 1 [file EMMM-15-e18014-s005.zip › Figure 1/Fig 1D/Fig 1D.xlsx]

## Sheet: Fig. 1D (RSL3)
log2FoldChange	FDR	symbol	rank	color
8.39451	0	LRP8	1	Enriched
6.5804	0	AIFM2	2	Enriched
6.19368	0	ITGB3	3	Enriched
6.08384	0	GCH1	4	Enriched
5.45769	0	SELENBP1	5	Enriched
5.26719	0	SLC7A11	6	Enriched
5.17161	0	ITGB5	7	Enriched
4.25527	0	ARHGAP45	8	Enriched
3.99951	0	ARHGAP20	9	Enriched
3.9232	0	DOCK5	10	Enriched
3.62125	0	SLC5A5	11	Enriched
3.51656	0	DPCR1	12	Enriched
3.23029	0	INHBA	13	Enriched
3.06225	0.0001	SDC4	14	Enriched
2.94858	0.0001	GPX4	15	Enriched
2.878	0.0001	ADAM21	16	Enriched
2.75596	0.0001	PPP1R13B	17	Enriched
2.7511	0.0001	SDC1	18	Enriched
2.74608	0.0001	ENG	19	Enriched
2.7261	0.0002	AGPAT2	20	Enriched
2.6833	0.0002	DAB2	21	Enriched
2.60893	0.0004	NQO1	22	Enriched
2.60689	0.0004	OGN	23	Enriched
2.5756	0.0005	POLK	24	Enriched
2.54797	0.0005	TRAPPC1	25	Enriched
2.52769	0.0005	USP6	26	Enriched
2.52391	0.0005	CRYBG3	27	Enriched
2.51536	0.0005	OTUD7A	28	Enriched
2.49967	0.0005	TGFBR2	29	Enriched
2.49538	0.0005	CELF3	30	Enriched
2.46288	0.0005	KCNA3	31	Enriched
2.43582	0.0005	ICOS	32	Enriched
2.4256	0.0006	DCST2	33	Enriched
2.42196	0.0006	RAPH1	34	Enriched
2.41087	0.0006	ASB3	35	Enriched
2.40394	0.0007	MEGF10	36	Enriched
2.37545	0.0007	FOXI2	37	Enriched
2.34962	0.0009	HIF1AN	38	Enriched
2.33298	0.0009	SYNGR4	39	Enriched
2.31503	0.001	XPNPEP3	40	Enriched
2.31173	0.001	BNIP3L	41	Enriched
2.30117	0.001	EPHB6	42	Enriched
2.29163	0.001	GINS3	43	Enriched
2.2784	0.0012	GRIA3	44	Enriched
2.27733	0.0012	TBC1D3E	45	Enriched
2.27089	0.0012	UBE2S	46	Enriched
2.23429	0.0014	SLC26A4	47	Enriched
2.2271	0.0015	SIM2	48	Enriched
2.2142	0.0015	RIN2	49	Enriched
2.19029	0.0017	IGFBP4	50	Enriched
2.1728	0.0017	TRAPPC5	51	Enriched
2.15895	0.0018	ACVR2A	52	Enriched
2.15602	0.0018	ZNF691	53	Enriched
2.13242	0.0018	CTNS	54	Enriched
2.12535	0.0018	MCL1	55	Enriched
2.11856	0.0018	LRP4	56	Enriched
2.11011	0.0018	POPDC2	57	Enriched
2.10612	0.0018	PSD2	58	Enriched
2.10191	0.0018	ANP32E	59	Enriched
2.09447	0.0019	CAPN9	60	Enriched
2.08262	0.002	DBR1	61	Enriched
2.07753	0.0022	MBOAT2	62	Enriched
2.07678	0.0022	NAA50	63	Enriched
2.07282	0.0022	PLA2G2F	64	Enriched
2.07056	0.0022	C18orf8	65	Enriched
2.05982	0.0022	ARHGEF26	66	Enriched
2.05318	0.0022	RIT1	67	Enriched
2.0525	0.0022	PAQR5	68	Enriched
2.05094	0.0022	LOC100129083	69	Enriched
2.04184	0.0022	CHD2	70	Enriched
2.02617	0.0023	FOSL1	71	Enriched
2.02595	0.0024	IRX3	72	Enriched
2.01479	0.0024	THOP1	73	Enriched
2.00883	0.0025	PPARG	74	Enriched
1.94778	0.0028	BMP6	75	Enriched
1.94686	0.0028	ZHX3	76	Enriched
1.94508	0.0028	SLC25A35	77	Enriched
1.94139	0.0029	MBNL1	78	Enriched
1.94116	0.0029	LAMB3	79	Enriched
1.9285	0.0031	GIGYF2	80	Enriched
1.92356	0.0032	NEK11	81	Enriched
1.90767	0.0034	POLR2E	82	Enriched
1.90404	0.0034	CXCL10	83	Enriched
1.89252	0.0034	RGPD6	84	Enriched
1.87682	0.0036	INPP4B	85	Enriched
1.86765	0.0036	ATP6V1F	86	Enriched
1.86494	0.0037	OR51I2	87	Enriched
1.86322	0.0037	YIPF6	88	Enriched
1.86142	0.0037	CCDC177	89	Enriched
1.85661	0.0037	C10orf111	90	Enriched
1.85566	0.0037	RNF19A	91	Enriched
1.83073	0.004	ERAP2	92	Enriched
1.8289	0.004	MUC1	93	Enriched
1.8232	0.0041	RXFP2	94	Enriched
1.82112	0.0041	PROM1	95	Enriched
1.81289	0.0041	STAG1	96	Enriched
1.80563	0.0043	PPP6R3	97	Enriched
1.79987	0.0046	RAX	98	Enriched
1.78833	0.0049	KMT2E	99	Enriched
1.78656	0.0049	MCCD1	100	Enriched
1.7808	0.0049	TGM1	101	Enriched
1.77744	0.0049	KATNAL1	102	Enriched
1.77726	0.0049	UBE2J1	103	Enriched
1.77378	0.0049	ME1	104	Enriched
1.77295	0.0049	TINAGL1	105	Enriched
1.76983	0.0049	BCL2L2-PABPN1	106	Enriched
1.76755	0.0049	PIK3CD	107	Enriched
1.76602	0.0049	ORMDL3	108	Enriched
1.76519	0.0049	PANX3	109	Enriched
1.75974	0.0049	EFHD1	110	Enriched
1.75362	0.0049	MAPK8	111	Enriched
1.75248	0.0049	AGPAT1	112	Enriched
1.75161	0.0049	INSL5	113	Enriched
1.74418	0.0049	AXIN2	114	Enriched
1.73506	0.0051	TOB2	115	Enriched
1.73386	0.0051	JARID2	116	Enriched
1.72633	0.0051	ASGR2	117	Enriched
1.72285	0.0051	FAM228A	118	Enriched
1.72018	0.0051	ARRDC2	119	Enriched
1.71594	0.0052	NKRF	120	Enriched
1.71426	0.0052	XKR7	121	Enriched
1.70871	0.0054	TSC1	122	Enriched
1.70649	0.0054	RBM25	123	Enriched
1.70314	0.0054	MTX3	124	Enriched
1.70274	0.0054	ZNF552	125	Enriched
1.69963	0.0054	LINGO2	126	Enriched
1.69462	0.0055	CBFA2T2	127	Enriched
1.68999	0.0057	KCNE5	128	Enriched
1.6885	0.0057	ATMIN	129	Enriched
1.6841	0.0058	MAP3K4	130	Enriched
1.68212	0.0058	NFE2	131	Enriched
1.6787	0.0058	FOSB	132	Enriched
1.67788	0.0058	GFAP	133	Enriched
1.67778	0.0058	ANKRD33B	134	Enriched
1.66978	0.0061	TEX38	135	Enriched
1.66083	0.0062	METTL22	136	Enriched
1.65386	0.0062	VIPAS39	137	Enriched
1.65345	0.0063	NR1D1	138	Enriched
1.65342	0.0063	CHP1	139	Enriched
1.65327	0.0063	USP26	140	Enriched
1.65292	0.0063	C1orf122	141	Enriched
1.64864	0.0063	ST8SIA1	142	Enriched
1.6461	0.0065	SPATA4	143	Enriched
1.64343	0.0065	FAM157B	144	Enriched
1.64282	0.0065	ZNF740	145	Enriched
1.64093	0.0066	SURF2	146	Enriched
1.63964	0.0066	CREBRF	147	Enriched
1.63949	0.0066	SOX13	148	Enriched
1.63851	0.0066	ARL3	149	Enriched
1.63464	0.0066	JRKL	150	Enriched
1.63006	0.0068	IRS4	151	Enriched
1.63004	0.0068	MID2	152	Enriched
1.6296	0.0069	TBPL1	153	Enriched
1.62854	0.0069	UBQLN2	154	Enriched
1.62759	0.0069	CCDC85A	155	Enriched
1.62461	0.0069	CABP7	156	Enriched
1.61858	0.0071	SCRT2	157	Enriched
1.60338	0.0073	ECHDC2	158	Enriched
1.60088	0.0074	NPTXR	159	Enriched
1.59989	0.0074	MS4A5	160	Enriched
1.5971	0.0074	STAC3	161	Enriched
1.58847	0.0074	NLRP1	162	Enriched
1.58777	0.0074	SLC7A10	163	Enriched
1.58539	0.0074	CPS1	164	Enriched
1.58455	0.0074	CHID1	165	Enriched
1.58404	0.0074	NWD1	166	Enriched
1.5832	0.0074	UBE2E2	167	Enriched
1.57737	0.0075	PROX1	168	Enriched
1.57717	0.0075	RHOBTB3	169	Enriched
1.57516	0.0075	C1QTNF8	170	Enriched
1.5713	0.0075	RUFY3	171	Enriched
1.57	0.0075	LTN1	172	Enriched
1.56934	0.0075	ZNF502	173	Enriched
1.56509	0.0075	TEAD2	174	Enriched
1.56447	0.0075	ZBTB2	175	Enriched
1.56018	0.0077	ARHGAP31	176	Enriched
1.55953	0.0078	SMAD9	177	Enriched
1.55562	0.0078	ITGA9	178	Enriched
1.55543	0.0078	PIGS	179	Enriched
1.55403	0.0078	ALAD	180	Enriched
1.55354	0.0078	PFN3	181	Enriched
1.55066	0.0078	NRIP3	182	Enriched
1.54779	0.0078	GNB1	183	Enriched
1.54656	0.0078	KRTAP6-2	184	Enriched
1.54567	0.0078	BABAM1	185	Enriched
1.54519	0.0078	SLC17A8	186	Enriched
1.54181	0.0078	ZNF426	187	Enriched
1.54008	0.0079	VSX2	188	Enriched
1.52969	0.0083	MARCH5	189	Enriched
1.52681	0.0085	COL22A1	190	Enriched
1.52579	0.0085	KIF1A	191	Enriched
1.52204	0.0087	CLEC2B	192	Enriched
1.51764	0.0088	PDZK1IP1	193	Enriched
1.5159	0.0088	RGP1	194	Enriched
1.51544	0.0088	NLRP12	195	Enriched
1.51517	0.0088	GLUD2	196	Enriched
1.51274	0.0088	RSBN1	197	Enriched
1.51237	0.0088	CAPN11	198	Enriched
1.51179	0.0089	CIC	199	Enriched
1.50597	0.009	LRAT	200	Enriched
1.50549	0.0091	PSMB10	201	Enriched
1.50453	0.0091	USP31	202	Enriched
1.50403	0.0091	CTHRC1	203	Enriched
1.50252	0.0092	PURA	204	Enriched
1.50014	0.0092	MED19	205	Enriched
1.49417	0.0092	OLIG1	206	Enriched
1.49053	0.0092	ATXN1	207	Enriched
1.49005	0.0092	FAM81A	208	Enriched
1.48992	0.0092	SMIM29	209	Enriched
1.48846	0.0092	PCDH19	210	Enriched
1.48625	0.0094	CHST13	211	Enriched
1.48461	0.0094	YARS	212	Enriched
1.48373	0.0095	LYG1	213	Enriched
1.48344	0.0095	TMEM57	214	Enriched
1.48313	0.0095	FAR2	215	Enriched
1.482	0.0095	TCEA2	216	Enriched
1.48097	0.0095	CXCL3	217	Enriched
1.47594	0.0096	FAM208B	218	Enriched
1.47195	0.0096	PEX11B	219	Enriched
1.46933	0.0096	PRPH	220	Enriched
1.46549	0.0099	RRAGA	221	Enriched
1.4601	0.0099	ACSF3	222	Enriched
1.45845	0.0099	NHLRC3	223	Enriched
1.45816	0.0099	DOCK4	224	Enriched
1.45365	0.0099	ARL4C	225	Enriched
1.45284	0.0099	PRDM2	226	Enriched
1.45184	0.01	SYVN1	227	Enriched
1.45134	0.0101	CXCR5	228	Enriched
1.45028	0.0102	PTPRCAP	229	Enriched
1.44734	0.0102	FAM72A	230	Enriched
1.44415	0.0102	SMC5	231	Enriched
1.44371	0.0102	MBOAT7	232	Enriched
1.44305	0.0102	HPS6	233	Enriched
1.443	0.0102	EGR4	234	Enriched
1.44292	0.0102	CNR1	235	Enriched
1.44133	0.0103	KRT31	236	Enriched
1.43812	0.0103	CRLF1	237	Enriched
1.43778	0.0104	BUB1B	238	Enriched
1.43504	0.0104	APEX2	239	Enriched
1.43366	0.0104	ARF5	240	Enriched
1.43131	0.0104	C1orf141	241	Enriched
1.429	0.0105	FAM26D	242	Enriched
1.42685	0.0106	SLC39A10	243	Enriched
1.42575	0.0107	NXPE4	244	Enriched
1.42535	0.0107	RERG	245	Enriched
1.42284	0.0108	RAB3IP	246	Enriched
1.41826	0.0111	MTSS1L	247	Enriched
1.41514	0.0113	NCAM2	248	Enriched
1.41397	0.0113	MAP3K11	249	Enriched
1.40938	0.0115	KLHDC8A	250	Enriched
1.4066	0.0116	SGO1	251	Enriched
1.4059	0.0118	AJUBA	252	Enriched
1.4053	0.0118	ENTPD7	253	Enriched
1.40313	0.0118	TGIF2	254	Enriched
1.39821	0.012	HK3	255	Enriched
1.39805	0.012	RASSF2	256	Enriched
1.39523	0.0121	TAZ	257	Enriched
1.39431	0.0122	PDIK1L	258	Enriched
1.39325	0.0122	RMDN3	259	Enriched
1.39133	0.0122	APOBEC3H	260	Enriched
1.39031	0.0122	IFNAR2	261	Enriched
1.39026	0.0122	PSORS1C2	262	Enriched
1.38756	0.0123	RAD23A	263	Enriched
1.38621	0.0123	AK2	264	Enriched
1.38274	0.0123	SLC7A9	265	Enriched
1.37934	0.0123	NR2C2	266	Enriched
1.37614	0.0124	TFAP2D	267	Enriched
1.37452	0.0124	CAMKMT	268	Enriched
1.37398	0.0124	PCDHGB6	269	Enriched
1.37145	0.0126	ELMSAN1	270	Enriched
1.37042	0.0127	SCN7A	271	Enriched
1.36929	0.0127	PRTG	272	Enriched
1.36755	0.0127	MRPL49	273	Enriched
1.36329	0.0127	GMIP	274	Enriched
1.36324	0.0127	GMEB1	275	Enriched
1.36262	0.0128	PRPF38A	276	Enriched
1.35819	0.0129	YEATS4	277	Enriched
1.35653	0.0129	EXO1	278	Enriched
1.35548	0.0129	S1PR4	279	Enriched
1.35416	0.013	HTR1B	280	Enriched
1.35336	0.013	CMC1	281	Enriched
1.35029	0.013	PDIA5	282	Enriched
1.34921	0.013	TRAIP	283	Enriched
1.34917	0.013	CBR4	284	Enriched
1.34726	0.013	FAP	285	Enriched
1.3472	0.013	RGPD8	286	Enriched
1.34662	0.013	RTN3	287	Enriched
1.34279	0.013	N6AMT1	288	Enriched
1.34243	0.013	CCDC115	289	Enriched
1.34224	0.013	CD55	290	Enriched
1.34112	0.013	C8orf74	291	Enriched
1.34051	0.013	ALPI	292	Enriched
1.33907	0.0131	IGH	293	Enriched
1.33807	0.0131	RUFY4	294	Enriched
1.33766	0.0132	NUFIP1	295	Enriched
1.33765	0.0132	DDX58	296	Enriched
1.33654	0.0132	HECA	297	Enriched
1.33449	0.0132	SERP2	298	Enriched
1.3321	0.0132	AGGF1	299	Enriched
1.33154	0.0132	PDZD11	300	Enriched
1.33043	0.0132	ABCF3	301	Enriched
1.32917	0.0133	FOXN3	302	Enriched
1.32655	0.0133	MAP2K2	303	Enriched
1.32443	0.0134	RNF135	304	Enriched
1.32384	0.0134	HSP90AB1	305	Enriched
1.32378	0.0134	ZBTB41	306	Enriched
1.32373	0.0135	MORF4L2	307	Enriched
1.32337	0.0135	FAM159A	308	Enriched
1.32293	0.0136	PKP2	309	Enriched
1.32276	0.0136	PTN	310	Enriched
1.32243	0.0136	EIF1B	311	Enriched
1.31805	0.0138	RNF146	312	Enriched
1.31786	0.0138	ZNF224	313	Enriched
1.31694	0.0138	UBXN10	314	Enriched
1.31614	0.014	RFFL	315	Enriched
1.31559	0.014	MAPK4	316	Enriched
1.31503	0.0141	CCZ1	317	Enriched
1.31436	0.0144	FAN1	318	Enriched
1.3124	0.0145	GABRG3	319	Enriched
1.30675	0.0145	KRTAP27-1	320	Enriched
1.30344	0.0146	AP3M2	321	Enriched
1.30321	0.0146	SOX15	322	Enriched
1.30199	0.0146	UBA2	323	Enriched
1.29899	0.0146	LDLRAP1	324	Enriched
1.29715	0.0146	GPR174	325	Enriched
1.29686	0.0146	CCL16	326	Enriched
1.29548	0.0146	FAM126B	327	Enriched
1.29521	0.0146	GIF	328	Enriched
1.29495	0.0146	PSMD1	329	Enriched
1.29435	0.0146	PDCD10	330	Enriched
1.29327	0.0146	TTC38	331	Enriched
1.29326	0.0146	CCDC157	332	Enriched
1.29219	0.0148	TLN2	333	Enriched
1.28864	0.015	ABTB1	334	Enriched
1.28672	0.0151	ATP8B1	335	Enriched
1.28562	0.0151	USP1	336	Enriched
1.28435	0.0151	N4BP2L1	337	Enriched
1.28087	0.0152	ARHGAP29	338	Enriched
1.28058	0.0152	TMEM54	339	Enriched
1.27999	0.0152	SNX10	340	Enriched
1.27958	0.0152	RNF165	341	Enriched
1.27682	0.0154	EDN1	342	Enriched
1.27563	0.0154	SMCO3	343	Enriched
1.275	0.0155	TWIST1	344	Enriched
1.27282	0.0157	TSPYL1	345	Enriched
1.27257	0.0158	MPZL3	346	Enriched
1.27256	0.0159	BANK1	347	Enriched
1.26984	0.016	SPAG7	348	Enriched
1.26806	0.016	FOXF1	349	Enriched
1.26516	0.016	UGT1A1	350	Enriched
1.26386	0.016	MAGEA6	351	Enriched
1.26351	0.016	C19orf47	352	Enriched
1.26257	0.016	ABCE1	353	Enriched
1.26166	0.016	SYT1	354	Enriched
1.26148	0.016	DNAJC15	355	Enriched
1.26142	0.016	SDHC	356	Enriched
1.25879	0.0163	PPY	357	Enriched
1.25874	0.0163	G3BP2	358	Enriched
1.25868	0.0163	OAS1	359	Enriched
1.25796	0.0164	RPP21	360	Enriched
1.25651	0.0165	GM2A	361	Enriched
1.25377	0.0166	ERI3	362	Enriched
1.25158	0.0167	HGF	363	Enriched
1.25119	0.0167	MYO7B	364	Enriched
1.24842	0.0168	PTCHD1	365	Enriched
1.24765	0.0168	ZNF254	366	Enriched
1.24724	0.0168	TRAP1	367	Enriched
1.24564	0.0169	MT4	368	Enriched
1.24455	0.017	RXFP4	369	Enriched
1.24369	0.017	OR2W5	370	Enriched
1.24268	0.017	CTCF	371	Enriched
1.23873	0.0172	RPL7L1	372	Enriched
1.23766	0.0173	CKAP4	373	Enriched
1.23739	0.0173	FAM156A	374	Enriched
1.23727	0.0173	STAR	375	Enriched
1.23376	0.0173	KLHL38	376	Enriched
1.23322	0.0173	NLRP5	377	Enriched
1.23052	0.0174	CDK10	378	Enriched
1.22625	0.0177	ZNF493	379	Enriched
1.22613	0.0177	HIST1H1A	380	Enriched
1.22522	0.0177	BARX2	381	Enriched
1.22348	0.0177	SMIM22	382	Enriched
1.2191	0.0179	ANKRD60	383	Enriched
1.21774	0.0179	MAD2L2	384	Enriched
1.21331	0.0182	SEMA7A	385	Enriched
1.21146	0.0183	MSMP	386	Enriched
1.21117	0.0183	SYTL3	387	Enriched
1.20801	0.0184	PRKAG2	388	Enriched
1.20449	0.0184	MMAB	389	Enriched
1.20367	0.0184	SOX14	390	Enriched
1.20066	0.0185	PDCL3	391	Enriched
1.20006	0.0185	TAS2R13	392	Enriched
1.19958	0.0185	SCAF8	393	Enriched
1.19773	0.0187	UBASH3A	394	Enriched
1.19766	0.0187	HS6ST3	395	Enriched
1.19668	0.019	NDUFB11	396	Enriched
1.19616	0.019	SRRM1	397	Enriched
1.19406	0.019	CHST12	398	Enriched
1.19257	0.0191	S100A9	399	Enriched
1.19169	0.0191	RTKN	400	Enriched
1.18977	0.0191	TSPY4	401	Enriched
1.18784	0.0191	TPD52	402	Enriched
1.18718	0.0191	CSNK2A3	403	Enriched
1.18418	0.0191	LRRN1	404	Enriched
1.18407	0.0191	C6orf62	405	Enriched
1.18297	0.0192	WNT7A	406	Enriched
1.1813	0.0192	CCDC12	407	Enriched
1.18104	0.0192	SMCR8	408	Enriched
1.18088	0.0192	RBCK1	409	Enriched
1.1795	0.0192	ZNF771	410	Enriched
1.17898	0.0192	LRRC20	411	Enriched
1.17791	0.0193	LIPT2	412	Enriched
1.17699	0.0194	PRSS37	413	Enriched
1.1718	0.0196	PERM1	414	Enriched
1.171	0.0196	RAB25	415	Enriched
1.17034	0.0197	RNF216	416	Enriched
1.16699	0.0199	ZNRF2	417	Enriched
1.16664	0.0199	UCN2	418	Enriched
1.1632	0.0202	SOHLH2	419	Enriched
1.15987	0.0205	GPR62	420	Enriched
1.15891	0.0205	EXT1	421	Enriched
1.15571	0.0205	TDRD9	422	Enriched
1.15564	0.0205	SLC22A10	423	Enriched
1.15452	0.0205	C5orf30	424	Enriched
1.15428	0.0205	PKD2	425	Enriched
1.15078	0.0208	OR6K6	426	Enriched
1.1501	0.0209	CARMIL2	427	Enriched
1.146	0.0209	BZW1	428	Enriched
1.14564	0.021	EVI2A	429	Enriched
1.14201	0.021	ANO4	430	Enriched
1.14191	0.021	PDHX	431	Enriched
1.14164	0.0211	MERTK	432	Enriched
1.14149	0.0212	LUZP2	433	Enriched
1.14073	0.0213	TMEM236	434	Enriched
1.14005	0.0213	CLRN2	435	Enriched
1.13979	0.0213	PCYT2	436	Enriched
1.13776	0.0214	CDAN1	437	Enriched
1.13749	0.0214	OPLAH	438	Enriched
1.1366	0.0217	ZNF28	439	Enriched
1.13646	0.0217	NAT10	440	Enriched
1.13571	0.0218	KLHL3	441	Enriched
1.13406	0.0219	SYT14	442	Enriched
1.13277	0.0219	LRRC41	443	Enriched
1.1326	0.0219	ZBTB7C	444	Enriched
1.13253	0.0219	DPF2	445	Enriched
1.13089	0.0219	USP38	446	Enriched
1.13065	0.0219	DEFB133	447	Enriched
1.13041	0.0219	TMEM89	448	Enriched
1.12968	0.022	C6orf229	449	Enriched
1.12838	0.022	NHSL2	450	Enriched
1.12767	0.0221	YTHDC1	451	Enriched
1.12716	0.0221	AICDA	452	Enriched
1.1261	0.0221	THAP11	453	Enriched
1.12593	0.0222	CNR2	454	Enriched
1.12579	0.0222	ACAP2	455	Enriched
1.12305	0.0224	GON7	456	Enriched
1.12287	0.0224	CCR6	457	Enriched
1.12283	0.0224	ITPK1	458	Enriched
1.12146	0.0224	MAP7D2	459	Enriched
1.12123	0.0226	ZNF558	460	Enriched
1.1199	0.0229	RFC5	461	Enriched
1.11923	0.023	IL17B	462	Enriched
1.11912	0.0231	RB1CC1	463	Enriched
1.11838	0.0231	CKM	464	Enriched
1.11712	0.0232	PKDREJ	465	Enriched
1.11624	0.0232	ZNF319	466	Enriched
1.11366	0.0233	FGF18	467	Enriched
1.11321	0.0233	MPG	468	Enriched
1.11316	0.0233	TGIF1	469	Enriched
1.11291	0.0233	EFTUD2	470	Enriched
1.11206	0.0233	GPR135	471	Enriched
1.10962	0.0233	CD79B	472	Enriched
1.10931	0.0233	SMS	473	Enriched
1.10837	0.0233	SERPINA7	474	Enriched
1.10722	0.0233	RGS7BP	475	Enriched
1.10609	0.0234	FBXO11	476	Enriched
1.10501	0.0234	FAM105A	477	Enriched
1.10243	0.0234	OR51S1	478	Enriched
1.10217	0.0234	CFAP52	479	Enriched
1.10209	0.0234	PAX2	480	Enriched
1.10147	0.0234	MYH6	481	Enriched
1.10141	0.0234	CELA2B	482	Enriched
1.09587	0.0238	SLC24A2	483	Enriched
1.09572	0.0238	IFI27L2	484	Enriched
1.09505	0.024	CLIC4	485	Enriched
1.09466	0.0242	RNF185	486	Enriched
1.09443	0.0242	S100A8	487	Enriched
1.09348	0.0243	AIFM1	488	Enriched
1.09292	0.0244	HTR1E	489	Enriched
1.09248	0.0244	CARF	490	Enriched
1.08939	0.0247	ATP11B	491	Enriched
1.08908	0.0249	ABHD6	492	Enriched
1.0885	0.0249	IGSF1	493	Enriched
1.08736	0.0249	F10	494	Enriched
1.08715	0.025	ENAM	495	Enriched
1.08647	0.0251	PTPRE	496	Enriched
1.08551	0.0251	PRR23B	497	Enriched
1.08387	0.0252	CHDH	498	Enriched
1.08258	0.0252	ZNF322	499	Enriched
1.08198	0.0252	ZNF439	500	Enriched
1.08063	0.0252	PPM1M	501	Enriched
1.07951	0.0253	IDH2	502	Enriched
1.07797	0.0254	DUSP14	503	Enriched
1.07757	0.0254	DNASE1	504	Enriched
1.07745	0.0254	GPR52	505	Enriched
1.07654	0.0254	RAB42	506	Enriched
1.07529	0.0254	MAGEC2	507	Enriched
1.07393	0.0255	ID1	508	Enriched
1.0736	0.0255	MPC1L	509	Enriched
1.07338	0.0255	DGAT1	510	Enriched
1.07209	0.0255	PIAS4	511	Enriched
1.06853	0.0258	C3orf30	512	Enriched
1.06842	0.0258	BAALC	513	Enriched
1.06641	0.026	UQCC2	514	Enriched
1.06382	0.026	PXMP4	515	Enriched
1.06313	0.026	NOG	516	Enriched
1.06309	0.026	REP15	517	Enriched
1.06307	0.026	TTPA	518	Enriched
1.06294	0.026	CLCA2	519	Enriched
1.06232	0.026	DIS3L2	520	Enriched
1.06175	0.026	SCGB1D4	521	Enriched
1.06161	0.026	MCRIP2	522	Enriched
1.06109	0.026	DUSP16	523	Enriched
1.0602	0.026	UFL1	524	Enriched
1.05919	0.0262	GRIK3	525	Enriched
1.058	0.0263	BCL9	526	Enriched
1.0559	0.0263	DIAPH3	527	Enriched
1.05528	0.0263	HIC2	528	Enriched
1.05515	0.0263	HOXB2	529	Enriched
1.05502	0.0263	GRID2IP	530	Enriched
1.05487	0.0263	PATE3	531	Enriched
1.0538	0.0263	R3HDM2	532	Enriched
1.05305	0.0263	CLPX	533	Enriched
1.05171	0.0263	NSRP1	534	Enriched
1.05061	0.0264	ECE2	535	Enriched
1.04936	0.0264	CCDC152	536	Enriched
1.04786	0.0265	EME1	537	Enriched
1.04759	0.0265	RBM11	538	Enriched
1.04702	0.0265	C1QTNF9B	539	Enriched
1.04658	0.0265	CCDC105	540	Enriched
1.04503	0.0265	SRGAP3	541	Enriched
1.04444	0.0266	STK38L	542	Enriched
1.0419	0.0266	HSF5	543	Enriched
1.03975	0.0267	CHORDC1	544	Enriched
1.0391	0.027	ABHD1	545	Enriched
1.03859	0.0271	ZNHIT3	546	Enriched
1.03792	0.0271	DERA	547	Enriched
1.03769	0.0272	ASCL2	548	Enriched
1.03765	0.0273	MOV10	549	Enriched
1.03475	0.0273	HDC	550	Enriched
1.03407	0.0275	TCERG1	551	Enriched
1.03388	0.0275	ASPG	552	Enriched
1.03373	0.0275	MYZAP	553	Enriched
1.033	0.0276	EVX1	554	Enriched
1.0323	0.0278	LILRB3	555	Enriched
1.03092	0.0278	ELMOD2	556	Enriched
1.03021	0.0278	ELMO3	557	Enriched
1.03005	0.0278	DSCC1	558	Enriched
1.03002	0.0278	ADCY10	559	Enriched
1.02978	0.0278	PACS2	560	Enriched
1.02768	0.028	PANX2	561	Enriched
1.025	0.0283	RAB5A	562	Enriched
1.0244	0.0283	PIH1D3	563	Enriched
1.02398	0.0283	CYP26A1	564	Enriched
1.02311	0.0284	GALR3	565	Enriched
1.02165	0.0285	LY6H	566	Enriched
1.02128	0.0285	TGFBR3	567	Enriched
1.02116	0.0286	CAPZA3	568	Enriched
1.02048	0.0286	PIK3R2	569	Enriched
1.02021	0.0287	PHLPP1	570	Enriched
1.02007	0.0287	WASF3	571	Enriched
1.01967	0.0287	ZNF585B	572	Enriched
1.01895	0.0288	SOSTDC1	573	Enriched
1.01832	0.0288	XRRA1	574	Enriched
1.01787	0.0288	WFDC5	575	Enriched
1.01685	0.0289	GSTM5	576	Enriched
1.01585	0.0289	PACRG	577	Enriched
1.01549	0.029	CREM	578	Enriched
1.01479	0.029	HS3ST3A1	579	Enriched
1.01398	0.029	GSTK1	580	Enriched
1.01343	0.029	MTNR1B	581	Enriched
1.01311	0.029	CHL1	582	Enriched
1.01216	0.029	NOD1	583	Enriched
1.01211	0.029	P2RX1	584	Enriched
1.01163	0.0292	NOS1	585	Enriched
1.01101	0.0292	CYTH4	586	Enriched
1.0101	0.0292	ZFP36L2	587	Enriched
1.0084	0.0292	NHLRC1	588	Enriched
1.00592	0.0293	DPY19L3	589	Enriched
1.00574	0.0293	PPP1R18	590	Enriched
1.00456	0.0295	SVEP1	591	Enriched
1.00376	0.0295	SLC6A4	592	Enriched
1.00318	0.0295	ABLIM2	593	Enriched
1.00272	0.0296	CACNA2D1	594	Enriched
1.00137	0.0296	EIF2S3	595	Enriched
1.00132	0.0296	CLDN20	596	Enriched
1.00026	0.0297	EFCAB14	597	Enriched
0.999717	0.0297	DCDC2C	598	Enriched
0.997635	0.0298	PCDHGA12	599	Enriched
0.996647	0.0298	GMNN	600	Enriched
0.996395	0.0298	SNN	601	Enriched
0.996207	0.0299	RAP1A	602	Enriched
0.995528	0.03	MAZ	603	Enriched
0.994067	0.0301	IQCA1	604	Enriched
0.992412	0.0302	CENPP	605	Enriched
0.992246	0.0302	SLC4A1	606	Enriched
0.992125	0.0302	CDH10	607	Enriched
0.991528	0.0303	TAP1	608	Enriched
0.989055	0.0306	CRNDE	609	Enriched
0.986588	0.0308	LOC157860	610	Enriched
0.986554	0.0308	TMEM81	611	Enriched
0.985383	0.0309	RIC1	612	Enriched
0.983871	0.031	DEFB107A	613	Enriched
0.981673	0.0311	SHOC2	614	Enriched
0.980126	0.0312	MCRS1	615	Enriched
0.978684	0.0312	TERT	616	Enriched
0.978315	0.0313	GNE	617	Enriched
0.977689	0.0313	SERTAD2	618	Enriched
0.977106	0.0313	GPR12	619	Enriched
0.977098	0.0314	METTL26	620	Enriched
0.975461	0.0315	ANKDD1A	621	Enriched
0.97487	0.0315	CCDC150	622	Enriched
0.973438	0.0318	ZFP82	623	Enriched
0.972868	0.0321	MATN1	624	Enriched
0.972418	0.0321	PRDM13	625	Enriched
0.972351	0.0322	DCDC1	626	Enriched
0.97082	0.0323	C21orf2	627	Enriched
0.970538	0.0323	BCL2L13	628	Enriched
0.970359	0.0324	RNF186	629	Enriched
0.969996	0.0324	AQP3	630	Enriched
0.969366	0.0325	OR5K1	631	Enriched
0.966876	0.0326	CDC42EP2	632	Enriched
0.966822	0.0326	SRRD	633	Enriched
0.96618	0.0326	ERICH1	634	Enriched
0.962914	0.0331	TMEM128	635	Enriched
0.961935	0.0331	OR5H1	636	Enriched
0.961922	0.0331	FSBP	637	Enriched
0.961786	0.0331	FOXD4L5	638	Enriched
0.960557	0.0332	POC5	639	Enriched
0.957624	0.0336	ILVBL	640	Enriched
0.955961	0.0337	TMEFF1	641	Enriched
0.955412	0.0337	FAU	642	Enriched
0.955058	0.0337	DMRTA1	643	Enriched
0.95461	0.0337	C20orf24	644	Enriched
0.954311	0.0337	CBX3	645	Enriched
0.954021	0.0338	APPL2	646	Enriched
0.952414	0.0339	PLEKHM1	647	Enriched
0.952074	0.0339	ARHGAP10	648	Enriched
0.951076	0.034	GADD45GIP1	649	Enriched
0.949425	0.0342	SPACA7	650	Enriched
0.947838	0.0342	APOBR	651	Enriched
0.947778	0.0343	PLXNA2	652	Enriched
0.946423	0.0344	STK36	653	Enriched
0.944733	0.0347	IFIT2	654	Enriched
0.944379	0.0347	HGC6.3	655	Enriched
0.944089	0.0347	PPIL2	656	Enriched
0.94368	0.0349	TEFM	657	Enriched
0.942214	0.0349	MKI67	658	Enriched
0.942199	0.035	AP5B1	659	Enriched
0.941819	0.035	ILF3	660	Enriched
0.941568	0.035	ASB2	661	Enriched
0.941516	0.035	RXRB	662	Enriched
0.940046	0.035	FAM19A5	663	Enriched
0.939422	0.0351	LMOD3	664	Enriched
0.939357	0.0351	JAGN1	665	Enriched
0.936931	0.0353	NUP205	666	Enriched
0.936459	0.0354	RRP15	667	Enriched
0.935894	0.0354	SLAMF6	668	Enriched
0.935502	0.0354	NKX2-8	669	Enriched
0.935236	0.0354	FLJ45513	670	Enriched
0.934457	0.0354	ZNF841	671	Enriched
0.934412	0.0354	RFX7	672	Enriched
0.933885	0.0355	GABRE	673	Enriched
0.933141	0.0355	MOBP	674	Enriched
0.932581	0.0355	SH3D19	675	Enriched
0.931768	0.0355	STX2	676	Enriched
0.930983	0.0357	KCNJ11	677	Enriched
0.93069	0.0358	ATP5D	678	Enriched
0.930545	0.0358	LMLN	679	Enriched
0.929577	0.0358	MRM1	680	Enriched
0.929449	0.0358	CD300A	681	Enriched
0.928984	0.0358	NUP210	682	Enriched
0.927369	0.0359	DEXI	683	Enriched
0.927339	0.0359	ZFP36	684	Enriched
0.926749	0.0359	SNCB	685	Enriched
0.926092	0.0361	TM7SF3	686	Enriched
0.924259	0.0361	UBE2E1	687	Enriched
0.923321	0.0361	ETS1	688	Enriched
0.921438	0.0362	ATP2B1	689	Enriched
0.92143	0.0362	CSAG1	690	Enriched
0.919692	0.0364	NISCH	691	Enriched
0.917684	0.0364	DDC	692	Enriched
0.916924	0.0365	TNFRSF11B	693	Enriched
0.915054	0.0365	MDM4	694	Enriched
0.914784	0.0365	TNFRSF10A	695	Enriched
0.914061	0.0366	SMAD2	696	Enriched
0.913505	0.0366	TMA7	697	Enriched
0.913305	0.0366	WFDC10A	698	Enriched
0.912071	0.0367	SLC25A20	699	Enriched
0.911875	0.0367	EXOC1	700	Enriched
0.911635	0.0367	SYNPO2	701	Enriched
0.911439	0.0367	SLC25A32	702	Enriched
0.910441	0.0367	TFR2	703	Enriched
0.910318	0.0367	PARP16	704	Enriched
0.909698	0.0367	FZD10	705	Enriched
0.90883	0.0368	MIA3	706	Enriched
0.908134	0.037	IMPAD1	707	Enriched
0.908059	0.037	DSN1	708	Enriched
0.907648	0.037	CERS1	709	Enriched
0.90744	0.037	REST	710	Enriched
0.906703	0.0371	WDR47	711	Enriched
0.906504	0.0372	CREB5	712	Enriched
0.905157	0.0373	CHST14	713	Enriched
0.904204	0.0376	EPHB2	714	Enriched
0.903954	0.0376	TIMM17B	715	Enriched
0.902461	0.0376	CTGF	716	Enriched
0.901468	0.0377	ING3	717	Enriched
0.900593	0.0377	TANGO2	718	Enriched
0.900536	0.0377	MANBAL	719	Enriched
0.899902	0.0377	TSEN34	720	Enriched
0.899211	0.0378	TUB	721	Enriched
0.899055	0.0378	FAM43A	722	Enriched
0.898404	0.0378	AKAP8L	723	Enriched
0.898007	0.0378	PLEK	724	Enriched
0.897676	0.038	PCDHGC4	725	Enriched
0.895576	0.038	CNN2	726	Enriched
0.895346	0.038	CEP162	727	Enriched
0.893853	0.038	GABRD	728	Enriched
0.892749	0.038	MIGA2	729	Enriched
0.892351	0.038	PI4KB	730	Enriched
0.892049	0.038	SCAF4	731	Enriched
0.891432	0.0381	NCOA5	732	Enriched
0.889227	0.0384	PLA2G16	733	Enriched
0.888392	0.0385	ATG5	734	Enriched
0.887765	0.0385	IL4I1	735	Enriched
0.885809	0.0388	TRIM49D2	736	Enriched
0.883299	0.039	CALU	737	Enriched
0.883285	0.039	KIAA1683	738	Enriched
0.881703	0.0391	PLEKHB2	739	Enriched
0.880651	0.0391	PHB	740	Enriched
0.880068	0.0392	ZCCHC2	741	Enriched
0.878596	0.0392	DCAF5	742	Enriched
0.87858	0.0392	IGSF9B	743	Enriched
0.878408	0.0392	NYNRIN	744	Enriched
0.878401	0.0392	SENP8	745	Enriched
0.878134	0.0392	SQOR	746	Enriched
0.878038	0.0392	PYDC2	747	Enriched
0.877948	0.0392	COX6A1	748	Enriched
0.876149	0.0392	STAB1	749	Enriched
0.875915	0.0393	ZBTB37	750	Enriched
0.874547	0.0394	PET117	751	Enriched
0.873998	0.0394	GKN2	752	Enriched
0.873979	0.0394	RHBDF2	753	Enriched
0.872125	0.0394	ABHD17C	754	Enriched
0.870592	0.0395	TRIM60	755	Enriched
0.870427	0.0395	RGSL1	756	Enriched
0.870126	0.0395	ZDHHC2	757	Enriched
0.869722	0.0396	TGFB1	758	Enriched
0.86949	0.0396	ZNF10	759	Enriched
0.869383	0.0396	SPATA31A5	760	Enriched
0.86884	0.0396	HES5	761	Enriched
0.867575	0.0397	GRAMD1C	762	Enriched
0.866781	0.0398	TOX3	763	Enriched
0.865697	0.0399	GNA12	764	Enriched
0.865449	0.0399	CYP3A4	765	Enriched
0.863885	0.0401	DOLK	766	Enriched
0.863197	0.0401	HLA-DQB1	767	Enriched
0.861589	0.0401	CNTNAP3	768	Enriched
0.860538	0.0401	GCLM	769	Enriched
0.860499	0.0401	AP2A1	770	Enriched
0.860041	0.0402	PCID2	771	Enriched
0.858544	0.0403	ARMC6	772	Enriched
0.858246	0.0403	MMP2	773	Enriched
0.8581	0.0403	SCN3B	774	Enriched
0.857174	0.0406	GPKOW	775	Enriched
0.856331	0.0408	PSMA1	776	Enriched
0.856205	0.0408	SLC5A6	777	Enriched
0.855211	0.0409	CENPQ	778	Enriched
0.8549	0.0409	SAMD5	779	Enriched
0.854799	0.0409	CKAP2	780	Enriched
0.854423	0.041	SLC22A12	781	Enriched
0.853284	0.041	NDUFB8	782	Enriched
0.852338	0.0411	OR11H4	783	Enriched
0.852299	0.0411	UCHL1	784	Enriched
0.852273	0.0411	UBR4	785	Enriched
0.851162	0.0412	ATP2C2	786	Enriched
0.849198	0.0412	ATP7B	787	Enriched
0.848868	0.0412	ACTG2	788	Enriched
0.848759	0.0412	RBM27	789	Enriched
0.847992	0.0412	HRAS	790	Enriched
0.847538	0.0412	DAAM2	791	Enriched
0.847224	0.0412	MSL1	792	Enriched
0.846946	0.0412	RIMBP2	793	Enriched
0.846653	0.0412	KRTAP12-1	794	Enriched
0.844637	0.0413	ABCC8	795	Enriched
0.844302	0.0413	IFNE	796	Enriched
0.844181	0.0413	KREMEN1	797	Enriched
0.844119	0.0413	ZNF208	798	Enriched
0.841764	0.0414	VIPR2	799	Enriched
0.839676	0.0418	MTF2	800	Enriched
0.839194	0.0418	CCDC174	801	Enriched
0.838835	0.0418	CARD18	802	Enriched
0.837997	0.0418	HDX	803	Enriched
0.835749	0.042	CLDN14	804	Enriched
0.835081	0.0421	CHRDL1	805	Enriched
0.834604	0.0421	HEXIM1	806	Enriched
0.833519	0.0422	NCL	807	Enriched
0.832394	0.0424	FBXO28	808	Enriched
0.832112	0.0426	NMT1	809	Enriched
0.831219	0.0427	DNAH1	810	Enriched
0.83102	0.0427	ZNF438	811	Enriched
0.830625	0.0427	PARVA	812	Enriched
0.829883	0.0427	EXT2	813	Enriched
0.829881	0.0427	DDX28	814	Enriched
0.82972	0.0427	LRIG3	815	Enriched
0.828862	0.0427	CARD17	816	Enriched
0.828722	0.0427	OLFML3	817	Enriched
0.827717	0.0427	PGAM4	818	Enriched
0.827274	0.0428	ZBTB20	819	Enriched
0.826891	0.0428	ATP11C	820	Enriched
0.824306	0.0428	CCR1	821	Enriched
0.823101	0.0428	C9orf135	822	Enriched
0.822674	0.043	ELK1	823	Enriched
0.821854	0.043	FARP2	824	Enriched
0.821751	0.043	CMTR2	825	Enriched
0.821358	0.043	TP53I3	826	Enriched
0.821272	0.043	HRASLS2	827	Enriched
0.819634	0.043	C7orf43	828	Enriched
0.819562	0.043	MYL6B	829	Enriched
0.818331	0.0431	HPD	830	Enriched
0.81828	0.0431	ATRN	831	Enriched
0.816147	0.0432	TGM2	832	Enriched
0.815981	0.0433	SOS2	833	Enriched
0.815061	0.0434	FOXR1	834	Enriched
0.814462	0.0434	C11orf95	835	Enriched
0.814393	0.0434	MYOC	836	Enriched
0.813853	0.0434	CCER1	837	Enriched
0.813496	0.0434	ANKRD24	838	Enriched
0.812755	0.0434	RPL34	839	Enriched
0.811337	0.0435	ABCA12	840	Enriched
0.811296	0.0435	GSTZ1	841	Enriched
0.810016	0.0436	FN3KRP	842	Enriched
0.809425	0.0436	OR52B4	843	Enriched
0.808751	0.0438	ACR	844	Enriched
0.808345	0.0438	CCND2	845	Enriched
0.806402	0.044	SLC35F4	846	Enriched
0.806262	0.0441	MIF4GD	847	Enriched
0.80609	0.0441	SERTAD4	848	Enriched
0.803657	0.0441	MAPKBP1	849	Enriched
0.803215	0.0442	C1orf229	850	Enriched
0.803081	0.0443	DLL4	851	Enriched
0.80015	0.0445	ALG10	852	Enriched
0.799421	0.0445	CSRP1	853	Enriched
0.79929	0.0445	ASXL1	854	Enriched
0.799242	0.0445	IER2	855	Enriched
0.798919	0.0445	PRSS48	856	Enriched
0.798722	0.0445	DDX41	857	Enriched
0.79828	0.0446	TMEM114	858	Enriched
0.797891	0.0447	NASP	859	Enriched
0.797023	0.0448	NGB	860	Enriched
0.795882	0.0449	SAMD7	861	Enriched
0.794594	0.045	PLD2	862	Enriched
0.794374	0.045	NHSL1	863	Enriched
0.793915	0.045	GZMH	864	Enriched
0.793903	0.0451	KRT85	865	Enriched
0.79258	0.0451	SLC39A3	866	Enriched
0.792574	0.0452	TTC30A	867	Enriched
0.790142	0.0456	AIM2	868	Enriched
0.788991	0.0456	PRR7	869	Enriched
0.788854	0.0457	SBK1	870	Enriched
0.788141	0.0457	PLIN1	871	Enriched
0.787004	0.0457	HNRNPD	872	Enriched
0.786925	0.0457	SMIM8	873	Enriched
0.786759	0.0457	OR9A4	874	Enriched
0.78666	0.0457	CD6	875	Enriched
0.785327	0.0457	ZNF329	876	Enriched
0.785033	0.0457	PACS1	877	Enriched
0.78503	0.0457	ZKSCAN5	878	Enriched
0.783389	0.0459	SPATA18	879	Enriched
0.783004	0.0459	USP17L10	880	Enriched
0.782946	0.0459	SAYSD1	881	Enriched
0.782143	0.0459	OXCT2	882	Enriched
0.781861	0.046	MAML3	883	Enriched
0.781591	0.0462	C16orf97	884	Enriched
0.780752	0.0462	RASGRP4	885	Enriched
0.780732	0.0462	C20orf173	886	Enriched
0.779639	0.0463	POTEC	887	Enriched
0.778835	0.0464	FAM25A	888	Enriched
0.778357	0.0464	RAB34	889	Enriched
0.77795	0.0464	ASIP	890	Enriched
0.777365	0.0464	RBM41	891	Enriched
0.776767	0.0466	LGALS14	892	Enriched
0.776747	0.0466	CFTR	893	Enriched
0.776096	0.0466	PBX2	894	Enriched
0.775644	0.0466	CORO1B	895	Enriched
0.775544	0.0466	FAM174B	896	Enriched
0.77529	0.0466	CHERP	897	Enriched
0.774111	0.0466	TMEM245	898	Enriched
0.77324	0.0467	PRR27	899	Enriched
0.772518	0.0467	SPANXN4	900	Enriched
0.772357	0.0467	C7orf61	901	Enriched
0.772292	0.0468	CCR5	902	Enriched
0.772212	0.0469	TUSC2	903	Enriched
0.771774	0.047	IL18	904	Enriched
0.771708	0.0472	OR2T1	905	Enriched
0.771671	0.0472	GNGT2	906	Enriched
0.771661	0.0472	FCGR3B	907	Enriched
0.771418	0.0472	HINT1	908	Enriched
0.771331	0.0472	KDF1	909	Enriched
0.770544	0.0473	RFXAP	910	Enriched
0.770438	0.0473	ANAPC16	911	Enriched
0.769455	0.0473	NBPF3	912	Enriched
0.769018	0.0473	AMD1	913	Enriched
0.768951	0.0473	GFPT1	914	Enriched
0.768042	0.0473	ANKRD62	915	Enriched
0.766913	0.0473	DDR1	916	Enriched
0.764576	0.0474	CHMP4A	917	Enriched
0.763941	0.0475	ABHD14B	918	Enriched
0.763052	0.0475	LARP7	919	Enriched
0.762969	0.0475	SUFU	920	Enriched
0.762675	0.0475	SCARB2	921	Enriched
0.762265	0.0475	ADNP2	922	Enriched
0.760323	0.0475	RPL5	923	Enriched
0.758649	0.0475	HELZ2	924	Enriched
0.757775	0.0476	CHIC2	925	Enriched
0.757592	0.0476	RPGR	926	Enriched
0.757282	0.0476	UBR2	927	Enriched
0.756236	0.0477	RPS10-NUDT3	928	Enriched
0.756159	0.0477	VSIG8	929	Enriched
0.755639	0.0477	EIF4G1	930	Enriched
0.755558	0.0477	BTG1	931	Enriched
0.754792	0.0478	NAALAD2	932	Enriched
0.753662	0.048	MASP2	933	Enriched
0.753568	0.048	SEZ6L2	934	Enriched
0.753524	0.0481	ADCY9	935	Enriched
0.75211	0.0484	PASK	936	Enriched
0.751917	0.0485	PIGF	937	Enriched
0.751108	0.0486	L2HGDH	938	Enriched
0.749985	0.0487	RTN4RL1	939	Enriched
0.749427	0.0488	LYRM2	940	Enriched
0.748368	0.0488	OTUD1	941	Enriched
0.748208	0.0488	RBM44	942	Enriched
0.746638	0.0489	OCIAD2	943	Enriched
0.744559	0.0492	FAM133A	944	Enriched
0.743827	0.0492	OR8K5	945	Enriched
0.742548	0.0494	C8orf37	946	Enriched
0.741582	0.0497	MED13	947	Enriched
0.740469	0.0497	HSPA4L	948	Enriched
0.740397	0.0497	SLC26A1	949	Enriched
0.739572	0.05	LOC653602	950	Enriched
0.738954	0.0502	TSPAN15	951	nonsignificant (FDR > 0.05)
0.738871	0.0502	FOXI3	952	nonsignificant (FDR > 0.05)
0.738766	0.0502	FAM9B	953	nonsignificant (FDR > 0.05)
0.738747	0.0502	RNASE9	954	nonsignificant (FDR > 0.05)
0.738391	0.0502	SNAPC2	955	nonsignificant (FDR > 0.05)
0.738217	0.0503	MAGEB17	956	nonsignificant (FDR > 0.05)
0.737827	0.0503	GNAT1	957	nonsignificant (FDR > 0.05)
0.737095	0.0504	LIMK1	958	nonsignificant (FDR > 0.05)
0.736708	0.0504	ACKR3	959	nonsignificant (FDR > 0.05)
0.736018	0.0504	CHURC1-FNTB	960	nonsignificant (FDR > 0.05)
0.735912	0.0504	BTF3	961	nonsignificant (FDR > 0.05)
0.734623	0.0504	MGAT4D	962	nonsignificant (FDR > 0.05)
0.732961	0.0505	RTN4	963	nonsignificant (FDR > 0.05)
0.732511	0.0506	PCDHGC5	964	nonsignificant (FDR > 0.05)
0.731751	0.0506	KCNB2	965	nonsignificant (FDR > 0.05)
0.729561	0.0506	AHI1	966	nonsignificant (FDR > 0.05)
0.729499	0.0506	ZNF764	967	nonsignificant (FDR > 0.05)
0.728415	0.0508	SETD3	968	nonsignificant (FDR > 0.05)
0.728368	0.0509	KCTD4	969	nonsignificant (FDR > 0.05)
0.728234	0.0509	MAN1A1	970	nonsignificant (FDR > 0.05)
0.727551	0.0511	CNST	971	nonsignificant (FDR > 0.05)
0.726874	0.0512	TEX12	972	nonsignificant (FDR > 0.05)
0.72684	0.0513	KCNJ3	973	nonsignificant (FDR > 0.05)
0.726552	0.0513	CALY	974	nonsignificant (FDR > 0.05)
0.726062	0.0516	PTPRU	975	nonsignificant (FDR > 0.05)
0.72594	0.0516	GPR18	976	nonsignificant (FDR > 0.05)
0.725585	0.0518	NECAP1	977	nonsignificant (FDR > 0.05)
0.723886	0.0519	SLC35F6	978	nonsignificant (FDR > 0.05)
0.72278	0.052	NCBP2	979	nonsignificant (FDR > 0.05)
0.722468	0.052	C20orf202	980	nonsignificant (FDR > 0.05)
0.722189	0.052	PRSS21	981	nonsignificant (FDR > 0.05)
0.721293	0.052	ARHGAP30	982	nonsignificant (FDR > 0.05)
0.719918	0.052	IRGQ	983	nonsignificant (FDR > 0.05)
0.719525	0.052	TTC13	984	nonsignificant (FDR > 0.05)
0.719029	0.052	PPM1L	985	nonsignificant (FDR > 0.05)
0.718483	0.052	EBF1	986	nonsignificant (FDR > 0.05)
0.718429	0.052	RAB17	987	nonsignificant (FDR > 0.05)
0.717817	0.052	NRG3	988	nonsignificant (FDR > 0.05)
0.717103	0.052	ST7	989	nonsignificant (FDR > 0.05)
0.716742	0.0521	KIAA0586	990	nonsignificant (FDR > 0.05)
0.716704	0.0521	CDC42BPG	991	nonsignificant (FDR > 0.05)
0.716644	0.0521	SMIM25	992	nonsignificant (FDR > 0.05)
0.716144	0.0523	SLC16A6	993	nonsignificant (FDR > 0.05)
0.714609	0.0529	AKTIP	994	nonsignificant (FDR > 0.05)
0.714577	0.0529	DOCK2	995	nonsignificant (FDR > 0.05)
0.713845	0.0529	RBM8A	996	nonsignificant (FDR > 0.05)
0.712535	0.053	RPGRIP1L	997	nonsignificant (FDR > 0.05)
0.712511	0.053	TGFBR1	998	nonsignificant (FDR > 0.05)
0.712366	0.053	ACTRT3	999	nonsignificant (FDR > 0.05)
0.711588	0.0532	CDKN2AIPNL	1000	nonsignificant (FDR > 0.05)
0.711462	0.0532	ADNP	1001	nonsignificant (FDR > 0.05)
0.711054	0.0532	ALPK1	1002	nonsignificant (FDR > 0.05)
0.710635	0.0534	SLC39A1	1003	nonsignificant (FDR > 0.05)
0.710599	0.0534	LOC101929926	1004	nonsignificant (FDR > 0.05)
0.709645	0.0534	SP3	1005	nonsignificant (FDR > 0.05)
0.709436	0.0535	PTGDR	1006	nonsignificant (FDR > 0.05)
0.708505	0.0535	PPA1	1007	nonsignificant (FDR > 0.05)
0.708228	0.0535	CLCNKA	1008	nonsignificant (FDR > 0.05)
0.706902	0.0536	TXNDC16	1009	nonsignificant (FDR > 0.05)
0.706814	0.0536	SLC25A40	1010	nonsignificant (FDR > 0.05)
0.706773	0.0536	OR51B4	1011	nonsignificant (FDR > 0.05)
0.705227	0.0537	ZSCAN21	1012	nonsignificant (FDR > 0.05)
0.705207	0.0537	CRIP2	1013	nonsignificant (FDR > 0.05)
0.705128	0.0537	CST4	1014	nonsignificant (FDR > 0.05)
0.704996	0.0537	LPCAT4	1015	nonsignificant (FDR > 0.05)
0.704755	0.0538	CMSS1	1016	nonsignificant (FDR > 0.05)
0.704107	0.0539	SCP2D1	1017	nonsignificant (FDR > 0.05)
0.704091	0.0539	LRP2	1018	nonsignificant (FDR > 0.05)
0.703007	0.054	LTB	1019	nonsignificant (FDR > 0.05)
0.702728	0.054	KCNQ3	1020	nonsignificant (FDR > 0.05)
0.70232	0.054	ABCC3	1021	nonsignificant (FDR > 0.05)
0.701833	0.054	ACVRL1	1022	nonsignificant (FDR > 0.05)
0.700914	0.0543	STK11	1023	nonsignificant (FDR > 0.05)
0.700657	0.0543	AQP7	1024	nonsignificant (FDR > 0.05)
0.700653	0.0543	IGBP1	1025	nonsignificant (FDR > 0.05)
0.699938	0.0543	TPBGL	1026	nonsignificant (FDR > 0.05)
0.699487	0.0545	SPCS2	1027	nonsignificant (FDR > 0.05)
0.699026	0.0545	CDS2	1028	nonsignificant (FDR > 0.05)
0.698803	0.0547	ATP1B3	1029	nonsignificant (FDR > 0.05)
0.698522	0.0547	HCRT	1030	nonsignificant (FDR > 0.05)
0.69835	0.0547	OR2Z1	1031	nonsignificant (FDR > 0.05)
0.698249	0.0548	FARS2	1032	nonsignificant (FDR > 0.05)
0.697956	0.0548	PMP2	1033	nonsignificant (FDR > 0.05)
0.69741	0.055	PRLHR	1034	nonsignificant (FDR > 0.05)
0.697369	0.055	TFAP2A	1035	nonsignificant (FDR > 0.05)
0.697302	0.055	ZBTB1	1036	nonsignificant (FDR > 0.05)
0.69551	0.055	SMIM2	1037	nonsignificant (FDR > 0.05)
0.695476	0.055	SNRPG	1038	nonsignificant (FDR > 0.05)
0.695111	0.055	OR52W1	1039	nonsignificant (FDR > 0.05)
0.694573	0.055	VIP	1040	nonsignificant (FDR > 0.05)
0.693884	0.055	DONSON	1041	nonsignificant (FDR > 0.05)
0.693867	0.055	C22orf34	1042	nonsignificant (FDR > 0.05)
0.693407	0.0551	ZSWIM2	1043	nonsignificant (FDR > 0.05)
0.692846	0.0551	CPB1	1044	nonsignificant (FDR > 0.05)
0.692577	0.0551	BTBD6	1045	nonsignificant (FDR > 0.05)
0.692337	0.0551	MALL	1046	nonsignificant (FDR > 0.05)
0.692313	0.0551	MTRNR2L5	1047	nonsignificant (FDR > 0.05)
0.692167	0.0551	CDON	1048	nonsignificant (FDR > 0.05)
0.691797	0.0551	SLC12A9	1049	nonsignificant (FDR > 0.05)
0.691402	0.0551	FAM136A	1050	nonsignificant (FDR > 0.05)
0.690563	0.0551	LDOC1	1051	nonsignificant (FDR > 0.05)
0.69055	0.0551	LIPM	1052	nonsignificant (FDR > 0.05)
0.689303	0.0552	RGL1	1053	nonsignificant (FDR > 0.05)
0.689175	0.0552	APLF	1054	nonsignificant (FDR > 0.05)
0.68797	0.0553	CIT	1055	nonsignificant (FDR > 0.05)
0.687941	0.0553	UBA6	1056	nonsignificant (FDR > 0.05)
0.687641	0.0553	SLFN14	1057	nonsignificant (FDR > 0.05)
0.687525	0.0553	TM7SF2	1058	nonsignificant (FDR > 0.05)
0.687065	0.0554	ANKRD30A	1059	nonsignificant (FDR > 0.05)
0.687059	0.0555	C12orf45	1060	nonsignificant (FDR > 0.05)
0.685939	0.0556	DHRS7C	1061	nonsignificant (FDR > 0.05)
0.685686	0.0556	FNDC10	1062	nonsignificant (FDR > 0.05)
0.685045	0.0556	PNLIPRP1	1063	nonsignificant (FDR > 0.05)
0.684509	0.0556	ADAT2	1064	nonsignificant (FDR > 0.05)
0.683613	0.0556	COX6B2	1065	nonsignificant (FDR > 0.05)
0.683111	0.0557	C17orf102	1066	nonsignificant (FDR > 0.05)
0.683093	0.0558	CCDC88B	1067	nonsignificant (FDR > 0.05)
0.683004	0.0559	SPATC1L	1068	nonsignificant (FDR > 0.05)
0.682193	0.0563	OR4A5	1069	nonsignificant (FDR > 0.05)
0.681605	0.0563	DSCAML1	1070	nonsignificant (FDR > 0.05)
0.681407	0.0565	TP53TG3F	1071	nonsignificant (FDR > 0.05)
0.680979	0.0566	KCNIP1	1072	nonsignificant (FDR > 0.05)
0.680821	0.0566	STAU2	1073	nonsignificant (FDR > 0.05)
0.680614	0.0566	CTPS1	1074	nonsignificant (FDR > 0.05)
0.680575	0.0566	ACTG1	1075	nonsignificant (FDR > 0.05)
0.680415	0.0566	ZNF415	1076	nonsignificant (FDR > 0.05)
0.68017	0.0567	VCPKMT	1077	nonsignificant (FDR > 0.05)
0.679666	0.0568	C8orf88	1078	nonsignificant (FDR > 0.05)
0.679602	0.0568	TRAPPC3L	1079	nonsignificant (FDR > 0.05)
0.679539	0.0568	EIF3M	1080	nonsignificant (FDR > 0.05)
0.679371	0.0568	ARHGAP19	1081	nonsignificant (FDR > 0.05)
0.678724	0.0568	DIP2A	1082	nonsignificant (FDR > 0.05)
0.677752	0.0568	UEVLD	1083	nonsignificant (FDR > 0.05)
0.677604	0.0568	SPRYD3	1084	nonsignificant (FDR > 0.05)
0.677106	0.057	STAG3	1085	nonsignificant (FDR > 0.05)
0.676973	0.057	AGBL3	1086	nonsignificant (FDR > 0.05)
0.676609	0.057	RADIL	1087	nonsignificant (FDR > 0.05)
0.676452	0.057	MYC	1088	nonsignificant (FDR > 0.05)
0.676021	0.0571	TMED9	1089	nonsignificant (FDR > 0.05)
0.675993	0.0571	OR5B3	1090	nonsignificant (FDR > 0.05)
0.675578	0.0571	MLH3	1091	nonsignificant (FDR > 0.05)
0.674954	0.0572	CCNL1	1092	nonsignificant (FDR > 0.05)
0.67395	0.0572	FAM205A	1093	nonsignificant (FDR > 0.05)
0.673468	0.0572	ALDH5A1	1094	nonsignificant (FDR > 0.05)
0.673117	0.0572	CLSPN	1095	nonsignificant (FDR > 0.05)
0.672862	0.0572	PDS5B	1096	nonsignificant (FDR > 0.05)
0.67264	0.0573	EPAS1	1097	nonsignificant (FDR > 0.05)
0.672484	0.0573	TRIM54	1098	nonsignificant (FDR > 0.05)
0.672397	0.0574	CDIPT	1099	nonsignificant (FDR > 0.05)
0.671681	0.0576	COG1	1100	nonsignificant (FDR > 0.05)
0.670949	0.0576	PCMTD2	1101	nonsignificant (FDR > 0.05)
0.670505	0.0577	OTUB1	1102	nonsignificant (FDR > 0.05)
0.669945	0.0579	TUBA1C	1103	nonsignificant (FDR > 0.05)
0.669934	0.0579	MEX3A	1104	nonsignificant (FDR > 0.05)
0.669157	0.0579	IL32	1105	nonsignificant (FDR > 0.05)
0.668656	0.0579	BRPF3	1106	nonsignificant (FDR > 0.05)
0.667081	0.0582	SLC35F2	1107	nonsignificant (FDR > 0.05)
0.666678	0.0582	SP140L	1108	nonsignificant (FDR > 0.05)
0.666506	0.0582	CLDN11	1109	nonsignificant (FDR > 0.05)
0.666356	0.0582	SOS1	1110	nonsignificant (FDR > 0.05)
0.665978	0.0582	TRO	1111	nonsignificant (FDR > 0.05)
0.665797	0.0582	SSTR5	1112	nonsignificant (FDR > 0.05)
0.665694	0.0582	TNFAIP8L2	1113	nonsignificant (FDR > 0.05)
0.665513	0.0582	SLC29A3	1114	nonsignificant (FDR > 0.05)
0.665187	0.0582	PPP4R4	1115	nonsignificant (FDR > 0.05)
0.664988	0.0583	SNX3	1116	nonsignificant (FDR > 0.05)
0.664953	0.0583	BNC1	1117	nonsignificant (FDR > 0.05)
0.664739	0.0583	TDRD7	1118	nonsignificant (FDR > 0.05)
0.664309	0.0584	MUC13	1119	nonsignificant (FDR > 0.05)
0.664079	0.0584	SF3B2	1120	nonsignificant (FDR > 0.05)
0.663651	0.0584	FBP1	1121	nonsignificant (FDR > 0.05)
0.662986	0.0584	SPIRE2	1122	nonsignificant (FDR > 0.05)
0.661671	0.0587	SCUBE1	1123	nonsignificant (FDR > 0.05)
0.660168	0.0589	MED14OS	1124	nonsignificant (FDR > 0.05)
0.660098	0.0589	CCL15	1125	nonsignificant (FDR > 0.05)
0.659657	0.0589	SLC48A1	1126	nonsignificant (FDR > 0.05)
0.658945	0.0589	AQP11	1127	nonsignificant (FDR > 0.05)
0.658117	0.0591	SYCE1	1128	nonsignificant (FDR > 0.05)
0.658018	0.0591	MKNK1	1129	nonsignificant (FDR > 0.05)
0.658007	0.0591	ACOX3	1130	nonsignificant (FDR > 0.05)
0.657973	0.0591	FBRSL1	1131	nonsignificant (FDR > 0.05)
0.657096	0.0593	ICK	1132	nonsignificant (FDR > 0.05)
0.656926	0.0593	BOP1	1133	nonsignificant (FDR > 0.05)
0.656094	0.0594	CDKL4	1134	nonsignificant (FDR > 0.05)
0.65521	0.0595	FGFR1	1135	nonsignificant (FDR > 0.05)
0.65378	0.0596	RNF19B	1136	nonsignificant (FDR > 0.05)
0.653715	0.0596	SCRIB	1137	nonsignificant (FDR > 0.05)
0.652007	0.0597	ZSCAN30	1138	nonsignificant (FDR > 0.05)
0.651956	0.0597	TTC14	1139	nonsignificant (FDR > 0.05)
0.651878	0.0597	TMCC3	1140	nonsignificant (FDR > 0.05)
0.651629	0.0597	PTK2	1141	nonsignificant (FDR > 0.05)
0.651513	0.0597	RPS5	1142	nonsignificant (FDR > 0.05)
0.651326	0.0597	CACNA1C	1143	nonsignificant (FDR > 0.05)
0.650652	0.0599	CERK	1144	nonsignificant (FDR > 0.05)
0.650049	0.06	KLHL35	1145	nonsignificant (FDR > 0.05)
0.649725	0.06	HDHD2	1146	nonsignificant (FDR > 0.05)
0.649516	0.0601	GRINA	1147	nonsignificant (FDR > 0.05)
0.649179	0.0601	VPS26A	1148	nonsignificant (FDR > 0.05)
0.649081	0.0601	ANKRD36B	1149	nonsignificant (FDR > 0.05)
0.648842	0.0601	CCDC175	1150	nonsignificant (FDR > 0.05)
0.648709	0.0602	TULP4	1151	nonsignificant (FDR > 0.05)
0.648416	0.0603	LAMTOR4	1152	nonsignificant (FDR > 0.05)
0.648167	0.0603	FBXO45	1153	nonsignificant (FDR > 0.05)
0.648056	0.0603	OR51A4	1154	nonsignificant (FDR > 0.05)
0.64662	0.0606	ZDHHC14	1155	nonsignificant (FDR > 0.05)
0.645597	0.0609	SBF2	1156	nonsignificant (FDR > 0.05)
0.645561	0.061	H2AFZ	1157	nonsignificant (FDR > 0.05)
0.645171	0.061	ACTL6B	1158	nonsignificant (FDR > 0.05)
0.645126	0.061	KRT38	1159	nonsignificant (FDR > 0.05)
0.643848	0.061	GNA13	1160	nonsignificant (FDR > 0.05)
0.643612	0.061	PIMREG	1161	nonsignificant (FDR > 0.05)
0.643227	0.061	OR4K5	1162	nonsignificant (FDR > 0.05)
0.64319	0.061	SNUPN	1163	nonsignificant (FDR > 0.05)
0.642173	0.0612	STT3B	1164	nonsignificant (FDR > 0.05)
0.639463	0.0615	TRPA1	1165	nonsignificant (FDR > 0.05)
0.639411	0.0615	RPS6KA6	1166	nonsignificant (FDR > 0.05)
0.639143	0.0615	CCDC124	1167	nonsignificant (FDR > 0.05)
0.638556	0.0615	LINC01835	1168	nonsignificant (FDR > 0.05)
0.638186	0.0616	NKG7	1169	nonsignificant (FDR > 0.05)
0.638099	0.0616	PPP1R15A	1170	nonsignificant (FDR > 0.05)
0.637936	0.0616	PADI6	1171	nonsignificant (FDR > 0.05)
0.637857	0.0616	USP51	1172	nonsignificant (FDR > 0.05)
0.637791	0.0616	MAPK1	1173	nonsignificant (FDR > 0.05)
0.637484	0.0616	FAM175A	1174	nonsignificant (FDR > 0.05)
0.637351	0.0616	RAB4B	1175	nonsignificant (FDR > 0.05)
0.637225	0.0616	LAYN	1176	nonsignificant (FDR > 0.05)
0.636815	0.0616	POMT2	1177	nonsignificant (FDR > 0.05)
0.636804	0.0616	PLCG1	1178	nonsignificant (FDR > 0.05)
0.636412	0.0618	ZFP64	1179	nonsignificant (FDR > 0.05)
0.636237	0.0618	PHAX	1180	nonsignificant (FDR > 0.05)
0.636125	0.0619	RSL1D1	1181	nonsignificant (FDR > 0.05)
0.63467	0.0623	CPXM2	1182	nonsignificant (FDR > 0.05)
0.634593	0.0623	CYP2A7	1183	nonsignificant (FDR > 0.05)
0.633335	0.0623	COL13A1	1184	nonsignificant (FDR > 0.05)
0.633207	0.0623	LGI2	1185	nonsignificant (FDR > 0.05)
0.63269	0.0625	NCS1	1186	nonsignificant (FDR > 0.05)
0.632596	0.0625	FBXO22	1187	nonsignificant (FDR > 0.05)
0.631909	0.0625	OR3A2	1188	nonsignificant (FDR > 0.05)
0.630991	0.0625	SH2D3C	1189	nonsignificant (FDR > 0.05)
0.630729	0.0625	KLRC1	1190	nonsignificant (FDR > 0.05)
0.630256	0.0625	TK1	1191	nonsignificant (FDR > 0.05)
0.630181	0.0625	SNAPC3	1192	nonsignificant (FDR > 0.05)
0.630129	0.0625	AARD	1193	nonsignificant (FDR > 0.05)
0.629361	0.0627	LCK	1194	nonsignificant (FDR > 0.05)
0.629114	0.0627	CPNE5	1195	nonsignificant (FDR > 0.05)
0.628991	0.0627	POMC	1196	nonsignificant (FDR > 0.05)
0.6276	0.0628	SLC10A5	1197	nonsignificant (FDR > 0.05)
0.62755	0.0628	MND1	1198	nonsignificant (FDR > 0.05)
0.627484	0.0628	TMEM72	1199	nonsignificant (FDR > 0.05)
0.626259	0.0629	WDR18	1200	nonsignificant (FDR > 0.05)
0.626039	0.0629	CYP20A1	1201	nonsignificant (FDR > 0.05)
0.625766	0.0629	LRRC14	1202	nonsignificant (FDR > 0.05)
0.625751	0.063	AQP12A	1203	nonsignificant (FDR > 0.05)
0.624768	0.0631	BTG2	1204	nonsignificant (FDR > 0.05)
0.624646	0.0631	TEX22	1205	nonsignificant (FDR > 0.05)
0.624513	0.0631	RNF138	1206	nonsignificant (FDR > 0.05)
0.623514	0.0633	F9	1207	nonsignificant (FDR > 0.05)
0.622635	0.0634	PRPS1	1208	nonsignificant (FDR > 0.05)
0.621373	0.0634	ATP6V1G1	1209	nonsignificant (FDR > 0.05)
0.620943	0.0634	DLGAP3	1210	nonsignificant (FDR > 0.05)
0.620713	0.0634	ZNF211	1211	nonsignificant (FDR > 0.05)
0.620232	0.0634	TAF8	1212	nonsignificant (FDR > 0.05)
0.618937	0.0634	GSTA4	1213	nonsignificant (FDR > 0.05)
0.618556	0.0634	NDUFS4	1214	nonsignificant (FDR > 0.05)
0.618532	0.0634	ALS2CL	1215	nonsignificant (FDR > 0.05)
0.61648	0.0637	MMAA	1216	nonsignificant (FDR > 0.05)
0.61597	0.0637	DNAJC24	1217	nonsignificant (FDR > 0.05)
0.615552	0.0637	TSSK2	1218	nonsignificant (FDR > 0.05)
0.615344	0.0637	SPATA9	1219	nonsignificant (FDR > 0.05)
0.614698	0.0638	AAR2	1220	nonsignificant (FDR > 0.05)
0.614653	0.0638	TMEM158	1221	nonsignificant (FDR > 0.05)
0.613516	0.0638	FAM213A	1222	nonsignificant (FDR > 0.05)
0.612041	0.0642	LIMD2	1223	nonsignificant (FDR > 0.05)
0.611738	0.0642	KIR2DL4	1224	nonsignificant (FDR > 0.05)
0.610678	0.0642	GAB1	1225	nonsignificant (FDR > 0.05)
0.609013	0.0643	FAM222B	1226	nonsignificant (FDR > 0.05)
0.60889	0.0643	LRR1	1227	nonsignificant (FDR > 0.05)
0.608889	0.0643	CLSTN1	1228	nonsignificant (FDR > 0.05)
0.608788	0.0644	CXorf65	1229	nonsignificant (FDR > 0.05)
0.608162	0.0645	METTL21A	1230	nonsignificant (FDR > 0.05)
0.608138	0.0645	AHDC1	1231	nonsignificant (FDR > 0.05)
0.607315	0.0646	IFITM2	1232	nonsignificant (FDR > 0.05)
0.607149	0.0647	GLYAT	1233	nonsignificant (FDR > 0.05)
0.60675	0.0647	ENTHD1	1234	nonsignificant (FDR > 0.05)
0.606406	0.0647	TRMT1L	1235	nonsignificant (FDR > 0.05)
0.606138	0.0647	SLC39A4	1236	nonsignificant (FDR > 0.05)
0.605588	0.0647	FAM222A	1237	nonsignificant (FDR > 0.05)
0.60553	0.0647	CD33	1238	nonsignificant (FDR > 0.05)
0.605498	0.0647	CNNM3	1239	nonsignificant (FDR > 0.05)
0.605132	0.0648	YAF2	1240	nonsignificant (FDR > 0.05)
0.605041	0.0648	CDK12	1241	nonsignificant (FDR > 0.05)
0.603134	0.0648	SLC4A11	1242	nonsignificant (FDR > 0.05)
0.602843	0.0648	RUSC1-AS1	1243	nonsignificant (FDR > 0.05)
0.602683	0.0648	TAAR2	1244	nonsignificant (FDR > 0.05)
0.602564	0.0648	ATAD3A	1245	nonsignificant (FDR > 0.05)
0.602535	0.0648	OR14J1	1246	nonsignificant (FDR > 0.05)
0.602459	0.0648	ZC3H7A	1247	nonsignificant (FDR > 0.05)
0.601112	0.0648	SAE1	1248	nonsignificant (FDR > 0.05)
0.600583	0.0648	TACC3	1249	nonsignificant (FDR > 0.05)
0.600193	0.0648	TPM3	1250	nonsignificant (FDR > 0.05)
0.599257	0.0649	SLC24A4	1251	nonsignificant (FDR > 0.05)
0.599008	0.0649	SNTB2	1252	nonsignificant (FDR > 0.05)
0.598613	0.065	RHOQ	1253	nonsignificant (FDR > 0.05)
0.597941	0.065	FGD3	1254	nonsignificant (FDR > 0.05)
0.597812	0.065	PLA2G1B	1255	nonsignificant (FDR > 0.05)
0.597279	0.065	VPS4A	1256	nonsignificant (FDR > 0.05)
0.596127	0.0653	CLN8	1257	nonsignificant (FDR > 0.05)
0.595263	0.0653	TIMMDC1	1258	nonsignificant (FDR > 0.05)
0.59488	0.0654	ADIG	1259	nonsignificant (FDR > 0.05)
0.594862	0.0654	TTC5	1260	nonsignificant (FDR > 0.05)
0.594582	0.0654	PRLR	1261	nonsignificant (FDR > 0.05)
0.592523	0.0656	GAK	1262	nonsignificant (FDR > 0.05)
0.592351	0.0656	UBAP2L	1263	nonsignificant (FDR > 0.05)
0.592268	0.0656	SNX4	1264	nonsignificant (FDR > 0.05)
0.591332	0.0657	PLXNA4	1265	nonsignificant (FDR > 0.05)
0.590294	0.0657	MITF	1266	nonsignificant (FDR > 0.05)
0.590183	0.0657	ALOX12B	1267	nonsignificant (FDR > 0.05)
0.590066	0.0657	TNFRSF21	1268	nonsignificant (FDR > 0.05)
0.589602	0.0657	PPFIA2	1269	nonsignificant (FDR > 0.05)
0.589493	0.0657	RPL37	1270	nonsignificant (FDR > 0.05)
0.589071	0.0657	ENPP7	1271	nonsignificant (FDR > 0.05)
0.588009	0.0658	INAFM1	1272	nonsignificant (FDR > 0.05)
0.587941	0.0658	CA3	1273	nonsignificant (FDR > 0.05)
0.587559	0.0658	PHF3	1274	nonsignificant (FDR > 0.05)
0.587447	0.0658	RBM46	1275	nonsignificant (FDR > 0.05)
0.586637	0.0659	TAF15	1276	nonsignificant (FDR > 0.05)
0.586179	0.0661	FDFT1	1277	nonsignificant (FDR > 0.05)
0.585612	0.0661	WNT8B	1278	nonsignificant (FDR > 0.05)
0.585421	0.0661	LONRF1	1279	nonsignificant (FDR > 0.05)
0.585341	0.0661	TFF2	1280	nonsignificant (FDR > 0.05)
0.584583	0.0663	ZG16	1281	nonsignificant (FDR > 0.05)
0.584513	0.0663	NUDT16	1282	nonsignificant (FDR > 0.05)
0.583525	0.0664	FIBCD1	1283	nonsignificant (FDR > 0.05)
0.582555	0.0666	CCNT2	1284	nonsignificant (FDR > 0.05)
0.58227	0.0666	MYO5B	1285	nonsignificant (FDR > 0.05)
0.582103	0.0667	ALAS1	1286	nonsignificant (FDR > 0.05)
0.581553	0.0669	KCTD1	1287	nonsignificant (FDR > 0.05)
0.581136	0.0669	MTRNR2L10	1288	nonsignificant (FDR > 0.05)
0.581072	0.0669	RIC8B	1289	nonsignificant (FDR > 0.05)
0.580399	0.067	ACTB	1290	nonsignificant (FDR > 0.05)
0.580261	0.067	FBXO5	1291	nonsignificant (FDR > 0.05)
0.57974	0.0671	HYPM	1292	nonsignificant (FDR > 0.05)
0.579508	0.0672	SWSAP1	1293	nonsignificant (FDR > 0.05)
0.579187	0.0672	NUDCD2	1294	nonsignificant (FDR > 0.05)
0.579069	0.0672	GOLPH3	1295	nonsignificant (FDR > 0.05)
0.578868	0.0672	PIGQ	1296	nonsignificant (FDR > 0.05)
0.57833	0.0672	SLC39A6	1297	nonsignificant (FDR > 0.05)
0.577873	0.0673	KRT19	1298	nonsignificant (FDR > 0.05)
0.577455	0.0673	SYNC	1299	nonsignificant (FDR > 0.05)
0.576157	0.0674	MTMR8	1300	nonsignificant (FDR > 0.05)
0.575413	0.0674	SURF1	1301	nonsignificant (FDR > 0.05)
0.574989	0.0675	RAD1	1302	nonsignificant (FDR > 0.05)
0.574502	0.0675	COL4A2	1303	nonsignificant (FDR > 0.05)
0.574204	0.0675	GPR45	1304	nonsignificant (FDR > 0.05)
0.573233	0.0675	AGAP11	1305	nonsignificant (FDR > 0.05)
0.572957	0.0676	HTR4	1306	nonsignificant (FDR > 0.05)
0.572481	0.0676	NFKB1	1307	nonsignificant (FDR > 0.05)
0.572381	0.0676	P2RX5	1308	nonsignificant (FDR > 0.05)
0.572037	0.0677	PQLC3	1309	nonsignificant (FDR > 0.05)
0.571696	0.0677	BLMH	1310	nonsignificant (FDR > 0.05)
0.570816	0.0679	DDB2	1311	nonsignificant (FDR > 0.05)
0.570593	0.068	GRHPR	1312	nonsignificant (FDR > 0.05)
0.570059	0.0681	TLN1	1313	nonsignificant (FDR > 0.05)
0.569913	0.0681	CD40	1314	nonsignificant (FDR > 0.05)
0.569419	0.0681	RRAD	1315	nonsignificant (FDR > 0.05)
0.568968	0.0683	SPRR2D	1316	nonsignificant (FDR > 0.05)
0.56877	0.0684	FGFR2	1317	nonsignificant (FDR > 0.05)
0.568626	0.0684	CCNL2	1318	nonsignificant (FDR > 0.05)
0.568543	0.0684	MMADHC	1319	nonsignificant (FDR > 0.05)
0.568474	0.0684	MYEF2	1320	nonsignificant (FDR > 0.05)
0.56729	0.0684	SCGB2A2	1321	nonsignificant (FDR > 0.05)
0.567076	0.0684	PXYLP1	1322	nonsignificant (FDR > 0.05)
0.565787	0.0685	ETV6	1323	nonsignificant (FDR > 0.05)
0.565415	0.0687	TIMP4	1324	nonsignificant (FDR > 0.05)
0.565259	0.0687	RCOR3	1325	nonsignificant (FDR > 0.05)
0.565234	0.0687	CACNB4	1326	nonsignificant (FDR > 0.05)
0.565112	0.0687	TSR3	1327	nonsignificant (FDR > 0.05)
0.565063	0.0687	KLB	1328	nonsignificant (FDR > 0.05)
0.56418	0.0688	USP17L18	1329	nonsignificant (FDR > 0.05)
0.56343	0.0688	GOLGA6L2	1330	nonsignificant (FDR > 0.05)
0.563316	0.0688	OR11G2	1331	nonsignificant (FDR > 0.05)
0.563253	0.0688	RBM15B	1332	nonsignificant (FDR > 0.05)
0.56236	0.0689	LRFN4	1333	nonsignificant (FDR > 0.05)
0.562136	0.069	HNRNPAB	1334	nonsignificant (FDR > 0.05)
0.56192	0.069	JOSD2	1335	nonsignificant (FDR > 0.05)
0.561411	0.069	MFN2	1336	nonsignificant (FDR > 0.05)
0.561247	0.0691	EPS8L3	1337	nonsignificant (FDR > 0.05)
0.560675	0.0692	TBCC	1338	nonsignificant (FDR > 0.05)
0.560649	0.0692	CDH11	1339	nonsignificant (FDR > 0.05)
0.560081	0.0692	PRKAG1	1340	nonsignificant (FDR > 0.05)
0.55995	0.0693	LOC100134391	1341	nonsignificant (FDR > 0.05)
0.55857	0.0694	FAAH	1342	nonsignificant (FDR > 0.05)
0.558191	0.0695	DGUOK	1343	nonsignificant (FDR > 0.05)
0.557767	0.0695	ARMC2	1344	nonsignificant (FDR > 0.05)
0.556983	0.0698	C14orf37	1345	nonsignificant (FDR > 0.05)
0.55685	0.0698	HMCN2	1346	nonsignificant (FDR > 0.05)
0.555629	0.0699	ACOT13	1347	nonsignificant (FDR > 0.05)
0.555396	0.0699	CLTA	1348	nonsignificant (FDR > 0.05)
0.554808	0.0699	SNAI2	1349	nonsignificant (FDR > 0.05)
0.554688	0.0699	CTTNBP2	1350	nonsignificant (FDR > 0.05)
0.554144	0.07	KIR3DL3	1351	nonsignificant (FDR > 0.05)
0.553984	0.07	CALD1	1352	nonsignificant (FDR > 0.05)
0.553618	0.0701	DCANP1	1353	nonsignificant (FDR > 0.05)
0.553382	0.0702	FOXA3	1354	nonsignificant (FDR > 0.05)
0.553073	0.0702	MAML1	1355	nonsignificant (FDR > 0.05)
0.552189	0.0705	MAP3K20	1356	nonsignificant (FDR > 0.05)
0.55157	0.0705	ERBB4	1357	nonsignificant (FDR > 0.05)
0.551351	0.0706	UBA1	1358	nonsignificant (FDR > 0.05)
0.551327	0.0706	C9orf85	1359	nonsignificant (FDR > 0.05)
0.551208	0.0707	CABP4	1360	nonsignificant (FDR > 0.05)
0.550948	0.0708	SPEM1	1361	nonsignificant (FDR > 0.05)
0.549907	0.0713	OR6M1	1362	nonsignificant (FDR > 0.05)
0.549833	0.0713	ATP6V1D	1363	nonsignificant (FDR > 0.05)
0.549473	0.0713	KIAA1211	1364	nonsignificant (FDR > 0.05)
0.54942	0.0714	TBRG4	1365	nonsignificant (FDR > 0.05)
0.549342	0.0714	OVOL3	1366	nonsignificant (FDR > 0.05)
0.548579	0.0714	NTRK3	1367	nonsignificant (FDR > 0.05)
0.548052	0.0716	WFDC13	1368	nonsignificant (FDR > 0.05)
0.547334	0.0716	CDCA8	1369	nonsignificant (FDR > 0.05)
0.546821	0.0717	INO80D	1370	nonsignificant (FDR > 0.05)
0.546632	0.0717	PLET1	1371	nonsignificant (FDR > 0.05)
0.54639	0.0717	GGNBP2	1372	nonsignificant (FDR > 0.05)
0.546291	0.0717	EPS15L1	1373	nonsignificant (FDR > 0.05)
0.546246	0.0717	CD300C	1374	nonsignificant (FDR > 0.05)
0.546122	0.0718	PRR13	1375	nonsignificant (FDR > 0.05)
0.545765	0.0718	ZNF449	1376	nonsignificant (FDR > 0.05)
0.54501	0.072	CLPB	1377	nonsignificant (FDR > 0.05)
0.544323	0.0721	INAFM2	1378	nonsignificant (FDR > 0.05)
0.544303	0.0721	PCP4	1379	nonsignificant (FDR > 0.05)
0.54428	0.0721	Sep_09	1380	nonsignificant (FDR > 0.05)
0.542687	0.0724	TYW1	1381	nonsignificant (FDR > 0.05)
0.542441	0.0724	RPS6KA4	1382	nonsignificant (FDR > 0.05)
0.54229	0.0724	VTI1B	1383	nonsignificant (FDR > 0.05)
0.541811	0.0724	RCCD1	1384	nonsignificant (FDR > 0.05)
0.541589	0.0726	SLC1A2	1385	nonsignificant (FDR > 0.05)
0.541274	0.0727	GOLGA8H	1386	nonsignificant (FDR > 0.05)
0.540811	0.0727	SCRT1	1387	nonsignificant (FDR > 0.05)
0.540755	0.0727	FBXO17	1388	nonsignificant (FDR > 0.05)
0.540209	0.0727	EXOC8	1389	nonsignificant (FDR > 0.05)
0.539777	0.0727	CACNA1G	1390	nonsignificant (FDR > 0.05)
0.539185	0.0728	SLC30A9	1391	nonsignificant (FDR > 0.05)
0.538795	0.0729	SCARF2	1392	nonsignificant (FDR > 0.05)
0.538725	0.0729	RBM39	1393	nonsignificant (FDR > 0.05)
0.538164	0.0729	GAS1	1394	nonsignificant (FDR > 0.05)
0.537786	0.073	LRRTM1	1395	nonsignificant (FDR > 0.05)
0.537132	0.0731	METTL16	1396	nonsignificant (FDR > 0.05)
0.536554	0.0731	ATP5A1	1397	nonsignificant (FDR > 0.05)
0.53644	0.0732	ANGPT4	1398	nonsignificant (FDR > 0.05)
0.536131	0.0732	NUF2	1399	nonsignificant (FDR > 0.05)
0.535904	0.0732	PPP1R13L	1400	nonsignificant (FDR > 0.05)
0.53557	0.0732	PKNOX2	1401	nonsignificant (FDR > 0.05)
0.535561	0.0732	VCPIP1	1402	nonsignificant (FDR > 0.05)
0.533135	0.0733	NOS1AP	1403	nonsignificant (FDR > 0.05)
0.533112	0.0734	DPY19L1	1404	nonsignificant (FDR > 0.05)
0.532596	0.0734	B3GALT2	1405	nonsignificant (FDR > 0.05)
0.532349	0.0735	FANCM	1406	nonsignificant (FDR > 0.05)
0.532272	0.0735	ARPC1A	1407	nonsignificant (FDR > 0.05)
0.5318	0.0736	PLEKHB1	1408	nonsignificant (FDR > 0.05)
0.531672	0.0736	ESRP2	1409	nonsignificant (FDR > 0.05)
0.530552	0.0737	ABHD15	1410	nonsignificant (FDR > 0.05)
0.530335	0.0737	ARHGDIA	1411	nonsignificant (FDR > 0.05)
0.530223	0.0737	RNF111	1412	nonsignificant (FDR > 0.05)
0.529902	0.0738	TMX3	1413	nonsignificant (FDR > 0.05)
0.529594	0.0739	SULT1E1	1414	nonsignificant (FDR > 0.05)
0.529464	0.0739	GRID2	1415	nonsignificant (FDR > 0.05)
0.528039	0.074	APCDD1	1416	nonsignificant (FDR > 0.05)
0.527965	0.074	PSPN	1417	nonsignificant (FDR > 0.05)
0.52784	0.0741	CMKLR1	1418	nonsignificant (FDR > 0.05)
0.527525	0.0741	STK35	1419	nonsignificant (FDR > 0.05)
0.527445	0.0741	LCN1	1420	nonsignificant (FDR > 0.05)
0.527037	0.0742	VPS54	1421	nonsignificant (FDR > 0.05)
0.526813	0.0742	CYTH3	1422	nonsignificant (FDR > 0.05)
0.526439	0.0742	WNT5A	1423	nonsignificant (FDR > 0.05)
0.525785	0.0747	MGAT5	1424	nonsignificant (FDR > 0.05)
0.525686	0.0747	MFSD3	1425	nonsignificant (FDR > 0.05)
0.525635	0.0747	TMEM262	1426	nonsignificant (FDR > 0.05)
0.525478	0.0747	C9orf170	1427	nonsignificant (FDR > 0.05)
0.52499	0.0748	CCDC85B	1428	nonsignificant (FDR > 0.05)
0.524703	0.075	PDHA1	1429	nonsignificant (FDR > 0.05)
0.523925	0.0751	ASCC1	1430	nonsignificant (FDR > 0.05)
0.522953	0.0753	STON1-GTF2A1L	1431	nonsignificant (FDR > 0.05)
0.522898	0.0754	IRF2BPL	1432	nonsignificant (FDR > 0.05)
0.521838	0.0755	VPS37B	1433	nonsignificant (FDR > 0.05)
0.521828	0.0755	CBX8	1434	nonsignificant (FDR > 0.05)
0.521741	0.0756	SGCB	1435	nonsignificant (FDR > 0.05)
0.521667	0.0757	CCDC74B	1436	nonsignificant (FDR > 0.05)
0.521658	0.0757	ANGPTL6	1437	nonsignificant (FDR > 0.05)
0.520747	0.0758	PPP1R1B	1438	nonsignificant (FDR > 0.05)
0.520324	0.0758	CEP112	1439	nonsignificant (FDR > 0.05)
0.520158	0.0758	WBSCR28	1440	nonsignificant (FDR > 0.05)
0.519564	0.0758	KCNK4	1441	nonsignificant (FDR > 0.05)
0.519266	0.0759	PYCR2	1442	nonsignificant (FDR > 0.05)
0.518936	0.0759	EIF4B	1443	nonsignificant (FDR > 0.05)
0.518915	0.0759	CFAP69	1444	nonsignificant (FDR > 0.05)
0.518883	0.0759	OSCP1	1445	nonsignificant (FDR > 0.05)
0.518552	0.0759	SLC45A4	1446	nonsignificant (FDR > 0.05)
0.51855	0.0759	CALR	1447	nonsignificant (FDR > 0.05)
0.517496	0.076	OR5B21	1448	nonsignificant (FDR > 0.05)
0.517199	0.076	CREB3L4	1449	nonsignificant (FDR > 0.05)
0.517031	0.0763	FAM46B	1450	nonsignificant (FDR > 0.05)
0.516645	0.0763	MYL4	1451	nonsignificant (FDR > 0.05)
0.516075	0.0764	ZNF256	1452	nonsignificant (FDR > 0.05)
0.515745	0.0764	PDPK1	1453	nonsignificant (FDR > 0.05)
0.51458	0.0764	ZDHHC13	1454	nonsignificant (FDR > 0.05)
0.51448	0.0764	TFDP3	1455	nonsignificant (FDR > 0.05)
0.51428	0.0764	SAC3D1	1456	nonsignificant (FDR > 0.05)
0.51335	0.0764	GLYCTK	1457	nonsignificant (FDR > 0.05)
0.513239	0.0765	TUBB1	1458	nonsignificant (FDR > 0.05)
0.51315	0.0765	SOWAHC	1459	nonsignificant (FDR > 0.05)
0.513123	0.0765	CYLC1	1460	nonsignificant (FDR > 0.05)
0.513037	0.0765	CYP1A2	1461	nonsignificant (FDR > 0.05)
0.511973	0.0766	CDR2	1462	nonsignificant (FDR > 0.05)
0.511462	0.0768	DNAJB11	1463	nonsignificant (FDR > 0.05)
0.51131	0.0769	SLC25A17	1464	nonsignificant (FDR > 0.05)
0.510801	0.0769	OR5H15	1465	nonsignificant (FDR > 0.05)
0.510175	0.077	IL1RL2	1466	nonsignificant (FDR > 0.05)
0.509676	0.077	NBR1	1467	nonsignificant (FDR > 0.05)
0.509129	0.077	PADI1	1468	nonsignificant (FDR > 0.05)
0.509028	0.0771	CRHR2	1469	nonsignificant (FDR > 0.05)
0.508742	0.0771	SELPLG	1470	nonsignificant (FDR > 0.05)
0.508039	0.0772	PPP1R42	1471	nonsignificant (FDR > 0.05)
0.507877	0.0772	MRPS34	1472	nonsignificant (FDR > 0.05)
0.506319	0.0774	MSTO1	1473	nonsignificant (FDR > 0.05)
0.505975	0.0775	C6orf223	1474	nonsignificant (FDR > 0.05)
0.505923	0.0775	BARX1	1475	nonsignificant (FDR > 0.05)
0.50487	0.0778	OR2AG2	1476	nonsignificant (FDR > 0.05)
0.50448	0.0778	REEP3	1477	nonsignificant (FDR > 0.05)
0.504316	0.0778	CCDC107	1478	nonsignificant (FDR > 0.05)
0.502705	0.0781	FAM84B	1479	nonsignificant (FDR > 0.05)
0.502315	0.0781	CYP26B1	1480	nonsignificant (FDR > 0.05)
0.50082	0.0782	GTF2A1L	1481	nonsignificant (FDR > 0.05)
0.500622	0.0782	RPP40	1482	nonsignificant (FDR > 0.05)
0.499805	0.0782	ADAMTSL4	1483	nonsignificant (FDR > 0.05)
0.499663	0.0782	BCL2L15	1484	nonsignificant (FDR > 0.05)
0.49911	0.0782	CT47A10	1485	nonsignificant (FDR > 0.05)
0.498976	0.0782	TMEM225	1486	nonsignificant (FDR > 0.05)
0.498416	0.0782	TMEM251	1487	nonsignificant (FDR > 0.05)
0.498184	0.0783	GADD45B	1488	nonsignificant (FDR > 0.05)
0.49785	0.0784	PRODH2	1489	nonsignificant (FDR > 0.05)
0.497291	0.0785	TMEM98	1490	nonsignificant (FDR > 0.05)
0.497281	0.0786	COL8A1	1491	nonsignificant (FDR > 0.05)
0.497147	0.0786	GPAM	1492	nonsignificant (FDR > 0.05)
0.496157	0.0787	NLRP6	1493	nonsignificant (FDR > 0.05)
0.495915	0.0789	RRM2B	1494	nonsignificant (FDR > 0.05)
0.495698	0.079	BSDC1	1495	nonsignificant (FDR > 0.05)
0.494674	0.0792	PKM	1496	nonsignificant (FDR > 0.05)
0.494645	0.0792	ECT2	1497	nonsignificant (FDR > 0.05)
0.493967	0.0795	ADAMTS19	1498	nonsignificant (FDR > 0.05)
0.493337	0.0795	MSRB1	1499	nonsignificant (FDR > 0.05)
0.493053	0.0797	SMC1A	1500	nonsignificant (FDR > 0.05)
0.492965	0.0799	OR5C1	1501	nonsignificant (FDR > 0.05)
0.492453	0.0799	KCND1	1502	nonsignificant (FDR > 0.05)
0.491791	0.0799	UTRN	1503	nonsignificant (FDR > 0.05)
0.49148	0.0799	RAB11A	1504	nonsignificant (FDR > 0.05)
0.491154	0.0799	SLC39A14	1505	nonsignificant (FDR > 0.05)
0.490403	0.0799	RPS19	1506	nonsignificant (FDR > 0.05)
0.490117	0.08	UBE2H	1507	nonsignificant (FDR > 0.05)
0.489898	0.08	ZFP41	1508	nonsignificant (FDR > 0.05)
0.489668	0.08	NDUFA10	1509	nonsignificant (FDR > 0.05)
0.489387	0.0801	MYO3B	1510	nonsignificant (FDR > 0.05)
0.489332	0.0801	SUGT1	1511	nonsignificant (FDR > 0.05)
0.489161	0.0801	GAL3ST4	1512	nonsignificant (FDR > 0.05)
0.488654	0.0803	ARSA	1513	nonsignificant (FDR > 0.05)
0.487043	0.0804	RNF144B	1514	nonsignificant (FDR > 0.05)
0.486732	0.0804	SEC22B	1515	nonsignificant (FDR > 0.05)
0.486708	0.0805	TSNAXIP1	1516	nonsignificant (FDR > 0.05)
0.486596	0.0805	SNX31	1517	nonsignificant (FDR > 0.05)
0.486402	0.0805	STX7	1518	nonsignificant (FDR > 0.05)
0.48559	0.0805	CD274	1519	nonsignificant (FDR > 0.05)
0.485473	0.0805	ZNF75A	1520	nonsignificant (FDR > 0.05)
0.484667	0.0805	USP18	1521	nonsignificant (FDR > 0.05)
0.484607	0.0805	ATP6V0A1	1522	nonsignificant (FDR > 0.05)
0.482936	0.0805	CYP11B1	1523	nonsignificant (FDR > 0.05)
0.481996	0.0806	SCN2A	1524	nonsignificant (FDR > 0.05)
0.481982	0.0806	ZNF573	1525	nonsignificant (FDR > 0.05)
0.4817	0.0806	TTPAL	1526	nonsignificant (FDR > 0.05)
0.481474	0.0806	MRM2	1527	nonsignificant (FDR > 0.05)
0.481334	0.0806	ZNF606	1528	nonsignificant (FDR > 0.05)
0.481125	0.0806	ACTN4	1529	nonsignificant (FDR > 0.05)
0.481032	0.0806	PZP	1530	nonsignificant (FDR > 0.05)
0.480979	0.0806	SLC6A14	1531	nonsignificant (FDR > 0.05)
0.480503	0.0807	FHDC1	1532	nonsignificant (FDR > 0.05)
0.479899	0.0808	TEX43	1533	nonsignificant (FDR > 0.05)
0.479609	0.0808	RECQL4	1534	nonsignificant (FDR > 0.05)
0.47948	0.0808	LIN7C	1535	nonsignificant (FDR > 0.05)
0.479412	0.0808	TMCC2	1536	nonsignificant (FDR > 0.05)
0.479259	0.0809	FBXO40	1537	nonsignificant (FDR > 0.05)
0.479209	0.081	CHRNA10	1538	nonsignificant (FDR > 0.05)
0.478622	0.081	FAM111B	1539	nonsignificant (FDR > 0.05)
0.478435	0.0811	SHOX2	1540	nonsignificant (FDR > 0.05)
0.477723	0.0812	ACADM	1541	nonsignificant (FDR > 0.05)
0.477133	0.0813	SCAMP3	1542	nonsignificant (FDR > 0.05)
0.476179	0.0813	PDE8B	1543	nonsignificant (FDR > 0.05)
0.475863	0.0815	SOX17	1544	nonsignificant (FDR > 0.05)
0.475215	0.0816	PPP1R3C	1545	nonsignificant (FDR > 0.05)
0.474669	0.0817	SLC25A3	1546	nonsignificant (FDR > 0.05)
0.474151	0.0818	HIST2H2BF	1547	nonsignificant (FDR > 0.05)
0.473766	0.0818	PAX7	1548	nonsignificant (FDR > 0.05)
0.473033	0.0821	ARGFX	1549	nonsignificant (FDR > 0.05)
0.472918	0.0821	CEBPD	1550	nonsignificant (FDR > 0.05)
0.472893	0.0821	ATP6V0A2	1551	nonsignificant (FDR > 0.05)
0.472613	0.0821	MYO16	1552	nonsignificant (FDR > 0.05)
0.4726	0.0821	TNIP1	1553	nonsignificant (FDR > 0.05)
0.47214	0.0821	PGK2	1554	nonsignificant (FDR > 0.05)
0.472131	0.0821	LCE3D	1555	nonsignificant (FDR > 0.05)
0.471602	0.0821	SRPX	1556	nonsignificant (FDR > 0.05)
0.470988	0.0822	ADCY2	1557	nonsignificant (FDR > 0.05)
0.47098	0.0823	SEC62	1558	nonsignificant (FDR > 0.05)
0.470741	0.0823	PARD6G	1559	nonsignificant (FDR > 0.05)
0.470561	0.0824	CAPN2	1560	nonsignificant (FDR > 0.05)
0.470311	0.0824	TP53TG5	1561	nonsignificant (FDR > 0.05)
0.470185	0.0824	SLC25A37	1562	nonsignificant (FDR > 0.05)
0.468561	0.0826	PINLYP	1563	nonsignificant (FDR > 0.05)
0.467465	0.0827	GSTM1	1564	nonsignificant (FDR > 0.05)
0.467259	0.0827	TMPRSS3	1565	nonsignificant (FDR > 0.05)
0.467018	0.0827	KCNK16	1566	nonsignificant (FDR > 0.05)
0.466135	0.0827	UBE2L6	1567	nonsignificant (FDR > 0.05)
0.465981	0.0828	TMEM102	1568	nonsignificant (FDR > 0.05)
0.464698	0.0828	PINX1	1569	nonsignificant (FDR > 0.05)
0.464382	0.0828	KRT20	1570	nonsignificant (FDR > 0.05)
0.464272	0.0828	KIF18A	1571	nonsignificant (FDR > 0.05)
0.463949	0.0828	FOXB1	1572	nonsignificant (FDR > 0.05)
0.463842	0.0828	GPRC5A	1573	nonsignificant (FDR > 0.05)
0.463066	0.0829	CSTA	1574	nonsignificant (FDR > 0.05)
0.462797	0.083	GSTA2	1575	nonsignificant (FDR > 0.05)
0.462732	0.083	COMP	1576	nonsignificant (FDR > 0.05)
0.46272	0.083	SNCAIP	1577	nonsignificant (FDR > 0.05)
0.46225	0.083	ARRDC1	1578	nonsignificant (FDR > 0.05)
0.461875	0.0832	AGAP6	1579	nonsignificant (FDR > 0.05)
0.460987	0.0835	NDUFAF4	1580	nonsignificant (FDR > 0.05)
0.459913	0.0835	RPH3AL	1581	nonsignificant (FDR > 0.05)
0.459674	0.0835	EEF1E1	1582	nonsignificant (FDR > 0.05)
0.45937	0.0835	METTL2B	1583	nonsignificant (FDR > 0.05)
0.458817	0.0835	LRRC8B	1584	nonsignificant (FDR > 0.05)
0.45805	0.0837	GNAI3	1585	nonsignificant (FDR > 0.05)
0.457796	0.0837	ZNF17	1586	nonsignificant (FDR > 0.05)
0.45604	0.0837	EXTL1	1587	nonsignificant (FDR > 0.05)
0.456001	0.0837	ADAMTS9	1588	nonsignificant (FDR > 0.05)
0.455719	0.0837	TMUB1	1589	nonsignificant (FDR > 0.05)
0.455641	0.0837	ZC3H4	1590	nonsignificant (FDR > 0.05)
0.455147	0.0837	OR52I1	1591	nonsignificant (FDR > 0.05)
0.454801	0.0838	GEMIN7	1592	nonsignificant (FDR > 0.05)
0.454576	0.0838	GSTT2	1593	nonsignificant (FDR > 0.05)
0.454083	0.0839	ZNF251	1594	nonsignificant (FDR > 0.05)
0.453968	0.084	HTT	1595	nonsignificant (FDR > 0.05)
0.453757	0.084	C16orf45	1596	nonsignificant (FDR > 0.05)
0.453502	0.0841	AMTN	1597	nonsignificant (FDR > 0.05)
0.452386	0.0844	FAM89A	1598	nonsignificant (FDR > 0.05)
0.452312	0.0845	COL16A1	1599	nonsignificant (FDR > 0.05)
0.45208	0.0845	CEP55	1600	nonsignificant (FDR > 0.05)
0.451327	0.0847	GTF2A1	1601	nonsignificant (FDR > 0.05)
0.451166	0.0848	KAT14	1602	nonsignificant (FDR > 0.05)
0.450429	0.085	PODNL1	1603	nonsignificant (FDR > 0.05)
0.450076	0.0853	OVGP1	1604	nonsignificant (FDR > 0.05)
0.449774	0.0853	RBP3	1605	nonsignificant (FDR > 0.05)
0.449121	0.0854	ZNF200	1606	nonsignificant (FDR > 0.05)
0.449092	0.0854	CHRNA3	1607	nonsignificant (FDR > 0.05)
0.448883	0.0855	TMEM52	1608	nonsignificant (FDR > 0.05)
0.44761	0.0855	PIM2	1609	nonsignificant (FDR > 0.05)
0.447483	0.0855	MT1E	1610	nonsignificant (FDR > 0.05)
0.447419	0.0855	ASAH2	1611	nonsignificant (FDR > 0.05)
0.446843	0.0856	SETD5	1612	nonsignificant (FDR > 0.05)
0.446701	0.0856	C20orf85	1613	nonsignificant (FDR > 0.05)
0.446515	0.0856	MBTPS2	1614	nonsignificant (FDR > 0.05)
0.44629	0.0856	NINL	1615	nonsignificant (FDR > 0.05)
0.445979	0.0858	DESI2	1616	nonsignificant (FDR > 0.05)
0.445381	0.0859	SECISBP2L	1617	nonsignificant (FDR > 0.05)
0.445269	0.0859	PID1	1618	nonsignificant (FDR > 0.05)
0.445249	0.0859	UBAP1	1619	nonsignificant (FDR > 0.05)
0.44482	0.0859	CELA2A	1620	nonsignificant (FDR > 0.05)
0.444637	0.0859	CNGA2	1621	nonsignificant (FDR > 0.05)
0.444627	0.0859	MISP3	1622	nonsignificant (FDR > 0.05)
0.443814	0.086	DCLK1	1623	nonsignificant (FDR > 0.05)
0.443465	0.086	IL18RAP	1624	nonsignificant (FDR > 0.05)
0.443348	0.086	FAM58A	1625	nonsignificant (FDR > 0.05)
0.443255	0.086	SLC30A8	1626	nonsignificant (FDR > 0.05)
0.44311	0.086	DDX55	1627	nonsignificant (FDR > 0.05)
0.44276	0.086	OR5D14	1628	nonsignificant (FDR > 0.05)
0.442166	0.086	PGM3	1629	nonsignificant (FDR > 0.05)
0.441817	0.086	ABHD16B	1630	nonsignificant (FDR > 0.05)
0.440699	0.0862	RPL13A	1631	nonsignificant (FDR > 0.05)
0.440414	0.0862	SOD3	1632	nonsignificant (FDR > 0.05)
0.440111	0.0862	FCN3	1633	nonsignificant (FDR > 0.05)
0.439836	0.0863	ANKRD40	1634	nonsignificant (FDR > 0.05)
0.439787	0.0863	PYGM	1635	nonsignificant (FDR > 0.05)
0.438689	0.0864	SIK1	1636	nonsignificant (FDR > 0.05)
0.437732	0.0864	HERC4	1637	nonsignificant (FDR > 0.05)
0.437507	0.0864	SPANXC	1638	nonsignificant (FDR > 0.05)
0.437506	0.0864	CCDC142	1639	nonsignificant (FDR > 0.05)
0.437417	0.0864	SNRPD2	1640	nonsignificant (FDR > 0.05)
0.43734	0.0864	ASTN2	1641	nonsignificant (FDR > 0.05)
0.436961	0.0864	MLYCD	1642	nonsignificant (FDR > 0.05)
0.436842	0.0864	YAP1	1643	nonsignificant (FDR > 0.05)
0.436206	0.0864	RPL13	1644	nonsignificant (FDR > 0.05)
0.43615	0.0864	RYBP	1645	nonsignificant (FDR > 0.05)
0.435796	0.0865	C4BPB	1646	nonsignificant (FDR > 0.05)
0.435002	0.0865	ASCL5	1647	nonsignificant (FDR > 0.05)
0.434567	0.0865	LAMB4	1648	nonsignificant (FDR > 0.05)
0.434097	0.0865	CYB5D2	1649	nonsignificant (FDR > 0.05)
0.434004	0.0865	SLC25A34	1650	nonsignificant (FDR > 0.05)
0.433762	0.0865	SPTB	1651	nonsignificant (FDR > 0.05)
0.433328	0.0866	IPO8	1652	nonsignificant (FDR > 0.05)
0.433097	0.0866	RUFY2	1653	nonsignificant (FDR > 0.05)
0.432954	0.0866	SLC37A3	1654	nonsignificant (FDR > 0.05)
0.432132	0.0866	WDR62	1655	nonsignificant (FDR > 0.05)
0.432024	0.0867	AMER1	1656	nonsignificant (FDR > 0.05)
0.431295	0.0867	OR7A5	1657	nonsignificant (FDR > 0.05)
0.431286	0.0868	NFE2L1	1658	nonsignificant (FDR > 0.05)
0.431121	0.0868	CCDC121	1659	nonsignificant (FDR > 0.05)
0.430875	0.0869	NYAP2	1660	nonsignificant (FDR > 0.05)
0.43079	0.0869	FAM131C	1661	nonsignificant (FDR > 0.05)
0.43056	0.0869	ANKRD54	1662	nonsignificant (FDR > 0.05)
0.430246	0.0869	MRVI1	1663	nonsignificant (FDR > 0.05)
0.429027	0.0871	SVOP	1664	nonsignificant (FDR > 0.05)
0.428808	0.0871	SRI	1665	nonsignificant (FDR > 0.05)
0.428775	0.0872	KRTAP26-1	1666	nonsignificant (FDR > 0.05)
0.428463	0.0872	PRDX4	1667	nonsignificant (FDR > 0.05)
0.427474	0.0872	NAF1	1668	nonsignificant (FDR > 0.05)
0.427314	0.0872	TECPR1	1669	nonsignificant (FDR > 0.05)
0.42728	0.0872	TBC1D30	1670	nonsignificant (FDR > 0.05)
0.427196	0.0872	BRIP1	1671	nonsignificant (FDR > 0.05)
0.427137	0.0873	SF3A2	1672	nonsignificant (FDR > 0.05)
0.426687	0.0873	THAP3	1673	nonsignificant (FDR > 0.05)
0.426332	0.0874	SYCP3	1674	nonsignificant (FDR > 0.05)
0.426041	0.0875	SUGP2	1675	nonsignificant (FDR > 0.05)
0.424899	0.0878	ERVV-1	1676	nonsignificant (FDR > 0.05)
0.423087	0.0878	LDB1	1677	nonsignificant (FDR > 0.05)
0.423076	0.0878	RXRA	1678	nonsignificant (FDR > 0.05)
0.422585	0.0879	AUNIP	1679	nonsignificant (FDR > 0.05)
0.422561	0.0879	PRKX	1680	nonsignificant (FDR > 0.05)
0.422473	0.0879	PROKR2	1681	nonsignificant (FDR > 0.05)
0.422435	0.0879	FSD1L	1682	nonsignificant (FDR > 0.05)
0.422344	0.0879	IZUMO1R	1683	nonsignificant (FDR > 0.05)
0.421914	0.088	FBXO31	1684	nonsignificant (FDR > 0.05)
0.42139	0.088	EIF2B2	1685	nonsignificant (FDR > 0.05)
0.421107	0.088	LALBA	1686	nonsignificant (FDR > 0.05)
0.420927	0.088	MET	1687	nonsignificant (FDR > 0.05)
0.420873	0.088	LEMD1	1688	nonsignificant (FDR > 0.05)
0.420791	0.088	GABBR2	1689	nonsignificant (FDR > 0.05)
0.420726	0.088	H2AFB2	1690	nonsignificant (FDR > 0.05)
0.420589	0.088	ASH1L	1691	nonsignificant (FDR > 0.05)
0.420273	0.088	LGALS12	1692	nonsignificant (FDR > 0.05)
0.419976	0.0881	MDGA1	1693	nonsignificant (FDR > 0.05)
0.419956	0.0881	ADGRF1	1694	nonsignificant (FDR > 0.05)
0.419886	0.0881	GPATCH3	1695	nonsignificant (FDR > 0.05)
0.418805	0.0882	STXBP4	1696	nonsignificant (FDR > 0.05)
0.418245	0.0884	LRIF1	1697	nonsignificant (FDR > 0.05)
0.417797	0.0884	GRIA2	1698	nonsignificant (FDR > 0.05)
0.416361	0.0886	C15orf32	1699	nonsignificant (FDR > 0.05)
0.416294	0.0886	ZNF726	1700	nonsignificant (FDR > 0.05)
0.415904	0.0886	PCDH10	1701	nonsignificant (FDR > 0.05)
0.415626	0.0889	COX18	1702	nonsignificant (FDR > 0.05)
0.415148	0.0892	HRNR	1703	nonsignificant (FDR > 0.05)
0.414674	0.0892	ARR3	1704	nonsignificant (FDR > 0.05)
0.414306	0.0893	C3orf33	1705	nonsignificant (FDR > 0.05)
0.414177	0.0893	CDHR2	1706	nonsignificant (FDR > 0.05)
0.414128	0.0894	SCTR	1707	nonsignificant (FDR > 0.05)
0.413881	0.0894	RASD2	1708	nonsignificant (FDR > 0.05)
0.413745	0.0894	HELT	1709	nonsignificant (FDR > 0.05)
0.413657	0.0895	NOL4L	1710	nonsignificant (FDR > 0.05)
0.413412	0.0895	B4GALT6	1711	nonsignificant (FDR > 0.05)
0.413269	0.0895	UBE2T	1712	nonsignificant (FDR > 0.05)
0.412999	0.0895	RALGPS1	1713	nonsignificant (FDR > 0.05)
0.412633	0.0896	MANEA	1714	nonsignificant (FDR > 0.05)
0.41201	0.0896	SEMA4F	1715	nonsignificant (FDR > 0.05)
0.411562	0.0896	CDK9	1716	nonsignificant (FDR > 0.05)
0.411347	0.0897	AGRP	1717	nonsignificant (FDR > 0.05)
0.410443	0.0898	SULT1A4	1718	nonsignificant (FDR > 0.05)
0.409981	0.0898	DOCK1	1719	nonsignificant (FDR > 0.05)
0.409945	0.0898	KCNC4	1720	nonsignificant (FDR > 0.05)
0.408434	0.0899	RBM48	1721	nonsignificant (FDR > 0.05)
0.407379	0.09	CEP104	1722	nonsignificant (FDR > 0.05)
0.406823	0.09	SMIM19	1723	nonsignificant (FDR > 0.05)
0.406082	0.09	NDN	1724	nonsignificant (FDR > 0.05)
0.405753	0.0901	KIF3B	1725	nonsignificant (FDR > 0.05)
0.405357	0.0903	SDR42E2	1726	nonsignificant (FDR > 0.05)
0.405269	0.0903	PFDN2	1727	nonsignificant (FDR > 0.05)
0.404424	0.0904	EFCAB1	1728	nonsignificant (FDR > 0.05)
0.404176	0.0905	ZFP69	1729	nonsignificant (FDR > 0.05)
0.404122	0.0905	POMT1	1730	nonsignificant (FDR > 0.05)
0.404071	0.0905	NOMO3	1731	nonsignificant (FDR > 0.05)
0.403782	0.0905	TP53I11	1732	nonsignificant (FDR > 0.05)
0.403491	0.0905	SLFN12	1733	nonsignificant (FDR > 0.05)
0.403477	0.0905	SH2D4B	1734	nonsignificant (FDR > 0.05)
0.403096	0.0906	MUC19	1735	nonsignificant (FDR > 0.05)
0.402599	0.0907	PCNP	1736	nonsignificant (FDR > 0.05)
0.401962	0.0907	NDUFS7	1737	nonsignificant (FDR > 0.05)
0.400721	0.0908	CD80	1738	nonsignificant (FDR > 0.05)
0.400616	0.0908	SLC52A3	1739	nonsignificant (FDR > 0.05)
0.399376	0.0908	TMEM67	1740	nonsignificant (FDR > 0.05)
0.399194	0.0909	WDR74	1741	nonsignificant (FDR > 0.05)
0.399051	0.0909	WBP2NL	1742	nonsignificant (FDR > 0.05)
0.399029	0.0909	CD300LG	1743	nonsignificant (FDR > 0.05)
0.3985	0.091	PRDM5	1744	nonsignificant (FDR > 0.05)
0.398386	0.0911	ALLC	1745	nonsignificant (FDR > 0.05)
0.397889	0.0911	MYCT1	1746	nonsignificant (FDR > 0.05)
0.397863	0.0911	MYBPC3	1747	nonsignificant (FDR > 0.05)
0.397824	0.0911	TOX	1748	nonsignificant (FDR > 0.05)
0.397335	0.0912	CFHR3	1749	nonsignificant (FDR > 0.05)
0.396921	0.0912	LSM11	1750	nonsignificant (FDR > 0.05)
0.396907	0.0912	RWDD4	1751	nonsignificant (FDR > 0.05)
0.396892	0.0912	C1orf105	1752	nonsignificant (FDR > 0.05)
0.396166	0.0913	LAG3	1753	nonsignificant (FDR > 0.05)
0.396144	0.0913	RABGGTA	1754	nonsignificant (FDR > 0.05)
0.396133	0.0913	OR4Q3	1755	nonsignificant (FDR > 0.05)
0.396067	0.0913	RBM12	1756	nonsignificant (FDR > 0.05)
0.395707	0.0914	GSG2	1757	nonsignificant (FDR > 0.05)
0.395239	0.0914	GLI3	1758	nonsignificant (FDR > 0.05)
0.395225	0.0914	EPHX1	1759	nonsignificant (FDR > 0.05)
0.395092	0.0914	AP2A2	1760	nonsignificant (FDR > 0.05)
0.394956	0.0914	LNX1	1761	nonsignificant (FDR > 0.05)
0.394799	0.0914	SP5	1762	nonsignificant (FDR > 0.05)
0.394061	0.0916	FBXO38	1763	nonsignificant (FDR > 0.05)
0.393697	0.0916	CCNYL1	1764	nonsignificant (FDR > 0.05)
0.392337	0.0916	LSS	1765	nonsignificant (FDR > 0.05)
0.391833	0.0917	ATF5	1766	nonsignificant (FDR > 0.05)
0.391447	0.0917	FXYD2	1767	nonsignificant (FDR > 0.05)
0.390291	0.0918	UBL5	1768	nonsignificant (FDR > 0.05)
0.390201	0.0918	CTNNA2	1769	nonsignificant (FDR > 0.05)
0.390155	0.0918	CSNK1A1L	1770	nonsignificant (FDR > 0.05)
0.389746	0.0921	IFT172	1771	nonsignificant (FDR > 0.05)
0.389741	0.0921	SLAIN1	1772	nonsignificant (FDR > 0.05)
0.389398	0.0921	AGAP2	1773	nonsignificant (FDR > 0.05)
0.388651	0.0921	C3orf58	1774	nonsignificant (FDR > 0.05)
0.388647	0.0921	STK33	1775	nonsignificant (FDR > 0.05)
0.387858	0.0922	COL9A3	1776	nonsignificant (FDR > 0.05)
0.387543	0.0923	KRT17	1777	nonsignificant (FDR > 0.05)
0.386885	0.0924	SZT2	1778	nonsignificant (FDR > 0.05)
0.386774	0.0924	ADORA2A	1779	nonsignificant (FDR > 0.05)
0.386558	0.0924	RRAGC	1780	nonsignificant (FDR > 0.05)
0.386524	0.0924	ACP5	1781	nonsignificant (FDR > 0.05)
0.386313	0.0924	TIMM22	1782	nonsignificant (FDR > 0.05)
0.386178	0.0924	PBX1	1783	nonsignificant (FDR > 0.05)
0.386052	0.0925	PRELP	1784	nonsignificant (FDR > 0.05)
0.385586	0.0927	TTC9B	1785	nonsignificant (FDR > 0.05)
0.385552	0.0927	GATAD1	1786	nonsignificant (FDR > 0.05)
0.384837	0.0927	CLCN7	1787	nonsignificant (FDR > 0.05)
0.383886	0.0927	CACNA2D3	1788	nonsignificant (FDR > 0.05)
0.383722	0.0927	PDK1	1789	nonsignificant (FDR > 0.05)
0.383425	0.0927	RTL8A	1790	nonsignificant (FDR > 0.05)
0.383177	0.0928	KIRREL3	1791	nonsignificant (FDR > 0.05)
0.382254	0.0928	AAED1	1792	nonsignificant (FDR > 0.05)
0.381741	0.093	CCDC151	1793	nonsignificant (FDR > 0.05)
0.381559	0.0931	TMEM43	1794	nonsignificant (FDR > 0.05)
0.38115	0.0931	PCDH9	1795	nonsignificant (FDR > 0.05)
0.381063	0.0931	ABCG2	1796	nonsignificant (FDR > 0.05)
0.38082	0.0933	STK26	1797	nonsignificant (FDR > 0.05)
0.380275	0.0933	KDM1A	1798	nonsignificant (FDR > 0.05)
0.379173	0.0938	HTR3D	1799	nonsignificant (FDR > 0.05)
0.379129	0.0938	SLC25A47	1800	nonsignificant (FDR > 0.05)
0.378835	0.0939	TNRC18	1801	nonsignificant (FDR > 0.05)
0.378081	0.094	FOSL2	1802	nonsignificant (FDR > 0.05)
0.378041	0.0941	OOSP2	1803	nonsignificant (FDR > 0.05)
0.377464	0.0941	SLC12A6	1804	nonsignificant (FDR > 0.05)
0.377325	0.0941	SPECC1L	1805	nonsignificant (FDR > 0.05)
0.376397	0.0941	CCL17	1806	nonsignificant (FDR > 0.05)
0.376014	0.0942	NRIP2	1807	nonsignificant (FDR > 0.05)
0.37566	0.0943	NRBP2	1808	nonsignificant (FDR > 0.05)
0.37528	0.0944	NANOS2	1809	nonsignificant (FDR > 0.05)
0.374584	0.0944	KCNIP4	1810	nonsignificant (FDR > 0.05)
0.374547	0.0944	STAMBP	1811	nonsignificant (FDR > 0.05)
0.374302	0.0944	UFSP1	1812	nonsignificant (FDR > 0.05)
0.373943	0.0944	C6orf10	1813	nonsignificant (FDR > 0.05)
0.373723	0.0946	MOCS2	1814	nonsignificant (FDR > 0.05)
0.372152	0.0948	ACAD10	1815	nonsignificant (FDR > 0.05)
0.372124	0.0948	BHLHA9	1816	nonsignificant (FDR > 0.05)
0.371683	0.0948	METTL3	1817	nonsignificant (FDR > 0.05)
0.371574	0.0948	ZNF131	1818	nonsignificant (FDR > 0.05)
0.371324	0.0948	CNIH3	1819	nonsignificant (FDR > 0.05)
0.37117	0.0948	ATP6V0E1	1820	nonsignificant (FDR > 0.05)
0.371017	0.0948	HS1BP3	1821	nonsignificant (FDR > 0.05)
0.370971	0.0948	SLC46A1	1822	nonsignificant (FDR > 0.05)
0.370758	0.0948	RSPO3	1823	nonsignificant (FDR > 0.05)
0.370037	0.0949	RIPPLY3	1824	nonsignificant (FDR > 0.05)
0.369829	0.0949	NQO2	1825	nonsignificant (FDR > 0.05)
0.369273	0.095	BABAM2	1826	nonsignificant (FDR > 0.05)
0.368532	0.0951	ANKRD55	1827	nonsignificant (FDR > 0.05)
0.368316	0.0951	CH17-360D5.1	1828	nonsignificant (FDR > 0.05)
0.36787	0.0952	CNTN4	1829	nonsignificant (FDR > 0.05)
0.367376	0.0952	FAM199X	1830	nonsignificant (FDR > 0.05)
0.366645	0.0953	RARRES1	1831	nonsignificant (FDR > 0.05)
0.366568	0.0954	ITPRIP	1832	nonsignificant (FDR > 0.05)
0.366426	0.0954	VPS9D1	1833	nonsignificant (FDR > 0.05)
0.365923	0.0955	DPP9-AS1	1834	nonsignificant (FDR > 0.05)
0.364491	0.0958	DHRS12	1835	nonsignificant (FDR > 0.05)
0.363033	0.096	MANBA	1836	nonsignificant (FDR > 0.05)
0.36303	0.096	TET3	1837	nonsignificant (FDR > 0.05)
0.362177	0.0961	THSD1	1838	nonsignificant (FDR > 0.05)
0.361672	0.0961	AIF1L	1839	nonsignificant (FDR > 0.05)
0.361403	0.0963	ALDH3B1	1840	nonsignificant (FDR > 0.05)
0.360281	0.0966	PCGF5	1841	nonsignificant (FDR > 0.05)
0.359934	0.0966	TNFAIP8L1	1842	nonsignificant (FDR > 0.05)
0.359911	0.0967	DHDH	1843	nonsignificant (FDR > 0.05)
0.35915	0.097	E2F8	1844	nonsignificant (FDR > 0.05)
0.358326	0.0971	MSC	1845	nonsignificant (FDR > 0.05)
0.355749	0.0974	CEP250	1846	nonsignificant (FDR > 0.05)
0.355573	0.0975	RHOD	1847	nonsignificant (FDR > 0.05)
0.355537	0.0975	GRM5	1848	nonsignificant (FDR > 0.05)
0.355461	0.0975	APEH	1849	nonsignificant (FDR > 0.05)
0.354062	0.0976	RPL17-C18orf32	1850	nonsignificant (FDR > 0.05)
0.353272	0.0976	BIRC2	1851	nonsignificant (FDR > 0.05)
0.352985	0.0977	KIF26A	1852	nonsignificant (FDR > 0.05)
0.351889	0.098	DFNA5	1853	nonsignificant (FDR > 0.05)
0.351602	0.0981	PSPC1	1854	nonsignificant (FDR > 0.05)
0.351297	0.0982	MYBPHL	1855	nonsignificant (FDR > 0.05)
0.35128	0.0982	CHMP2A	1856	nonsignificant (FDR > 0.05)
0.351273	0.0982	TMEM242	1857	nonsignificant (FDR > 0.05)
0.350076	0.0984	OR2L3	1858	nonsignificant (FDR > 0.05)
0.349846	0.0984	RGPD3	1859	nonsignificant (FDR > 0.05)
0.348916	0.0984	IRS2	1860	nonsignificant (FDR > 0.05)
0.348532	0.0988	CCDC136	1861	nonsignificant (FDR > 0.05)
0.348252	0.0988	DUS1L	1862	nonsignificant (FDR > 0.05)
0.348227	0.0988	GNAQ	1863	nonsignificant (FDR > 0.05)
0.348095	0.0989	POP1	1864	nonsignificant (FDR > 0.05)
0.347327	0.0991	PMEL	1865	nonsignificant (FDR > 0.05)
0.347228	0.0992	PRSS3	1866	nonsignificant (FDR > 0.05)
0.34694	0.0992	TARS2	1867	nonsignificant (FDR > 0.05)
0.346544	0.0992	DUSP8	1868	nonsignificant (FDR > 0.05)
0.346437	0.0992	SLC44A5	1869	nonsignificant (FDR > 0.05)
0.34629	0.0992	BTK	1870	nonsignificant (FDR > 0.05)
0.346006	0.0992	PCDHGA11	1871	nonsignificant (FDR > 0.05)
0.345963	0.0992	ADGRE5	1872	nonsignificant (FDR > 0.05)
0.345776	0.0992	VPS37C	1873	nonsignificant (FDR > 0.05)
0.345597	0.0992	SNCA	1874	nonsignificant (FDR > 0.05)
0.345371	0.0992	PRIMPOL	1875	nonsignificant (FDR > 0.05)
0.34517	0.0992	THSD7A	1876	nonsignificant (FDR > 0.05)
0.344896	0.0992	ERBB3	1877	nonsignificant (FDR > 0.05)
0.344462	0.0993	SAGE1	1878	nonsignificant (FDR > 0.05)
0.343692	0.0994	FAT1	1879	nonsignificant (FDR > 0.05)
0.343475	0.0994	GATAD2B	1880	nonsignificant (FDR > 0.05)
0.343431	0.0994	GPM6B	1881	nonsignificant (FDR > 0.05)
0.343329	0.0994	EVI5L	1882	nonsignificant (FDR > 0.05)
0.343312	0.0994	MRPL4	1883	nonsignificant (FDR > 0.05)
0.343206	0.0994	COL9A1	1884	nonsignificant (FDR > 0.05)
0.343091	0.0994	B3GNT3	1885	nonsignificant (FDR > 0.05)
0.342383	0.0995	UGT3A2	1886	nonsignificant (FDR > 0.05)
0.342286	0.0996	IL23A	1887	nonsignificant (FDR > 0.05)
0.342101	0.0997	EFR3A	1888	nonsignificant (FDR > 0.05)
0.342043	0.0999	CEP57	1889	nonsignificant (FDR > 0.05)
0.341828	0.1	SS18L1	1890	nonsignificant (FDR > 0.05)
0.340858	0.1	FAM98A	1891	nonsignificant (FDR > 0.05)
0.340852	0.1	SVIP	1892	nonsignificant (FDR > 0.05)
0.340082	0.1001	MUC21	1893	nonsignificant (FDR > 0.05)
0.33964	0.1002	OR8B4	1894	nonsignificant (FDR > 0.05)
0.339023	0.1003	GIMAP5	1895	nonsignificant (FDR > 0.05)
0.338583	0.1004	GPR33	1896	nonsignificant (FDR > 0.05)
0.337634	0.1005	PELI3	1897	nonsignificant (FDR > 0.05)
0.337619	0.1005	TTR	1898	nonsignificant (FDR > 0.05)
0.337506	0.1006	EMB	1899	nonsignificant (FDR > 0.05)
0.337054	0.1006	MTG2	1900	nonsignificant (FDR > 0.05)
0.336439	0.1006	MELK	1901	nonsignificant (FDR > 0.05)
0.336265	0.1006	NAGPA	1902	nonsignificant (FDR > 0.05)
0.336262	0.1006	AGO4	1903	nonsignificant (FDR > 0.05)
0.33592	0.1006	TMEM229A	1904	nonsignificant (FDR > 0.05)
0.335835	0.1007	AGBL4	1905	nonsignificant (FDR > 0.05)
0.335751	0.1007	ZNF304	1906	nonsignificant (FDR > 0.05)
0.33408	0.1012	GNL2	1907	nonsignificant (FDR > 0.05)
0.333826	0.1012	THAP6	1908	nonsignificant (FDR > 0.05)
0.333726	0.1013	SYCP2	1909	nonsignificant (FDR > 0.05)
0.333418	0.1014	S100A2	1910	nonsignificant (FDR > 0.05)
0.332247	0.1017	FUBP3	1911	nonsignificant (FDR > 0.05)
0.332167	0.1017	TECTB	1912	nonsignificant (FDR > 0.05)
0.332004	0.1017	PPP2R2B	1913	nonsignificant (FDR > 0.05)
0.331921	0.1017	GTSF1	1914	nonsignificant (FDR > 0.05)
0.331466	0.1019	OR4F16	1915	nonsignificant (FDR > 0.05)
0.330475	0.102	KCTD8	1916	nonsignificant (FDR > 0.05)
0.330194	0.102	GALNT9	1917	nonsignificant (FDR > 0.05)
0.330146	0.102	PTMA	1918	nonsignificant (FDR > 0.05)
0.330072	0.1021	RAB5B	1919	nonsignificant (FDR > 0.05)
0.330063	0.1021	MPC1	1920	nonsignificant (FDR > 0.05)
0.330051	0.1021	ZNF704	1921	nonsignificant (FDR > 0.05)
0.329481	0.1022	CCDC185	1922	nonsignificant (FDR > 0.05)
0.32888	0.1023	DYNC1LI2	1923	nonsignificant (FDR > 0.05)
0.328018	0.1023	SHISA4	1924	nonsignificant (FDR > 0.05)
0.326995	0.1024	CXCL1	1925	nonsignificant (FDR > 0.05)
0.326941	0.1025	RGS9	1926	nonsignificant (FDR > 0.05)
0.326396	0.1026	ALDH4A1	1927	nonsignificant (FDR > 0.05)
0.326085	0.1027	KLHL30	1928	nonsignificant (FDR > 0.05)
0.326007	0.1027	COL6A2	1929	nonsignificant (FDR > 0.05)
0.325991	0.1028	SLC2A2	1930	nonsignificant (FDR > 0.05)
0.325792	0.1029	MLNR	1931	nonsignificant (FDR > 0.05)
0.325605	0.103	TMEM139	1932	nonsignificant (FDR > 0.05)
0.325504	0.103	ZNF749	1933	nonsignificant (FDR > 0.05)
0.325358	0.1031	SLC35C2	1934	nonsignificant (FDR > 0.05)
0.325027	0.1032	SUV39H1	1935	nonsignificant (FDR > 0.05)
0.324952	0.1032	AKT1	1936	nonsignificant (FDR > 0.05)
0.324204	0.1033	SNX5	1937	nonsignificant (FDR > 0.05)
0.323805	0.1034	CRYBA4	1938	nonsignificant (FDR > 0.05)
0.323735	0.1034	AMDHD1	1939	nonsignificant (FDR > 0.05)
0.323729	0.1035	RGS19	1940	nonsignificant (FDR > 0.05)
0.323719	0.1035	DRD3	1941	nonsignificant (FDR > 0.05)
0.323234	0.1035	POLR3H	1942	nonsignificant (FDR > 0.05)
0.322472	0.1035	B4GALT1	1943	nonsignificant (FDR > 0.05)
0.321863	0.1036	CIR1	1944	nonsignificant (FDR > 0.05)
0.3217	0.1036	Sep_02	1945	nonsignificant (FDR > 0.05)
0.321329	0.1036	CD300LF	1946	nonsignificant (FDR > 0.05)
0.321042	0.1037	STATH	1947	nonsignificant (FDR > 0.05)
0.320934	0.1037	PIGC	1948	nonsignificant (FDR > 0.05)
0.320493	0.1037	SERINC1	1949	nonsignificant (FDR > 0.05)
0.320248	0.1037	PER2	1950	nonsignificant (FDR > 0.05)
0.320174	0.1037	COX6A2	1951	nonsignificant (FDR > 0.05)
0.319677	0.1037	L3MBTL2	1952	nonsignificant (FDR > 0.05)
0.319571	0.1037	ABCC6	1953	nonsignificant (FDR > 0.05)
0.319028	0.104	CLCN2	1954	nonsignificant (FDR > 0.05)
0.318871	0.104	ITGAL	1955	nonsignificant (FDR > 0.05)
0.318613	0.104	VENTX	1956	nonsignificant (FDR > 0.05)
0.317189	0.1043	LMX1B	1957	nonsignificant (FDR > 0.05)
0.317174	0.1044	ZNF346	1958	nonsignificant (FDR > 0.05)
0.316918	0.1044	PTGR1	1959	nonsignificant (FDR > 0.05)
0.316333	0.1046	ABCA6	1960	nonsignificant (FDR > 0.05)
0.316068	0.1046	C19orf53	1961	nonsignificant (FDR > 0.05)
0.31592	0.1049	ZNF266	1962	nonsignificant (FDR > 0.05)
0.315588	0.105	NHEJ1	1963	nonsignificant (FDR > 0.05)
0.315541	0.1051	XRCC1	1964	nonsignificant (FDR > 0.05)
0.315028	0.1052	GALNT8	1965	nonsignificant (FDR > 0.05)
0.31455	0.1052	KSR1	1966	nonsignificant (FDR > 0.05)
0.314355	0.1052	ST6GALNAC3	1967	nonsignificant (FDR > 0.05)
0.314171	0.1052	KCNJ16	1968	nonsignificant (FDR > 0.05)
0.314158	0.1052	HES4	1969	nonsignificant (FDR > 0.05)
0.314038	0.1053	OR7D4	1970	nonsignificant (FDR > 0.05)
0.313927	0.1053	ALX1	1971	nonsignificant (FDR > 0.05)
0.313882	0.1053	IQGAP3	1972	nonsignificant (FDR > 0.05)
0.313544	0.1053	POP7	1973	nonsignificant (FDR > 0.05)
0.313271	0.1053	NUGGC	1974	nonsignificant (FDR > 0.05)
0.311769	0.1054	POLR2F	1975	nonsignificant (FDR > 0.05)
0.311391	0.1055	ARMT1	1976	nonsignificant (FDR > 0.05)
0.310752	0.1055	SLC30A2	1977	nonsignificant (FDR > 0.05)
0.310584	0.1055	DNAJC12	1978	nonsignificant (FDR > 0.05)
0.310242	0.1055	TARSL2	1979	nonsignificant (FDR > 0.05)
0.310167	0.1055	RAMP3	1980	nonsignificant (FDR > 0.05)
0.309972	0.1055	CEP19	1981	nonsignificant (FDR > 0.05)
0.309956	0.1055	IL11	1982	nonsignificant (FDR > 0.05)
0.309629	0.1055	UBE2F	1983	nonsignificant (FDR > 0.05)
0.309581	0.1055	ADGRF2	1984	nonsignificant (FDR > 0.05)
0.309064	0.1058	C1orf168	1985	nonsignificant (FDR > 0.05)
0.308478	0.106	MIER2	1986	nonsignificant (FDR > 0.05)
0.308426	0.106	DENND4B	1987	nonsignificant (FDR > 0.05)
0.307838	0.106	SLC35E3	1988	nonsignificant (FDR > 0.05)
0.307769	0.106	VAC14	1989	nonsignificant (FDR > 0.05)
0.307356	0.106	HIPK1	1990	nonsignificant (FDR > 0.05)
0.307333	0.106	LRP1B	1991	nonsignificant (FDR > 0.05)
0.30681	0.106	FAM46C	1992	nonsignificant (FDR > 0.05)
0.306336	0.1061	SEC61B	1993	nonsignificant (FDR > 0.05)
0.305958	0.1061	ZNF263	1994	nonsignificant (FDR > 0.05)
0.3058	0.1061	SMAGP	1995	nonsignificant (FDR > 0.05)
0.305777	0.1061	FAM162A	1996	nonsignificant (FDR > 0.05)
0.305685	0.1061	NAT6	1997	nonsignificant (FDR > 0.05)
0.30543	0.1062	AADACL3	1998	nonsignificant (FDR > 0.05)
0.305173	0.1063	KPNA4	1999	nonsignificant (FDR > 0.05)
[truncated: 16,783 more rows]

## Sheet: Fig. 1D (Erastin)
log2FoldChange	FDR	symbol	rank	color
9.72972	0	LRP8	1	Enriched
8.0746	0	ITGB3	2	Enriched
6.82619	0	GCH1	3	Enriched
6.64687	0	ITGB5	4	Enriched
6.29909	0	AIFM2	5	Enriched
5.87761	0	SELENBP1	6	Enriched
5.27725	0	SLC7A11	7	Enriched
5.1116	0	ARHGAP20	8	Enriched
5.04575	0	ARHGEF26	9	Enriched
4.92342	0	ARHGAP45	10	Enriched
4.69989	0	SIM2	11	Enriched
4.14868	0	C19orf38	12	Enriched
3.99477	0	SDC4	13	Enriched
3.90367	0	PDK3	14	Enriched
3.87506	0	SLC5A5	15	Enriched
3.85086	0	FRMD4B	16	Enriched
3.67634	0	ZNF93	17	Enriched
3.673	0	ARL4D	18	Enriched
3.67139	0	NUP160	19	Enriched
3.612	0	NQO1	20	Enriched
3.49921	0	FOXF1	21	Enriched
3.49283	0	SDC2	22	Enriched
3.4829	0	FOXF2	23	Enriched
3.47318	0	MBOAT2	24	Enriched
3.36688	0	DOCK5	25	Enriched
3.28891	0	IRS4	26	Enriched
3.28043	0	GLI4	27	Enriched
3.04971	0.0001	STAU1	28	Enriched
3.04058	0.0001	C22orf42	29	Enriched
3.00527	0.0001	RELL1	30	Enriched
2.99986	0.0001	AGPAT2	31	Enriched
2.96058	0.0001	DDHD2	32	Enriched
2.8877	0.0003	C9	33	Enriched
2.88615	0.0003	BCHE	34	Enriched
2.8615	0.0003	TSPY4	35	Enriched
2.84216	0.0003	ASPA	36	Enriched
2.80965	0.0004	C17orf102	37	Enriched
2.7927	0.0004	ZC3H8	38	Enriched
2.78904	0.0004	SPATA31A5	39	Enriched
2.75268	0.0004	TAF8	40	Enriched
2.74586	0.0005	SPOPL	41	Enriched
2.72378	0.0006	PSMB2	42	Enriched
2.71363	0.0006	USP6	43	Enriched
2.69514	0.0007	SMIM3	44	Enriched
2.68537	0.0008	TBC1D3E	45	Enriched
2.66263	0.0008	ATXN1	46	Enriched
2.65967	0.0008	SUDS3	47	Enriched
2.64678	0.0009	SAMD7	48	Enriched
2.59284	0.0012	SLC1A3	49	Enriched
2.59033	0.0012	NAE1	50	Enriched
2.56649	0.0014	KRT24	51	Enriched
2.5565	0.0014	COA1	52	Enriched
2.54637	0.0015	ADRA1D	53	Enriched
2.54192	0.0015	S100A1	54	Enriched
2.53516	0.0015	EFHD1	55	Enriched
2.51787	0.0017	DPY19L4	56	Enriched
2.51405	0.0017	CITED2	57	Enriched
2.50436	0.0017	CACNA1D	58	Enriched
2.49747	0.0017	C14orf39	59	Enriched
2.49653	0.0017	GRK3	60	Enriched
2.49016	0.0017	JMJD1C	61	Enriched
2.48689	0.0017	OR7G1	62	Enriched
2.4816	0.0017	MAGI3	63	Enriched
2.47681	0.0017	OR51D1	64	Enriched
2.47156	0.0018	N4BP2L2	65	Enriched
2.45961	0.0018	CORO1B	66	Enriched
2.4292	0.0018	CNTNAP5	67	Enriched
2.41986	0.0018	USP21	68	Enriched
2.39828	0.0021	STON1	69	Enriched
2.35733	0.0022	TRABD2B	70	Enriched
2.35671	0.0023	PER1	71	Enriched
2.349	0.0024	MRPL13	72	Enriched
2.34815	0.0024	GMIP	73	Enriched
2.30751	0.0028	FOXN3	74	Enriched
2.30749	0.0028	AXIN2	75	Enriched
2.30154	0.0028	ZMYM1	76	Enriched
2.28346	0.003	DAD1	77	Enriched
2.28195	0.003	IFT81	78	Enriched
2.26896	0.0031	SLC25A48	79	Enriched
2.25892	0.0032	HIST1H2BO	80	Enriched
2.25832	0.0032	ABCC3	81	Enriched
2.25071	0.0032	NR5A1	82	Enriched
2.24775	0.0032	SMPDL3A	83	Enriched
2.23694	0.0034	ZBTB18	84	Enriched
2.22481	0.0035	TTC34	85	Enriched
2.2184	0.0035	NDUFAF8	86	Enriched
2.20816	0.0035	DAB2	87	Enriched
2.19711	0.0035	NFE2L1	88	Enriched
2.19366	0.0035	CCND2	89	Enriched
2.19235	0.0035	RND3	90	Enriched
2.16188	0.004	OR2W5	91	Enriched
2.15753	0.004	CD99L2	92	Enriched
2.1518	0.004	MAT1A	93	Enriched
2.1514	0.004	CHMP4A	94	Enriched
2.14556	0.0041	STX18	95	Enriched
2.14269	0.0042	TSSK4	96	Enriched
2.14254	0.0042	TNFRSF10D	97	Enriched
2.14247	0.0042	COX7A1	98	Enriched
2.13311	0.0042	GRIA3	99	Enriched
2.12877	0.0042	NOS1	100	Enriched
2.12786	0.0042	ZNF546	101	Enriched
2.12785	0.0042	LIX1	102	Enriched
2.12023	0.0042	MCUR1	103	Enriched
2.10954	0.0043	KRT77	104	Enriched
2.10161	0.0043	STT3A	105	Enriched
2.09383	0.0043	CCL26	106	Enriched
2.0928	0.0043	UBE2L6	107	Enriched
2.08869	0.0043	KIAA1468	108	Enriched
2.08532	0.0045	SOX9	109	Enriched
2.08397	0.0045	KLHL29	110	Enriched
2.07972	0.0045	PTGR1	111	Enriched
2.07867	0.0046	ITGA9	112	Enriched
2.07824	0.0046	PDE6H	113	Enriched
2.07543	0.0046	ARMC6	114	Enriched
2.07422	0.0046	GNA12	115	Enriched
2.07059	0.0046	DUSP26	116	Enriched
2.06915	0.0046	VAPA	117	Enriched
2.05885	0.0046	ZFAND5	118	Enriched
2.05378	0.0047	HSF4	119	Enriched
2.04893	0.0047	TTC5	120	Enriched
2.04836	0.0047	KIAA1614	121	Enriched
2.03459	0.0049	SIRT3	122	Enriched
2.02347	0.0049	PDSS2	123	Enriched
2.02184	0.0049	MDH1	124	Enriched
2.0202	0.005	PBRM1	125	Enriched
2.01393	0.005	C11orf1	126	Enriched
2.00745	0.005	GLIPR1L2	127	Enriched
2.00336	0.005	PPP2R5E	128	Enriched
1.99955	0.005	FASTKD3	129	Enriched
1.99898	0.005	CRIM1	130	Enriched
1.99832	0.005	MRAS	131	Enriched
1.99723	0.005	OSBPL10	132	Enriched
1.99071	0.005	NT5E	133	Enriched
1.98933	0.005	CRTC3	134	Enriched
1.98874	0.005	SERPINB9	135	Enriched
1.9841	0.005	TIMM17B	136	Enriched
1.97928	0.005	SRPX	137	Enriched
1.96662	0.005	TRIM62	138	Enriched
1.96345	0.005	ARHGEF6	139	Enriched
1.95465	0.005	ELOVL2	140	Enriched
1.9528	0.005	NOP10	141	Enriched
1.94392	0.0051	COL2A1	142	Enriched
1.94016	0.0051	HTN3	143	Enriched
1.93102	0.0051	GPSM1	144	Enriched
1.92679	0.0051	RNF19B	145	Enriched
1.92554	0.0051	CPNE5	146	Enriched
1.92457	0.0052	FERD3L	147	Enriched
1.92257	0.0053	SNED1	148	Enriched
1.92228	0.0053	MATR3	149	Enriched
1.91766	0.0054	PEAR1	150	Enriched
1.91614	0.0054	TLN1	151	Enriched
1.90637	0.0054	PCDHA2	152	Enriched
1.90594	0.0054	FAM157A	153	Enriched
1.90237	0.0054	OR2M3	154	Enriched
1.89194	0.0056	LOXL4	155	Enriched
1.88974	0.0056	VDAC1	156	Enriched
1.88889	0.0056	OR2C1	157	Enriched
1.88818	0.0057	DEFB105B	158	Enriched
1.88136	0.0057	HGF	159	Enriched
1.87301	0.0057	CHRDL1	160	Enriched
1.87012	0.0057	DLL4	161	Enriched
1.86794	0.0057	HMGCS2	162	Enriched
1.8646	0.0059	R3HDM1	163	Enriched
1.86045	0.0059	SS18L2	164	Enriched
1.84499	0.0064	PDCD6	165	Enriched
1.8429	0.0064	FOSB	166	Enriched
1.84216	0.0064	F2RL2	167	Enriched
1.84059	0.0064	SF3B2	168	Enriched
1.83958	0.0064	GPR173	169	Enriched
1.83804	0.0064	PCED1B	170	Enriched
1.83774	0.0064	HMBOX1	171	Enriched
1.83611	0.0064	DPYS	172	Enriched
1.83564	0.0064	METTL11B	173	Enriched
1.82619	0.0067	MSX1	174	Enriched
1.82009	0.0068	GIGYF2	175	Enriched
1.81168	0.0069	SMAD9	176	Enriched
1.80884	0.007	OPN1LW	177	Enriched
1.80355	0.007	GAS2L2	178	Enriched
1.80105	0.007	TSPAN18	179	Enriched
1.7995	0.007	RHBDL2	180	Enriched
1.79764	0.007	EHMT1	181	Enriched
1.77512	0.0075	CDHR4	182	Enriched
1.77426	0.0075	SRSF9	183	Enriched
1.77311	0.0075	HAS1	184	Enriched
1.77235	0.0075	C1QB	185	Enriched
1.76724	0.0075	AADACL4	186	Enriched
1.76432	0.0075	ACTL6A	187	Enriched
1.7635	0.0075	IGSF1	188	Enriched
1.76038	0.0076	ZMYM3	189	Enriched
1.75698	0.0076	TREML1	190	Enriched
1.73919	0.0081	TARM1	191	Enriched
1.73822	0.0081	PRDM8	192	Enriched
1.7367	0.0081	KCTD21	193	Enriched
1.73346	0.0081	TIMM50	194	Enriched
1.731	0.0081	ZNF582	195	Enriched
1.72492	0.0083	KCNJ16	196	Enriched
1.72174	0.0083	STUB1	197	Enriched
1.72048	0.0083	SLC1A2	198	Enriched
1.70967	0.0083	NTRK3	199	Enriched
1.70533	0.0083	SLC22A25	200	Enriched
1.70464	0.0083	PM20D2	201	Enriched
1.69429	0.0083	GPR17	202	Enriched
1.68835	0.0083	PCDH8	203	Enriched
1.68259	0.0084	FBXO18	204	Enriched
1.68247	0.0084	FOXO3	205	Enriched
1.67969	0.0085	PLXNA4	206	Enriched
1.67155	0.0086	ZNF480	207	Enriched
1.65758	0.0091	MED8	208	Enriched
1.65204	0.0091	TAS2R31	209	Enriched
1.64934	0.0093	ALG10B	210	Enriched
1.6412	0.0093	MSI1	211	Enriched
1.63527	0.0093	ATP6V0E1	212	Enriched
1.63033	0.0093	PHTF1	213	Enriched
1.61981	0.0094	POLR2E	214	Enriched
1.61935	0.0094	SLC12A6	215	Enriched
1.61852	0.0094	AKR1B1	216	Enriched
1.61759	0.0095	SRPRB	217	Enriched
1.61628	0.0095	PCDHGB4	218	Enriched
1.6161	0.0096	ELOF1	219	Enriched
1.61329	0.0097	SAP130	220	Enriched
1.6132	0.0097	FCHSD2	221	Enriched
1.61254	0.0097	LUZP2	222	Enriched
1.61245	0.0097	BTG3	223	Enriched
1.61207	0.0097	MNX1	224	Enriched
1.61084	0.0097	BTF3	225	Enriched
1.60289	0.0099	NPY	226	Enriched
1.59539	0.01	POLK	227	Enriched
1.59418	0.0101	DLST	228	Enriched
1.58337	0.0104	HSPB11	229	Enriched
1.58322	0.0104	AP3D1	230	Enriched
1.58029	0.0104	GPR4	231	Enriched
1.57784	0.0105	SLC17A1	232	Enriched
1.57475	0.0105	JAKMIP3	233	Enriched
1.57274	0.0105	SRRT	234	Enriched
1.56692	0.0106	NUAK1	235	Enriched
1.56569	0.0107	ANKRD33	236	Enriched
1.5626	0.0107	GLRA2	237	Enriched
1.5612	0.0107	CAPSL	238	Enriched
1.55854	0.0107	ZNF511-PRAP1	239	Enriched
1.54395	0.0108	HBP1	240	Enriched
1.54359	0.0108	FERMT3	241	Enriched
1.53686	0.0108	EXOC3L4	242	Enriched
1.53545	0.0108	SEMA6D	243	Enriched
1.53275	0.0108	BCL2L12	244	Enriched
1.52922	0.0109	CHRM4	245	Enriched
1.52211	0.011	TFE3	246	Enriched
1.51744	0.0111	NECAB1	247	Enriched
1.51519	0.0111	MRM2	248	Enriched
1.51514	0.0111	SNAP29	249	Enriched
1.50979	0.0111	PAICS	250	Enriched
1.50509	0.0112	OTOS	251	Enriched
1.50277	0.0113	TTC16	252	Enriched
1.50146	0.0113	DOCK8	253	Enriched
1.49652	0.0114	KIF1A	254	Enriched
1.49507	0.0114	PRDM9	255	Enriched
1.49374	0.0114	CYTH3	256	Enriched
1.49036	0.0115	MAP3K19	257	Enriched
1.48823	0.0116	SPC24	258	Enriched
1.48821	0.0117	ENO1	259	Enriched
1.48727	0.0118	DCAF4L1	260	Enriched
1.4853	0.0118	ST13	261	Enriched
1.48257	0.0118	OR3A3	262	Enriched
1.47854	0.0118	CD70	263	Enriched
1.47556	0.0118	LIPC	264	Enriched
1.4737	0.0118	SUFU	265	Enriched
1.47255	0.0118	ATAD1	266	Enriched
1.47212	0.0118	PNRC1	267	Enriched
1.46998	0.012	DENND5A	268	Enriched
1.46678	0.012	CYLD	269	Enriched
1.4653	0.012	RPL36AL	270	Enriched
1.46341	0.012	CCT8	271	Enriched
1.45705	0.0122	PTP4A1	272	Enriched
1.45479	0.0122	KRT84	273	Enriched
1.45395	0.0122	ILDR1	274	Enriched
1.44864	0.0124	APOBR	275	Enriched
1.44576	0.0125	CD8A	276	Enriched
1.44475	0.0126	LOC730183	277	Enriched
1.43923	0.0126	ARSI	278	Enriched
1.4386	0.0126	HHIP	279	Enriched
1.43689	0.0126	KRT28	280	Enriched
1.43597	0.0126	GOLGA2	281	Enriched
1.43521	0.0126	SLC26A6	282	Enriched
1.43371	0.0126	MS4A1	283	Enriched
1.42594	0.0126	LLPH	284	Enriched
1.41963	0.0127	FOLR2	285	Enriched
1.41918	0.0128	FAM177A1	286	Enriched
1.41437	0.0128	MEGF8	287	Enriched
1.41316	0.0128	ELAVL2	288	Enriched
1.41194	0.013	RAB31	289	Enriched
1.41065	0.013	HEXIM1	290	Enriched
1.40862	0.013	USP2	291	Enriched
1.40812	0.013	GREM1	292	Enriched
1.40639	0.0131	MINK1	293	Enriched
1.40295	0.0131	FBXO8	294	Enriched
1.40167	0.0131	SYPL1	295	Enriched
1.39657	0.0133	LILRA1	296	Enriched
1.39445	0.0133	ZNF320	297	Enriched
1.39094	0.0133	SULT1A4	298	Enriched
1.38896	0.0133	SMYD5	299	Enriched
1.38498	0.0133	COPE	300	Enriched
1.38391	0.0133	KRTAP20-1	301	Enriched
1.38055	0.0133	DHDH	302	Enriched
1.37964	0.0133	NLGN4Y	303	Enriched
1.3796	0.0133	GRAMD1C	304	Enriched
1.37653	0.0134	BHMT	305	Enriched
1.37639	0.0134	STK26	306	Enriched
1.37038	0.0134	HMCN1	307	Enriched
1.37005	0.0134	MGAT5B	308	Enriched
1.36861	0.0135	TMEM204	309	Enriched
1.36644	0.0135	HSPB9	310	Enriched
1.36248	0.0135	BCL6B	311	Enriched
1.35791	0.0137	IVD	312	Enriched
1.35254	0.0139	NFE4	313	Enriched
1.34916	0.014	PUSL1	314	Enriched
1.34428	0.0142	MAPKAPK5	315	Enriched
1.34358	0.0142	ZBTB6	316	Enriched
1.33858	0.0146	UBA1	317	Enriched
1.3349	0.0147	CTDSPL	318	Enriched
1.32898	0.0147	VPS51	319	Enriched
1.32796	0.0147	RASSF3	320	Enriched
1.32639	0.0148	FCRLB	321	Enriched
1.32143	0.0148	UBA5	322	Enriched
1.31692	0.015	PRKCZ	323	Enriched
1.31622	0.015	SLC39A3	324	Enriched
1.31278	0.015	CHML	325	Enriched
1.30907	0.0152	ANAPC11	326	Enriched
1.30902	0.0152	C18orf25	327	Enriched
1.30329	0.0155	ANKRD20A3	328	Enriched
1.30176	0.0155	ITGA2B	329	Enriched
1.2982	0.0155	GDPD4	330	Enriched
1.29759	0.0155	AKAIN1	331	Enriched
1.29749	0.0155	CELF2	332	Enriched
1.28976	0.0157	HSD17B2	333	Enriched
1.28936	0.0158	TNN	334	Enriched
1.28911	0.0158	CABP4	335	Enriched
1.28253	0.0158	NRG3	336	Enriched
1.28195	0.0159	DPP9-AS1	337	Enriched
1.27911	0.0159	AURKB	338	Enriched
1.27859	0.0159	RBM45	339	Enriched
1.27611	0.0159	DNAJB2	340	Enriched
1.27608	0.0159	FLAD1	341	Enriched
1.27403	0.0159	OSBPL1A	342	Enriched
1.2739	0.016	RRP9	343	Enriched
1.27252	0.016	OR2T27	344	Enriched
1.26725	0.016	NSF	345	Enriched
1.26634	0.016	JUP	346	Enriched
1.26195	0.0161	YEATS2	347	Enriched
1.25794	0.0161	TMEM101	348	Enriched
1.2576	0.0161	SNTN	349	Enriched
1.25669	0.0162	DACT2	350	Enriched
1.25641	0.0162	DRAP1	351	Enriched
1.25572	0.0162	ADAMTSL4	352	Enriched
1.25567	0.0162	IFT52	353	Enriched
1.25443	0.0162	PITHD1	354	Enriched
1.24838	0.0163	DOPEY2	355	Enriched
1.24573	0.0164	FAM92B	356	Enriched
1.2452	0.0164	PCOLCE	357	Enriched
1.24281	0.0165	THY1	358	Enriched
1.24191	0.0165	PTP4A2	359	Enriched
1.24142	0.0165	CPXM2	360	Enriched
1.24073	0.0165	NFKBIL1	361	Enriched
1.23055	0.0166	SLC25A39	362	Enriched
1.22969	0.0167	VIT	363	Enriched
1.22566	0.0168	FAM89A	364	Enriched
1.2244	0.0168	UBAP2L	365	Enriched
1.22313	0.0168	STX2	366	Enriched
1.22214	0.0168	UST	367	Enriched
1.22107	0.0168	SYTL3	368	Enriched
1.22101	0.0168	HDGFRP3	369	Enriched
1.21777	0.0168	SLC23A2	370	Enriched
1.21651	0.0168	ZBTB41	371	Enriched
1.21032	0.0171	DNAJB8	372	Enriched
1.20988	0.0171	ADAMTS1	373	Enriched
1.20984	0.0171	C4BPB	374	Enriched
1.2087	0.0171	RIN2	375	Enriched
1.20725	0.0172	MUC3B	376	Enriched
1.20462	0.0172	KIFAP3	377	Enriched
1.20291	0.0173	SCGB1D2	378	Enriched
1.19801	0.0175	NLRP12	379	Enriched
1.19675	0.0175	GPR151	380	Enriched
1.19654	0.0175	LKAAEAR1	381	Enriched
1.19642	0.0175	ANKRD50	382	Enriched
1.19489	0.0175	CAPN7	383	Enriched
1.1908	0.0176	FOXA1	384	Enriched
1.19074	0.0176	AMPD2	385	Enriched
1.19033	0.0176	FAM89B	386	Enriched
1.18713	0.0178	RORC	387	Enriched
1.18536	0.0178	NUDT3	388	Enriched
1.18377	0.0178	ZNF14	389	Enriched
1.17829	0.0179	IMP4	390	Enriched
1.17808	0.0179	WDR5B	391	Enriched
1.17555	0.018	DPCR1	392	Enriched
1.17516	0.0181	DEFB121	393	Enriched
1.17455	0.0181	LNX2	394	Enriched
1.16667	0.0183	PLOD2	395	Enriched
1.16502	0.0183	CNGA4	396	Enriched
1.16442	0.0183	MCU	397	Enriched
1.16417	0.0183	UBE2G2	398	Enriched
1.16072	0.0185	DEFB1	399	Enriched
1.15998	0.0185	SLC35A2	400	Enriched
1.15378	0.0186	VIPR1	401	Enriched
1.1517	0.0186	ACVRL1	402	Enriched
1.15045	0.0186	HIGD1B	403	Enriched
1.1483	0.0186	TCEAL2	404	Enriched
1.14814	0.0186	LEPROTL1	405	Enriched
1.14804	0.0186	SRA1	406	Enriched
1.14678	0.0186	ZNF805	407	Enriched
1.14577	0.0186	PREX2	408	Enriched
1.14468	0.0186	CRLF3	409	Enriched
1.13783	0.0187	B3GALNT2	410	Enriched
1.13666	0.0188	STX8	411	Enriched
1.13389	0.0189	TMEM225B	412	Enriched
1.12945	0.0191	P2RY14	413	Enriched
1.12333	0.0194	CALCR	414	Enriched
1.12105	0.0195	POP4	415	Enriched
1.11787	0.0196	SGSM3	416	Enriched
1.11608	0.0197	ARHGDIB	417	Enriched
1.11603	0.0197	ENTPD8	418	Enriched
1.11591	0.0197	FAM47A	419	Enriched
1.11393	0.0197	LOC100129083	420	Enriched
1.11197	0.0197	ZNF534	421	Enriched
1.11176	0.0197	LEP	422	Enriched
1.11113	0.0197	SYTL5	423	Enriched
1.10919	0.0197	FAN1	424	Enriched
1.10751	0.0197	TGFBR2	425	Enriched
1.10636	0.0197	C15orf38-AP3S2	426	Enriched
1.10493	0.0197	S1PR1	427	Enriched
1.10481	0.0197	ATP2A2	428	Enriched
1.1042	0.0197	CEP57	429	Enriched
1.10185	0.0199	ANKRD35	430	Enriched
1.1003	0.0201	DLEU7	431	Enriched
1.09939	0.0201	C15orf53	432	Enriched
1.09713	0.0201	LINGO1	433	Enriched
1.09526	0.0203	C2orf68	434	Enriched
1.09491	0.0203	GSTZ1	435	Enriched
1.09197	0.0205	RNF19A	436	Enriched
1.09146	0.0205	SLC7A1	437	Enriched
1.09057	0.0205	RTN3	438	Enriched
1.08949	0.0205	TDGF1	439	Enriched
1.08498	0.0205	CETP	440	Enriched
1.08284	0.0205	EEF2K	441	Enriched
1.0815	0.0205	BDP1	442	Enriched
1.07659	0.0209	DOCK3	443	Enriched
1.07554	0.0209	RPL7L1	444	Enriched
1.07293	0.0209	TPD52L1	445	Enriched
1.07066	0.021	LTC4S	446	Enriched
1.07031	0.021	YBEY	447	Enriched
1.06355	0.021	CHSY3	448	Enriched
1.06233	0.0211	KIF19	449	Enriched
1.05886	0.0212	SLCO2B1	450	Enriched
1.05811	0.0213	CELA3B	451	Enriched
1.05799	0.0213	RAET1E	452	Enriched
1.05547	0.0213	ATF5	453	Enriched
1.05417	0.0214	FEZ2	454	Enriched
1.05345	0.0214	AAR2	455	Enriched
1.05044	0.0214	CNOT2	456	Enriched
1.05009	0.0214	GLRX2	457	Enriched
1.04978	0.0214	FGF21	458	Enriched
1.04879	0.0214	MOK	459	Enriched
1.04847	0.0214	TOGARAM1	460	Enriched
1.04644	0.0216	CFAP99	461	Enriched
1.0456	0.0216	GPR32	462	Enriched
1.04413	0.0216	FDCSP	463	Enriched
1.03984	0.0217	ARL17A	464	Enriched
1.03925	0.0217	HIST1H3H	465	Enriched
1.03663	0.0218	CASC3	466	Enriched
1.03527	0.0218	NUDT16L1	467	Enriched
1.03287	0.0218	UGT3A2	468	Enriched
1.03149	0.0218	CENPO	469	Enriched
1.03119	0.0218	LY6E	470	Enriched
1.03078	0.0218	EPHA7	471	Enriched
1.02999	0.0218	HS3ST1	472	Enriched
1.02673	0.0218	NTNG1	473	Enriched
1.02514	0.0219	MTRF1	474	Enriched
1.02469	0.0219	PTK2	475	Enriched
1.02414	0.0219	ARHGEF38	476	Enriched
1.0239	0.0219	MAP10	477	Enriched
1.02079	0.022	AK2	478	Enriched
1.01995	0.0221	PFKM	479	Enriched
1.01974	0.0221	TMEM61	480	Enriched
1.0176	0.0222	PKN2	481	Enriched
1.0169	0.0222	GPR75-ASB3	482	Enriched
1.01668	0.0222	FAM25A	483	Enriched
1.01571	0.0222	ZNF581	484	Enriched
1.01511	0.0223	KLRF1	485	Enriched
1.01304	0.0224	KRT18	486	Enriched
1.01174	0.0224	CERS3	487	Enriched
1.0097	0.0226	CHST6	488	Enriched
1.00498	0.0226	ZDHHC4	489	Enriched
0.99813	0.0228	B3GLCT	490	Enriched
0.99507	0.0229	CHTOP	491	Enriched
0.992719	0.0229	GDF9	492	Enriched
0.991702	0.0229	SP3	493	Enriched
0.987515	0.023	OR10H5	494	Enriched
0.986081	0.0231	RCE1	495	Enriched
0.984495	0.0232	HIST1H1D	496	Enriched
0.982038	0.0233	CCAR2	497	Enriched
0.979734	0.0233	SYVN1	498	Enriched
0.979381	0.0233	NEO1	499	Enriched
0.979178	0.0233	CDAN1	500	Enriched
0.976759	0.0233	IQUB	501	Enriched
0.974407	0.0233	HACD2	502	Enriched
0.971464	0.0234	HPCA	503	Enriched
0.969697	0.0236	KRTAP9-7	504	Enriched
0.968901	0.0236	DGCR6	505	Enriched
0.967027	0.0236	SAPCD2	506	Enriched
0.964551	0.0237	MATK	507	Enriched
0.964517	0.0237	RARG	508	Enriched
0.96343	0.0237	ATP11B	509	Enriched
0.961208	0.0237	TMEM216	510	Enriched
0.960767	0.0237	ST6GALNAC2	511	Enriched
0.959884	0.0237	GPC3	512	Enriched
0.957923	0.0239	GPR62	513	Enriched
0.956681	0.024	PAQR4	514	Enriched
0.956325	0.024	ALG3	515	Enriched
0.952858	0.0241	REEP3	516	Enriched
0.951317	0.0241	SYNPR	517	Enriched
0.949169	0.0242	SEC14L6	518	Enriched
0.94727	0.0242	BMPR2	519	Enriched
0.94712	0.0242	MYO6	520	Enriched
0.946303	0.0243	TEKT3	521	Enriched
0.946234	0.0243	LAMA4	522	Enriched
0.946155	0.0243	GABRG1	523	Enriched
0.945468	0.0244	SPCS3	524	Enriched
0.942301	0.0246	ARHGAP29	525	Enriched
0.94162	0.0246	TMEM87B	526	Enriched
0.941058	0.0246	CCDC169-SOHLH2	527	Enriched
0.939066	0.0248	VSNL1	528	Enriched
0.936607	0.0248	CABP2	529	Enriched
0.936365	0.0248	PPARG	530	Enriched
0.934684	0.0248	COQ6	531	Enriched
0.934215	0.0248	WFDC10B	532	Enriched
0.93266	0.0248	SMTN	533	Enriched
0.929565	0.025	HINT3	534	Enriched
0.927901	0.025	TMEM159	535	Enriched
0.92768	0.025	SNTA1	536	Enriched
0.923188	0.0251	MAPK8IP1	537	Enriched
0.921236	0.0251	LRRC20	538	Enriched
0.920493	0.0251	RRP7A	539	Enriched
0.919623	0.0251	EGFLAM	540	Enriched
0.919584	0.0251	CEACAM19	541	Enriched
0.916666	0.0251	DGCR8	542	Enriched
0.913567	0.0252	ZNF182	543	Enriched
0.913249	0.0252	RSL24D1	544	Enriched
0.913125	0.0252	MLNR	545	Enriched
0.911468	0.0252	CDV3	546	Enriched
0.911465	0.0253	PLCD1	547	Enriched
0.91012	0.0253	MED17	548	Enriched
0.908409	0.0253	FPR3	549	Enriched
0.907595	0.0253	BTF3L4	550	Enriched
0.906162	0.0253	LY6K	551	Enriched
0.906066	0.0253	SLMAP	552	Enriched
0.905224	0.0253	CACNG4	553	Enriched
0.904515	0.0253	GGA3	554	Enriched
0.903054	0.0253	RGL1	555	Enriched
0.901475	0.0254	PTPN11	556	Enriched
0.898105	0.0256	OR2A12	557	Enriched
0.896795	0.0256	ATP8B2	558	Enriched
0.896594	0.0257	POGLUT1	559	Enriched
0.895945	0.0258	ZSWIM2	560	Enriched
0.895479	0.0259	TMPRSS9	561	Enriched
0.888341	0.0261	KLK1	562	Enriched
0.886417	0.0261	SUCO	563	Enriched
0.885928	0.0261	NPEPL1	564	Enriched
0.884431	0.0263	ADCK5	565	Enriched
0.884265	0.0263	ICAM5	566	Enriched
0.88027	0.0263	RGPD3	567	Enriched
0.880257	0.0264	SYNRG	568	Enriched
0.879488	0.0265	SLC28A2	569	Enriched
0.878418	0.0265	USP17L8	570	Enriched
0.878102	0.0266	PPP1R18	571	Enriched
0.877701	0.0266	POFUT1	572	Enriched
0.877684	0.0266	PIP4K2A	573	Enriched
0.874811	0.0266	ARL6IP1	574	Enriched
0.874098	0.0266	ADAL	575	Enriched
0.873364	0.0266	SETX	576	Enriched
0.872464	0.0266	CACNG2	577	Enriched
0.871222	0.0266	TRIL	578	Enriched
0.869125	0.0266	ZNF362	579	Enriched
0.86788	0.0266	LSM3	580	Enriched
0.864076	0.0266	KIF13A	581	Enriched
0.864022	0.0266	KCNH4	582	Enriched
0.863727	0.0267	ENOX1	583	Enriched
0.858916	0.0267	BCAT1	584	Enriched
0.858055	0.0267	RCL1	585	Enriched
0.857964	0.0267	RSBN1	586	Enriched
0.856048	0.0267	ZBTB1	587	Enriched
0.854476	0.0268	L1TD1	588	Enriched
0.853996	0.0268	CCDC24	589	Enriched
0.851281	0.0269	C4orf19	590	Enriched
0.850678	0.027	H2AFX	591	Enriched
0.84992	0.027	WDFY4	592	Enriched
0.84799	0.0271	FSTL1	593	Enriched
0.842728	0.0272	RNF215	594	Enriched
0.841748	0.0273	GLIPR2	595	Enriched
0.840558	0.0276	SLC35C2	596	Enriched
0.837219	0.0279	RANGAP1	597	Enriched
0.83706	0.0279	HELZ	598	Enriched
0.833979	0.0279	BTBD1	599	Enriched
0.83303	0.0279	ITLN1	600	Enriched
0.833004	0.0279	NAA20	601	Enriched
0.83166	0.028	ZNF597	602	Enriched
0.831169	0.0281	IFIT3	603	Enriched
0.828769	0.0284	NME2	604	Enriched
0.826874	0.0284	RPGR	605	Enriched
0.824446	0.0286	OTOF	606	Enriched
0.824213	0.0286	ATP6V1E2	607	Enriched
0.821827	0.0287	MOV10	608	Enriched
0.821667	0.0287	NEU1	609	Enriched
0.817481	0.0288	NEURL1	610	Enriched
0.817312	0.0288	PLA2G2D	611	Enriched
0.815961	0.0288	C2CD4A	612	Enriched
0.815825	0.0289	ENG	613	Enriched
0.815821	0.0289	CDK4	614	Enriched
0.813131	0.0291	NKX1-2	615	Enriched
0.810122	0.0292	ANHX	616	Enriched
0.810036	0.0292	RBM48	617	Enriched
0.808904	0.0293	GEMIN2	618	Enriched
0.808593	0.0293	RPS19	619	Enriched
0.808473	0.0293	WNK2	620	Enriched
0.807999	0.0293	TRAPPC9	621	Enriched
0.807389	0.0293	GLS	622	Enriched
0.806824	0.0293	MTMR6	623	Enriched
0.806775	0.0293	IQCH	624	Enriched
0.806636	0.0293	BCL2L2-PABPN1	625	Enriched
0.806482	0.0293	MC5R	626	Enriched
0.805625	0.0293	RASSF4	627	Enriched
0.803123	0.0293	TRUB1	628	Enriched
0.802247	0.0294	RFFL	629	Enriched
0.800826	0.0296	TAF9	630	Enriched
0.798281	0.0296	TNKS1BP1	631	Enriched
0.797191	0.0297	FNDC3B	632	Enriched
0.793305	0.03	UBTD2	633	Enriched
0.792834	0.03	DUSP11	634	Enriched
0.792174	0.0303	PRELP	635	Enriched
0.791818	0.0303	LDLRAP1	636	Enriched
0.781553	0.0305	MED23	637	Enriched
0.780205	0.0305	TP53TG3F	638	Enriched
0.780151	0.0305	C1orf229	639	Enriched
0.779218	0.0306	C9orf139	640	Enriched
0.778921	0.0306	PRSS27	641	Enriched
0.776827	0.0307	C7orf77	642	Enriched
0.775806	0.0307	CHST7	643	Enriched
0.775052	0.0307	H2AFZ	644	Enriched
0.774971	0.0307	MUS81	645	Enriched
0.772318	0.0307	CCNG2	646	Enriched
0.771904	0.0307	PPP1R11	647	Enriched
0.770249	0.0307	ZNF740	648	Enriched
0.770157	0.0307	ATP6AP1	649	Enriched
0.769088	0.0309	FBXO22	650	Enriched
0.76797	0.0309	ATG2A	651	Enriched
0.766864	0.0309	MUM1	652	Enriched
0.764601	0.0309	LYG1	653	Enriched
0.763965	0.0309	A1BG	654	Enriched
0.762509	0.0309	COL4A2-AS2	655	Enriched
0.760724	0.031	C20orf173	656	Enriched
0.758365	0.0313	ZC3H13	657	Enriched
0.758217	0.0314	ERCC1	658	Enriched
0.756718	0.0314	FGF10	659	Enriched
0.751592	0.0314	C19orf54	660	Enriched
0.750613	0.0314	SMIM22	661	Enriched
0.750295	0.0314	MYL7	662	Enriched
0.749701	0.0314	NFE2	663	Enriched
0.748776	0.0314	C1orf226	664	Enriched
0.747792	0.0314	MS4A5	665	Enriched
0.747313	0.0314	GPR31	666	Enriched
0.745054	0.0315	SLC13A1	667	Enriched
0.744622	0.0317	HSD17B8	668	Enriched
0.744034	0.0317	SYNJ2	669	Enriched
0.743949	0.0318	HHATL	670	Enriched
0.742229	0.0318	KCNK12	671	Enriched
0.739048	0.0319	RGS7BP	672	Enriched
0.737121	0.0319	SMAD4	673	Enriched
0.735695	0.0319	NUP133	674	Enriched
0.735369	0.0319	VN1R4	675	Enriched
0.734662	0.032	CPXCR1	676	Enriched
0.733045	0.0323	MARCH4	677	Enriched
0.732451	0.0323	AMOTL1	678	Enriched
0.729518	0.0326	COL21A1	679	Enriched
0.72736	0.0326	SERF1B	680	Enriched
0.725707	0.0326	LGALS12	681	Enriched
0.72553	0.0326	TRIM25	682	Enriched
0.7232	0.0326	DNAJC24	683	Enriched
0.717361	0.0326	CBFB	684	Enriched
0.716282	0.0326	OR10H4	685	Enriched
0.715969	0.0326	PARP10	686	Enriched
0.712617	0.0327	MRPS22	687	Enriched
0.707463	0.0327	CD244	688	Enriched
0.707204	0.0327	ZNF783	689	Enriched
0.703759	0.0328	DNAJA2	690	Enriched
0.703394	0.0328	DHX35	691	Enriched
0.702597	0.0328	TTC29	692	Enriched
0.699681	0.0328	SOWAHB	693	Enriched
0.698534	0.0328	SPDYE2B	694	Enriched
0.698449	0.0329	ZNF737	695	Enriched
0.697711	0.033	PELI3	696	Enriched
0.696486	0.0331	SOX10	697	Enriched
0.69549	0.0331	FBXO30	698	Enriched
0.694184	0.0331	PPHLN1	699	Enriched
0.69346	0.0332	NNAT	700	Enriched
0.693252	0.0332	AGMO	701	Enriched
0.691058	0.0332	ACPT	702	Enriched
0.688569	0.0336	ARAP1	703	Enriched
0.687784	0.0336	VPS53	704	Enriched
0.687186	0.0336	RSL1D1	705	Enriched
0.684852	0.0337	BROX	706	Enriched
0.67466	0.0342	SGPP2	707	Enriched
0.674194	0.0342	TCN2	708	Enriched
0.673139	0.0342	EVX1	709	Enriched
0.672042	0.0342	TEAD2	710	Enriched
0.671994	0.0342	POMP	711	Enriched
0.667534	0.0343	TLE2	712	Enriched
0.665005	0.0344	SLC25A34	713	Enriched
0.664433	0.0344	FAM200A	714	Enriched
0.662289	0.0344	TWF2	715	Enriched
0.66019	0.0344	DNAL4	716	Enriched
0.659718	0.0344	PIAS4	717	Enriched
0.65795	0.0345	KRT3	718	Enriched
0.657264	0.0345	PPM1L	719	Enriched
0.656956	0.0345	FAM104B	720	Enriched
0.656147	0.0345	LTB4R2	721	Enriched
0.650217	0.0345	LDLR	722	Enriched
0.649975	0.0345	CNEP1R1	723	Enriched
0.645069	0.0347	PLGRKT	724	Enriched
0.64312	0.0347	SASH3	725	Enriched
0.640503	0.0348	PROC	726	Enriched
0.640375	0.0348	CCDC106	727	Enriched
0.63974	0.0348	ASB11	728	Enriched
0.639344	0.0348	ZNF521	729	Enriched
0.638875	0.0348	RNF34	730	Enriched
0.638234	0.0348	TMEM255A	731	Enriched
0.633872	0.035	NKG7	732	Enriched
0.633011	0.035	HIC2	733	Enriched
0.630948	0.0351	RFNG	734	Enriched
0.628757	0.0353	CADPS	735	Enriched
0.627684	0.0354	CABLES2	736	Enriched
0.627191	0.0354	RREB1	737	Enriched
0.627128	0.0354	RNF219	738	Enriched
0.625801	0.0354	SH3GLB1	739	Enriched
0.624183	0.0354	C10orf35	740	Enriched
0.621591	0.0354	SHISA4	741	Enriched
0.621467	0.0354	ZBTB2	742	Enriched
0.621251	0.0355	LCE2B	743	Enriched
0.620998	0.0355	OR10H2	744	Enriched
0.618958	0.0357	GPR156	745	Enriched
0.617401	0.0357	USF2	746	Enriched
0.616578	0.0357	BHLHE23	747	Enriched
0.61645	0.0358	UBXN10	748	Enriched
0.61477	0.036	GCAT	749	Enriched
0.614482	0.036	SLC52A1	750	Enriched
0.614191	0.036	ACAD11	751	Enriched
0.613516	0.036	RAB11B	752	Enriched
0.613241	0.036	NIPA2	753	Enriched
0.611327	0.0361	IL32	754	Enriched
0.611105	0.0361	UGT8	755	Enriched
0.610261	0.0362	VSX2	756	Enriched
0.610138	0.0363	FOXE3	757	Enriched
0.608254	0.0365	UTS2	758	Enriched
0.604881	0.0365	BLOC1S5	759	Enriched
0.602918	0.0366	SYNGAP1	760	Enriched
0.601219	0.0367	CCNF	761	Enriched
0.600122	0.0368	PITX2	762	Enriched
0.59941	0.0369	COLCA2	763	Enriched
0.599159	0.0371	PURB	764	Enriched
0.596841	0.0371	G3BP2	765	Enriched
0.59514	0.0372	CXXC5	766	Enriched
0.594951	0.0372	FAM168B	767	Enriched
0.594856	0.0373	RAD21	768	Enriched
0.592803	0.0374	LEKR1	769	Enriched
0.592131	0.0375	ADCY5	770	Enriched
0.591072	0.0375	SELENOV	771	Enriched
0.590598	0.0375	CEP162	772	Enriched
0.589594	0.0375	DDX54	773	Enriched
0.582126	0.0378	SERPINB6	774	Enriched
0.581344	0.0378	OR52B6	775	Enriched
0.575294	0.038	FAM157B	776	Enriched
0.573503	0.038	LZTS2	777	Enriched
0.573374	0.038	PECAM1	778	Enriched
0.571457	0.038	THEGL	779	Enriched
0.570887	0.038	SSBP3	780	Enriched
0.570242	0.038	NDE1	781	Enriched
0.56977	0.038	ALS2CR12	782	Enriched
0.569165	0.0381	ZNF335	783	Enriched
0.568305	0.0382	CCDC140	784	Enriched
0.566313	0.0383	IFIT2	785	Enriched
0.564536	0.0384	CNFN	786	Enriched
0.561019	0.0384	PTGES2	787	Enriched
0.559789	0.0385	VPS18	788	Enriched
0.558543	0.0386	HIPK1	789	Enriched
0.556908	0.0386	INCA1	790	Enriched
0.555883	0.0386	LRRC27	791	Enriched
0.555762	0.0388	LAP3	792	Enriched
0.555215	0.0388	KCNA4	793	Enriched
0.555147	0.0388	ANKLE2	794	Enriched
0.549	0.0388	TOR3A	795	Enriched
0.548372	0.0388	C18orf65	796	Enriched
0.547652	0.0389	TMEM88	797	Enriched
0.547304	0.0389	SPAG11A	798	Enriched
0.546759	0.0389	EHBP1L1	799	Enriched
0.546562	0.039	C22orf24	800	Enriched
0.545799	0.039	SCRT2	801	Enriched
0.543662	0.039	RAMP2	802	Enriched
0.54192	0.0392	FAF1	803	Enriched
0.540555	0.0392	PLCZ1	804	Enriched
0.539788	0.0392	MRPS27	805	Enriched
0.539705	0.0392	WASF3	806	Enriched
0.539548	0.0392	ZBTB9	807	Enriched
0.537134	0.0394	MPHOSPH6	808	Enriched
0.536672	0.0394	LIPE	809	Enriched
0.533699	0.0396	NDST4	810	Enriched
0.533476	0.0396	WFDC3	811	Enriched
0.533208	0.0396	PPP1R35	812	Enriched
0.532888	0.0396	RIOX1	813	Enriched
0.532792	0.0396	LRRC47	814	Enriched
0.531593	0.0396	RPH3AL	815	Enriched
0.530756	0.0396	CYP7B1	816	Enriched
0.52859	0.0399	HEXIM2	817	Enriched
0.527614	0.04	CNTN3	818	Enriched
0.521331	0.04	ARHGAP31	819	Enriched
0.518744	0.0404	OLFML2B	820	Enriched
0.514402	0.0406	WIPI1	821	Enriched
0.511524	0.0406	FRMD3	822	Enriched
0.509409	0.0406	CDK5RAP1	823	Enriched
0.509027	0.0406	ZNF22	824	Enriched
0.508821	0.0407	SLC15A3	825	Enriched
0.506223	0.0407	ZSCAN2	826	Enriched
0.505725	0.0407	MMP21	827	Enriched
0.504832	0.0408	ATXN8	828	Enriched
0.504427	0.0408	SLC16A13	829	Enriched
0.502419	0.0408	PACSIN1	830	Enriched
0.502307	0.0408	RBP3	831	Enriched
0.501227	0.0408	CFAP44	832	Enriched
0.500563	0.0408	EXOC1	833	Enriched
0.498282	0.0409	ODF3L2	834	Enriched
0.497222	0.0411	H1FOO	835	Enriched
0.494216	0.0411	LAMP1	836	Enriched
0.494187	0.0411	PPP1R27	837	Enriched
0.493559	0.0411	FOS	838	Enriched
0.491557	0.0413	AGAP11	839	Enriched
0.491487	0.0413	SNX31	840	Enriched
0.487702	0.0414	PI4KB	841	Enriched
0.487577	0.0414	KRTAP20-3	842	Enriched
0.486036	0.0416	LARP7	843	Enriched
0.484847	0.0416	MBD3	844	Enriched
0.484717	0.0416	TTPAL	845	Enriched
0.483632	0.0418	MGST2	846	Enriched
0.482281	0.0418	C4orf33	847	Enriched
0.481838	0.0418	ZDBF2	848	Enriched
0.481691	0.0418	SLN	849	Enriched
0.479664	0.042	MUC13	850	Enriched
0.476732	0.0422	CROCC2	851	Enriched
0.474995	0.0425	FOSL2	852	Enriched
0.474804	0.0425	TBC1D14	853	Enriched
0.473106	0.0426	PANX2	854	Enriched
0.472713	0.0426	PTPRN2	855	Enriched
0.470988	0.0427	HPRT1	856	Enriched
0.470398	0.0427	RFPL1	857	Enriched
0.468511	0.0427	SHE	858	Enriched
0.466159	0.0427	CDH23	859	Enriched
0.465879	0.0428	TGIF2	860	Enriched
0.465628	0.0428	CAVIN3	861	Enriched
0.465551	0.0428	CRK	862	Enriched
0.461846	0.043	UBB	863	Enriched
0.461406	0.043	RECQL5	864	Enriched
0.459991	0.043	TMEM184A	865	Enriched
0.45931	0.043	SPOCK1	866	Enriched
0.458221	0.043	HBA2	867	Enriched
0.456038	0.043	IL17C	868	Enriched
0.455587	0.043	ASTN1	869	Enriched
0.455418	0.0431	RRP15	870	Enriched
0.45301	0.0431	DKC1	871	Enriched
0.45297	0.0431	CRYBA2	872	Enriched
0.45177	0.0431	ATP5C1	873	Enriched
0.451218	0.0431	STBD1	874	Enriched
0.449992	0.0431	SLC26A2	875	Enriched
0.449012	0.0432	NXN	876	Enriched
0.447888	0.0432	TMEFF1	877	Enriched
0.446274	0.0432	IPO5	878	Enriched
0.442702	0.0434	BCL11A	879	Enriched
0.442608	0.0434	FSD1L	880	Enriched
0.442435	0.0434	PITX1	881	Enriched
0.441821	0.0434	TMEM164	882	Enriched
0.441596	0.0434	RNF39	883	Enriched
0.437178	0.0436	MIS18A	884	Enriched
0.436265	0.0436	FAM46B	885	Enriched
0.434823	0.0437	KRTAP2-2	886	Enriched
0.434398	0.0437	TAS2R42	887	Enriched
0.4308	0.0438	OR9K2	888	Enriched
0.430626	0.0438	SDHAF2	889	Enriched
0.427998	0.0438	SI	890	Enriched
0.427969	0.0438	C18orf21	891	Enriched
0.427523	0.0439	ANXA7	892	Enriched
0.427343	0.0439	SIK2	893	Enriched
0.423376	0.044	GANC	894	Enriched
0.423175	0.044	C8orf22	895	Enriched
0.419981	0.0441	UBE4A	896	Enriched
0.419981	0.0441	MAP3K20	897	Enriched
0.419981	0.0441	HS3ST3B1	898	Enriched
0.419981	0.0441	NF1	899	Enriched
0.419981	0.0441	TET1	900	Enriched
0.419981	0.0441	BTNL3	901	Enriched
0.419981	0.0441	RAD52	902	Enriched
0.419168	0.0443	PADI2	903	Enriched
0.418963	0.0445	OR5A1	904	Enriched
0.417829	0.0445	DERL3	905	Enriched
0.417323	0.0446	DDX58	906	Enriched
0.416956	0.0446	JPH4	907	Enriched
0.415638	0.0448	AUH	908	Enriched
0.414805	0.0449	POLR3D	909	Enriched
0.409107	0.045	ZC2HC1B	910	Enriched
0.407448	0.0452	R3HDM2	911	Enriched
0.406827	0.0452	CCDC154	912	Enriched
0.405489	0.0452	LENG8	913	Enriched
0.404835	0.0452	TTC27	914	Enriched
0.40449	0.0452	GDNF	915	Enriched
0.404326	0.0452	SRSF3	916	Enriched
0.402405	0.0455	IL18	917	Enriched
0.400308	0.0456	SLC2A11	918	Enriched
0.39951	0.0456	CSPG5	919	Enriched
0.398997	0.0456	EIF2S2	920	Enriched
0.397116	0.0457	FAM181B	921	Enriched
0.396619	0.0457	IPO4	922	Enriched
0.395908	0.0457	ZBED3	923	Enriched
0.395418	0.0457	PPAT	924	Enriched
0.394266	0.0458	RDH14	925	Enriched
0.394072	0.0458	SORL1	926	Enriched
0.393763	0.046	CLCN2	927	Enriched
0.390993	0.0461	PTPN6	928	Enriched
0.390649	0.0462	ADAMTS9	929	Enriched
0.390599	0.0462	MED6	930	Enriched
0.389462	0.0462	ARMC8	931	Enriched
0.389096	0.0462	GINS2	932	Enriched
0.388358	0.0463	IRX6	933	Enriched
0.386976	0.0465	VSIG10L	934	Enriched
0.385565	0.0465	LSM2	935	Enriched
0.382756	0.0465	ANKRD13B	936	Enriched
0.381689	0.0465	CNTLN	937	Enriched
0.378895	0.0465	RGS9	938	Enriched
0.378838	0.0465	CCL27	939	Enriched
0.377181	0.0465	HIPK2	940	Enriched
0.376443	0.0465	COMMD8	941	Enriched
0.376177	0.0465	LRRIQ3	942	Enriched
0.375708	0.0467	SUN5	943	Enriched
0.374986	0.0467	NIPSNAP3B	944	Enriched
0.374217	0.0467	SLC35F5	945	Enriched
0.373598	0.0468	C14orf79	946	Enriched
0.371706	0.0468	HELLS	947	Enriched
0.371405	0.0468	LRR1	948	Enriched
0.370942	0.0468	IER3	949	Enriched
0.370084	0.0469	C14orf93	950	Enriched
0.363501	0.0471	LOC105377134	951	Enriched
0.363403	0.0471	FAM208B	952	Enriched
0.361995	0.0472	CHP1	953	Enriched
0.358648	0.0473	WNT3A	954	Enriched
0.358166	0.0473	IGFBP5	955	Enriched
0.356685	0.0473	LRIT1	956	Enriched
0.356091	0.0473	PPIAL4C	957	Enriched
0.352922	0.0473	ERGIC1	958	Enriched
0.350212	0.0474	PDS5B	959	Enriched
0.34975	0.0474	TRAF4	960	Enriched
0.347482	0.0474	RNF113B	961	Enriched
0.346001	0.0476	SIX5	962	Enriched
0.3452	0.0477	ANKRD62	963	Enriched
0.343441	0.0477	XRCC1	964	Enriched
0.342	0.0477	SCFD2	965	Enriched
0.341492	0.0477	RLN3	966	Enriched
0.341045	0.0478	SLC37A4	967	Enriched
0.341039	0.0478	GOLGA4	968	Enriched
0.34017	0.0478	SIK3	969	Enriched
0.339597	0.0478	DGUOK	970	Enriched
0.338283	0.0478	CHST9	971	Enriched
0.337816	0.0478	GPS2	972	Enriched
0.337559	0.0479	CACUL1	973	Enriched
0.33755	0.0479	ANKDD1B	974	Enriched
0.336872	0.0479	AZI2	975	Enriched
0.336668	0.048	GPT2	976	Enriched
0.336273	0.048	ARID5B	977	Enriched
0.336249	0.0481	SPATA6	978	Enriched
0.335539	0.0481	BAG2	979	Enriched
0.334818	0.0482	GALR1	980	Enriched
0.334235	0.0483	PEPD	981	Enriched
0.333581	0.0483	C3	982	Enriched
0.333434	0.0483	GPT	983	Enriched
0.332794	0.0484	GOLPH3L	984	Enriched
0.331928	0.0484	TPGS1	985	Enriched
0.331057	0.0484	DPYSL2	986	Enriched
0.330983	0.0484	USP17L18	987	Enriched
0.330851	0.0484	PCDH9	988	Enriched
0.328934	0.0485	TCFL5	989	Enriched
0.327348	0.0487	OCRL	990	Enriched
0.32676	0.0487	AGPAT1	991	Enriched
0.326033	0.0487	WDR47	992	Enriched
0.324628	0.0488	MYO3A	993	Enriched
0.322323	0.0489	ATAD2B	994	Enriched
0.320401	0.0491	LBP	995	Enriched
0.318967	0.0491	C12orf71	996	Enriched
0.317093	0.0491	SSH3	997	Enriched
0.317022	0.0491	LYSMD1	998	Enriched
0.314134	0.0491	SCT	999	Enriched
0.313084	0.0492	KRTAP19-2	1000	Enriched
0.312388	0.0492	ACTR8	1001	Enriched
0.311323	0.0494	ANKRD49	1002	Enriched
0.31102	0.0494	OR1S2	1003	Enriched
0.3103	0.0494	RGL2	1004	Enriched
0.308928	0.0495	XPA	1005	Enriched
0.30878	0.0495	VSTM4	1006	Enriched
0.308692	0.0495	LGALS3BP	1007	Enriched
0.307337	0.0496	B3GAT3	1008	Enriched
0.307332	0.0496	SLPI	1009	Enriched
0.306645	0.0496	MATN3	1010	Enriched
0.30395	0.0497	MPHOSPH10	1011	Enriched
0.303138	0.0498	SERPINC1	1012	Enriched
0.302076	0.0498	CCDC88A	1013	Enriched
0.300459	0.0499	SLC35G1	1014	Enriched
0.299989	0.0499	CORO2B	1015	Enriched
0.298798	0.0499	RNPEP	1016	Enriched
0.296958	0.05	SMC6	1017	Enriched
0.296626	0.0501	TCEAL7	1018	nonsignificant (FDR > 0.05)
0.294485	0.0501	UBP1	1019	nonsignificant (FDR > 0.05)
0.292785	0.0501	MET	1020	nonsignificant (FDR > 0.05)
0.29219	0.0501	FTH1	1021	nonsignificant (FDR > 0.05)
0.29171	0.0501	FBXL21	1022	nonsignificant (FDR > 0.05)
0.290519	0.0501	PLEKHA5	1023	nonsignificant (FDR > 0.05)
0.288778	0.0503	EBNA1BP2	1024	nonsignificant (FDR > 0.05)
0.288707	0.0503	ACTN4	1025	nonsignificant (FDR > 0.05)
0.28804	0.0503	OR8H3	1026	nonsignificant (FDR > 0.05)
0.286353	0.0503	TEX37	1027	nonsignificant (FDR > 0.05)
0.285781	0.0503	C19orf57	1028	nonsignificant (FDR > 0.05)
0.284334	0.0503	SPRN	1029	nonsignificant (FDR > 0.05)
0.282924	0.0505	SSX5	1030	nonsignificant (FDR > 0.05)
0.281294	0.0505	YAF2	1031	nonsignificant (FDR > 0.05)
0.28124	0.0505	NDUFB7	1032	nonsignificant (FDR > 0.05)
0.278844	0.0506	SLC39A4	1033	nonsignificant (FDR > 0.05)
0.278686	0.0506	DEFB131	1034	nonsignificant (FDR > 0.05)
0.278513	0.0506	CHPF2	1035	nonsignificant (FDR > 0.05)
0.277209	0.0508	SLC31A2	1036	nonsignificant (FDR > 0.05)
0.276199	0.0509	TSPAN17	1037	nonsignificant (FDR > 0.05)
0.273584	0.0509	CHAMP1	1038	nonsignificant (FDR > 0.05)
0.270805	0.0511	CALCRL	1039	nonsignificant (FDR > 0.05)
0.26935	0.0511	PRPS1	1040	nonsignificant (FDR > 0.05)
0.268241	0.0512	PPM1G	1041	nonsignificant (FDR > 0.05)
0.267612	0.0512	TRAPPC13	1042	nonsignificant (FDR > 0.05)
0.267489	0.0512	C19orf18	1043	nonsignificant (FDR > 0.05)
0.267343	0.0512	TRAPPC4	1044	nonsignificant (FDR > 0.05)
0.265899	0.0512	PABPC5	1045	nonsignificant (FDR > 0.05)
0.265316	0.0512	IQGAP1	1046	nonsignificant (FDR > 0.05)
0.265269	0.0512	USP48	1047	nonsignificant (FDR > 0.05)
0.262995	0.0514	FGL1	1048	nonsignificant (FDR > 0.05)
0.262837	0.0514	ADGRL4	1049	nonsignificant (FDR > 0.05)
0.262366	0.0516	NAALADL2	1050	nonsignificant (FDR > 0.05)
0.262326	0.0516	KIF1BP	1051	nonsignificant (FDR > 0.05)
0.261284	0.0516	C9orf84	1052	nonsignificant (FDR > 0.05)
0.259634	0.0516	USMG5	1053	nonsignificant (FDR > 0.05)
0.258552	0.0516	VDR	1054	nonsignificant (FDR > 0.05)
0.257371	0.0517	OSMR	1055	nonsignificant (FDR > 0.05)
0.255673	0.0517	DRD2	1056	nonsignificant (FDR > 0.05)
0.254255	0.0519	PPP1R36	1057	nonsignificant (FDR > 0.05)
0.253116	0.0519	ANAPC4	1058	nonsignificant (FDR > 0.05)
0.25224	0.0519	CNOT10	1059	nonsignificant (FDR > 0.05)
0.251526	0.0519	PRR11	1060	nonsignificant (FDR > 0.05)
0.251187	0.0519	CLDN22	1061	nonsignificant (FDR > 0.05)
0.249459	0.0519	FBXL5	1062	nonsignificant (FDR > 0.05)
0.245803	0.0521	SLC30A4	1063	nonsignificant (FDR > 0.05)
0.245616	0.0521	SETD5	1064	nonsignificant (FDR > 0.05)
0.244819	0.0521	CEP57L1	1065	nonsignificant (FDR > 0.05)
0.243116	0.0522	MLYCD	1066	nonsignificant (FDR > 0.05)
0.242632	0.0522	FOXA3	1067	nonsignificant (FDR > 0.05)
0.240918	0.0525	SPACA7	1068	nonsignificant (FDR > 0.05)
0.238924	0.0526	CXorf21	1069	nonsignificant (FDR > 0.05)
0.23227	0.0529	PDCL3	1070	nonsignificant (FDR > 0.05)
0.231781	0.0531	NDUFS5	1071	nonsignificant (FDR > 0.05)
0.230633	0.0531	CH17-360D5.1	1072	nonsignificant (FDR > 0.05)
0.230062	0.0531	CFHR2	1073	nonsignificant (FDR > 0.05)
0.22922	0.0531	ABHD15	1074	nonsignificant (FDR > 0.05)
0.229006	0.0531	RGS18	1075	nonsignificant (FDR > 0.05)
0.228632	0.0532	ABCA4	1076	nonsignificant (FDR > 0.05)
0.228457	0.0532	RIC8B	1077	nonsignificant (FDR > 0.05)
0.226156	0.0532	COL8A2	1078	nonsignificant (FDR > 0.05)
0.225742	0.0532	PTMA	1079	nonsignificant (FDR > 0.05)
0.222501	0.0534	TPM1	1080	nonsignificant (FDR > 0.05)
0.221426	0.0535	SEMA3C	1081	nonsignificant (FDR > 0.05)
0.220015	0.0536	BPGM	1082	nonsignificant (FDR > 0.05)
0.219942	0.0536	BTN2A1	1083	nonsignificant (FDR > 0.05)
0.219107	0.0536	KIAA1429	1084	nonsignificant (FDR > 0.05)
0.214303	0.0537	TLL1	1085	nonsignificant (FDR > 0.05)
0.213994	0.0537	KRT38	1086	nonsignificant (FDR > 0.05)
0.212581	0.0538	CHST8	1087	nonsignificant (FDR > 0.05)
0.211916	0.0539	HRASLS	1088	nonsignificant (FDR > 0.05)
0.211365	0.0539	OBSCN	1089	nonsignificant (FDR > 0.05)
0.211269	0.0539	RAB3IP	1090	nonsignificant (FDR > 0.05)
0.210442	0.0539	SQOR	1091	nonsignificant (FDR > 0.05)
0.210302	0.0541	SLC30A10	1092	nonsignificant (FDR > 0.05)
0.209474	0.0542	DDX49	1093	nonsignificant (FDR > 0.05)
0.207039	0.0543	TMEM198	1094	nonsignificant (FDR > 0.05)
0.207028	0.0543	IL20RB	1095	nonsignificant (FDR > 0.05)
0.20649	0.0543	OAZ1	1096	nonsignificant (FDR > 0.05)
0.204228	0.0544	HIST1H2AI	1097	nonsignificant (FDR > 0.05)
0.201295	0.0545	C6orf132	1098	nonsignificant (FDR > 0.05)
0.201022	0.0545	CD81	1099	nonsignificant (FDR > 0.05)
0.200475	0.0545	FIZ1	1100	nonsignificant (FDR > 0.05)
0.198759	0.0545	PTTG2	1101	nonsignificant (FDR > 0.05)
0.195692	0.0545	ZNF200	1102	nonsignificant (FDR > 0.05)
0.19562	0.0545	NANOS2	1103	nonsignificant (FDR > 0.05)
0.195329	0.0546	CGB1	1104	nonsignificant (FDR > 0.05)
0.194995	0.0547	NRXN1	1105	nonsignificant (FDR > 0.05)
0.194893	0.0547	SAC3D1	1106	nonsignificant (FDR > 0.05)
0.194148	0.0548	LRRC37B	1107	nonsignificant (FDR > 0.05)
0.193823	0.0548	TUBA4A	1108	nonsignificant (FDR > 0.05)
0.192473	0.0551	SLC35F6	1109	nonsignificant (FDR > 0.05)
0.192108	0.0551	FOXJ1	1110	nonsignificant (FDR > 0.05)
0.19206	0.0551	CENPU	1111	nonsignificant (FDR > 0.05)
0.191872	0.0551	TDRD7	1112	nonsignificant (FDR > 0.05)
0.190659	0.0552	KRTAP21-3	1113	nonsignificant (FDR > 0.05)
0.189637	0.0553	LMX1B	1114	nonsignificant (FDR > 0.05)
0.187453	0.0553	STK33	1115	nonsignificant (FDR > 0.05)
0.186706	0.0553	PLIN4	1116	nonsignificant (FDR > 0.05)
0.185828	0.0553	ACTC1	1117	nonsignificant (FDR > 0.05)
0.184113	0.0553	LTN1	1118	nonsignificant (FDR > 0.05)
0.18245	0.0555	SGCB	1119	nonsignificant (FDR > 0.05)
0.182392	0.0556	SLC35F4	1120	nonsignificant (FDR > 0.05)
0.179389	0.0556	LHX8	1121	nonsignificant (FDR > 0.05)
0.178431	0.0556	ARHGEF10L	1122	nonsignificant (FDR > 0.05)
0.176204	0.0557	CEBPZ	1123	nonsignificant (FDR > 0.05)
0.175286	0.0557	TBC1D19	1124	nonsignificant (FDR > 0.05)
0.17523	0.0557	LOC283710	1125	nonsignificant (FDR > 0.05)
0.173024	0.0558	SDR42E1	1126	nonsignificant (FDR > 0.05)
0.171673	0.0559	DLGAP1	1127	nonsignificant (FDR > 0.05)
0.171176	0.0559	NLRP11	1128	nonsignificant (FDR > 0.05)
0.170342	0.0559	ANKRD46	1129	nonsignificant (FDR > 0.05)
0.169042	0.0559	KRTAP10-1	1130	nonsignificant (FDR > 0.05)
0.167976	0.0562	HIST3H3	1131	nonsignificant (FDR > 0.05)
0.167341	0.0564	FRMD4A	1132	nonsignificant (FDR > 0.05)
0.166589	0.0565	GSTP1	1133	nonsignificant (FDR > 0.05)
0.165735	0.0565	TMBIM1	1134	nonsignificant (FDR > 0.05)
0.161924	0.0566	NSUN7	1135	nonsignificant (FDR > 0.05)
0.161778	0.0566	CHST11	1136	nonsignificant (FDR > 0.05)
0.161388	0.0566	C20orf196	1137	nonsignificant (FDR > 0.05)
0.160067	0.0566	CLN5	1138	nonsignificant (FDR > 0.05)
0.156382	0.0568	FBXW5	1139	nonsignificant (FDR > 0.05)
0.155326	0.0569	MYH4	1140	nonsignificant (FDR > 0.05)
0.154271	0.057	ZDHHC15	1141	nonsignificant (FDR > 0.05)
0.15419	0.0571	FAM109B	1142	nonsignificant (FDR > 0.05)
0.153849	0.0571	PCDHGB3	1143	nonsignificant (FDR > 0.05)
0.152342	0.0571	KRTAP2-1	1144	nonsignificant (FDR > 0.05)
0.151375	0.0571	CYP2U1	1145	nonsignificant (FDR > 0.05)
0.150028	0.0573	COMMD10	1146	nonsignificant (FDR > 0.05)
0.146609	0.0576	OR4K17	1147	nonsignificant (FDR > 0.05)
0.145011	0.0578	PRKAG2	1148	nonsignificant (FDR > 0.05)
0.144508	0.0578	S1PR3	1149	nonsignificant (FDR > 0.05)
0.143561	0.0578	KCNG3	1150	nonsignificant (FDR > 0.05)
0.143436	0.0578	SPNS2	1151	nonsignificant (FDR > 0.05)
0.142435	0.0578	FAM126B	1152	nonsignificant (FDR > 0.05)
0.140586	0.0579	PLBD2	1153	nonsignificant (FDR > 0.05)
0.139582	0.0579	C9orf129	1154	nonsignificant (FDR > 0.05)
0.139198	0.058	SNRNP48	1155	nonsignificant (FDR > 0.05)
0.137051	0.0581	ESD	1156	nonsignificant (FDR > 0.05)
0.136403	0.0581	SLC16A12	1157	nonsignificant (FDR > 0.05)
0.135942	0.0581	KYNU	1158	nonsignificant (FDR > 0.05)
0.135587	0.0581	TRPM1	1159	nonsignificant (FDR > 0.05)
0.135149	0.0581	TNPO2	1160	nonsignificant (FDR > 0.05)
0.134751	0.0581	NOX3	1161	nonsignificant (FDR > 0.05)
0.133924	0.0583	CXCL17	1162	nonsignificant (FDR > 0.05)
0.131186	0.0584	SNURF	1163	nonsignificant (FDR > 0.05)
0.130938	0.0584	DNAJB14	1164	nonsignificant (FDR > 0.05)
0.130146	0.0585	GREB1L	1165	nonsignificant (FDR > 0.05)
0.129194	0.0587	SEC11C	1166	nonsignificant (FDR > 0.05)
0.128309	0.0587	BCL2L15	1167	nonsignificant (FDR > 0.05)
0.128073	0.0587	IFRD2	1168	nonsignificant (FDR > 0.05)
0.127989	0.0587	ABHD12	1169	nonsignificant (FDR > 0.05)
0.12798	0.0587	VPS26B	1170	nonsignificant (FDR > 0.05)
0.127222	0.0588	ABCB1	1171	nonsignificant (FDR > 0.05)
0.127082	0.0589	TAP1	1172	nonsignificant (FDR > 0.05)
0.126519	0.0589	TMEM206	1173	nonsignificant (FDR > 0.05)
0.125913	0.0589	C16orf58	1174	nonsignificant (FDR > 0.05)
0.124452	0.0589	CNDP2	1175	nonsignificant (FDR > 0.05)
0.12401	0.059	ADAM29	1176	nonsignificant (FDR > 0.05)
0.122079	0.059	NOMO2	1177	nonsignificant (FDR > 0.05)
0.121616	0.059	SSX2B	1178	nonsignificant (FDR > 0.05)
0.119896	0.0591	IFNE	1179	nonsignificant (FDR > 0.05)
0.119753	0.0592	PPIP5K1	1180	nonsignificant (FDR > 0.05)
0.118344	0.0592	RBM12	1181	nonsignificant (FDR > 0.05)
0.117628	0.0592	DHRS12	1182	nonsignificant (FDR > 0.05)
0.117274	0.0592	MRPL10	1183	nonsignificant (FDR > 0.05)
0.115659	0.0592	ARHGEF18	1184	nonsignificant (FDR > 0.05)
0.11486	0.0592	RPS16	1185	nonsignificant (FDR > 0.05)
0.114849	0.0592	HPS4	1186	nonsignificant (FDR > 0.05)
0.114779	0.0592	SEPHS2	1187	nonsignificant (FDR > 0.05)
0.114566	0.0592	PHAX	1188	nonsignificant (FDR > 0.05)
0.114312	0.0592	DAZ4	1189	nonsignificant (FDR > 0.05)
0.114126	0.0592	PCSK5	1190	nonsignificant (FDR > 0.05)
0.112837	0.0592	ELAVL1	1191	nonsignificant (FDR > 0.05)
0.112392	0.0592	SMARCC2	1192	nonsignificant (FDR > 0.05)
0.112376	0.0592	FAM47E-STBD1	1193	nonsignificant (FDR > 0.05)
0.110511	0.0592	MEIS2	1194	nonsignificant (FDR > 0.05)
0.110454	0.0592	PEX13	1195	nonsignificant (FDR > 0.05)
0.107997	0.0594	SLC46A2	1196	nonsignificant (FDR > 0.05)
0.106756	0.0594	PTPN14	1197	nonsignificant (FDR > 0.05)
0.106069	0.0594	ERC1	1198	nonsignificant (FDR > 0.05)
0.104663	0.0596	CNTNAP4	1199	nonsignificant (FDR > 0.05)
0.103615	0.0596	SEC63	1200	nonsignificant (FDR > 0.05)
0.103334	0.0596	PRRC2C	1201	nonsignificant (FDR > 0.05)
0.100904	0.0598	BCAR3	1202	nonsignificant (FDR > 0.05)
0.100768	0.0599	BCO1	1203	nonsignificant (FDR > 0.05)
0.098593	0.06	YIF1A	1204	nonsignificant (FDR > 0.05)
0.0984474	0.06	GABRE	1205	nonsignificant (FDR > 0.05)
0.0947884	0.0602	F2R	1206	nonsignificant (FDR > 0.05)
0.0947795	0.0603	SNX17	1207	nonsignificant (FDR > 0.05)
0.0944811	0.0603	C6orf201	1208	nonsignificant (FDR > 0.05)
0.0943032	0.0604	WASHC1	1209	nonsignificant (FDR > 0.05)
0.0941546	0.0604	COPS6	1210	nonsignificant (FDR > 0.05)
0.0910338	0.0604	GIPC3	1211	nonsignificant (FDR > 0.05)
0.0906967	0.0604	NR1D1	1212	nonsignificant (FDR > 0.05)
0.0901472	0.0606	MFRP	1213	nonsignificant (FDR > 0.05)
0.087601	0.0606	TNFRSF11A	1214	nonsignificant (FDR > 0.05)
0.0875731	0.0606	PLEKHG4	1215	nonsignificant (FDR > 0.05)
0.0859459	0.0608	MUC1	1216	nonsignificant (FDR > 0.05)
0.0852655	0.0608	ZNF250	1217	nonsignificant (FDR > 0.05)
0.0850596	0.0608	STKLD1	1218	nonsignificant (FDR > 0.05)
0.0848538	0.0608	ELK1	1219	nonsignificant (FDR > 0.05)
0.0834364	0.0608	TEX13C	1220	nonsignificant (FDR > 0.05)
0.0829461	0.0608	COPG1	1221	nonsignificant (FDR > 0.05)
0.0824734	0.0608	DCAF8L2	1222	nonsignificant (FDR > 0.05)
0.0824141	0.0608	IFI27	1223	nonsignificant (FDR > 0.05)
0.0816203	0.0608	VN1R2	1224	nonsignificant (FDR > 0.05)
0.0808451	0.0608	C11orf98	1225	nonsignificant (FDR > 0.05)
0.0791638	0.0608	SUMO1	1226	nonsignificant (FDR > 0.05)
0.0776119	0.0608	CAMK2N2	1227	nonsignificant (FDR > 0.05)
0.0736275	0.0608	LCA5	1228	nonsignificant (FDR > 0.05)
0.0736255	0.0608	EIF1AD	1229	nonsignificant (FDR > 0.05)
0.0711431	0.0611	CFP	1230	nonsignificant (FDR > 0.05)
0.0706158	0.0615	ZNF366	1231	nonsignificant (FDR > 0.05)
0.0703279	0.0615	SLC35E2B	1232	nonsignificant (FDR > 0.05)
0.0691707	0.0617	LRPPRC	1233	nonsignificant (FDR > 0.05)
0.0690194	0.0617	B4GALT1	1234	nonsignificant (FDR > 0.05)
0.0686408	0.0617	ABO	1235	nonsignificant (FDR > 0.05)
0.0680798	0.0619	CTSB	1236	nonsignificant (FDR > 0.05)
0.0669884	0.062	ZSWIM8	1237	nonsignificant (FDR > 0.05)
0.06645	0.062	DMRT3	1238	nonsignificant (FDR > 0.05)
0.065789	0.062	KLK12	1239	nonsignificant (FDR > 0.05)
0.0649022	0.0621	HNF4A	1240	nonsignificant (FDR > 0.05)
0.0620462	0.0622	USP38	1241	nonsignificant (FDR > 0.05)
0.0616786	0.0622	EPHA5	1242	nonsignificant (FDR > 0.05)
0.0607198	0.0623	CALY	1243	nonsignificant (FDR > 0.05)
0.0584682	0.0623	CFAP58	1244	nonsignificant (FDR > 0.05)
0.058357	0.0623	SDC1	1245	nonsignificant (FDR > 0.05)
0.0567437	0.0625	PRSS48	1246	nonsignificant (FDR > 0.05)
0.0563179	0.0627	OR5M9	1247	nonsignificant (FDR > 0.05)
0.0554024	0.0627	XG	1248	nonsignificant (FDR > 0.05)
0.0540769	0.0628	BIRC6	1249	nonsignificant (FDR > 0.05)
0.0528816	0.0628	TSHZ1	1250	nonsignificant (FDR > 0.05)
0.0524768	0.0629	CXCR5	1251	nonsignificant (FDR > 0.05)
0.0518643	0.0629	VPS13C	1252	nonsignificant (FDR > 0.05)
0.0507661	0.0632	AGMAT	1253	nonsignificant (FDR > 0.05)
0.0499412	0.0632	GPC1	1254	nonsignificant (FDR > 0.05)
0.0497049	0.0633	THBS2	1255	nonsignificant (FDR > 0.05)
0.0486976	0.0636	ADGRV1	1256	nonsignificant (FDR > 0.05)
0.0482615	0.0636	C5orf22	1257	nonsignificant (FDR > 0.05)
0.0476008	0.0636	CLDN19	1258	nonsignificant (FDR > 0.05)
0.0469554	0.0636	SYMPK	1259	nonsignificant (FDR > 0.05)
0.0441603	0.0637	PLD6	1260	nonsignificant (FDR > 0.05)
0.0417403	0.064	RNF103	1261	nonsignificant (FDR > 0.05)
0.0366024	0.0644	TWIST1	1262	nonsignificant (FDR > 0.05)
0.0341945	0.0645	TSHR	1263	nonsignificant (FDR > 0.05)
0.029127	0.0646	NDUFB8	1264	nonsignificant (FDR > 0.05)
0.028482	0.0646	TGM3	1265	nonsignificant (FDR > 0.05)
0.0283075	0.0646	ADRA1B	1266	nonsignificant (FDR > 0.05)
0.0240167	0.0646	MOGAT1	1267	nonsignificant (FDR > 0.05)
0.0224553	0.0647	TNFRSF11B	1268	nonsignificant (FDR > 0.05)
0.0217842	0.0647	DOLK	1269	nonsignificant (FDR > 0.05)
0.0209799	0.0647	MYEOV	1270	nonsignificant (FDR > 0.05)
0.0197911	0.0648	RTEL1	1271	nonsignificant (FDR > 0.05)
0.0195916	0.0648	WDR34	1272	nonsignificant (FDR > 0.05)
0.0190178	0.0649	CARMIL2	1273	nonsignificant (FDR > 0.05)
0.018888	0.0649	GPR34	1274	nonsignificant (FDR > 0.05)
0.0181999	0.0649	CCIN	1275	nonsignificant (FDR > 0.05)
0.0181602	0.0649	TPH1	1276	nonsignificant (FDR > 0.05)
0.0165461	0.0649	PCDHA8	1277	nonsignificant (FDR > 0.05)
0.0155545	0.065	IGFBPL1	1278	nonsignificant (FDR > 0.05)
0.00695282	0.0654	FAM83D	1279	nonsignificant (FDR > 0.05)
0.00616673	0.0654	C18orf32	1280	nonsignificant (FDR > 0.05)
0.00604529	0.0655	SOX13	1281	nonsignificant (FDR > 0.05)
0.00586958	0.0655	KIAA1024	1282	nonsignificant (FDR > 0.05)
0.00493403	0.0655	ZFAND4	1283	nonsignificant (FDR > 0.05)
0.00398997	0.0656	MYO5A	1284	nonsignificant (FDR > 0.05)
0.00213046	0.066	CT47A10	1285	nonsignificant (FDR > 0.05)
0.0017143	0.0661	HOMER1	1286	nonsignificant (FDR > 0.05)
0.00125187	0.0662	SVIP	1287	nonsignificant (FDR > 0.05)
0	0.0662	UBE2Q1	1288	nonsignificant (FDR > 0.05)
0	0.0662	DUOXA1	1289	nonsignificant (FDR > 0.05)
0	0.0662	RNF11	1290	nonsignificant (FDR > 0.05)
0	0.0662	ZNF878	1291	nonsignificant (FDR > 0.05)
0	0.0662	LRRTM1	1292	nonsignificant (FDR > 0.05)
0	0.0662	SPPL2C	1293	nonsignificant (FDR > 0.05)
0	0.0662	RIT2	1294	nonsignificant (FDR > 0.05)
0	0.0662	FBXL16	1295	nonsignificant (FDR > 0.05)
0	0.0662	SDK1	1296	nonsignificant (FDR > 0.05)
0	0.0662	ITGAV	1297	nonsignificant (FDR > 0.05)
0	0.0662	ITGAL	1298	nonsignificant (FDR > 0.05)
0	0.0662	ERICH4	1299	nonsignificant (FDR > 0.05)
0	0.0662	ART1	1300	nonsignificant (FDR > 0.05)
0	0.0662	RLF	1301	nonsignificant (FDR > 0.05)
0	0.0662	ATP1A4	1302	nonsignificant (FDR > 0.05)
0	0.0662	MGRN1	1303	nonsignificant (FDR > 0.05)
0	0.0662	DPT	1304	nonsignificant (FDR > 0.05)
0	0.0662	CPEB3	1305	nonsignificant (FDR > 0.05)
0	0.0662	BEGAIN	1306	nonsignificant (FDR > 0.05)
0	0.0662	RBMXL3	1307	nonsignificant (FDR > 0.05)
0	0.0662	HMG20A	1308	nonsignificant (FDR > 0.05)
0	0.0662	SYPL2	1309	nonsignificant (FDR > 0.05)
0	0.0662	KRTAP10-12	1310	nonsignificant (FDR > 0.05)
0	0.0662	EIF2B3	1311	nonsignificant (FDR > 0.05)
0	0.0662	TMEM14A	1312	nonsignificant (FDR > 0.05)
0	0.0662	PHACTR4	1313	nonsignificant (FDR > 0.05)
0	0.0662	ASGR1	1314	nonsignificant (FDR > 0.05)
0	0.0662	HAS2	1315	nonsignificant (FDR > 0.05)
0	0.0662	ZMAT4	1316	nonsignificant (FDR > 0.05)
0	0.0662	FIGNL2	1317	nonsignificant (FDR > 0.05)
0	0.0662	ABCA13	1318	nonsignificant (FDR > 0.05)
0	0.0662	AP2A1	1319	nonsignificant (FDR > 0.05)
0	0.0662	PBX1	1320	nonsignificant (FDR > 0.05)
0	0.0662	TIMM44	1321	nonsignificant (FDR > 0.05)
0	0.0662	CDR2L	1322	nonsignificant (FDR > 0.05)
0	0.0662	CLEC14A	1323	nonsignificant (FDR > 0.05)
0	0.0662	DLGAP3	1324	nonsignificant (FDR > 0.05)
0	0.0662	MBNL2	1325	nonsignificant (FDR > 0.05)
0	0.0662	MAGEL2	1326	nonsignificant (FDR > 0.05)
0	0.0662	MRPL24	1327	nonsignificant (FDR > 0.05)
0	0.0662	C2orf80	1328	nonsignificant (FDR > 0.05)
0	0.0662	NDRG1	1329	nonsignificant (FDR > 0.05)
0	0.0662	RNF133	1330	nonsignificant (FDR > 0.05)
0	0.0662	TSHZ2	1331	nonsignificant (FDR > 0.05)
0	0.0662	LY6G6C	1332	nonsignificant (FDR > 0.05)
0	0.0662	KIAA1522	1333	nonsignificant (FDR > 0.05)
0	0.0662	MPDU1	1334	nonsignificant (FDR > 0.05)
0	0.0662	GCNT4	1335	nonsignificant (FDR > 0.05)
0	0.0662	GCNT7	1336	nonsignificant (FDR > 0.05)
0	0.0662	PIGS	1337	nonsignificant (FDR > 0.05)
0	0.0662	PIGZ	1338	nonsignificant (FDR > 0.05)
0	0.0662	NDFIP2	1339	nonsignificant (FDR > 0.05)
0	0.0662	CEP128	1340	nonsignificant (FDR > 0.05)
0	0.0662	MIR1-1HG	1341	nonsignificant (FDR > 0.05)
0	0.0662	ARHGAP22	1342	nonsignificant (FDR > 0.05)
0	0.0662	ARHGAP21	1343	nonsignificant (FDR > 0.05)
0	0.0662	ARHGAP27	1344	nonsignificant (FDR > 0.05)
0	0.0662	ARHGAP26	1345	nonsignificant (FDR > 0.05)
0	0.0662	MICALCL	1346	nonsignificant (FDR > 0.05)
0	0.0662	GPR6	1347	nonsignificant (FDR > 0.05)
0	0.0662	MTURN	1348	nonsignificant (FDR > 0.05)
0	0.0662	OR5R1	1349	nonsignificant (FDR > 0.05)
0	0.0662	TERF1	1350	nonsignificant (FDR > 0.05)
0	0.0662	MARCH10	1351	nonsignificant (FDR > 0.05)
0	0.0662	CHD9	1352	nonsignificant (FDR > 0.05)
0	0.0662	DYNC1LI2	1353	nonsignificant (FDR > 0.05)
0	0.0662	PDILT	1354	nonsignificant (FDR > 0.05)
0	0.0662	PRKACB	1355	nonsignificant (FDR > 0.05)
0	0.0662	ZNF136	1356	nonsignificant (FDR > 0.05)
0	0.0662	PRKAR1A	1357	nonsignificant (FDR > 0.05)
0	0.0662	PDE5A	1358	nonsignificant (FDR > 0.05)
0	0.0662	SEMG1	1359	nonsignificant (FDR > 0.05)
0	0.0662	TAS2R16	1360	nonsignificant (FDR > 0.05)
0	0.0662	AKAP4	1361	nonsignificant (FDR > 0.05)
0	0.0662	CAGE1	1362	nonsignificant (FDR > 0.05)
0	0.0662	ZNF415	1363	nonsignificant (FDR > 0.05)
0	0.0662	CCL23	1364	nonsignificant (FDR > 0.05)
0	0.0662	ZNF836	1365	nonsignificant (FDR > 0.05)
0	0.0662	LOC101927322	1366	nonsignificant (FDR > 0.05)
0	0.0662	SUGCT	1367	nonsignificant (FDR > 0.05)
0	0.0662	TRPV4	1368	nonsignificant (FDR > 0.05)
0	0.0662	MDH1B	1369	nonsignificant (FDR > 0.05)
0	0.0662	C16orf59	1370	nonsignificant (FDR > 0.05)
0	0.0662	CDK19	1371	nonsignificant (FDR > 0.05)
0	0.0662	AASDH	1372	nonsignificant (FDR > 0.05)
0	0.0662	PPP3CB	1373	nonsignificant (FDR > 0.05)
0	0.0662	DCAF10	1374	nonsignificant (FDR > 0.05)
0	0.0662	ADRA2C	1375	nonsignificant (FDR > 0.05)
0	0.0662	DAAM2	1376	nonsignificant (FDR > 0.05)
0	0.0662	SYT6	1377	nonsignificant (FDR > 0.05)
0	0.0662	MEP1B	1378	nonsignificant (FDR > 0.05)
0	0.0662	COLQ	1379	nonsignificant (FDR > 0.05)
0	0.0662	KRT73	1380	nonsignificant (FDR > 0.05)
0	0.0662	ATM	1381	nonsignificant (FDR > 0.05)
0	0.0662	TAOK2	1382	nonsignificant (FDR > 0.05)
0	0.0662	SLC22A16	1383	nonsignificant (FDR > 0.05)
0	0.0662	RCSD1	1384	nonsignificant (FDR > 0.05)
0	0.0662	SORBS1	1385	nonsignificant (FDR > 0.05)
0	0.0662	C4orf51	1386	nonsignificant (FDR > 0.05)
0	0.0662	C3orf35	1387	nonsignificant (FDR > 0.05)
0	0.0662	ENDOV	1388	nonsignificant (FDR > 0.05)
0	0.0662	BDH1	1389	nonsignificant (FDR > 0.05)
0	0.0662	DDX21	1390	nonsignificant (FDR > 0.05)
0	0.0662	TBX20	1391	nonsignificant (FDR > 0.05)
0	0.0662	FAM3C	1392	nonsignificant (FDR > 0.05)
0	0.0662	TACO1	1393	nonsignificant (FDR > 0.05)
0	0.0662	PLA2G6	1394	nonsignificant (FDR > 0.05)
0	0.0662	CSHL1	1395	nonsignificant (FDR > 0.05)
0	0.0662	PAIP2	1396	nonsignificant (FDR > 0.05)
0	0.0662	NKAIN3	1397	nonsignificant (FDR > 0.05)
0	0.0662	UNC5B	1398	nonsignificant (FDR > 0.05)
0	0.0662	UNC5D	1399	nonsignificant (FDR > 0.05)
0	0.0662	DSCR4	1400	nonsignificant (FDR > 0.05)
0	0.0662	PTCD1	1401	nonsignificant (FDR > 0.05)
0	0.0662	DPF1	1402	nonsignificant (FDR > 0.05)
0	0.0662	EPB41L2	1403	nonsignificant (FDR > 0.05)
0	0.0662	KIDINS220	1404	nonsignificant (FDR > 0.05)
0	0.0662	WNT2	1405	nonsignificant (FDR > 0.05)
0	0.0662	TFAP2E	1406	nonsignificant (FDR > 0.05)
0	0.0662	PCNT	1407	nonsignificant (FDR > 0.05)
0	0.0662	RPA4	1408	nonsignificant (FDR > 0.05)
0	0.0662	ILF3	1409	nonsignificant (FDR > 0.05)
0	0.0662	MUC21	1410	nonsignificant (FDR > 0.05)
0	0.0662	TPX2	1411	nonsignificant (FDR > 0.05)
0	0.0662	DENND2D	1412	nonsignificant (FDR > 0.05)
0	0.0662	PRPF40B	1413	nonsignificant (FDR > 0.05)
0	0.0662	RNF5	1414	nonsignificant (FDR > 0.05)
0	0.0662	PPP1R26	1415	nonsignificant (FDR > 0.05)
0	0.0662	TMEM59L	1416	nonsignificant (FDR > 0.05)
0	0.0662	ETV3L	1417	nonsignificant (FDR > 0.05)
0	0.0662	MASTL	1418	nonsignificant (FDR > 0.05)
0	0.0662	WNT8A	1419	nonsignificant (FDR > 0.05)
0	0.0662	DNMT3L	1420	nonsignificant (FDR > 0.05)
0	0.0662	MAST1	1421	nonsignificant (FDR > 0.05)
0	0.0662	SALL1	1422	nonsignificant (FDR > 0.05)
0	0.0662	ZDHHC18	1423	nonsignificant (FDR > 0.05)
0	0.0662	DUSP23	1424	nonsignificant (FDR > 0.05)
0	0.0662	LGR5	1425	nonsignificant (FDR > 0.05)
0	0.0662	APOF	1426	nonsignificant (FDR > 0.05)
0	0.0662	USE1	1427	nonsignificant (FDR > 0.05)
0	0.0662	EIF1	1428	nonsignificant (FDR > 0.05)
0	0.0662	KIAA0513	1429	nonsignificant (FDR > 0.05)
0	0.0662	DDRGK1	1430	nonsignificant (FDR > 0.05)
0	0.0662	MAGEF1	1431	nonsignificant (FDR > 0.05)
0	0.0662	ACBD7	1432	nonsignificant (FDR > 0.05)
0	0.0662	RLBP1	1433	nonsignificant (FDR > 0.05)
0	0.0662	ZNF334	1434	nonsignificant (FDR > 0.05)
0	0.0662	IZUMO1	1435	nonsignificant (FDR > 0.05)
0	0.0662	MRPL43	1436	nonsignificant (FDR > 0.05)
0	0.0662	MRPL48	1437	nonsignificant (FDR > 0.05)
0	0.0662	TBP	1438	nonsignificant (FDR > 0.05)
0	0.0662	SLX4	1439	nonsignificant (FDR > 0.05)
0	0.0662	ZNF433	1440	nonsignificant (FDR > 0.05)
0	0.0662	NUTM1	1441	nonsignificant (FDR > 0.05)
0	0.0662	STX5	1442	nonsignificant (FDR > 0.05)
0	0.0662	CPN1	1443	nonsignificant (FDR > 0.05)
0	0.0662	LAGE3	1444	nonsignificant (FDR > 0.05)
0	0.0662	TRMT2B	1445	nonsignificant (FDR > 0.05)
0	0.0662	ARHGAP42	1446	nonsignificant (FDR > 0.05)
0	0.0662	EVC2	1447	nonsignificant (FDR > 0.05)
0	0.0662	TNNT1	1448	nonsignificant (FDR > 0.05)
0	0.0662	LOC284570	1449	nonsignificant (FDR > 0.05)
0	0.0662	NCR3LG1	1450	nonsignificant (FDR > 0.05)
0	0.0662	BRCA2	1451	nonsignificant (FDR > 0.05)
0	0.0662	ACOT6	1452	nonsignificant (FDR > 0.05)
0	0.0662	H2BFM	1453	nonsignificant (FDR > 0.05)
0	0.0662	RBBP5	1454	nonsignificant (FDR > 0.05)
0	0.0662	SKAP2	1455	nonsignificant (FDR > 0.05)
0	0.0662	CAAP1	1456	nonsignificant (FDR > 0.05)
0	0.0662	PPP2R5A	1457	nonsignificant (FDR > 0.05)
0	0.0662	PDE12	1458	nonsignificant (FDR > 0.05)
0	0.0662	KCNA5	1459	nonsignificant (FDR > 0.05)
0	0.0662	FOXD3	1460	nonsignificant (FDR > 0.05)
0	0.0662	APPL1	1461	nonsignificant (FDR > 0.05)
0	0.0662	DCTD	1462	nonsignificant (FDR > 0.05)
0	0.0662	SLC35D3	1463	nonsignificant (FDR > 0.05)
0	0.0662	SLC35D1	1464	nonsignificant (FDR > 0.05)
0	0.0662	HS3ST2	1465	nonsignificant (FDR > 0.05)
0	0.0662	GLT8D2	1466	nonsignificant (FDR > 0.05)
0	0.0662	REG1B	1467	nonsignificant (FDR > 0.05)
0	0.0662	MRGPRF	1468	nonsignificant (FDR > 0.05)
0	0.0662	PCDHA5	1469	nonsignificant (FDR > 0.05)
0	0.0662	PLK4	1470	nonsignificant (FDR > 0.05)
0	0.0662	LYRM1	1471	nonsignificant (FDR > 0.05)
0	0.0662	NKX2-6	1472	nonsignificant (FDR > 0.05)
0	0.0662	IP6K1	1473	nonsignificant (FDR > 0.05)
0	0.0662	PAG1	1474	nonsignificant (FDR > 0.05)
0	0.0662	POLG	1475	nonsignificant (FDR > 0.05)
0	0.0662	FAM76A	1476	nonsignificant (FDR > 0.05)
0	0.0662	EXD2	1477	nonsignificant (FDR > 0.05)
0	0.0662	DPPA2	1478	nonsignificant (FDR > 0.05)
0	0.0662	HTR2C	1479	nonsignificant (FDR > 0.05)
0	0.0662	ZBTB34	1480	nonsignificant (FDR > 0.05)
0	0.0662	KLHL33	1481	nonsignificant (FDR > 0.05)
0	0.0662	SCN3B	1482	nonsignificant (FDR > 0.05)
0	0.0662	GPR146	1483	nonsignificant (FDR > 0.05)
0	0.0662	MPZL1	1484	nonsignificant (FDR > 0.05)
0	0.0662	SLC7A6	1485	nonsignificant (FDR > 0.05)
0	0.0662	PFDN1	1486	nonsignificant (FDR > 0.05)
0	0.0662	TOP1MT	1487	nonsignificant (FDR > 0.05)
0	0.0662	RHOXF1	1488	nonsignificant (FDR > 0.05)
0	0.0662	LATS1	1489	nonsignificant (FDR > 0.05)
0	0.0662	CRABP1	1490	nonsignificant (FDR > 0.05)
0	0.0662	CRABP2	1491	nonsignificant (FDR > 0.05)
0	0.0662	FBF1	1492	nonsignificant (FDR > 0.05)
0	0.0662	PTPRD	1493	nonsignificant (FDR > 0.05)
0	0.0662	PVRIG	1494	nonsignificant (FDR > 0.05)
0	0.0662	DTWD2	1495	nonsignificant (FDR > 0.05)
0	0.0662	IFT27	1496	nonsignificant (FDR > 0.05)
0	0.0662	CPM	1497	nonsignificant (FDR > 0.05)
0	0.0662	CPZ	1498	nonsignificant (FDR > 0.05)
0	0.0662	PRSS37	1499	nonsignificant (FDR > 0.05)
0	0.0662	FAM172A	1500	nonsignificant (FDR > 0.05)
0	0.0662	HMGN3	1501	nonsignificant (FDR > 0.05)
0	0.0662	CRIPT	1502	nonsignificant (FDR > 0.05)
0	0.0662	BRCC3	1503	nonsignificant (FDR > 0.05)
0	0.0662	CBY3	1504	nonsignificant (FDR > 0.05)
0	0.0662	TLE1	1505	nonsignificant (FDR > 0.05)
0	0.0662	TLE6	1506	nonsignificant (FDR > 0.05)
0	0.0662	FAM206A	1507	nonsignificant (FDR > 0.05)
0	0.0662	PLP2	1508	nonsignificant (FDR > 0.05)
0	0.0662	NAT9	1509	nonsignificant (FDR > 0.05)
0	0.0662	NAT1	1510	nonsignificant (FDR > 0.05)
0	0.0662	PARG	1511	nonsignificant (FDR > 0.05)
0	0.0662	SIPA1L1	1512	nonsignificant (FDR > 0.05)
0	0.0662	TTLL6	1513	nonsignificant (FDR > 0.05)
0	0.0662	TTLL1	1514	nonsignificant (FDR > 0.05)
0	0.0662	LTBP1	1515	nonsignificant (FDR > 0.05)
0	0.0662	TTLL2	1516	nonsignificant (FDR > 0.05)
0	0.0662	PLA2G4A	1517	nonsignificant (FDR > 0.05)
0	0.0662	MBD5	1518	nonsignificant (FDR > 0.05)
0	0.0662	MBD6	1519	nonsignificant (FDR > 0.05)
0	0.0662	SUPV3L1	1520	nonsignificant (FDR > 0.05)
0	0.0662	CMTM6	1521	nonsignificant (FDR > 0.05)
0	0.0662	TSPAN16	1522	nonsignificant (FDR > 0.05)
0	0.0662	SLC25A13	1523	nonsignificant (FDR > 0.05)
0	0.0662	SLC25A11	1524	nonsignificant (FDR > 0.05)
0	0.0662	LMCD1	1525	nonsignificant (FDR > 0.05)
0	0.0662	CCDC17	1526	nonsignificant (FDR > 0.05)
0	0.0662	GNG3	1527	nonsignificant (FDR > 0.05)
0	0.0662	TMEM88B	1528	nonsignificant (FDR > 0.05)
0	0.0662	INSL4	1529	nonsignificant (FDR > 0.05)
0	0.0662	CLDN6	1530	nonsignificant (FDR > 0.05)
0	0.0662	LGALS7B	1531	nonsignificant (FDR > 0.05)
0	0.0662	TTLL8	1532	nonsignificant (FDR > 0.05)
0	0.0662	CLUL1	1533	nonsignificant (FDR > 0.05)
0	0.0662	SNX22	1534	nonsignificant (FDR > 0.05)
0	0.0662	LYSMD3	1535	nonsignificant (FDR > 0.05)
0	0.0662	DAB2IP	1536	nonsignificant (FDR > 0.05)
0	0.0662	TRIM61	1537	nonsignificant (FDR > 0.05)
0	0.0662	NRF1	1538	nonsignificant (FDR > 0.05)
0	0.0662	HIP1	1539	nonsignificant (FDR > 0.05)
0	0.0662	CRHBP	1540	nonsignificant (FDR > 0.05)
0	0.0662	PHGR1	1541	nonsignificant (FDR > 0.05)
0	0.0662	ZNF384	1542	nonsignificant (FDR > 0.05)
0	0.0662	PARK7	1543	nonsignificant (FDR > 0.05)
0	0.0662	NXPE1	1544	nonsignificant (FDR > 0.05)
0	0.0662	ZNF471	1545	nonsignificant (FDR > 0.05)
0	0.0662	KRTAP3-2	1546	nonsignificant (FDR > 0.05)
0	0.0662	ROR1	1547	nonsignificant (FDR > 0.05)
0	0.0662	CRP	1548	nonsignificant (FDR > 0.05)
0	0.0662	CRH	1549	nonsignificant (FDR > 0.05)
0	0.0662	CR1	1550	nonsignificant (FDR > 0.05)
0	0.0662	SULT2B1	1551	nonsignificant (FDR > 0.05)
0	0.0662	SOGA1	1552	nonsignificant (FDR > 0.05)
0	0.0662	EFCAB12	1553	nonsignificant (FDR > 0.05)
0	0.0662	VSX1	1554	nonsignificant (FDR > 0.05)
0	0.0662	METTL7B	1555	nonsignificant (FDR > 0.05)
0	0.0662	ZGRF1	1556	nonsignificant (FDR > 0.05)
0	0.0662	ZMYND19	1557	nonsignificant (FDR > 0.05)
0	0.0662	PKN1	1558	nonsignificant (FDR > 0.05)
0	0.0662	INO80C	1559	nonsignificant (FDR > 0.05)
0	0.0662	FNTB	1560	nonsignificant (FDR > 0.05)
0	0.0662	DGKA	1561	nonsignificant (FDR > 0.05)
0	0.0662	KRTAP10-4	1562	nonsignificant (FDR > 0.05)
0	0.0662	H6PD	1563	nonsignificant (FDR > 0.05)
0	0.0662	SLC25A36	1564	nonsignificant (FDR > 0.05)
0	0.0662	TUBA1A	1565	nonsignificant (FDR > 0.05)
0	0.0662	TMEM182	1566	nonsignificant (FDR > 0.05)
0	0.0662	FAM102A	1567	nonsignificant (FDR > 0.05)
0	0.0662	RIMKLB	1568	nonsignificant (FDR > 0.05)
0	0.0662	OR7C2	1569	nonsignificant (FDR > 0.05)
0	0.0662	LGALS16	1570	nonsignificant (FDR > 0.05)
0	0.0662	GTF2A1L	1571	nonsignificant (FDR > 0.05)
0	0.0662	PDCD1	1572	nonsignificant (FDR > 0.05)
0	0.0662	OR6C1	1573	nonsignificant (FDR > 0.05)
0	0.0662	TXNDC17	1574	nonsignificant (FDR > 0.05)
0	0.0662	C1orf174	1575	nonsignificant (FDR > 0.05)
0	0.0662	GPC6	1576	nonsignificant (FDR > 0.05)
0	0.0662	ELANE	1577	nonsignificant (FDR > 0.05)
0	0.0662	NXF2B	1578	nonsignificant (FDR > 0.05)
0	0.0662	EVL	1579	nonsignificant (FDR > 0.05)
0	0.0662	KCNIP2	1580	nonsignificant (FDR > 0.05)
0	0.0662	PSMD11	1581	nonsignificant (FDR > 0.05)
0	0.0662	UTP20	1582	nonsignificant (FDR > 0.05)
0	0.0662	METTL2B	1583	nonsignificant (FDR > 0.05)
0	0.0662	OR6A2	1584	nonsignificant (FDR > 0.05)
0	0.0662	VAPB	1585	nonsignificant (FDR > 0.05)
0	0.0662	NPHP4	1586	nonsignificant (FDR > 0.05)
0	0.0662	IFIH1	1587	nonsignificant (FDR > 0.05)
0	0.0662	HMGB3	1588	nonsignificant (FDR > 0.05)
0	0.0662	EEF1A1	1589	nonsignificant (FDR > 0.05)
0	0.0662	WDR45B	1590	nonsignificant (FDR > 0.05)
0	0.0662	RAB20	1591	nonsignificant (FDR > 0.05)
0	0.0662	CD177	1592	nonsignificant (FDR > 0.05)
0	0.0662	FAM122C	1593	nonsignificant (FDR > 0.05)
0	0.0662	MFSD2B	1594	nonsignificant (FDR > 0.05)
0	0.0662	LCN15	1595	nonsignificant (FDR > 0.05)
0	0.0662	TNS4	1596	nonsignificant (FDR > 0.05)
0	0.0662	TMEM218	1597	nonsignificant (FDR > 0.05)
0	0.0662	TRIM7	1598	nonsignificant (FDR > 0.05)
0	0.0662	TPM4	1599	nonsignificant (FDR > 0.05)
0	0.0662	CSF1R	1600	nonsignificant (FDR > 0.05)
0	0.0662	LYSMD2	1601	nonsignificant (FDR > 0.05)
0	0.0662	NFYC	1602	nonsignificant (FDR > 0.05)
0	0.0662	FYB	1603	nonsignificant (FDR > 0.05)
0	0.0662	CCT6A	1604	nonsignificant (FDR > 0.05)
0	0.0662	RUFY4	1605	nonsignificant (FDR > 0.05)
0	0.0662	OLA1	1606	nonsignificant (FDR > 0.05)
0	0.0662	CANT1	1607	nonsignificant (FDR > 0.05)
0	0.0662	PAM	1608	nonsignificant (FDR > 0.05)
0	0.0662	PNKP	1609	nonsignificant (FDR > 0.05)
0	0.0662	TRIM22	1610	nonsignificant (FDR > 0.05)
0	0.0662	C21orf33	1611	nonsignificant (FDR > 0.05)
0	0.0662	ZFAND6	1612	nonsignificant (FDR > 0.05)
0	0.0662	GSAP	1613	nonsignificant (FDR > 0.05)
0	0.0662	EIF4EBP3	1614	nonsignificant (FDR > 0.05)
0	0.0662	EIF4EBP2	1615	nonsignificant (FDR > 0.05)
0	0.0662	MS4A14	1616	nonsignificant (FDR > 0.05)
0	0.0662	KMO	1617	nonsignificant (FDR > 0.05)
0	0.0662	CBLN3	1618	nonsignificant (FDR > 0.05)
0	0.0662	CATSPERE	1619	nonsignificant (FDR > 0.05)
0	0.0662	KIAA1143	1620	nonsignificant (FDR > 0.05)
0	0.0662	HSDL2	1621	nonsignificant (FDR > 0.05)
0	0.0662	GPR3	1622	nonsignificant (FDR > 0.05)
0	0.0662	GPR1	1623	nonsignificant (FDR > 0.05)
0	0.0662	IFI30	1624	nonsignificant (FDR > 0.05)
0	0.0662	SOCS6	1625	nonsignificant (FDR > 0.05)
0	0.0662	MBTPS2	1626	nonsignificant (FDR > 0.05)
0	0.0662	GRB2	1627	nonsignificant (FDR > 0.05)
0	0.0662	PSG7	1628	nonsignificant (FDR > 0.05)
0	0.0662	UQCC1	1629	nonsignificant (FDR > 0.05)
0	0.0662	HOXC5	1630	nonsignificant (FDR > 0.05)
0	0.0662	TMEM249	1631	nonsignificant (FDR > 0.05)
0	0.0662	C5orf63	1632	nonsignificant (FDR > 0.05)
0	0.0662	BATF3	1633	nonsignificant (FDR > 0.05)
0	0.0662	MAPK10	1634	nonsignificant (FDR > 0.05)
0	0.0662	CACNB2	1635	nonsignificant (FDR > 0.05)
0	0.0662	PCM1	1636	nonsignificant (FDR > 0.05)
0	0.0662	PLCD4	1637	nonsignificant (FDR > 0.05)
0	0.0662	RASSF6	1638	nonsignificant (FDR > 0.05)
0	0.0662	TMEM238	1639	nonsignificant (FDR > 0.05)
0	0.0662	KIF20B	1640	nonsignificant (FDR > 0.05)
0	0.0662	RPL3L	1641	nonsignificant (FDR > 0.05)
0	0.0662	NCDN	1642	nonsignificant (FDR > 0.05)
0	0.0662	DNAJC7	1643	nonsignificant (FDR > 0.05)
0	0.0662	DBX1	1644	nonsignificant (FDR > 0.05)
0	0.0662	RPL26L1	1645	nonsignificant (FDR > 0.05)
0	0.0662	TAB1	1646	nonsignificant (FDR > 0.05)
0	0.0662	ZNF286A	1647	nonsignificant (FDR > 0.05)
0	0.0662	SDF2	1648	nonsignificant (FDR > 0.05)
0	0.0662	PTGER2	1649	nonsignificant (FDR > 0.05)
0	0.0662	MDFIC	1650	nonsignificant (FDR > 0.05)
0	0.0662	CXCL11	1651	nonsignificant (FDR > 0.05)
0	0.0662	CXCL13	1652	nonsignificant (FDR > 0.05)
0	0.0662	HCN3	1653	nonsignificant (FDR > 0.05)
0	0.0662	YBX3	1654	nonsignificant (FDR > 0.05)
0	0.0662	TNFRSF4	1655	nonsignificant (FDR > 0.05)
0	0.0662	SENP7	1656	nonsignificant (FDR > 0.05)
0	0.0662	WDFY2	1657	nonsignificant (FDR > 0.05)
0	0.0662	ECHDC3	1658	nonsignificant (FDR > 0.05)
0	0.0662	ACP2	1659	nonsignificant (FDR > 0.05)
0	0.0662	GLA	1660	nonsignificant (FDR > 0.05)
0	0.0662	AK8	1661	nonsignificant (FDR > 0.05)
0	0.0662	MPO	1662	nonsignificant (FDR > 0.05)
0	0.0662	OR1N2	1663	nonsignificant (FDR > 0.05)
0	0.0662	MTRNR2L3	1664	nonsignificant (FDR > 0.05)
0	0.0662	MDC1	1665	nonsignificant (FDR > 0.05)
0	0.0662	ITLN2	1666	nonsignificant (FDR > 0.05)
0	0.0662	UBXN11	1667	nonsignificant (FDR > 0.05)
0	0.0662	PRAMEF25	1668	nonsignificant (FDR > 0.05)
0	0.0662	NAAA	1669	nonsignificant (FDR > 0.05)
0	0.0662	NDUFC1	1670	nonsignificant (FDR > 0.05)
0	0.0662	EXOSC2	1671	nonsignificant (FDR > 0.05)
0	0.0662	NMBR	1672	nonsignificant (FDR > 0.05)
0	0.0662	KIAA0895L	1673	nonsignificant (FDR > 0.05)
0	0.0662	DEPDC4	1674	nonsignificant (FDR > 0.05)
0	0.0662	OR4D9	1675	nonsignificant (FDR > 0.05)
0	0.0662	IFI16	1676	nonsignificant (FDR > 0.05)
0	0.0662	FANCB	1677	nonsignificant (FDR > 0.05)
0	0.0662	FANCI	1678	nonsignificant (FDR > 0.05)
0	0.0662	ICE2	1679	nonsignificant (FDR > 0.05)
0	0.0662	CDK3	1680	nonsignificant (FDR > 0.05)
0	0.0662	HOXA2	1681	nonsignificant (FDR > 0.05)
0	0.0662	DNPEP	1682	nonsignificant (FDR > 0.05)
0	0.0662	LIMS1	1683	nonsignificant (FDR > 0.05)
0	0.0662	PRKCQ	1684	nonsignificant (FDR > 0.05)
0	0.0662	PPIL6	1685	nonsignificant (FDR > 0.05)
0	0.0662	FAM25C	1686	nonsignificant (FDR > 0.05)
0	0.0662	CTSF	1687	nonsignificant (FDR > 0.05)
0	0.0662	CTSZ	1688	nonsignificant (FDR > 0.05)
0	0.0662	PRRX1	1689	nonsignificant (FDR > 0.05)
0	0.0662	TNNC1	1690	nonsignificant (FDR > 0.05)
0	0.0662	AFF3	1691	nonsignificant (FDR > 0.05)
0	0.0662	PDPN	1692	nonsignificant (FDR > 0.05)
0	0.0662	PDP1	1693	nonsignificant (FDR > 0.05)
0	0.0662	PHF23	1694	nonsignificant (FDR > 0.05)
0	0.0662	UBE2Z	1695	nonsignificant (FDR > 0.05)
0	0.0662	TOP3A	1696	nonsignificant (FDR > 0.05)
0	0.0662	C1orf87	1697	nonsignificant (FDR > 0.05)
0	0.0662	LFNG	1698	nonsignificant (FDR > 0.05)
0	0.0662	ZIM3	1699	nonsignificant (FDR > 0.05)
0	0.0662	FOXR2	1700	nonsignificant (FDR > 0.05)
0	0.0662	IL6	1701	nonsignificant (FDR > 0.05)
0	0.0662	CFC1B	1702	nonsignificant (FDR > 0.05)
0	0.0662	ANKRD17	1703	nonsignificant (FDR > 0.05)
0	0.0662	SDS	1704	nonsignificant (FDR > 0.05)
0	0.0662	MLH1	1705	nonsignificant (FDR > 0.05)
0	0.0662	KCNK3	1706	nonsignificant (FDR > 0.05)
0	0.0662	SYCE3	1707	nonsignificant (FDR > 0.05)
0	0.0662	TSACC	1708	nonsignificant (FDR > 0.05)
0	0.0662	BRINP1	1709	nonsignificant (FDR > 0.05)
0	0.0662	ARID4B	1710	nonsignificant (FDR > 0.05)
0	0.0662	HIST1H2BC	1711	nonsignificant (FDR > 0.05)
0	0.0662	VAV3	1712	nonsignificant (FDR > 0.05)
0	0.0662	IPO9	1713	nonsignificant (FDR > 0.05)
0	0.0662	C5orf24	1714	nonsignificant (FDR > 0.05)
0	0.0662	USP6NL	1715	nonsignificant (FDR > 0.05)
0	0.0662	SSBP2	1716	nonsignificant (FDR > 0.05)
0	0.0662	DUS4L	1717	nonsignificant (FDR > 0.05)
0	0.0662	SLC9C1	1718	nonsignificant (FDR > 0.05)
0	0.0662	ARHGEF12	1719	nonsignificant (FDR > 0.05)
0	0.0662	PAPPA	1720	nonsignificant (FDR > 0.05)
0	0.0662	CEP76	1721	nonsignificant (FDR > 0.05)
0	0.0662	RHBDD3	1722	nonsignificant (FDR > 0.05)
0	0.0662	ZNF772	1723	nonsignificant (FDR > 0.05)
0	0.0662	BAZ2B	1724	nonsignificant (FDR > 0.05)
0	0.0662	CHCHD1	1725	nonsignificant (FDR > 0.05)
0	0.0662	TSPYL6	1726	nonsignificant (FDR > 0.05)
0	0.0662	MSTN	1727	nonsignificant (FDR > 0.05)
0	0.0662	LMF1	1728	nonsignificant (FDR > 0.05)
0	0.0662	LEF1	1729	nonsignificant (FDR > 0.05)
0	0.0662	NAA38	1730	nonsignificant (FDR > 0.05)
0	0.0662	RBM3	1731	nonsignificant (FDR > 0.05)
0	0.0662	B4GALNT1	1732	nonsignificant (FDR > 0.05)
0	0.0662	POTEE	1733	nonsignificant (FDR > 0.05)
0	0.0662	COA6	1734	nonsignificant (FDR > 0.05)
0	0.0662	DCSTAMP	1735	nonsignificant (FDR > 0.05)
0	0.0662	ARMCX4	1736	nonsignificant (FDR > 0.05)
0	0.0662	PNMT	1737	nonsignificant (FDR > 0.05)
0	0.0662	MAGEA9B	1738	nonsignificant (FDR > 0.05)
0	0.0662	FUT9	1739	nonsignificant (FDR > 0.05)
0	0.0662	GSTA3	1740	nonsignificant (FDR > 0.05)
0	0.0662	DBNL	1741	nonsignificant (FDR > 0.05)
0	0.0662	EPOR	1742	nonsignificant (FDR > 0.05)
0	0.0662	BCS1L	1743	nonsignificant (FDR > 0.05)
0	0.0662	ZNF233	1744	nonsignificant (FDR > 0.05)
0	0.0662	CERCAM	1745	nonsignificant (FDR > 0.05)
0	0.0662	GXYLT2	1746	nonsignificant (FDR > 0.05)
0	0.0662	TRAM2	1747	nonsignificant (FDR > 0.05)
0	0.0662	LOC653602	1748	nonsignificant (FDR > 0.05)
0	0.0662	FKRP	1749	nonsignificant (FDR > 0.05)
0	0.0662	PMFBP1	1750	nonsignificant (FDR > 0.05)
0	0.0662	CREBZF	1751	nonsignificant (FDR > 0.05)
0	0.0662	VRK2	1752	nonsignificant (FDR > 0.05)
0	0.0662	USP32	1753	nonsignificant (FDR > 0.05)
0	0.0662	FAM98C	1754	nonsignificant (FDR > 0.05)
0	0.0662	PLCB3	1755	nonsignificant (FDR > 0.05)
0	0.0662	SEC13	1756	nonsignificant (FDR > 0.05)
0	0.0662	REV1	1757	nonsignificant (FDR > 0.05)
0	0.0662	FBXO5	1758	nonsignificant (FDR > 0.05)
0	0.0662	CTNND1	1759	nonsignificant (FDR > 0.05)
0	0.0662	KLRF2	1760	nonsignificant (FDR > 0.05)
0	0.0662	A2M	1761	nonsignificant (FDR > 0.05)
0	0.0662	TOMM70	1762	nonsignificant (FDR > 0.05)
0	0.0662	PRSS2	1763	nonsignificant (FDR > 0.05)
0	0.0662	CCNB1IP1	1764	nonsignificant (FDR > 0.05)
0	0.0662	RING1	1765	nonsignificant (FDR > 0.05)
0	0.0662	MOXD1	1766	nonsignificant (FDR > 0.05)
0	0.0662	PIN4	1767	nonsignificant (FDR > 0.05)
0	0.0662	NPAS2	1768	nonsignificant (FDR > 0.05)
0	0.0662	FLII	1769	nonsignificant (FDR > 0.05)
0	0.0662	ANKUB1	1770	nonsignificant (FDR > 0.05)
0	0.0662	PI3	1771	nonsignificant (FDR > 0.05)
0	0.0662	UBD	1772	nonsignificant (FDR > 0.05)
0	0.0662	WDR26	1773	nonsignificant (FDR > 0.05)
0	0.0662	SIRT1	1774	nonsignificant (FDR > 0.05)
0	0.0662	RASL11B	1775	nonsignificant (FDR > 0.05)
0	0.0662	MED31	1776	nonsignificant (FDR > 0.05)
0	0.0662	FSD1	1777	nonsignificant (FDR > 0.05)
0	0.0662	RFWD3	1778	nonsignificant (FDR > 0.05)
0	0.0662	VCAM1	1779	nonsignificant (FDR > 0.05)
0	0.0662	ZC3H12B	1780	nonsignificant (FDR > 0.05)
0	0.0662	TG	1781	nonsignificant (FDR > 0.05)
0	0.0662	PGAP3	1782	nonsignificant (FDR > 0.05)
0	0.0662	TWNK	1783	nonsignificant (FDR > 0.05)
0	0.0662	SNAP25	1784	nonsignificant (FDR > 0.05)
0	0.0662	ZC3H6	1785	nonsignificant (FDR > 0.05)
0	0.0662	SLC4A1	1786	nonsignificant (FDR > 0.05)
0	0.0662	DCTN1	1787	nonsignificant (FDR > 0.05)
0	0.0662	FAM186B	1788	nonsignificant (FDR > 0.05)
0	0.0662	ADGRB1	1789	nonsignificant (FDR > 0.05)
0	0.0662	FAM86B1	1790	nonsignificant (FDR > 0.05)
0	0.0662	ZNF730	1791	nonsignificant (FDR > 0.05)
0	0.0662	A2ML1	1792	nonsignificant (FDR > 0.05)
0	0.0662	IGSF8	1793	nonsignificant (FDR > 0.05)
0	0.0662	TOM1	1794	nonsignificant (FDR > 0.05)
0	0.0662	IGSF6	1795	nonsignificant (FDR > 0.05)
0	0.0662	NHS	1796	nonsignificant (FDR > 0.05)
0	0.0662	ITGB6	1797	nonsignificant (FDR > 0.05)
0	0.0662	WNK4	1798	nonsignificant (FDR > 0.05)
0	0.0662	SULF2	1799	nonsignificant (FDR > 0.05)
0	0.0662	ATP1B4	1800	nonsignificant (FDR > 0.05)
0	0.0662	ATP1B2	1801	nonsignificant (FDR > 0.05)
0	0.0662	SNX2	1802	nonsignificant (FDR > 0.05)
0	0.0662	SLC11A2	1803	nonsignificant (FDR > 0.05)
0	0.0662	ITPKA	1804	nonsignificant (FDR > 0.05)
0	0.0662	UHRF1BP1L	1805	nonsignificant (FDR > 0.05)
0	0.0662	ZNF845	1806	nonsignificant (FDR > 0.05)
0	0.0662	PIWIL3	1807	nonsignificant (FDR > 0.05)
0	0.0662	PIWIL1	1808	nonsignificant (FDR > 0.05)
0	0.0662	BCL2A1	1809	nonsignificant (FDR > 0.05)
0	0.0662	COL5A2	1810	nonsignificant (FDR > 0.05)
0	0.0662	COL5A3	1811	nonsignificant (FDR > 0.05)
0	0.0662	DUT	1812	nonsignificant (FDR > 0.05)
0	0.0662	TCF20	1813	nonsignificant (FDR > 0.05)
0	0.0662	TCF21	1814	nonsignificant (FDR > 0.05)
0	0.0662	NEU2	1815	nonsignificant (FDR > 0.05)
0	0.0662	KDM4B	1816	nonsignificant (FDR > 0.05)
0	0.0662	PSME4	1817	nonsignificant (FDR > 0.05)
0	0.0662	CCDC57	1818	nonsignificant (FDR > 0.05)
0	0.0662	TLX1	1819	nonsignificant (FDR > 0.05)
0	0.0662	TLX2	1820	nonsignificant (FDR > 0.05)
0	0.0662	ADH1C	1821	nonsignificant (FDR > 0.05)
0	0.0662	MIR205HG	1822	nonsignificant (FDR > 0.05)
0	0.0662	JUN	1823	nonsignificant (FDR > 0.05)
0	0.0662	SLC30A5	1824	nonsignificant (FDR > 0.05)
0	0.0662	TMEM244	1825	nonsignificant (FDR > 0.05)
0	0.0662	CNN3	1826	nonsignificant (FDR > 0.05)
0	0.0662	DHODH	1827	nonsignificant (FDR > 0.05)
0	0.0662	XKR9	1828	nonsignificant (FDR > 0.05)
0	0.0662	NOP16	1829	nonsignificant (FDR > 0.05)
0	0.0662	EIF5B	1830	nonsignificant (FDR > 0.05)
0	0.0662	TRPM5	1831	nonsignificant (FDR > 0.05)
0	0.0662	SULT1C2	1832	nonsignificant (FDR > 0.05)
0	0.0662	C17orf51	1833	nonsignificant (FDR > 0.05)
0	0.0662	OLFM2	1834	nonsignificant (FDR > 0.05)
0	0.0662	CCR4	1835	nonsignificant (FDR > 0.05)
0	0.0662	CDSN	1836	nonsignificant (FDR > 0.05)
0	0.0662	CCR9	1837	nonsignificant (FDR > 0.05)
0	0.0662	EFNA2	1838	nonsignificant (FDR > 0.05)
0	0.0662	CD8B	1839	nonsignificant (FDR > 0.05)
0	0.0662	GALNT16	1840	nonsignificant (FDR > 0.05)
0	0.0662	HLA-DOB	1841	nonsignificant (FDR > 0.05)
0	0.0662	HARS2	1842	nonsignificant (FDR > 0.05)
0	0.0662	TEAD3	1843	nonsignificant (FDR > 0.05)
0	0.0662	UCN3	1844	nonsignificant (FDR > 0.05)
0	0.0662	S100G	1845	nonsignificant (FDR > 0.05)
0	0.0662	BRI3	1846	nonsignificant (FDR > 0.05)
0	0.0662	CHIT1	1847	nonsignificant (FDR > 0.05)
0	0.0662	ZNF711	1848	nonsignificant (FDR > 0.05)
0	0.0662	HLA-DQA1	1849	nonsignificant (FDR > 0.05)
0	0.0662	TCHHL1	1850	nonsignificant (FDR > 0.05)
0	0.0662	RPP30	1851	nonsignificant (FDR > 0.05)
0	0.0662	PRAP1	1852	nonsignificant (FDR > 0.05)
0	0.0662	BATF	1853	nonsignificant (FDR > 0.05)
0	0.0662	LRRC10	1854	nonsignificant (FDR > 0.05)
0	0.0662	RTN4RL1	1855	nonsignificant (FDR > 0.05)
0	0.0662	FAM111A	1856	nonsignificant (FDR > 0.05)
0	0.0662	RBKS	1857	nonsignificant (FDR > 0.05)
0	0.0662	TNFAIP8L3	1858	nonsignificant (FDR > 0.05)
0	0.0662	FAHD2B	1859	nonsignificant (FDR > 0.05)
0	0.0662	ARL6IP6	1860	nonsignificant (FDR > 0.05)
0	0.0662	CHRNA7	1861	nonsignificant (FDR > 0.05)
0	0.0662	FOPNL	1862	nonsignificant (FDR > 0.05)
0	0.0662	DMKN	1863	nonsignificant (FDR > 0.05)
0	0.0662	PGM2L1	1864	nonsignificant (FDR > 0.05)
0	0.0662	HIST1H4E	1865	nonsignificant (FDR > 0.05)
0	0.0662	VRTN	1866	nonsignificant (FDR > 0.05)
0	0.0662	SPTLC3	1867	nonsignificant (FDR > 0.05)
0	0.0662	ABCD3	1868	nonsignificant (FDR > 0.05)
0	0.0662	BAK1	1869	nonsignificant (FDR > 0.05)
0	0.0662	LILRB4	1870	nonsignificant (FDR > 0.05)
0	0.0662	LILRB1	1871	nonsignificant (FDR > 0.05)
0	0.0662	GRAP2	1872	nonsignificant (FDR > 0.05)
0	0.0662	CDC40	1873	nonsignificant (FDR > 0.05)
0	0.0662	KCNF1	1874	nonsignificant (FDR > 0.05)
0	0.0662	CT47A7	1875	nonsignificant (FDR > 0.05)
0	0.0662	PRX	1876	nonsignificant (FDR > 0.05)
0	0.0662	ZMPSTE24	1877	nonsignificant (FDR > 0.05)
0	0.0662	CLEC17A	1878	nonsignificant (FDR > 0.05)
0	0.0662	KLK9	1879	nonsignificant (FDR > 0.05)
0	0.0662	ORM1	1880	nonsignificant (FDR > 0.05)
0	0.0662	ZNF846	1881	nonsignificant (FDR > 0.05)
0	0.0662	MTRR	1882	nonsignificant (FDR > 0.05)
0	0.0662	SMPD3	1883	nonsignificant (FDR > 0.05)
0	0.0662	TEX11	1884	nonsignificant (FDR > 0.05)
0	0.0662	CIB3	1885	nonsignificant (FDR > 0.05)
0	0.0662	MFSD11	1886	nonsignificant (FDR > 0.05)
0	0.0662	DOT1L	1887	nonsignificant (FDR > 0.05)
0	0.0662	POR	1888	nonsignificant (FDR > 0.05)
0	0.0662	ST3GAL3	1889	nonsignificant (FDR > 0.05)
0	0.0662	SLC16A9	1890	nonsignificant (FDR > 0.05)
0	0.0662	CEP131	1891	nonsignificant (FDR > 0.05)
0	0.0662	SLC16A4	1892	nonsignificant (FDR > 0.05)
0	0.0662	OAF	1893	nonsignificant (FDR > 0.05)
0	0.0662	SLC15A1	1894	nonsignificant (FDR > 0.05)
0	0.0662	GINS4	1895	nonsignificant (FDR > 0.05)
0	0.0662	CNTD1	1896	nonsignificant (FDR > 0.05)
0	0.0662	PSMA4	1897	nonsignificant (FDR > 0.05)
0	0.0662	ZNF107	1898	nonsignificant (FDR > 0.05)
0	0.0662	FBXO40	1899	nonsignificant (FDR > 0.05)
0	0.0662	KCNJ3	1900	nonsignificant (FDR > 0.05)
0	0.0662	KCNJ8	1901	nonsignificant (FDR > 0.05)
0	0.0662	C9orf135	1902	nonsignificant (FDR > 0.05)
0	0.0662	KIAA1210	1903	nonsignificant (FDR > 0.05)
0	0.0662	CEMIP	1904	nonsignificant (FDR > 0.05)
0	0.0662	LACRT	1905	nonsignificant (FDR > 0.05)
0	0.0662	FOXO6	1906	nonsignificant (FDR > 0.05)
0	0.0662	VCX3B	1907	nonsignificant (FDR > 0.05)
0	0.0662	PPP1CA	1908	nonsignificant (FDR > 0.05)
0	0.0662	COL6A6	1909	nonsignificant (FDR > 0.05)
0	0.0662	FXYD6-FXYD2	1910	nonsignificant (FDR > 0.05)
0	0.0662	UBR5	1911	nonsignificant (FDR > 0.05)
0	0.0662	TMA16	1912	nonsignificant (FDR > 0.05)
0	0.0662	NFXL1	1913	nonsignificant (FDR > 0.05)
0	0.0662	TBRG1	1914	nonsignificant (FDR > 0.05)
0	0.0662	LRIG2	1915	nonsignificant (FDR > 0.05)
0	0.0662	LRIG1	1916	nonsignificant (FDR > 0.05)
0	0.0662	NCOR1	1917	nonsignificant (FDR > 0.05)
0	0.0662	SCAPER	1918	nonsignificant (FDR > 0.05)
0	0.0662	LYZL4	1919	nonsignificant (FDR > 0.05)
0	0.0662	LYZL1	1920	nonsignificant (FDR > 0.05)
0	0.0662	LYZL2	1921	nonsignificant (FDR > 0.05)
0	0.0662	PHLPP2	1922	nonsignificant (FDR > 0.05)
0	0.0662	EOGT	1923	nonsignificant (FDR > 0.05)
0	0.0662	P2RX6	1924	nonsignificant (FDR > 0.05)
0	0.0662	STPG3	1925	nonsignificant (FDR > 0.05)
0	0.0662	ZCCHC17	1926	nonsignificant (FDR > 0.05)
0	0.0662	SMG1	1927	nonsignificant (FDR > 0.05)
0	0.0662	SLC45A2	1928	nonsignificant (FDR > 0.05)
0	0.0662	STARD3	1929	nonsignificant (FDR > 0.05)
0	0.0662	PTRHD1	1930	nonsignificant (FDR > 0.05)
0	0.0662	C1QL1	1931	nonsignificant (FDR > 0.05)
0	0.0662	GABRG3	1932	nonsignificant (FDR > 0.05)
0	0.0662	C1QL2	1933	nonsignificant (FDR > 0.05)
0	0.0662	MRI1	1934	nonsignificant (FDR > 0.05)
0	0.0662	HID1	1935	nonsignificant (FDR > 0.05)
0	0.0662	GLMN	1936	nonsignificant (FDR > 0.05)
0	0.0662	ERMP1	1937	nonsignificant (FDR > 0.05)
0	0.0662	CNGB1	1938	nonsignificant (FDR > 0.05)
0	0.0662	SLC22A23	1939	nonsignificant (FDR > 0.05)
0	0.0662	AADACL2	1940	nonsignificant (FDR > 0.05)
0	0.0662	GTF2H2C	1941	nonsignificant (FDR > 0.05)
0	0.0662	GEMIN6	1942	nonsignificant (FDR > 0.05)
0	0.0662	DDX10	1943	nonsignificant (FDR > 0.05)
0	0.0662	GJB4	1944	nonsignificant (FDR > 0.05)
0	0.0662	GRIN3A	1945	nonsignificant (FDR > 0.05)
0	0.0662	GRIN3B	1946	nonsignificant (FDR > 0.05)
0	0.0662	CERK	1947	nonsignificant (FDR > 0.05)
0	0.0662	MARCH6	1948	nonsignificant (FDR > 0.05)
0	0.0662	FOXI2	1949	nonsignificant (FDR > 0.05)
0	0.0662	LOC646588	1950	nonsignificant (FDR > 0.05)
0	0.0662	METTL21C	1951	nonsignificant (FDR > 0.05)
0	0.0662	EDEM3	1952	nonsignificant (FDR > 0.05)
0	0.0662	PABPC1L2B	1953	nonsignificant (FDR > 0.05)
0	0.0662	ANXA10	1954	nonsignificant (FDR > 0.05)
0	0.0662	ALKBH5	1955	nonsignificant (FDR > 0.05)
0	0.0662	DIDO1	1956	nonsignificant (FDR > 0.05)
0	0.0662	COL17A1	1957	nonsignificant (FDR > 0.05)
0	0.0662	MUC3A	1958	nonsignificant (FDR > 0.05)
0	0.0662	NRIP3	1959	nonsignificant (FDR > 0.05)
0	0.0662	VTI1A	1960	nonsignificant (FDR > 0.05)
0	0.0662	CHSY1	1961	nonsignificant (FDR > 0.05)
0	0.0662	OCIAD1	1962	nonsignificant (FDR > 0.05)
0	0.0662	LRRC73	1963	nonsignificant (FDR > 0.05)
0	0.0662	NME4	1964	nonsignificant (FDR > 0.05)
0	0.0662	C16orf52	1965	nonsignificant (FDR > 0.05)
0	0.0662	INPP5D	1966	nonsignificant (FDR > 0.05)
0	0.0662	TEKT1	1967	nonsignificant (FDR > 0.05)
0	0.0662	PTAFR	1968	nonsignificant (FDR > 0.05)
0	0.0662	PHTF2	1969	nonsignificant (FDR > 0.05)
0	0.0662	CBR3	1970	nonsignificant (FDR > 0.05)
0	0.0662	DUSP19	1971	nonsignificant (FDR > 0.05)
0	0.0662	SSX1	1972	nonsignificant (FDR > 0.05)
0	0.0662	MROH7	1973	nonsignificant (FDR > 0.05)
0	0.0662	MBIP	1974	nonsignificant (FDR > 0.05)
0	0.0662	PYGB	1975	nonsignificant (FDR > 0.05)
0	0.0662	FECH	1976	nonsignificant (FDR > 0.05)
0	0.0662	ISLR	1977	nonsignificant (FDR > 0.05)
0	0.0662	TYSND1	1978	nonsignificant (FDR > 0.05)
0	0.0662	NR3C1	1979	nonsignificant (FDR > 0.05)
0	0.0662	ANKRD18B	1980	nonsignificant (FDR > 0.05)
0	0.0662	SH2D7	1981	nonsignificant (FDR > 0.05)
0	0.0662	SLC25A41	1982	nonsignificant (FDR > 0.05)
0	0.0662	OR10A7	1983	nonsignificant (FDR > 0.05)
0	0.0662	SERPINA6	1984	nonsignificant (FDR > 0.05)
0	0.0662	NCCRP1	1985	nonsignificant (FDR > 0.05)
0	0.0662	FOXD4L4	1986	nonsignificant (FDR > 0.05)
0	0.0662	FOXD4L3	1987	nonsignificant (FDR > 0.05)
0	0.0662	C8orf76	1988	nonsignificant (FDR > 0.05)
0	0.0662	TAT	1989	nonsignificant (FDR > 0.05)
0	0.0662	MRPL57	1990	nonsignificant (FDR > 0.05)
0	0.0662	MBTD1	1991	nonsignificant (FDR > 0.05)
0	0.0662	ZC2HC1A	1992	nonsignificant (FDR > 0.05)
0	0.0662	DLK1	1993	nonsignificant (FDR > 0.05)
0	0.0662	SMC2	1994	nonsignificant (FDR > 0.05)
0	0.0662	IFI44L	1995	nonsignificant (FDR > 0.05)
0	0.0662	PFN2	1996	nonsignificant (FDR > 0.05)
0	0.0662	NKPD1	1997	nonsignificant (FDR > 0.05)
0	0.0662	ZNF679	1998	nonsignificant (FDR > 0.05)
0	0.0662	CAMK2N1	1999	nonsignificant (FDR > 0.05)
[truncated: 16,783 more rows]
