# Supplementary material for: LRP8‐mediated selenocysteine uptake is a targetable vulnerability in MYCN‐amplified neuroblastoma
Source: EMBO Mol Med. 2023 Jul 12;15(8):e18014. doi: 10.15252/emmm.202318014 (PMC10405063; doi:10.15252/emmm.202318014)
Supplement: Supplementary file 5 — Source Data for Figure 1 [file EMMM-15-e18014-s005.zip › Figure 1/Fig 1B/1S3R-RSL-3 (CTRP609060) Drug sensitivity AUC (CTD^2).csv]

Depmap ID	Drug sensitivity AUC (CTD^2)	Cell Line Name	Primary Disease	Lineage	Lineage Subtype
ACH-000002	10.415	HL60	Acute Myeloid Leukemia	Myeloid	Acute Myeloid Leukemia
ACH-000004	4.5275	HEL	Acute Myeloid Leukemia	Myeloid	Acute Myeloid Leukemia
ACH-000005	4.7393	HEL9217	Acute Myeloid Leukemia	Myeloid	Acute Myeloid Leukemia
ACH-000006	8.1098	MONOMAC6	Acute Myeloid Leukemia	Myeloid	Acute Myeloid Leukemia
ACH-000007	8.9164	LS513	Colorectal Adenocarcinoma	Bowel	Colorectal Adenocarcinoma
ACH-000008	9.2353	A101D	Melanoma	Skin	Melanoma
ACH-000009	8.3567	C2BBE1	Colorectal Adenocarcinoma	Bowel	Colorectal Adenocarcinoma
ACH-000011	7.5951	253J	Bladder Urothelial Carcinoma	Bladder/Urinary Tract	Bladder Urothelial Carcinoma
ACH-000012	6.0075	HCC827	Non-Small Cell Lung Cancer	Lung	Non-Small Cell Lung Cancer
ACH-000013	7.3504	ONCODG1	Ovarian Epithelial Tumor	Ovary/Fallopian Tube	Ovarian Epithelial Tumor
ACH-000014	6.5865	HS294T	Melanoma	Skin	Melanoma
ACH-000015	5.2994	NCIH1581	Non-Small Cell Lung Cancer	Lung	Non-Small Cell Lung Cancer
ACH-000017	8.4451	SKBR3	Invasive Breast Carcinoma	Breast	Invasive Breast Carcinoma
ACH-000018	7.7461	T24	Bladder Urothelial Carcinoma	Bladder/Urinary Tract	Bladder Urothelial Carcinoma
ACH-000019	11.061	MCF7	Invasive Breast Carcinoma	Breast	Invasive Breast Carcinoma
ACH-000021	3.6344	NCIH1693	Non-Small Cell Lung Cancer	Lung	Non-Small Cell Lung Cancer
ACH-000022	12.25	PATU8988S	Pancreatic Adenocarcinoma	Pancreas	Pancreatic Adenocarcinoma
ACH-000023	13.432	PATU8988T	Pancreatic Adenocarcinoma	Pancreas	Pancreatic Adenocarcinoma
ACH-000024	2.6701	OPM2	Non-Hodgkin Lymphoma	Lymphoid	Non-Hodgkin Lymphoma
ACH-000026	15.0	253JBV	Bladder Urothelial Carcinoma	Bladder/Urinary Tract	Bladder Urothelial Carcinoma
ACH-000027	7.2026	GOS3	Diffuse Glioma	CNS/Brain	Diffuse Glioma
ACH-000028	14.222	KPL1	Invasive Breast Carcinoma	Breast	Invasive Breast Carcinoma
ACH-000030	9.7918	PC14	Non-Small Cell Lung Cancer	Lung	Non-Small Cell Lung Cancer
ACH-000032	6.4665	MHHCALL3	B-Lymphoblastic Leukemia/Lymphoma	Lymphoid	B-Lymphoblastic Leukemia/Lymphoma
ACH-000035	3.4527	NCIH1650	Non-Small Cell Lung Cancer	Lung	Non-Small Cell Lung Cancer
ACH-000038	5.672999999999999	EHEB	B-Lymphoblastic Leukemia/Lymphoma	Lymphoid	B-Lymphoblastic Leukemia/Lymphoma
ACH-000039	5.4983	SKNMC	Ewing Sarcoma	Bone	Ewing Sarcoma
ACH-000040	7.2001	U118MG	Diffuse Glioma	CNS/Brain	Diffuse Glioma
ACH-000042	9.8581	PANC0203	Pancreatic Adenocarcinoma	Pancreas	Pancreatic Adenocarcinoma
ACH-000045	8.5055	MV411	Acute Myeloid Leukemia	Myeloid	Acute Myeloid Leukemia
ACH-000046	5.4922	ACHN	Renal Cell Carcinoma	Kidney	Renal Cell Carcinoma
ACH-000048	8.2086	TOV112D	Ovarian Epithelial Tumor	Ovary/Fallopian Tube	Ovarian Epithelial Tumor
ACH-000050	4.5514	NCIH929	Non-Hodgkin Lymphoma	Lymphoid	Non-Hodgkin Lymphoma
ACH-000051	8.82	TE617T	Rhabdomyosarcoma	Soft Tissue	Rhabdomyosarcoma
ACH-000052	4.0847	A673	Ewing Sarcoma	Bone	Ewing Sarcoma
ACH-000053	4.5172	KARPAS299	Non-Hodgkin Lymphoma	Lymphoid	Non-Hodgkin Lymphoma
ACH-000054	4.0795	HT1080	Fibrosarcoma	Soft Tissue	Fibrosarcoma
ACH-000055	4.0083	D283MED	Embryonal Tumor	CNS/Brain	Embryonal Tumor
ACH-000056	1.0629	DOHH2	Non-Hodgkin Lymphoma	Lymphoid	Non-Hodgkin Lymphoma
ACH-000058	8.5102	ML1	Well-Differentiated Thyroid Cancer	Thyroid	Well-Differentiated Thyroid Cancer
ACH-000059	8.3328	SUPB15	B-Lymphoblastic Leukemia/Lymphoma	Lymphoid	B-Lymphoblastic Leukemia/Lymphoma
ACH-000060	9.6013	PANC1005	Pancreatic Adenocarcinoma	Pancreas	Pancreatic Adenocarcinoma
ACH-000061	4.184	HH	Non-Hodgkin Lymphoma	Lymphoid	Non-Hodgkin Lymphoma
ACH-000062	9.0387	RERFLCMS	Non-Small Cell Lung Cancer	Lung	Non-Small Cell Lung Cancer
ACH-000065	8.798	OCIAML5	Acute Myeloid Leukemia	Myeloid	Acute Myeloid Leukemia
ACH-000066	6.5042	HCC4006	Non-Small Cell Lung Cancer	Lung	Non-Small Cell Lung Cancer
ACH-000067	7.8039	HS683	Diffuse Glioma	CNS/Brain	Diffuse Glioma
ACH-000068	10.804	REC1	Non-Hodgkin Lymphoma	Lymphoid	Non-Hodgkin Lymphoma
ACH-000069	5.6854	HS611T	Hodgkin Lymphoma	Lymphoid	Hodgkin Lymphoma
ACH-000070	2.6734	697	B-Lymphoblastic Leukemia/Lymphoma	Lymphoid	B-Lymphoblastic Leukemia/Lymphoma
ACH-000073	5.3319	GRANTA519	Non-Hodgkin Lymphoma	Lymphoid	Non-Hodgkin Lymphoma
ACH-000074	5.2839	KU812	Myeloproliferative Neoplasms	Myeloid	Myeloproliferative Neoplasms
ACH-000075	7.5255	U87MG	Diffuse Glioma	CNS/Brain	Diffuse Glioma
ACH-000076	2.5442	NCO2	Myeloproliferative Neoplasms	Myeloid	Myeloproliferative Neoplasms
ACH-000078	11.821	MHHNB11	Neuroblastoma	Peripheral Nervous System	Neuroblastoma
ACH-000080	3.6105	BDCM	Acute Myeloid Leukemia	Myeloid	Acute Myeloid Leukemia
ACH-000081	2.7079	GDM1	Acute Myeloid Leukemia	Myeloid	Acute Myeloid Leukemia
ACH-000082	5.5563	G292CLONEA141B1	Osteosarcoma	Bone	Osteosarcoma
ACH-000086	9.3209	ACCMESO1	Pleural Mesothelioma	Pleura	Pleural Mesothelioma
ACH-000087	5.223	SKES1	Ewing Sarcoma	Bone	Ewing Sarcoma
ACH-000090	7.2901	PC3	Prostate Adenocarcinoma	Prostate	Prostate Adenocarcinoma
ACH-000091	8.5919	OV56	Ovarian Epithelial Tumor	Ovary/Fallopian Tube	Ovarian Epithelial Tumor
ACH-000092	10.052	NCIH2452	Pleural Mesothelioma	Pleura	Pleural Mesothelioma
ACH-000093	7.5425	PANC0504	Pancreatic Adenocarcinoma	Pancreas	Pancreatic Adenocarcinoma
ACH-000094	8.3196	HPAFII	Pancreatic Adenocarcinoma	Pancreas	Pancreatic Adenocarcinoma
ACH-000096	5.8418	G401	Rhabdoid Cancer	Kidney	Rhabdoid Cancer
ACH-000097	12.43	ZR751	Invasive Breast Carcinoma	Breast	Invasive Breast Carcinoma
ACH-000098	11.424	GAMG	Diffuse Glioma	CNS/Brain	Diffuse Glioma
ACH-000099	7.4914	SIMA	Neuroblastoma	Peripheral Nervous System	Neuroblastoma
ACH-000100	4.5469	RH41	Rhabdomyosarcoma	Soft Tissue	Rhabdomyosarcoma
ACH-000101	7.0908	KE37	Non-Hodgkin Lymphoma	Lymphoid	Non-Hodgkin Lymphoma
ACH-000102	5.7422	GMS10	Diffuse Glioma	CNS/Brain	Diffuse Glioma
ACH-000105	6.7938	ALLSIL	T-Lymphoblastic Leukemia/Lymphoma	Lymphoid	T-Lymphoblastic Leukemia/Lymphoma
ACH-000106	2.8419	JVM2	Non-Hodgkin Lymphoma	Lymphoid	Non-Hodgkin Lymphoma
ACH-000107	12.834	CAPAN2	Pancreatic Adenocarcinoma	Pancreas	Pancreatic Adenocarcinoma
ACH-000108	6.2925	KP3	Adenosquamous Carcinoma of the Pancreas	Pancreas	Adenosquamous Carcinoma of the Pancreas
ACH-000110	6.7726	NCCSTCK140	Esophagogastric Adenocarcinoma	Esophagus/Stomach	Esophagogastric Adenocarcinoma
ACH-000112	7.7233	SIGM5	Acute Myeloid Leukemia	Myeloid	Acute Myeloid Leukemia
ACH-000113	5.4613	OCIAML2	Acute Myeloid Leukemia	Myeloid	Acute Myeloid Leukemia
ACH-000114	6.3857	SU8686	Pancreatic Adenocarcinoma	Pancreas	Pancreatic Adenocarcinoma
ACH-000115	7.5315	VCAP	Prostate Adenocarcinoma	Prostate	Prostate Adenocarcinoma
ACH-000116	5.40315	OAW28	Ovarian Epithelial Tumor	Ovary/Fallopian Tube	Ovarian Epithelial Tumor
ACH-000118	7.4061	HUPT3	Pancreatic Adenocarcinoma	Pancreas	Pancreatic Adenocarcinoma
ACH-000120	9.6657	CHP212	Neuroblastoma	Peripheral Nervous System	Neuroblastoma
ACH-000121	7.939	NCIH2405	Non-Small Cell Lung Cancer	Lung	Non-Small Cell Lung Cancer
ACH-000122	3.694	SUPT11	Non-Hodgkin Lymphoma	Lymphoid	Non-Hodgkin Lymphoma
ACH-000123	5.2811	COV434	Ovarian Epithelial Tumor	Ovary/Fallopian Tube	Ovarian Epithelial Tumor
ACH-000124	8.82	OCILY19	Non-Hodgkin Lymphoma	Lymphoid	Non-Hodgkin Lymphoma
ACH-000126	6.1751	KG1C	Diffuse Glioma	CNS/Brain	Diffuse Glioma
ACH-000129	3.724	NCIH1341	Lung Neuroendocrine Tumor	Lung	Lung Neuroendocrine Tumor
ACH-000132	5.4445	JHOS2	Ovarian Epithelial Tumor	Ovary/Fallopian Tube	Ovarian Epithelial Tumor
ACH-000133	6.5507	HS729	Rhabdomyosarcoma	Soft Tissue	Rhabdomyosarcoma
ACH-000136	3.9727	CHP126	Neuroblastoma	Peripheral Nervous System	Neuroblastoma
ACH-000137	8.0385	8MGBA	Diffuse Glioma	CNS/Brain	Diffuse Glioma
ACH-000138	12.908	CFPAC1	Pancreatic Adenocarcinoma	Pancreas	Pancreatic Adenocarcinoma
ACH-000139	9.2354	PANC0327	Pancreatic Adenocarcinoma	Pancreas	Pancreatic Adenocarcinoma
ACH-000140	2.8788	PFEIFFER	Non-Hodgkin Lymphoma	Lymphoid	Non-Hodgkin Lymphoma
ACH-000141	9.5735	SNU308	Intracholecystic Papillary Neoplasm	Biliary Tract	Intracholecystic Papillary Neoplasm
ACH-000142	11.416	CAL29	Bladder Urothelial Carcinoma	Bladder/Urinary Tract	Bladder Urothelial Carcinoma
ACH-000145	7.0375	SKLMS1	Leiomyosarcoma	Soft Tissue	Leiomyosarcoma
ACH-000146	6.7573	THP1	Acute Myeloid Leukemia	Myeloid	Acute Myeloid Leukemia
ACH-000147	6.1579	T47D	Invasive Breast Carcinoma	Breast	Invasive Breast Carcinoma
ACH-000148	8.782	HS578T	Invasive Breast Carcinoma	Breast	Invasive Breast Carcinoma
ACH-000149	10.434	SKNSH	Neuroblastoma	Peripheral Nervous System	Neuroblastoma
ACH-000150	8.9814	HCC2935	Non-Small Cell Lung Cancer	Lung	Non-Small Cell Lung Cancer
ACH-000151	4.3391	JM1	B-Lymphoblastic Leukemia/Lymphoma	Lymphoid	B-Lymphoblastic Leukemia/Lymphoma
ACH-000152	5.9445	M059K	Diffuse Glioma	CNS/Brain	Diffuse Glioma
ACH-000153	6.3798	NCIH2052	Pleural Mesothelioma	Pleura	Pleural Mesothelioma
ACH-000155	7.8493	SW1990	Pancreatic Adenocarcinoma	Pancreas	Pancreatic Adenocarcinoma
ACH-000156	6.6872	MHHCALL4	B-Lymphoblastic Leukemia/Lymphoma	Lymphoid	B-Lymphoblastic Leukemia/Lymphoma
ACH-000157	5.6871	A4FUK	Non-Hodgkin Lymphoma	Lymphoid	Non-Hodgkin Lymphoma
ACH-000158	4.6178	OCILY3	Non-Hodgkin Lymphoma	Lymphoid	Non-Hodgkin Lymphoma
ACH-000159	2.5155	OSRC2	Renal Cell Carcinoma	Kidney	Renal Cell Carcinoma
ACH-000161	7.451	CORL105	Non-Small Cell Lung Cancer	Lung	Non-Small Cell Lung Cancer
ACH-000162	1.7798	GA10	Non-Hodgkin Lymphoma	Lymphoid	Non-Hodgkin Lymphoma
ACH-000163	8.5979	SW579	Head and Neck Squamous Cell Carcinoma	Head and Neck	Head and Neck Squamous Cell Carcinoma
ACH-000168	2.4786	NOMO1	Acute Myeloid Leukemia	Myeloid	Acute Myeloid Leukemia
ACH-000169	7.987	RD	Rhabdomyosarcoma	Soft Tissue	Rhabdomyosarcoma
ACH-000171	6.8372	VMRCRCZ	Renal Cell Carcinoma	Kidney	Renal Cell Carcinoma
ACH-000173	9.5066	JHUEM3	Endometrial Carcinoma	Uterus	Endometrial Carcinoma
ACH-000174	18.638	CAL62	Anaplastic Thyroid Cancer	Thyroid	Anaplastic Thyroid Cancer
ACH-000176	8.9484	LOUNH91	Non-Small Cell Lung Cancer	Lung	Non-Small Cell Lung Cancer
ACH-000178	11.648	HS766T	Pancreatic Adenocarcinoma	Pancreas	Pancreatic Adenocarcinoma
ACH-000181	8.2545	SCC9	Head and Neck Squamous Cell Carcinoma	Head and Neck	Head and Neck Squamous Cell Carcinoma
ACH-000182	8.0597	SNU869	Ampullary Carcinoma	Ampulla of Vater	Ampullary Carcinoma
ACH-000183	6.2667	L363	Non-Hodgkin Lymphoma	Lymphoid	Non-Hodgkin Lymphoma
ACH-000188	6.3957	SCC25	Head and Neck Squamous Cell Carcinoma	Head and Neck	Head and Neck Squamous Cell Carcinoma
ACH-000189	5.4183	RCC10RGB	Renal Cell Carcinoma	Kidney	Renal Cell Carcinoma
ACH-000190	5.9181	HDMYZ	Acute Myeloid Leukemia	Myeloid	Acute Myeloid Leukemia
ACH-000191	8.0973	BHT101	Anaplastic Thyroid Cancer	Thyroid	Anaplastic Thyroid Cancer
ACH-000193	6.8549	KARPAS620	Non-Hodgkin Lymphoma	Lymphoid	Non-Hodgkin Lymphoma
ACH-000195	7.3059	SET2	Acute Myeloid Leukemia	Myeloid	Acute Myeloid Leukemia
ACH-000197	5.8946	TALL1	Non-Hodgkin Lymphoma	Lymphoid	Non-Hodgkin Lymphoma
ACH-000198	5.0875	EOL1	Myeloproliferative Neoplasms	Myeloid	Myeloproliferative Neoplasms
ACH-000201	5.1972	A204	Rhabdomyosarcoma	Soft Tissue	Rhabdomyosarcoma
ACH-000202	6.0777	COLO320	Colorectal Adenocarcinoma	Bowel	Colorectal Adenocarcinoma
ACH-000203	4.1901	NH6	Neuroblastoma	Peripheral Nervous System	Neuroblastoma
ACH-000204	8.4151	LP1	Non-Hodgkin Lymphoma	Lymphoid	Non-Hodgkin Lymphoma
ACH-000205	8.7423	PK59	Pancreatic Adenocarcinoma	Pancreas	Pancreatic Adenocarcinoma
ACH-000207	5.5898	DETROIT562	Head and Neck Squamous Cell Carcinoma	Head and Neck	Head and Neck Squamous Cell Carcinoma
ACH-000209	4.6561	SNU1079	Intraductal Papillary Neoplasm of the Bile Duct	Biliary Tract	Intraductal Papillary Neoplasm of the Bile Duct
ACH-000211	4.3767	DAOY	Embryonal Tumor	CNS/Brain	Embryonal Tumor
ACH-000212	11.872	CAL120	Invasive Breast Carcinoma	Breast	Invasive Breast Carcinoma
ACH-000213	6.3853	HUPT4	Pancreatic Adenocarcinoma	Pancreas	Pancreatic Adenocarcinoma
ACH-000217	10.234	JHH6	Hepatocellular Carcinoma	Liver	Hepatocellular Carcinoma
ACH-000218	5.7655	PL21	Acute Myeloid Leukemia	Myeloid	Acute Myeloid Leukemia
ACH-000219	7.0182	A375	Melanoma	Skin	Melanoma
ACH-000220	3.3801	MINO	Non-Hodgkin Lymphoma	Lymphoid	Non-Hodgkin Lymphoma
ACH-000221	9.5577	SNU398	Hepatocellular Carcinoma	Liver	Hepatocellular Carcinoma
ACH-000222	8.0853	ASPC1	Pancreatic Adenocarcinoma	Pancreas	Pancreatic Adenocarcinoma
ACH-000223	7.2419	HCC1937	Invasive Breast Carcinoma	Breast	Invasive Breast Carcinoma
ACH-000225	8.011000000000001	ECC12	Esophagogastric Adenocarcinoma	Esophagus/Stomach	Esophagogastric Adenocarcinoma
ACH-000226	3.4918	SUPM2	Non-Hodgkin Lymphoma	Lymphoid	Non-Hodgkin Lymphoma
ACH-000227	7.8236	KPNYN	Neuroblastoma	Peripheral Nervous System	Neuroblastoma
ACH-000228	10.954	BICR31	Head and Neck Squamous Cell Carcinoma	Head and Neck	Head and Neck Squamous Cell Carcinoma
ACH-000231	6.2533	KALS1	Diffuse Glioma	CNS/Brain	Diffuse Glioma
ACH-000232	10.605	U251MG	Diffuse Glioma	CNS/Brain	Diffuse Glioma
ACH-000233	4.6415	DEL	Non-Hodgkin Lymphoma	Lymphoid	Non-Hodgkin Lymphoma
ACH-000234	7.9402	CAKI2	Renal Cell Carcinoma	Kidney	Renal Cell Carcinoma
ACH-000235	10.701	PANC0403	Pancreatic Adenocarcinoma	Pancreas	Pancreatic Adenocarcinoma
ACH-000236	12.732	SW1417	Colorectal Adenocarcinoma	Bowel	Colorectal Adenocarcinoma
ACH-000237	10.725	JHOM1	Ovarian Epithelial Tumor	Ovary/Fallopian Tube	Ovarian Epithelial Tumor
ACH-000238	7.5476	SCC4	Head and Neck Squamous Cell Carcinoma	Head and Neck	Head and Neck Squamous Cell Carcinoma
ACH-000239	10.435	HUG1N	Esophagogastric Adenocarcinoma	Esophagus/Stomach	Esophagogastric Adenocarcinoma
ACH-000241	6.4948	JK1	Myeloproliferative Neoplasms	Myeloid	Myeloproliferative Neoplasms
ACH-000242	9.1778	RT4	Bladder Urothelial Carcinoma	Bladder/Urinary Tract	Bladder Urothelial Carcinoma
ACH-000243	12.402	DANG	Pancreatic Adenocarcinoma	Pancreas	Pancreatic Adenocarcinoma
ACH-000244	6.2637	DKMG	Diffuse Glioma	CNS/Brain	Diffuse Glioma
ACH-000245	13.308	BL41	Non-Hodgkin Lymphoma	Lymphoid	Non-Hodgkin Lymphoma
ACH-000247	12.449000000000002	OCUM1	Esophagogastric Adenocarcinoma	Esophagus/Stomach	Esophagogastric Adenocarcinoma
ACH-000248	9.0951	AU565	Invasive Breast Carcinoma	Breast	Invasive Breast Carcinoma
ACH-000249	7.5941	CL11	Colorectal Adenocarcinoma	Bowel	Colorectal Adenocarcinoma
ACH-000250	4.9653	KMRC20	Renal Cell Carcinoma	Kidney	Renal Cell Carcinoma
ACH-000252	13.521	LS1034	Colorectal Adenocarcinoma	Bowel	Colorectal Adenocarcinoma
ACH-000253	11.003	COLO201	Colorectal Adenocarcinoma	Bowel	Colorectal Adenocarcinoma
ACH-000255	7.7455	LMSU	Esophagogastric Adenocarcinoma	Esophagus/Stomach	Esophagogastric Adenocarcinoma
ACH-000257	10.778	CORL279	Lung Neuroendocrine Tumor	Lung	Lung Neuroendocrine Tumor
ACH-000258	9.6202	DU4475	Invasive Breast Carcinoma	Breast	Invasive Breast Carcinoma
ACH-000259	6.2449	KELLY	Neuroblastoma	Peripheral Nervous System	Neuroblastoma
ACH-000260	7.4554	SKNAS	Neuroblastoma	Peripheral Nervous System	Neuroblastoma
ACH-000261	6.622999999999999	RERFLCAI	Non-Small Cell Lung Cancer	Lung	Non-Small Cell Lung Cancer
ACH-000263	7.571000000000001	KASUMI1	Acute Myeloid Leukemia	Myeloid	Acute Myeloid Leukemia
ACH-000264	3.6461	CALU6	Non-Small Cell Lung Cancer	Lung	Non-Small Cell Lung Cancer
ACH-000265	4.5926	KP4	Pancreatic Adenocarcinoma	Pancreas	Pancreatic Adenocarcinoma
ACH-000266	9.6166	SNU213	Pancreatic Adenocarcinoma	Pancreas	Pancreatic Adenocarcinoma
ACH-000267	8.4431	HDLM2	Hodgkin Lymphoma	Lymphoid	Hodgkin Lymphoma
ACH-000268	6.5975	SNU245	Intraductal Papillary Neoplasm of the Bile Duct	Biliary Tract	Intraductal Papillary Neoplasm of the Bile Duct
ACH-000269	6.2441	AM38	Diffuse Glioma	CNS/Brain	Diffuse Glioma
ACH-000270	12.375	HPAC	Pancreatic Adenocarcinoma	Pancreas	Pancreatic Adenocarcinoma
ACH-000271	6.6666	SUDHL10	Non-Hodgkin Lymphoma	Lymphoid	Non-Hodgkin Lymphoma
ACH-000274	5.5802	HS852T	Melanoma	Skin	Melanoma
ACH-000276	8.3013	HCC38	Invasive Breast Carcinoma	Breast	Invasive Breast Carcinoma
ACH-000277	11.901	HCC1419	Invasive Breast Carcinoma	Breast	Invasive Breast Carcinoma
ACH-000278	11.273	COV362	Ovarian Epithelial Tumor	Ovary/Fallopian Tube	Ovarian Epithelial Tumor
ACH-000280	9.1945	SNU840	Ovarian Epithelial Tumor	Ovary/Fallopian Tube	Ovarian Epithelial Tumor
ACH-000281	7.3224	KP2	Pancreatic Adenocarcinoma	Pancreas	Pancreatic Adenocarcinoma
ACH-000282	10.38	NCIH1755	Non-Small Cell Lung Cancer	Lung	Non-Small Cell Lung Cancer
ACH-000285	11.105	TOLEDO	Non-Hodgkin Lymphoma	Lymphoid	Non-Hodgkin Lymphoma
ACH-000286	5.1481	SNU1033	Colorectal Adenocarcinoma	Bowel	Colorectal Adenocarcinoma
ACH-000287	3.8772	NUDUL1	Non-Hodgkin Lymphoma	Lymphoid	Non-Hodgkin Lymphoma
ACH-000288	8.3762	BT549	Invasive Breast Carcinoma	Breast	Invasive Breast Carcinoma
ACH-000289	5.7578	SNU466	Diffuse Glioma	CNS/Brain	Diffuse Glioma
ACH-000290	4.2935	NCIH209	Lung Neuroendocrine Tumor	Lung	Lung Neuroendocrine Tumor
ACH-000291	11.431	OV90	Ovarian Epithelial Tumor	Ovary/Fallopian Tube	Ovarian Epithelial Tumor
ACH-000292	6.212000000000001	NCIH841	Lung Neuroendocrine Tumor	Lung	Lung Neuroendocrine Tumor
ACH-000293	7.7005	KLE	Endometrial Carcinoma	Uterus	Endometrial Carcinoma
ACH-000294	1.5912	NB4	Acute Myeloid Leukemia	Myeloid	Acute Myeloid Leukemia
ACH-000295	5.6788	EM2	Myeloproliferative Neoplasms	Myeloid	Myeloproliferative Neoplasms
ACH-000296	8.5371	OUMS23	Colorectal Adenocarcinoma	Bowel	Colorectal Adenocarcinoma
ACH-000297	11.035	NCIH889	Lung Neuroendocrine Tumor	Lung	Lung Neuroendocrine Tumor
ACH-000298	10.406	NCIH2029	Lung Neuroendocrine Tumor	Lung	Lung Neuroendocrine Tumor
ACH-000301	7.1832	LAMA84	Myeloproliferative Neoplasms	Myeloid	Myeloproliferative Neoplasms
ACH-000302	6.1642	SNU1077	Endometrial Carcinoma	Uterus	Endometrial Carcinoma
ACH-000303	8.1948	SNU5	Esophagogastric Adenocarcinoma	Esophagus/Stomach	Esophagogastric Adenocarcinoma
ACH-000304	8.5946	WM115	Melanoma	Skin	Melanoma
ACH-000305	10.42	ECGI10	Esophageal Squamous Cell Carcinoma	Esophagus/Stomach	Esophageal Squamous Cell Carcinoma
ACH-000307	9.7271	PK1	Pancreatic Adenocarcinoma	Pancreas	Pancreatic Adenocarcinoma
ACH-000308	10.069	EFO21	Ovarian Epithelial Tumor	Ovary/Fallopian Tube	Ovarian Epithelial Tumor
ACH-000309	6.6488	SKLU1	Non-Small Cell Lung Cancer	Lung	Non-Small Cell Lung Cancer
ACH-000310	4.1903	IMR32	Neuroblastoma	Peripheral Nervous System	Neuroblastoma
ACH-000311	13.995	NCIH2122	Non-Small Cell Lung Cancer	Lung	Non-Small Cell Lung Cancer
ACH-000312	5.1619	SKNBE2	Neuroblastoma	Peripheral Nervous System	Neuroblastoma
ACH-000313	6.2576	KMRC3	Renal Cell Carcinoma	Kidney	Renal Cell Carcinoma
ACH-000314	6.4138	HCC2108	Non-Small Cell Lung Cancer	Lung	Non-Small Cell Lung Cancer
ACH-000315	9.7352	KARPAS422	Non-Hodgkin Lymphoma	Lymphoid	Non-Hodgkin Lymphoma
ACH-000316	6.6775	SNU886	Hepatocellular Carcinoma	Liver	Hepatocellular Carcinoma
ACH-000317	7.9421	TUHR14TKB	Renal Cell Carcinoma	Kidney	Renal Cell Carcinoma
ACH-000318	7.2943	TE10	Esophageal Squamous Cell Carcinoma	Esophagus/Stomach	Esophageal Squamous Cell Carcinoma
ACH-000319	6.8795	MPP89	Pleural Mesothelioma	Pleura	Pleural Mesothelioma
ACH-000320	8.0086	PSN1	Pancreatic Adenocarcinoma	Pancreas	Pancreatic Adenocarcinoma
ACH-000321	8.5996	MOLM6	Myeloproliferative Neoplasms	Myeloid	Myeloproliferative Neoplasms
ACH-000322	9.6834	HT144	Melanoma	Skin	Melanoma
ACH-000323	6.2174	42MGBA	Diffuse Glioma	CNS/Brain	Diffuse Glioma
ACH-000324	5.2321	JHOC5	Ovarian Epithelial Tumor	Ovary/Fallopian Tube	Ovarian Epithelial Tumor
ACH-000325	9.3294	SNU620	Esophagogastric Adenocarcinoma	Esophagus/Stomach	Esophagogastric Adenocarcinoma
ACH-000326	10.193	JURLMK1	Myeloproliferative Neoplasms	Myeloid	Myeloproliferative Neoplasms
ACH-000327	5.0407	NCIH1395	Non-Small Cell Lung Cancer	Lung	Non-Small Cell Lung Cancer
ACH-000329	10.601	CCFSTTG1	Diffuse Glioma	CNS/Brain	Diffuse Glioma
ACH-000332	13.108	YAPC	Pancreatic Adenocarcinoma	Pancreas	Pancreatic Adenocarcinoma
ACH-000334	6.0786	DB	Non-Hodgkin Lymphoma	Lymphoid	Non-Hodgkin Lymphoma
ACH-000335	4.0766	MSTO211H	Pleural Mesothelioma	Pleura	Pleural Mesothelioma
ACH-000336	4.9021	OCIAML3	Acute Myeloid Leukemia	Myeloid	Acute Myeloid Leukemia
ACH-000338	6.836	SR786	Non-Hodgkin Lymphoma	Lymphoid	Non-Hodgkin Lymphoma
ACH-000341	12.046	SKNFI	Neuroblastoma	Peripheral Nervous System	Neuroblastoma
ACH-000343	3.1818	NCIH522	Non-Small Cell Lung Cancer	Lung	Non-Small Cell Lung Cancer
ACH-000344	9.8196	SNU668	Esophagogastric Adenocarcinoma	Esophagus/Stomach	Esophagogastric Adenocarcinoma
ACH-000346	6.3093	JVM3	Non-Hodgkin Lymphoma	Lymphoid	Non-Hodgkin Lymphoma
ACH-000347	8.3741	QGP1	Pancreatic Neuroendocrine Tumor	Pancreas	Pancreatic Neuroendocrine Tumor
ACH-000348	6.6667	RPMI7951	Melanoma	Skin	Melanoma
ACH-000349	6.9543	HCC1500	Breast Ductal Carcinoma In Situ	Breast	Breast Ductal Carcinoma In Situ
ACH-000350	9.316	COLO678	Colorectal Adenocarcinoma	Bowel	Colorectal Adenocarcinoma
ACH-000351	6.5174	MKN1	Esophagogastric Adenocarcinoma	Esophagus/Stomach	Esophagogastric Adenocarcinoma
ACH-000352	8.7083	HCC1428	Invasive Breast Carcinoma	Breast	Invasive Breast Carcinoma
ACH-000353	11.737	TE15	Esophageal Squamous Cell Carcinoma	Esophagus/Stomach	Esophageal Squamous Cell Carcinoma
ACH-000354	10.222	CAPAN1	Pancreatic Adenocarcinoma	Pancreas	Pancreatic Adenocarcinoma
ACH-000356	14.140999999999998	MKN45	Esophagogastric Adenocarcinoma	Esophagus/Stomach	Esophagogastric Adenocarcinoma
ACH-000357	4.2252	JEKO1	Non-Hodgkin Lymphoma	Lymphoid	Non-Hodgkin Lymphoma
ACH-000358	5.5951	NCIH69	Lung Neuroendocrine Tumor	Lung	Lung Neuroendocrine Tumor
ACH-000359	5.534	MG63	Osteosarcoma	Bone	Osteosarcoma
ACH-000360	2.7	NCIH508	Colorectal Adenocarcinoma	Bowel	Colorectal Adenocarcinoma
ACH-000361	3.628	SKHEP1	Hepatocellular Carcinoma	Liver	Hepatocellular Carcinoma
ACH-000362	5.4175	MOLM13	Acute Myeloid Leukemia	Myeloid	Acute Myeloid Leukemia
ACH-000363	4.0787	SKMM2	Non-Hodgkin Lymphoma	Lymphoid	Non-Hodgkin Lymphoma
ACH-000365	3.9446	SUDHL4	Non-Hodgkin Lymphoma	Lymphoid	Non-Hodgkin Lymphoma
ACH-000366	1.7513	SKNDZ	Neuroblastoma	Peripheral Nervous System	Neuroblastoma
ACH-000367	12.514	NCIH226	Pleural Mesothelioma	Pleura	Pleural Mesothelioma
ACH-000368	9.2442	SNU1105	Diffuse Glioma	CNS/Brain	Diffuse Glioma
ACH-000369	5.9623	MOLM16	Acute Myeloid Leukemia	Myeloid	Acute Myeloid Leukemia
ACH-000370	8.3681	SNU626	Diffuse Glioma	CNS/Brain	Diffuse Glioma
ACH-000371	4.1916	RL	Non-Hodgkin Lymphoma	Lymphoid	Non-Hodgkin Lymphoma
ACH-000372	6.0151	P12ICHIKAWA	T-Lymphoblastic Leukemia/Lymphoma	Lymphoid	T-Lymphoblastic Leukemia/Lymphoma
ACH-000373	1.9924	SKM1	Acute Myeloid Leukemia	Myeloid	Acute Myeloid Leukemia
ACH-000374	8.317	HCC1143	Invasive Breast Carcinoma	Breast	Invasive Breast Carcinoma
ACH-000375	4.1122	G402	Renal Cell Carcinoma	Kidney	Renal Cell Carcinoma
ACH-000376	6.8660000000000005	SF295	Diffuse Glioma	CNS/Brain	Diffuse Glioma
ACH-000377	10.226	SNU478	Ampullary Carcinoma	Ampulla of Vater	Ampullary Carcinoma
ACH-000378	11.108	NCIH647	Non-Small Cell Lung Cancer	Lung	Non-Small Cell Lung Cancer
ACH-000380	2.59	KMS12BM	Non-Hodgkin Lymphoma	Lymphoid	Non-Hodgkin Lymphoma
ACH-000381	6.5409	T84	Colorectal Adenocarcinoma	Bowel	Colorectal Adenocarcinoma
ACH-000383	13.213	OE33	Esophagogastric Adenocarcinoma	Esophagus/Stomach	Esophagogastric Adenocarcinoma
ACH-000387	4.2536	TF1	Acute Myeloid Leukemia	Myeloid	Acute Myeloid Leukemia
ACH-000388	2.1418	NUDHL1	Non-Hodgkin Lymphoma	Lymphoid	Non-Hodgkin Lymphoma
ACH-000390	13.606	LUDLU1	Non-Small Cell Lung Cancer	Lung	Non-Small Cell Lung Cancer
ACH-000391	4.6132	MHHES1	Ewing Sarcoma	Bone	Ewing Sarcoma
ACH-000392	5.2866	CALU3	Non-Small Cell Lung Cancer	Lung	Non-Small Cell Lung Cancer
ACH-000393	9.4065	HLF	Hepatocellular Carcinoma	Liver	Hepatocellular Carcinoma
ACH-000394	9.7423	NCIH2081	Lung Neuroendocrine Tumor	Lung	Lung Neuroendocrine Tumor
ACH-000395	11.363499999999998	NCIH520	Non-Small Cell Lung Cancer	Lung	Non-Small Cell Lung Cancer
ACH-000396	13.325	J82	Bladder Urothelial Carcinoma	Bladder/Urinary Tract	Bladder Urothelial Carcinoma
ACH-000398	3.8185	RI1	Non-Hodgkin Lymphoma	Lymphoid	Non-Hodgkin Lymphoma
ACH-000399	6.6412	NCIH2196	Lung Neuroendocrine Tumor	Lung	Lung Neuroendocrine Tumor
ACH-000400	10.153	SKCO1	Colorectal Adenocarcinoma	Bowel	Colorectal Adenocarcinoma
ACH-000401	13.177	COLO800	Melanoma	Skin	Melanoma
ACH-000402	7.6098	BL70	Non-Hodgkin Lymphoma	Lymphoid	Non-Hodgkin Lymphoma
ACH-000403	4.9973	NCIH747	Colorectal Adenocarcinoma	Bowel	Colorectal Adenocarcinoma
ACH-000404	14.203	K029AX	Melanoma	Skin	Melanoma
ACH-000405	5.4746	MEC1	Non-Hodgkin Lymphoma	Lymphoid	Non-Hodgkin Lymphoma
ACH-000406	9.57	U937	Acute Myeloid Leukemia	Myeloid	Acute Myeloid Leukemia
ACH-000407	5.5328	SNU685	Endometrial Carcinoma	Uterus	Endometrial Carcinoma
ACH-000408	4.4246	TE5	Esophageal Squamous Cell Carcinoma	Esophagus/Stomach	Esophageal Squamous Cell Carcinoma
ACH-000409	7.6325	OVSAHO	Ovarian Epithelial Tumor	Ovary/Fallopian Tube	Ovarian Epithelial Tumor
ACH-000410	8.556000000000001	SAOS2	Osteosarcoma	Bone	Osteosarcoma
ACH-000411	7.5991	769P	Renal Cell Carcinoma	Kidney	Renal Cell Carcinoma
ACH-000414	14.253	NCIH1944	Non-Small Cell Lung Cancer	Lung	Non-Small Cell Lung Cancer
ACH-000415	9.1358	BICR6	Head and Neck Squamous Cell Carcinoma	Head and Neck	Head and Neck Squamous Cell Carcinoma
ACH-000416	7.4668	NCIH838	Non-Small Cell Lung Cancer	Lung	Non-Small Cell Lung Cancer
ACH-000417	13.293	PANC0813	Pancreatic Adenocarcinoma	Pancreas	Pancreatic Adenocarcinoma
ACH-000418	6.665	SW1353	Chondrosarcoma	Bone	Chondrosarcoma
ACH-000419	4.9517	KMS28BM	Non-Hodgkin Lymphoma	Lymphoid	Non-Hodgkin Lymphoma
ACH-000420	7.155	SNU449	Hepatocellular Carcinoma	Liver	Hepatocellular Carcinoma
ACH-000422	11.089	SNU475	Hepatocellular Carcinoma	Liver	Hepatocellular Carcinoma
ACH-000423	10.739	SKMEL3	Melanoma	Skin	Melanoma
ACH-000424	8.1377	TC71	Ewing Sarcoma	Bone	Ewing Sarcoma
ACH-000425	10.368	UACC62	Melanoma	Skin	Melanoma
ACH-000426	6.064	KMS20	Non-Hodgkin Lymphoma	Lymphoid	Non-Hodgkin Lymphoma
ACH-000427	11.582	NCIN87	Esophagogastric Adenocarcinoma	Esophagus/Stomach	Esophagogastric Adenocarcinoma
ACH-000430	5.5375	TYKNU	Ovarian Epithelial Tumor	Ovary/Fallopian Tube	Ovarian Epithelial Tumor
ACH-000431	2.8926	NCIH1694	Lung Neuroendocrine Tumor	Lung	Lung Neuroendocrine Tumor
ACH-000432	6.9572	BV173	Myeloproliferative Neoplasms	Myeloid	Myeloproliferative Neoplasms
ACH-000433	5.3345	CAKI1	Renal Cell Carcinoma	Kidney	Renal Cell Carcinoma
ACH-000434	10.812	NCIH1915	Non-Small Cell Lung Cancer	Lung	Non-Small Cell Lung Cancer
ACH-000435	8.5775	EFE184	Endometrial Carcinoma	Uterus	Endometrial Carcinoma
ACH-000437	10.048	SW1088	Diffuse Glioma	CNS/Brain	Diffuse Glioma
ACH-000438	9.0445	LU65	Non-Small Cell Lung Cancer	Lung	Non-Small Cell Lung Cancer
ACH-000439	4.3624	ME1	Acute Myeloid Leukemia	Myeloid	Acute Myeloid Leukemia
ACH-000440	3.3499	CA46	Non-Hodgkin Lymphoma	Lymphoid	Non-Hodgkin Lymphoma
ACH-000441	13.707	SH4	Melanoma	Skin	Melanoma
ACH-000444	10.59	LU99	Non-Small Cell Lung Cancer	Lung	Non-Small Cell Lung Cancer
ACH-000445	9.2037	KNS60	Diffuse Glioma	CNS/Brain	Diffuse Glioma
ACH-000446	5.6019	KPNSI9S	Neuroblastoma	Peripheral Nervous System	Neuroblastoma
ACH-000447	6.0314	NCIH2228	Non-Small Cell Lung Cancer	Lung	Non-Small Cell Lung Cancer
ACH-000448	8.9482	NCIH1666	Non-Small Cell Lung Cancer	Lung	Non-Small Cell Lung Cancer
ACH-000449	13.647	MESSA	Uterine Sarcoma/Mesenchymal	Uterus	Uterine Sarcoma/Mesenchymal
ACH-000450	9.5798	MELHO	Melanoma	Skin	Melanoma
ACH-000451	7.5092	NCIH2085	Non-Small Cell Lung Cancer	Lung	Non-Small Cell Lung Cancer
ACH-000452	5.8763	TE8	Esophageal Squamous Cell Carcinoma	Esophagus/Stomach	Esophageal Squamous Cell Carcinoma
ACH-000453	6.6703	MOLP2	Non-Hodgkin Lymphoma	Lymphoid	Non-Hodgkin Lymphoma
ACH-000454	11.565	HCC95	Non-Small Cell Lung Cancer	Lung	Non-Small Cell Lung Cancer
ACH-000456	4.6160000000000005	BCPAP	Poorly Differentiated Thyroid Cancer	Thyroid	Poorly Differentiated Thyroid Cancer
ACH-000457	3.3414	CAL54	Renal Cell Carcinoma	Kidney	Renal Cell Carcinoma
ACH-000458	7.4844	CJM	Melanoma	Skin	Melanoma
ACH-000459	8.9359	TUHR10TKB	Renal Cell Carcinoma	Kidney	Renal Cell Carcinoma
ACH-000460	2.9627	SNU8	Ovarian Epithelial Tumor	Ovary/Fallopian Tube	Ovarian Epithelial Tumor
ACH-000461	6.6789	SNU1196	Intraductal Papillary Neoplasm of the Bile Duct	Biliary Tract	Intraductal Papillary Neoplasm of the Bile Duct
ACH-000463	14.384	NCIH460	Non-Small Cell Lung Cancer	Lung	Non-Small Cell Lung Cancer
ACH-000464	6.9401	CAS1	Diffuse Glioma	CNS/Brain	Diffuse Glioma
ACH-000465	12.418	SKMEL1	Melanoma	Skin	Melanoma
ACH-000466	10.468	SNU216	Esophagogastric Adenocarcinoma	Esophagus/Stomach	Esophagogastric Adenocarcinoma
ACH-000467	7.7848	HCC56	Colorectal Adenocarcinoma	Bowel	Colorectal Adenocarcinoma
ACH-000468	9.7942	PK45H	Pancreatic Adenocarcinoma	Pancreas	Pancreatic Adenocarcinoma
ACH-000469	7.0035	YH13	Diffuse Glioma	CNS/Brain	Diffuse Glioma
ACH-000470	1.1392	SW1463	Colorectal Adenocarcinoma	Bowel	Colorectal Adenocarcinoma
ACH-000471	12.166	LI7	Hepatocellular Carcinoma	Liver	Hepatocellular Carcinoma
ACH-000472	8.0088	HSC2	Head and Neck Squamous Cell Carcinoma	Head and Neck	Head and Neck Squamous Cell Carcinoma
ACH-000473	7.4807	RT112	Bladder Urothelial Carcinoma	Bladder/Urinary Tract	Bladder Urothelial Carcinoma
ACH-000475	14.179	HUH1	Hepatocellular Carcinoma	Liver	Hepatocellular Carcinoma
ACH-000476	8.293	JHH4	Hepatocellular Carcinoma	Liver	Hepatocellular Carcinoma
ACH-000478	8.619	SNU387	Hepatocellular Carcinoma	Liver	Hepatocellular Carcinoma
ACH-000479	10.052	KNS81	Diffuse Glioma	CNS/Brain	Diffuse Glioma
ACH-000481	13.422	NCIH2170	Non-Small Cell Lung Cancer	Lung	Non-Small Cell Lung Cancer
ACH-000483	4.0822	SNU182	Hepatocellular Carcinoma	Liver	Hepatocellular Carcinoma
ACH-000484	6.1877	VMRCRCW	Renal Cell Carcinoma	Kidney	Renal Cell Carcinoma
ACH-000485	13.991	GSU	Esophagogastric Adenocarcinoma	Esophagus/Stomach	Esophagogastric Adenocarcinoma
ACH-000486	7.9283	KU1919	Bladder Urothelial Carcinoma	Bladder/Urinary Tract	Bladder Urothelial Carcinoma
ACH-000487	7.2855	F36P	Myelodysplastic Syndromes	Myeloid	Myelodysplastic Syndromes
ACH-000488	13.873	TE11	Esophageal Squamous Cell Carcinoma	Esophagus/Stomach	Esophageal Squamous Cell Carcinoma
ACH-000489	7.2623	SW1116	Colorectal Adenocarcinoma	Bowel	Colorectal Adenocarcinoma
ACH-000491	10.509	NCIH716	Colorectal Adenocarcinoma	Bowel	Colorectal Adenocarcinoma
ACH-000493	5.7745	SNU423	Hepatocellular Carcinoma	Liver	Hepatocellular Carcinoma
ACH-000495	6.1738	TUHR4TKB	Renal Cell Carcinoma	Kidney	Renal Cell Carcinoma
ACH-000496	12.791	NCIH1792	Non-Small Cell Lung Cancer	Lung	Non-Small Cell Lung Cancer
ACH-000498	3.8885	KO52	Acute Myeloid Leukemia	Myeloid	Acute Myeloid Leukemia
ACH-000500	8.6347	SNU46	Head and Neck Squamous Cell Carcinoma	Head and Neck	Head and Neck Squamous Cell Carcinoma
ACH-000501	2.4053	LS123	Colorectal Adenocarcinoma	Bowel	Colorectal Adenocarcinoma
ACH-000502	7.2225	TCCPAN2	Pancreatic Adenocarcinoma	Pancreas	Pancreatic Adenocarcinoma
ACH-000503	11.92	BICR16	Head and Neck Squamous Cell Carcinoma	Head and Neck	Head and Neck Squamous Cell Carcinoma
ACH-000505	1.9095	RKN	Leiomyosarcoma	Soft Tissue	Leiomyosarcoma
ACH-000506	11.704	NCIH146	Lung Neuroendocrine Tumor	Lung	Lung Neuroendocrine Tumor
ACH-000507	7.06785	KE39	Esophagogastric Adenocarcinoma	Esophagus/Stomach	Esophagogastric Adenocarcinoma
ACH-000509	6.2875	HUT78	Non-Hodgkin Lymphoma	Lymphoid	Non-Hodgkin Lymphoma
ACH-000510	7.33375	NCIH1299	Non-Small Cell Lung Cancer	Lung	Non-Small Cell Lung Cancer
ACH-000511	3.7652	CALU1	Non-Small Cell Lung Cancer	Lung	Non-Small Cell Lung Cancer
ACH-000513	8.3209	SNU1272	Renal Cell Carcinoma	Kidney	Renal Cell Carcinoma
ACH-000516	10.317	CAL78	Chondrosarcoma	Bone	Chondrosarcoma
ACH-000517	10.165	SNU410	Pancreatic Adenocarcinoma	Pancreas	Pancreatic Adenocarcinoma
ACH-000518	10.902	CAL33	Head and Neck Squamous Cell Carcinoma	Head and Neck	Head and Neck Squamous Cell Carcinoma
ACH-000519	4.5767	PEER	T-Lymphoblastic Leukemia/Lymphoma	Lymphoid	T-Lymphoblastic Leukemia/Lymphoma
ACH-000521	11.327	NCIH2030	Non-Small Cell Lung Cancer	Lung	Non-Small Cell Lung Cancer
ACH-000522	10.962	UMUC3	Bladder Urothelial Carcinoma	Bladder/Urinary Tract	Bladder Urothelial Carcinoma
ACH-000523	1.9869	NCIH1184	Lung Neuroendocrine Tumor	Lung	Lung Neuroendocrine Tumor
ACH-000524	8.8211	KURAMOCHI	Ovarian Epithelial Tumor	Ovary/Fallopian Tube	Ovarian Epithelial Tumor
ACH-000525	6.0772	NCIH2171	Lung Neuroendocrine Tumor	Lung	Lung Neuroendocrine Tumor
ACH-000527	5.5369	OVISE	Ovarian Epithelial Tumor	Ovary/Fallopian Tube	Ovarian Epithelial Tumor
ACH-000530	7.7832	DMS114	Lung Neuroendocrine Tumor	Lung	Lung Neuroendocrine Tumor
ACH-000532	4.397	SNU61	Colorectal Adenocarcinoma	Bowel	Colorectal Adenocarcinoma
ACH-000534	1.6649	WSUDLCL2	Non-Hodgkin Lymphoma	Lymphoid	Non-Hodgkin Lymphoma
ACH-000535	8.41	BXPC3	Pancreatic Adenocarcinoma	Pancreas	Pancreatic Adenocarcinoma
ACH-000536	3.7279	BT20	Invasive Breast Carcinoma	Breast	Invasive Breast Carcinoma
ACH-000541	3.654	KMS34	Non-Hodgkin Lymphoma	Lymphoid	Non-Hodgkin Lymphoma
ACH-000542	5.2229	HEYA8	Ovarian Epithelial Tumor	Ovary/Fallopian Tube	Ovarian Epithelial Tumor
ACH-000543	8.7585	SNU489	Diffuse Glioma	CNS/Brain	Diffuse Glioma
ACH-000544	13.238	OE21	Esophageal Squamous Cell Carcinoma	Esophagus/Stomach	Esophageal Squamous Cell Carcinoma
ACH-000545	13.425	VMCUB1	Bladder Urothelial Carcinoma	Bladder/Urinary Tract	Bladder Urothelial Carcinoma
ACH-000546	10.7	HSC4	Head and Neck Squamous Cell Carcinoma	Head and Neck	Head and Neck Squamous Cell Carcinoma
ACH-000548	10.789	BHY	Head and Neck Squamous Cell Carcinoma	Head and Neck	Head and Neck Squamous Cell Carcinoma
ACH-000549	8.6657	SNU1076	Head and Neck Squamous Cell Carcinoma	Head and Neck	Head and Neck Squamous Cell Carcinoma
ACH-000550	6.1182	IGR39	Melanoma	Skin	Melanoma
ACH-000551	12.405	K562	Myeloproliferative Neoplasms	Myeloid	Myeloproliferative Neoplasms
ACH-000552	8.5851	HT29	Colorectal Adenocarcinoma	Bowel	Colorectal Adenocarcinoma
ACH-000553	3.1254	SQ1	Non-Small Cell Lung Cancer	Lung	Non-Small Cell Lung Cancer
ACH-000555	7.8085	A498	Renal Cell Carcinoma	Kidney	Renal Cell Carcinoma
ACH-000557	8.6079	AML193	Acute Myeloid Leukemia	Myeloid	Acute Myeloid Leukemia
ACH-000558	9.5387	A172	Diffuse Glioma	CNS/Brain	Diffuse Glioma
ACH-000560	8.5124	ECC10	Esophagogastric Adenocarcinoma	Esophagus/Stomach	Esophagogastric Adenocarcinoma
ACH-000562	11.85	HCC78	Non-Small Cell Lung Cancer	Lung	Non-Small Cell Lung Cancer
ACH-000563	9.2949	EBC1	Non-Small Cell Lung Cancer	Lung	Non-Small Cell Lung Cancer
ACH-000564	4.8318	KHM1B	Non-Hodgkin Lymphoma	Lymphoid	Non-Hodgkin Lymphoma
ACH-000565	9.674	RCM1	Colorectal Adenocarcinoma	Bowel	Colorectal Adenocarcinoma
ACH-000566	6.1246	SW1710	Bladder Urothelial Carcinoma	Bladder/Urinary Tract	Bladder Urothelial Carcinoma
ACH-000567	4.3721	ST486	Non-Hodgkin Lymphoma	Lymphoid	Non-Hodgkin Lymphoma
ACH-000568	9.6832	UACC812	Invasive Breast Carcinoma	Breast	Invasive Breast Carcinoma
ACH-000569	12.69	ISTMES1	Pleural Mesothelioma	Pleura	Pleural Mesothelioma
ACH-000570	10.699000000000002	YKG1	Diffuse Glioma	CNS/Brain	Diffuse Glioma
ACH-000571	10.77	T98G	Diffuse Glioma	CNS/Brain	Diffuse Glioma
ACH-000572	9.2807	G361	Melanoma	Skin	Melanoma
ACH-000574	4.5288	FUOV1	Ovarian Epithelial Tumor	Ovary/Fallopian Tube	Ovarian Epithelial Tumor
ACH-000576	8.6777	KMS27	Non-Hodgkin Lymphoma	Lymphoid	Non-Hodgkin Lymphoma
ACH-000577	5.7089	JHH2	Hepatocellular Carcinoma	Liver	Hepatocellular Carcinoma
ACH-000578	7.3438	HCC1171	Non-Small Cell Lung Cancer	Lung	Non-Small Cell Lung Cancer
ACH-000579	13.961	UACC257	Melanoma	Skin	Melanoma
ACH-000580	11.273	C32	Melanoma	Skin	Melanoma
ACH-000581	5.9551	SNU16	Esophagogastric Adenocarcinoma	Esophagus/Stomach	Esophagogastric Adenocarcinoma
ACH-000582	11.529000000000002	COLO741	Melanoma	Skin	Melanoma
ACH-000583	6.2268	MC116	Non-Hodgkin Lymphoma	Lymphoid	Non-Hodgkin Lymphoma
ACH-000585	8.9828	EPLC272H	Non-Small Cell Lung Cancer	Lung	Non-Small Cell Lung Cancer
ACH-000588	1.3198	KMS26	Non-Hodgkin Lymphoma	Lymphoid	Non-Hodgkin Lymphoma
ACH-000592	5.5319	TM31	Diffuse Glioma	CNS/Brain	Diffuse Glioma
ACH-000593	14.688	BC3C	Bladder Urothelial Carcinoma	Bladder/Urinary Tract	Bladder Urothelial Carcinoma
ACH-000595	5.6764	LN229	Diffuse Glioma	CNS/Brain	Diffuse Glioma
ACH-000596	7.2452	LCLC97TM1	Non-Small Cell Lung Cancer	Lung	Non-Small Cell Lung Cancer
ACH-000598	6.1124	KMS21BM	Non-Hodgkin Lymphoma	Lymphoid	Non-Hodgkin Lymphoma
ACH-000599	14.297	PATU8902	Pancreatic Adenocarcinoma	Pancreas	Pancreatic Adenocarcinoma
ACH-000601	4.9367	MIAPACA2	Pancreatic Adenocarcinoma	Pancreas	Pancreatic Adenocarcinoma
ACH-000602	5.5278	M07E	Acute Myeloid Leukemia	Myeloid	Acute Myeloid Leukemia
ACH-000603	15.397	BEN	Non-Small Cell Lung Cancer	Lung	Non-Small Cell Lung Cancer
ACH-000604	6.3081	KYO1	Myeloproliferative Neoplasms	Myeloid	Myeloproliferative Neoplasms
ACH-000606	13.032	PECAPJ34CLONEC12	Head and Neck Squamous Cell Carcinoma	Head and Neck	Head and Neck Squamous Cell Carcinoma
ACH-000607	11.201	KYM1	Rhabdomyosarcoma	Soft Tissue	Rhabdomyosarcoma
ACH-000608	8.0066	COV644	Ovarian Epithelial Tumor	Ovary/Fallopian Tube	Ovarian Epithelial Tumor
ACH-000609	4.7399	SF126	Diffuse Glioma	CNS/Brain	Diffuse Glioma
ACH-000611	2.8676	SUDHL6	Non-Hodgkin Lymphoma	Lymphoid	Non-Hodgkin Lymphoma
ACH-000613	7.5769	HOS	Osteosarcoma	Bone	Osteosarcoma
ACH-000614	8.0136	RVH421	Melanoma	Skin	Melanoma
ACH-000615	13.961	SKMEL28	Melanoma	Skin	Melanoma
ACH-000616	7.0418	HS746T	Esophagogastric Adenocarcinoma	Esophagus/Stomach	Esophagogastric Adenocarcinoma
ACH-000617	5.7135	OVCAR4	Ovarian Epithelial Tumor	Ovary/Fallopian Tube	Ovarian Epithelial Tumor
ACH-000618	11.738	SNU1041	Head and Neck Squamous Cell Carcinoma	Head and Neck	Head and Neck Squamous Cell Carcinoma
ACH-000619	14.204	PECAPJ15	Head and Neck Squamous Cell Carcinoma	Head and Neck	Head and Neck Squamous Cell Carcinoma
ACH-000620	6.5668	JHH1	Hepatocellular Carcinoma	Liver	Hepatocellular Carcinoma
ACH-000621	6.0142	MDAMB157	Invasive Breast Carcinoma	Breast	Invasive Breast Carcinoma
ACH-000622	7.411	KNS42	Diffuse Glioma	CNS/Brain	Diffuse Glioma
ACH-000623	8.6404	SNU201	Diffuse Glioma	CNS/Brain	Diffuse Glioma
ACH-000624	12.784	HCC1806	Breast Ductal Carcinoma In Situ	Breast	Breast Ductal Carcinoma In Situ
ACH-000625	7.7381	HEP3B217	Hepatocellular Carcinoma	Liver	Hepatocellular Carcinoma
ACH-000626	8.4683	U266B1	Non-Hodgkin Lymphoma	Lymphoid	Non-Hodgkin Lymphoma
ACH-000627	10.158	LCLC103H	Non-Small Cell Lung Cancer	Lung	Non-Small Cell Lung Cancer
ACH-000630	5.7127	YD8	Head and Neck Squamous Cell Carcinoma	Head and Neck	Head and Neck Squamous Cell Carcinoma
ACH-000632	9.0929	HS944T	Melanoma	Skin	Melanoma
ACH-000633	6.3656	FU97	Esophagogastric Adenocarcinoma	Esophagus/Stomach	Esophagogastric Adenocarcinoma
ACH-000635	2.7354	SNU119	Ovarian Epithelial Tumor	Ovary/Fallopian Tube	Ovarian Epithelial Tumor
ACH-000636	7.9253	RPMI8402	T-Lymphoblastic Leukemia/Lymphoma	Lymphoid	T-Lymphoblastic Leukemia/Lymphoma
ACH-000637	13.354	KYSE520	Esophageal Squamous Cell Carcinoma	Esophagus/Stomach	Esophageal Squamous Cell Carcinoma
ACH-000638	8.6486	NCIH441	Non-Small Cell Lung Cancer	Lung	Non-Small Cell Lung Cancer
ACH-000639	4.5099	NCIH211	Lung Neuroendocrine Tumor	Lung	Lung Neuroendocrine Tumor
ACH-000640	8.771	SKMEL31	Melanoma	Skin	Melanoma
ACH-000641	10.651	CMK	Acute Myeloid Leukemia	Myeloid	Acute Myeloid Leukemia
ACH-000643	9.7283	HDQP1	Invasive Breast Carcinoma	Breast	Invasive Breast Carcinoma
ACH-000644	10.262	COLO829	Melanoma	Skin	Melanoma
ACH-000645	9.8583	JL1	Pleural Mesothelioma	Pleura	Pleural Mesothelioma
ACH-000647	10.912	TE1	Esophageal Squamous Cell Carcinoma	Esophagus/Stomach	Esophageal Squamous Cell Carcinoma
ACH-000648	5.7724	NCIH28	Pleural Mesothelioma	Pleura	Pleural Mesothelioma
ACH-000649	5.9814	786O	Renal Cell Carcinoma	Kidney	Renal Cell Carcinoma
ACH-000650	12.805	IGR37	Melanoma	Skin	Melanoma
ACH-000651	11.392	SW620	Colorectal Adenocarcinoma	Bowel	Colorectal Adenocarcinoma
ACH-000652	9.4845	SUIT2	Pancreatic Adenocarcinoma	Pancreas	Pancreatic Adenocarcinoma
ACH-000653	8.5545	JJN3	Non-Hodgkin Lymphoma	Lymphoid	Non-Hodgkin Lymphoma
ACH-000654	14.1	RAJI	Non-Hodgkin Lymphoma	Lymphoid	Non-Hodgkin Lymphoma
ACH-000656	5.9377	SUDHL8	Non-Hodgkin Lymphoma	Lymphoid	Non-Hodgkin Lymphoma
ACH-000657	8.7715	A2780	Ovarian Epithelial Tumor	Ovary/Fallopian Tube	Ovarian Epithelial Tumor
ACH-000658	8.4824	KMS18	Non-Hodgkin Lymphoma	Lymphoid	Non-Hodgkin Lymphoma
ACH-000661	9.2441	WM1799	Melanoma	Skin	Melanoma
ACH-000663	4.598	OVTOKO	Ovarian Epithelial Tumor	Ovary/Fallopian Tube	Ovarian Epithelial Tumor
ACH-000664	4.4739	SUDHL1	Non-Hodgkin Lymphoma	Lymphoid	Non-Hodgkin Lymphoma
ACH-000665	10.675	SKMES1	Non-Small Cell Lung Cancer	Lung	Non-Small Cell Lung Cancer
ACH-000666	5.6137	NCIH1355	Non-Small Cell Lung Cancer	Lung	Non-Small Cell Lung Cancer
ACH-000667	10.153	HCC44	Non-Small Cell Lung Cancer	Lung	Non-Small Cell Lung Cancer
ACH-000670	9.3325	SBC5	Lung Neuroendocrine Tumor	Lung	Lung Neuroendocrine Tumor
ACH-000671	10.556	HUH6	Hepatoblastoma	Liver	Hepatoblastoma
ACH-000672	3.8443	IALM	Non-Small Cell Lung Cancer	Lung	Non-Small Cell Lung Cancer
ACH-000674	8.4815	NUGC4	Esophagogastric Adenocarcinoma	Esophagus/Stomach	Esophagogastric Adenocarcinoma
ACH-000675	5.9659	NCIH1734	Non-Small Cell Lung Cancer	Lung	Non-Small Cell Lung Cancer
ACH-000677	2.4002	SW1573	Non-Small Cell Lung Cancer	Lung	Non-Small Cell Lung Cancer
ACH-000678	7.6566	MKN7	Esophagogastric Adenocarcinoma	Esophagus/Stomach	Esophagogastric Adenocarcinoma
ACH-000679	12.985	OE19	Esophageal Squamous Cell Carcinoma	Esophagus/Stomach	Esophageal Squamous Cell Carcinoma
ACH-000680	0.7235	SW948	Colorectal Adenocarcinoma	Bowel	Colorectal Adenocarcinoma
ACH-000681	9.584033333333332	A549	Non-Small Cell Lung Cancer	Lung	Non-Small Cell Lung Cancer
ACH-000682	9.2535	SNU1066	Head and Neck Squamous Cell Carcinoma	Head and Neck	Head and Neck Squamous Cell Carcinoma
ACH-000683	11.78	SNU503	Colorectal Adenocarcinoma	Bowel	Colorectal Adenocarcinoma
ACH-000684	7.4355	KMRC1	Renal Cell Carcinoma	Kidney	Renal Cell Carcinoma
ACH-000685	11.132	L33	Adenosquamous Carcinoma of the Pancreas	Pancreas	Adenosquamous Carcinoma of the Pancreas
ACH-000686	9.4031	SNU878	Hepatocellular Carcinoma	Liver	Hepatocellular Carcinoma
ACH-000687	5.9373	CI1	Non-Hodgkin Lymphoma	Lymphoid	Non-Hodgkin Lymphoma
ACH-000688	2.6621	OV7	Ovarian Epithelial Tumor	Ovary/Fallopian Tube	Ovarian Epithelial Tumor
ACH-000689	2.1043	RH18	Rhabdomyosarcoma	Soft Tissue	Rhabdomyosarcoma
ACH-000692	12.855	SNU899	Head and Neck Squamous Cell Carcinoma	Head and Neck	Head and Neck Squamous Cell Carcinoma
ACH-000693	13.54	KYSE180	Esophageal Squamous Cell Carcinoma	Esophagus/Stomach	Esophageal Squamous Cell Carcinoma
ACH-000694	12.543	TE9	Esophageal Squamous Cell Carcinoma	Esophagus/Stomach	Esophageal Squamous Cell Carcinoma
ACH-000696	8.0753	OVCAR8	Ovarian Epithelial Tumor	Ovary/Fallopian Tube	Ovarian Epithelial Tumor
ACH-000697	6.4516	A3KAW	Non-Hodgkin Lymphoma	Lymphoid	Non-Hodgkin Lymphoma
ACH-000698	6.601	DMS53	Lung Neuroendocrine Tumor	Lung	Lung Neuroendocrine Tumor
ACH-000699	7.4302	HCC1395	Invasive Breast Carcinoma	Breast	Invasive Breast Carcinoma
ACH-000702	7.5783	L1236	Hodgkin Lymphoma	Lymphoid	Hodgkin Lymphoma
ACH-000703	4.4451	DMS79	Lung Neuroendocrine Tumor	Lung	Lung Neuroendocrine Tumor
ACH-000704	9.9202	OAW42	Ovarian Epithelial Tumor	Ovary/Fallopian Tube	Ovarian Epithelial Tumor
ACH-000707	9.57355	P3HR1	Non-Hodgkin Lymphoma	Lymphoid	Non-Hodgkin Lymphoma
ACH-000709	7.3201	KMRC2	Renal Cell Carcinoma	Kidney	Renal Cell Carcinoma
ACH-000711	5.4910000000000005	JIMT1	Invasive Breast Carcinoma	Breast	Invasive Breast Carcinoma
ACH-000712	8.1157	HCC1833	Non-Small Cell Lung Cancer	Lung	Non-Small Cell Lung Cancer
ACH-000713	11.638	CAOV3	Ovarian Epithelial Tumor	Ovary/Fallopian Tube	Ovarian Epithelial Tumor
ACH-000714	6.7906	KMS11	Non-Hodgkin Lymphoma	Lymphoid	Non-Hodgkin Lymphoma
ACH-000715	8.2694	SNU1214	Head and Neck Squamous Cell Carcinoma	Head and Neck	Head and Neck Squamous Cell Carcinoma
ACH-000716	10.396	TT2609C02	Well-Differentiated Thyroid Cancer	Thyroid	Well-Differentiated Thyroid Cancer
ACH-000717	7.6219	COLO680N	Esophageal Squamous Cell Carcinoma	Esophagus/Stomach	Esophageal Squamous Cell Carcinoma
ACH-000718	8.3472	NCIH2291	Non-Small Cell Lung Cancer	Lung	Non-Small Cell Lung Cancer
ACH-000719	5.4717	RMGI	Ovarian Epithelial Tumor	Ovary/Fallopian Tube	Ovarian Epithelial Tumor
ACH-000720	10.571	TCCSUP	Bladder Urothelial Carcinoma	Bladder/Urinary Tract	Bladder Urothelial Carcinoma
ACH-000721	11.769	HMC18	Invasive Breast Carcinoma	Breast	Invasive Breast Carcinoma
ACH-000722	9.7746	SNUC1	Colorectal Adenocarcinoma	Bowel	Colorectal Adenocarcinoma
ACH-000723	11.267	YD10B	Head and Neck Squamous Cell Carcinoma	Head and Neck	Head and Neck Squamous Cell Carcinoma
ACH-000724	10.217	HT1376	Bladder Urothelial Carcinoma	Bladder/Urinary Tract	Bladder Urothelial Carcinoma
ACH-000725	7.2253	HCC202	Breast Ductal Carcinoma In Situ	Breast	Breast Ductal Carcinoma In Situ
ACH-000726	14.007	TE14	Esophageal Squamous Cell Carcinoma	Esophagus/Stomach	Esophageal Squamous Cell Carcinoma
ACH-000728	2.4484	KASUMI2	B-Lymphoblastic Leukemia/Lymphoma	Lymphoid	B-Lymphoblastic Leukemia/Lymphoma
ACH-000730	12.087	SKMEL5	Melanoma	Skin	Melanoma
ACH-000731	6.3693	HCC2279	Non-Small Cell Lung Cancer	Lung	Non-Small Cell Lung Cancer
ACH-000732	13.107	PECAPJ41CLONED2	Head and Neck Squamous Cell Carcinoma	Head and Neck	Head and Neck Squamous Cell Carcinoma
ACH-000733	10.711	NCIH1838	Non-Small Cell Lung Cancer	Lung	Non-Small Cell Lung Cancer
ACH-000734	7.619	JHH5	Hepatocellular Carcinoma	Liver	Hepatocellular Carcinoma
ACH-000735	12.747	PECAPJ49	Head and Neck Squamous Cell Carcinoma	Head and Neck	Head and Neck Squamous Cell Carcinoma
ACH-000736	9.4464	SNU601	Esophagogastric Adenocarcinoma	Esophagus/Stomach	Esophagogastric Adenocarcinoma
ACH-000737	8.385	NCIH1385	Non-Small Cell Lung Cancer	Lung	Non-Small Cell Lung Cancer
ACH-000738	4.7882	GB1	Diffuse Glioma	CNS/Brain	Diffuse Glioma
ACH-000739	10.623	HEPG2	Hepatoblastoma	Liver	Hepatoblastoma
ACH-000740	10.749	A253	Head and Neck Squamous Cell Carcinoma	Head and Neck	Head and Neck Squamous Cell Carcinoma
ACH-000741	7.4608	UBLC1	Bladder Urothelial Carcinoma	Bladder/Urinary Tract	Bladder Urothelial Carcinoma
ACH-000743	9.2021	CORL95	Lung Neuroendocrine Tumor	Lung	Lung Neuroendocrine Tumor
ACH-000744	9.7194	NCIH1623	Non-Small Cell Lung Cancer	Lung	Non-Small Cell Lung Cancer
ACH-000745	6.2305	MOLP8	Non-Hodgkin Lymphoma	Lymphoid	Non-Hodgkin Lymphoma
ACH-000746	8.5459	GSS	Esophagogastric Adenocarcinoma	Esophagus/Stomach	Esophagogastric Adenocarcinoma
ACH-000747	3.4360000000000004	NCIH1703	Non-Small Cell Lung Cancer	Lung	Non-Small Cell Lung Cancer
ACH-000748	6.9728	SJSA1	Osteosarcoma	Bone	Osteosarcoma
ACH-000749	7.3694	DMS273	Lung Neuroendocrine Tumor	Lung	Lung Neuroendocrine Tumor
ACH-000750	2.05195	LOXIMVI	Melanoma	Skin	Melanoma
ACH-000751	9.6944	OCIM1	Acute Myeloid Leukemia	Myeloid	Acute Myeloid Leukemia
ACH-000752	9.0363	NCIH196	Lung Neuroendocrine Tumor	Lung	Lung Neuroendocrine Tumor
ACH-000753	8.3631	JMSU1	Bladder Urothelial Carcinoma	Bladder/Urinary Tract	Bladder Urothelial Carcinoma
ACH-000754	4.9346	L428	Hodgkin Lymphoma	Lymphoid	Hodgkin Lymphoma
ACH-000755	6.5955	HCC2218	Breast Ductal Carcinoma In Situ	Breast	Breast Ductal Carcinoma In Situ
ACH-000756	5.9856	GI1	Diffuse Glioma	CNS/Brain	Diffuse Glioma
ACH-000758	10.38075	MKN74	Esophagogastric Adenocarcinoma	Esophagus/Stomach	Esophagogastric Adenocarcinoma
ACH-000762	9.6433	YD38	Head and Neck Squamous Cell Carcinoma	Head and Neck	Head and Neck Squamous Cell Carcinoma
ACH-000763	6.2263	MM1S	Non-Hodgkin Lymphoma	Lymphoid	Non-Hodgkin Lymphoma
ACH-000764	11.033	SH10TC	Esophagogastric Adenocarcinoma	Esophagus/Stomach	Esophagogastric Adenocarcinoma
ACH-000765	11.351	WM983B	Melanoma	Skin	Melanoma
ACH-000767	2.9503	NCIH526	Lung Neuroendocrine Tumor	Lung	Lung Neuroendocrine Tumor
ACH-000768	6.1813	MDAMB231	Invasive Breast Carcinoma	Breast	Invasive Breast Carcinoma
ACH-000769	10.647	LK2	Non-Small Cell Lung Cancer	Lung	Non-Small Cell Lung Cancer
ACH-000770	4.6654	P31FUJ	Acute Myeloid Leukemia	Myeloid	Acute Myeloid Leukemia
ACH-000771	12.215	BICR56	Head and Neck Squamous Cell Carcinoma	Head and Neck	Head and Neck Squamous Cell Carcinoma
ACH-000772	7.752000000000001	TE441T	Rhabdomyosarcoma	Soft Tissue	Rhabdomyosarcoma
ACH-000773	2.8674	KIJK	Non-Hodgkin Lymphoma	Lymphoid	Non-Hodgkin Lymphoma
ACH-000774	5.7347	RERFLCAD2	Non-Small Cell Lung Cancer	Lung	Non-Small Cell Lung Cancer
ACH-000775	10.407	NCIH727	Lung Neuroendocrine Tumor	Lung	Lung Neuroendocrine Tumor
ACH-000776	7.7084	ONS76	Embryonal Tumor	CNS/Brain	Embryonal Tumor
ACH-000777	5.58	KYSE30	Esophageal Squamous Cell Carcinoma	Esophagus/Stomach	Esophageal Squamous Cell Carcinoma
ACH-000778	5.4419	HSC3	Head and Neck Squamous Cell Carcinoma	Head and Neck	Head and Neck Squamous Cell Carcinoma
ACH-000780	10.92	NCIH1105	Lung Neuroendocrine Tumor	Lung	Lung Neuroendocrine Tumor
ACH-000781	14.483	NCIH2023	Non-Small Cell Lung Cancer	Lung	Non-Small Cell Lung Cancer
ACH-000782	8.9922	SEM	B-Lymphoblastic Leukemia/Lymphoma	Lymphoid	B-Lymphoblastic Leukemia/Lymphoma
ACH-000783	8.1743	CAMA1	Invasive Breast Carcinoma	Breast	Invasive Breast Carcinoma
ACH-000784	11.335	KYSE70	Esophageal Squamous Cell Carcinoma	Esophagus/Stomach	Esophageal Squamous Cell Carcinoma
ACH-000785	14.099	NCIH2126	Non-Small Cell Lung Cancer	Lung	Non-Small Cell Lung Cancer
ACH-000786	3.0774	DAUDI	Non-Hodgkin Lymphoma	Lymphoid	Non-Hodgkin Lymphoma
ACH-000787	9.3796	LXF289	Non-Small Cell Lung Cancer	Lung	Non-Small Cell Lung Cancer
ACH-000788	14.472	A2058	Melanoma	Skin	Melanoma
ACH-000789	6.702999999999999	NCIH810	Non-Small Cell Lung Cancer	Lung	Non-Small Cell Lung Cancer
ACH-000790	4.7821	SHP77	Lung Neuroendocrine Tumor	Lung	Lung Neuroendocrine Tumor
ACH-000791	6.6025	RERFLCAD1	Non-Small Cell Lung Cancer	Lung	Non-Small Cell Lung Cancer
ACH-000792	10.048	BFTC909	Renal Cell Carcinoma	Kidney	Renal Cell Carcinoma
ACH-000793	12.49	KATOIII	Esophagogastric Adenocarcinoma	Esophagus/Stomach	Esophagogastric Adenocarcinoma
ACH-000794	11.406	BICR22	Head and Neck Squamous Cell Carcinoma	Head and Neck	Head and Neck Squamous Cell Carcinoma
ACH-000795	1.914	MOLT13	T-Lymphoblastic Leukemia/Lymphoma	Lymphoid	T-Lymphoblastic Leukemia/Lymphoma
ACH-000796	4.5567	MCAS	Ovarian Epithelial Tumor	Ovary/Fallopian Tube	Ovarian Epithelial Tumor
ACH-000800	5.2213	NCIH446	Lung Neuroendocrine Tumor	Lung	Lung Neuroendocrine Tumor
ACH-000801	11.43	HS936T	Melanoma	Skin	Melanoma
ACH-000802	10.026	BFTC905	Bladder Urothelial Carcinoma	Bladder/Urinary Tract	Bladder Urothelial Carcinoma
ACH-000803	5.4744	COLO668	Lung Neuroendocrine Tumor	Lung	Lung Neuroendocrine Tumor
ACH-000804	8.5137	NB1	Neuroblastoma	Peripheral Nervous System	Neuroblastoma
ACH-000806	8.532	L540	Hodgkin Lymphoma	Lymphoid	Hodgkin Lymphoma
ACH-000807	9.0224	SNU738	Diffuse Glioma	CNS/Brain	Diffuse Glioma
ACH-000808	6.2761	HUH28	Intraductal Papillary Neoplasm of the Bile Duct	Biliary Tract	Intraductal Papillary Neoplasm of the Bile Duct
ACH-000809	8.7418	KYSE410	Esophageal Squamous Cell Carcinoma	Esophagus/Stomach	Esophageal Squamous Cell Carcinoma
ACH-000810	14.205	SKMEL30	Melanoma	Skin	Melanoma
ACH-000811	9.7802	SKOV3	Ovarian Epithelial Tumor	Ovary/Fallopian Tube	Ovarian Epithelial Tumor
ACH-000813	11.376	T3M10	Non-Small Cell Lung Cancer	Lung	Non-Small Cell Lung Cancer
ACH-000815	6.4196	KMH2	Hodgkin Lymphoma	Lymphoid	Hodgkin Lymphoma
ACH-000816	2.7877	NCIH524	Lung Neuroendocrine Tumor	Lung	Lung Neuroendocrine Tumor
ACH-000817	4.6861	RPMI8226	Non-Hodgkin Lymphoma	Lymphoid	Non-Hodgkin Lymphoma
ACH-000819	8.309	LN18	Diffuse Glioma	CNS/Brain	Diffuse Glioma
ACH-000821	7.4113	EJM	Non-Hodgkin Lymphoma	Lymphoid	Non-Hodgkin Lymphoma
ACH-000822	9.8168	SKMEL24	Melanoma	Skin	Melanoma
ACH-000823	9.0023	KYSE140	Esophageal Squamous Cell Carcinoma	Esophagus/Stomach	Esophageal Squamous Cell Carcinoma
ACH-000824	13.661	KYSE510	Esophageal Squamous Cell Carcinoma	Esophagus/Stomach	Esophageal Squamous Cell Carcinoma
ACH-000826	10.195	CAL12T	Non-Small Cell Lung Cancer	Lung	Non-Small Cell Lung Cancer
ACH-000827	9.0482	WM793	Melanoma	Skin	Melanoma
ACH-000828	6.2003	ZR7530	Invasive Breast Carcinoma	Breast	Invasive Breast Carcinoma
ACH-000829	6.3309	HUNS1	Non-Hodgkin Lymphoma	Lymphoid	Non-Hodgkin Lymphoma
ACH-000831	8.4909	HEC50B	Endometrial Carcinoma	Uterus	Endometrial Carcinoma
ACH-000832	8.1887	CAL27	Head and Neck Squamous Cell Carcinoma	Head and Neck	Head and Neck Squamous Cell Carcinoma
ACH-000833	2.6647	RH30	Rhabdomyosarcoma	Soft Tissue	Rhabdomyosarcoma
ACH-000834	10.255999999999998	UMUC1	Bladder Urothelial Carcinoma	Bladder/Urinary Tract	Bladder Urothelial Carcinoma
ACH-000835	4.7818	GCT	Undifferentiated Pleomorphic Sarcoma/Malignant Fibrous Histiocytoma/High-Grade Spindle Cell Sarcoma	Soft Tissue	Undifferentiated Pleomorphic Sarcoma/Malignant Fibrous Histiocytoma/High-Grade Spindle Cell Sarcoma
ACH-000836	11.708	YD15	Head and Neck Squamous Cell Carcinoma	Head and Neck	Head and Neck Squamous Cell Carcinoma
ACH-000837	14.261	NCIH322	Non-Small Cell Lung Cancer	Lung	Non-Small Cell Lung Cancer
ACH-000838	6.4806	AMO1	Non-Hodgkin Lymphoma	Lymphoid	Non-Hodgkin Lymphoma
ACH-000839	6.3105	SCABER	Bladder Squamous Cell Carcinoma	Bladder/Urinary Tract	Bladder Squamous Cell Carcinoma
ACH-000840	6.4652	HCC366	Non-Small Cell Lung Cancer	Lung	Non-Small Cell Lung Cancer
ACH-000841	3.4342	NCIH2087	Non-Small Cell Lung Cancer	Lung	Non-Small Cell Lung Cancer
ACH-000843	13.337	HARA	Non-Small Cell Lung Cancer	Lung	Non-Small Cell Lung Cancer
ACH-000844	8.9285	DMS454	Lung Neuroendocrine Tumor	Lung	Lung Neuroendocrine Tumor
ACH-000845	5.7410000000000005	NCIH1373	Non-Small Cell Lung Cancer	Lung	Non-Small Cell Lung Cancer
ACH-000846	12.686	FADU	Head and Neck Squamous Cell Carcinoma	Head and Neck	Head and Neck Squamous Cell Carcinoma
ACH-000847	6.0669	HGC27	Esophagogastric Adenocarcinoma	Esophagus/Stomach	Esophagogastric Adenocarcinoma
ACH-000849	10.323	MDAMB468	Invasive Breast Carcinoma	Breast	Invasive Breast Carcinoma
ACH-000851	13.492	MORCPR	Non-Small Cell Lung Cancer	Lung	Non-Small Cell Lung Cancer
ACH-000852	9.628	NCIH1435	Non-Small Cell Lung Cancer	Lung	Non-Small Cell Lung Cancer
ACH-000853	9.5931	NCIH661	Non-Small Cell Lung Cancer	Lung	Non-Small Cell Lung Cancer
ACH-000855	11.88	KYSE150	Esophageal Squamous Cell Carcinoma	Esophagus/Stomach	Esophageal Squamous Cell Carcinoma
ACH-000856	9.46665	CAL51	Invasive Breast Carcinoma	Breast	Invasive Breast Carcinoma
ACH-000857	9.9216	CAL851	Invasive Breast Carcinoma	Breast	Invasive Breast Carcinoma
ACH-000858	11.636	KNS62	Non-Small Cell Lung Cancer	Lung	Non-Small Cell Lung Cancer
ACH-000859	5.9476	HCC1954	Breast Ductal Carcinoma In Situ	Breast	Breast Ductal Carcinoma In Situ
ACH-000860	9.3596	NCIH358	Non-Small Cell Lung Cancer	Lung	Non-Small Cell Lung Cancer
ACH-000862	9.4946	KMBC2	Bladder Urothelial Carcinoma	Bladder/Urinary Tract	Bladder Urothelial Carcinoma
ACH-000863	8.9555	DBTRG05MG	Diffuse Glioma	CNS/Brain	Diffuse Glioma
ACH-000864	4.854	COLO684	Endometrial Carcinoma	Uterus	Endometrial Carcinoma
ACH-000865	8.0642	KYSE450	Esophageal Squamous Cell Carcinoma	Esophagus/Stomach	Esophageal Squamous Cell Carcinoma
ACH-000867	8.5394	CHAGOK1	Non-Small Cell Lung Cancer	Lung	Non-Small Cell Lung Cancer
ACH-000868	5.5007	HCC1195	Non-Small Cell Lung Cancer	Lung	Non-Small Cell Lung Cancer
ACH-000869	5.8847	NCIH1568	Non-Small Cell Lung Cancer	Lung	Non-Small Cell Lung Cancer
ACH-000874	4.3205	RS411	B-Lymphoblastic Leukemia/Lymphoma	Lymphoid	B-Lymphoblastic Leukemia/Lymphoma
ACH-000877	4.9684	EB1	Non-Hodgkin Lymphoma	Lymphoid	Non-Hodgkin Lymphoma
ACH-000878	9.4085	HCC15	Non-Small Cell Lung Cancer	Lung	Non-Small Cell Lung Cancer
ACH-000879	8.7924	MFE296	Endometrial Carcinoma	Uterus	Endometrial Carcinoma
ACH-000880	12.893	AGS	Esophagogastric Adenocarcinoma	Esophagus/Stomach	Esophagogastric Adenocarcinoma
ACH-000881	10.311	MELJUSO	Melanoma	Skin	Melanoma
ACH-000882	14.366	IGR1	Melanoma	Skin	Melanoma
ACH-000883	10.794	SW1783	Diffuse Glioma	CNS/Brain	Diffuse Glioma
ACH-000884	3.2399	MDAMB435S	Melanoma	Skin	Melanoma
ACH-000885	4.2174	TOV21G	Ovarian Epithelial Tumor	Ovary/Fallopian Tube	Ovarian Epithelial Tumor
ACH-000886	10.069	NCIH2009	Non-Small Cell Lung Cancer	Lung	Non-Small Cell Lung Cancer
ACH-000888	12.832	NCIH1793	Non-Small Cell Lung Cancer	Lung	Non-Small Cell Lung Cancer
ACH-000889	10.073	KMM1	Non-Hodgkin Lymphoma	Lymphoid	Non-Hodgkin Lymphoma
ACH-000890	5.8231	SW1271	Lung Neuroendocrine Tumor	Lung	Lung Neuroendocrine Tumor
ACH-000891	8.4767	HCC1438	Non-Small Cell Lung Cancer	Lung	Non-Small Cell Lung Cancer
ACH-000892	10.028	NCIH1563	Non-Small Cell Lung Cancer	Lung	Non-Small Cell Lung Cancer
ACH-000893	11.474	NCIH1651	Non-Small Cell Lung Cancer	Lung	Non-Small Cell Lung Cancer
ACH-000894	8.38945	NCIH1869	Non-Small Cell Lung Cancer	Lung	Non-Small Cell Lung Cancer
ACH-000896	8.0628	647V	Bladder Urothelial Carcinoma	Bladder/Urinary Tract	Bladder Urothelial Carcinoma
ACH-000897	7.0244	FTC238	Well-Differentiated Thyroid Cancer	Thyroid	Well-Differentiated Thyroid Cancer
ACH-000898	10.082	SNU719	Esophagogastric Adenocarcinoma	Esophagus/Stomach	Esophagogastric Adenocarcinoma
ACH-000899	5.9509	WM88	Melanoma	Skin	Melanoma
ACH-000900	4.4719	NCIH23	Non-Small Cell Lung Cancer	Lung	Non-Small Cell Lung Cancer
ACH-000902	9.3172	CAL148	Invasive Breast Carcinoma	Breast	Invasive Breast Carcinoma
ACH-000903	8.3329	FTC133	Well-Differentiated Thyroid Cancer	Thyroid	Well-Differentiated Thyroid Cancer
ACH-000904	5.2918	NCIH2106	Non-Small Cell Lung Cancer	Lung	Non-Small Cell Lung Cancer
ACH-000905	7.7638	5637	Bladder Urothelial Carcinoma	Bladder/Urinary Tract	Bladder Urothelial Carcinoma
ACH-000906	4.5486	ES2	Ovarian Epithelial Tumor	Ovary/Fallopian Tube	Ovarian Epithelial Tumor
ACH-000909	8.0561	JHUEM2	Endometrial Carcinoma	Uterus	Endometrial Carcinoma
ACH-000910	11.043	MDAMB453	Invasive Breast Carcinoma	Breast	Invasive Breast Carcinoma
ACH-000911	10.396	NUGC3	Esophagogastric Adenocarcinoma	Esophagus/Stomach	Esophagogastric Adenocarcinoma
ACH-000913	7.3879	ESS1	Uterine Sarcoma/Mesenchymal	Uterus	Uterine Sarcoma/Mesenchymal
ACH-000914	5.9142	HT	Non-Hodgkin Lymphoma	Lymphoid	Non-Hodgkin Lymphoma
ACH-000915	13.252	IPC298	Melanoma	Skin	Melanoma
ACH-000916	4.7616	NCIH1573	Non-Small Cell Lung Cancer	Lung	Non-Small Cell Lung Cancer
ACH-000917	13.390999999999998	TE4	Esophageal Squamous Cell Carcinoma	Esophagus/Stomach	Esophageal Squamous Cell Carcinoma
ACH-000918	6.6461	MOLT16	T-Lymphoblastic Leukemia/Lymphoma	Lymphoid	T-Lymphoblastic Leukemia/Lymphoma
ACH-000919	11.326	IM95	Esophagogastric Adenocarcinoma	Esophagus/Stomach	Esophagogastric Adenocarcinoma
ACH-000920	3.7483	CMLT1	Myeloproliferative Neoplasms	Myeloid	Myeloproliferative Neoplasms
ACH-000921	9.0013	NCIH157DM	Non-Small Cell Lung Cancer	Lung	Non-Small Cell Lung Cancer
ACH-000922	5.3199	RCHACV	B-Lymphoblastic Leukemia/Lymphoma	Lymphoid	B-Lymphoblastic Leukemia/Lymphoma
ACH-000923	6.108	BCP1	Non-Hodgkin Lymphoma	Lymphoid	Non-Hodgkin Lymphoma
ACH-000924	9.1454	NCIH2172	Non-Small Cell Lung Cancer	Lung	Non-Small Cell Lung Cancer
ACH-000925	11.13	DV90	Non-Small Cell Lung Cancer	Lung	Non-Small Cell Lung Cancer
ACH-000926	10.26	HT55	Colorectal Adenocarcinoma	Bowel	Colorectal Adenocarcinoma
ACH-000927	6.6724	BT474	Invasive Breast Carcinoma	Breast	Invasive Breast Carcinoma
ACH-000928	9.927	JHUEM1	Endometrial Carcinoma	Uterus	Endometrial Carcinoma
ACH-000929	10.839	NCIH2110	Non-Small Cell Lung Cancer	Lung	Non-Small Cell Lung Cancer
ACH-000930	8.7225	HCC1569	Invasive Breast Carcinoma	Breast	Invasive Breast Carcinoma
ACH-000931	12.33	HMCB	Melanoma	Skin	Melanoma
ACH-000932	10.08	SNU1	Esophagogastric Adenocarcinoma	Esophagus/Stomach	Esophagogastric Adenocarcinoma
ACH-000934	5.6579	MDAMB361	Invasive Breast Carcinoma	Breast	Invasive Breast Carcinoma
ACH-000935	5.9048	MDST8	Colorectal Adenocarcinoma	Bowel	Colorectal Adenocarcinoma
ACH-000936	6.4613	EFO27	Ovarian Epithelial Tumor	Ovary/Fallopian Tube	Ovarian Epithelial Tumor
ACH-000937	2.6602	PF382	T-Lymphoblastic Leukemia/Lymphoma	Lymphoid	T-Lymphoblastic Leukemia/Lymphoma
ACH-000938	6.1565	NALM6	B-Lymphoblastic Leukemia/Lymphoma	Lymphoid	B-Lymphoblastic Leukemia/Lymphoma
ACH-000939	8.2182	SKUT1	Uterine Sarcoma/Mesenchymal	Uterus	Uterine Sarcoma/Mesenchymal
ACH-000940	8.3438	AN3CA	Endometrial Carcinoma	Uterus	Endometrial Carcinoma
ACH-000941	8.4535	HEC1B	Endometrial Carcinoma	Uterus	Endometrial Carcinoma
ACH-000942	7.3231	HPBALL	T-Lymphoblastic Leukemia/Lymphoma	Lymphoid	T-Lymphoblastic Leukemia/Lymphoma
ACH-000943	11.932	RKO	Colorectal Adenocarcinoma	Bowel	Colorectal Adenocarcinoma
ACH-000944	4.7074	NAMALWA	Non-Hodgkin Lymphoma	Lymphoid	Non-Hodgkin Lymphoma
ACH-000945	6.5754	NCIH650	Non-Small Cell Lung Cancer	Lung	Non-Small Cell Lung Cancer
ACH-000947	2.3444	OVK18	Ovarian Epithelial Tumor	Ovary/Fallopian Tube	Ovarian Epithelial Tumor
ACH-000948	10.231	2313287	Esophagogastric Adenocarcinoma	Esophagus/Stomach	Esophagogastric Adenocarcinoma
ACH-000950	7.7013	LOVO	Colorectal Adenocarcinoma	Bowel	Colorectal Adenocarcinoma
ACH-000951	7.8647	NCIH2342	Non-Small Cell Lung Cancer	Lung	Non-Small Cell Lung Cancer
ACH-000953	1.196	SUPT1	T-Lymphoblastic Leukemia/Lymphoma	Lymphoid	T-Lymphoblastic Leukemia/Lymphoma
ACH-000954	6.5335	HEC1A	Endometrial Carcinoma	Uterus	Endometrial Carcinoma
ACH-000955	9.1861	SNU407	Colorectal Adenocarcinoma	Bowel	Colorectal Adenocarcinoma
ACH-000956	9.2997	22RV1	Prostate Adenocarcinoma	Prostate	Prostate Adenocarcinoma
ACH-000957	11.438	LS180	Colorectal Adenocarcinoma	Bowel	Colorectal Adenocarcinoma
ACH-000958	11.783	SW48	Colorectal Adenocarcinoma	Bowel	Colorectal Adenocarcinoma
ACH-000959	11.354	SNUC4	Colorectal Adenocarcinoma	Bowel	Colorectal Adenocarcinoma
ACH-000960	13.996	REH	B-Lymphoblastic Leukemia/Lymphoma	Lymphoid	B-Lymphoblastic Leukemia/Lymphoma
ACH-000961	9.9295	ISHIKAWAHERAKLIO02ER	Endometrial Carcinoma	Uterus	Endometrial Carcinoma
ACH-000962	7.4992	OC314	Ovarian Epithelial Tumor	Ovary/Fallopian Tube	Ovarian Epithelial Tumor
ACH-000963	9.8603	CCK81	Colorectal Adenocarcinoma	Bowel	Colorectal Adenocarcinoma
ACH-000965	5.3598	RL952	Endometrial Carcinoma	Uterus	Endometrial Carcinoma
ACH-000966	5.803649999999999	IGROV1	Ovarian Epithelial Tumor	Ovary/Fallopian Tube	Ovarian Epithelial Tumor
ACH-000967	11.679	SNUC2A	Colorectal Adenocarcinoma	Bowel	Colorectal Adenocarcinoma
ACH-000968	11.535	COLO792	Melanoma	Skin	Melanoma
ACH-000969	7.6232	KM12	Colorectal Adenocarcinoma	Bowel	Colorectal Adenocarcinoma
ACH-000970	9.3181	SNUC5	Colorectal Adenocarcinoma	Bowel	Colorectal Adenocarcinoma
ACH-000971	13.921	HCT116	Colorectal Adenocarcinoma	Bowel	Colorectal Adenocarcinoma
ACH-000972	9.0375	HEC151	Endometrial Carcinoma	Uterus	Endometrial Carcinoma
ACH-000973	13.300999999999998	639V	Urethral Cancer	Bladder/Urinary Tract	Urethral Cancer
ACH-000974	10.782	SNGM	Endometrial Carcinoma	Uterus	Endometrial Carcinoma
ACH-000977	11.174	LNCAPCLONEFGC	Prostate Adenocarcinoma	Prostate	Prostate Adenocarcinoma
ACH-000978	14.550999999999998	EN	Endometrial Carcinoma	Uterus	Endometrial Carcinoma
ACH-000979	7.78595	DU145	Prostate Adenocarcinoma	Prostate	Prostate Adenocarcinoma
ACH-000980	6.3344	NCIH1155	Non-Small Cell Lung Cancer	Lung	Non-Small Cell Lung Cancer
ACH-000981	5.4058	DND41	T-Lymphoblastic Leukemia/Lymphoma	Lymphoid	T-Lymphoblastic Leukemia/Lymphoma
ACH-000982	9.9489	GP2D	Colorectal Adenocarcinoma	Bowel	Colorectal Adenocarcinoma
ACH-000983	8.4265	KCL22	Myeloproliferative Neoplasms	Myeloid	Myeloproliferative Neoplasms
ACH-000984	8.6202	HEC6	Endometrial Carcinoma	Uterus	Endometrial Carcinoma
ACH-000985	12.949000000000002	LS411N	Colorectal Adenocarcinoma	Bowel	Colorectal Adenocarcinoma
ACH-000986	10.851	HT115	Colorectal Adenocarcinoma	Bowel	Colorectal Adenocarcinoma
ACH-000987	12.435	MEWO	Melanoma	Skin	Melanoma
ACH-000988	10.259	MFE319	Endometrial Carcinoma	Uterus	Endometrial Carcinoma
ACH-000990	11.707	HEC108	Endometrial Carcinoma	Uterus	Endometrial Carcinoma
ACH-000991	9.4172	SNU81	Colorectal Adenocarcinoma	Bowel	Colorectal Adenocarcinoma
ACH-000992	9.9781	BICR18	Head and Neck Squamous Cell Carcinoma	Head and Neck	Head and Neck Squamous Cell Carcinoma
ACH-000993	7.0292	JHUEM7	Endometrial Carcinoma	Uterus	Endometrial Carcinoma
ACH-000994	6.8884	HEC59	Endometrial Carcinoma	Uterus	Endometrial Carcinoma
ACH-000995	7.2034	JURKAT	T-Lymphoblastic Leukemia/Lymphoma	Lymphoid	T-Lymphoblastic Leukemia/Lymphoma
ACH-000996	8.2267	HEC251	Endometrial Carcinoma	Uterus	Endometrial Carcinoma
ACH-000997	12.612	HCT15	Colorectal Adenocarcinoma	Bowel	Colorectal Adenocarcinoma
ACH-000998	9.752	CW2	Colorectal Adenocarcinoma	Bowel	Colorectal Adenocarcinoma
ACH-001016	10.278	BECKER	Diffuse Glioma	CNS/Brain	Diffuse Glioma
ACH-001023	6.7808	CGTHW1	Head and Neck Squamous Cell Carcinoma	Head and Neck	Head and Neck Squamous Cell Carcinoma
ACH-001039	8.8486	COLO205	Colorectal Adenocarcinoma	Bowel	Colorectal Adenocarcinoma
ACH-001047	5.0467	CORL51	Lung Neuroendocrine Tumor	Lung	Lung Neuroendocrine Tumor
ACH-001061	11.64	DLD1	Colorectal Adenocarcinoma	Bowel	Colorectal Adenocarcinoma
ACH-001084	13.889	HCT8	Colorectal Adenocarcinoma	Bowel	Colorectal Adenocarcinoma
ACH-001113	10.862	LC1SQSF	Non-Small Cell Lung Cancer	Lung	Non-Small Cell Lung Cancer
ACH-001129	7.4397	MONOMAC1	Acute Myeloid Leukemia	Myeloid	Acute Myeloid Leukemia
ACH-001130	4.0265	MOTN1	Non-Hodgkin Lymphoma	Lymphoid	Non-Hodgkin Lymphoma
ACH-001138	5.3589	NCIH2141	Lung Neuroendocrine Tumor	Lung	Lung Neuroendocrine Tumor
ACH-001146	14.686	OCILY10	Non-Hodgkin Lymphoma	Lymphoid	Non-Hodgkin Lymphoma
ACH-001190	13.857	SKMEL2	Melanoma	Skin	Melanoma
ACH-001203	5.4133	SUPHD1	Hodgkin Lymphoma	Lymphoid	Hodgkin Lymphoma
ACH-001233	8.6932	VMRCLCD	Non-Small Cell Lung Cancer	Lung	Non-Small Cell Lung Cancer
ACH-001239	8.9802	WM2664	Melanoma	Skin	Melanoma
ACH-001306	4.6356	8305C	Anaplastic Thyroid Cancer	Thyroid	Anaplastic Thyroid Cancer
ACH-001307	2.9545	8505C	Anaplastic Thyroid Cancer	Thyroid	Anaplastic Thyroid Cancer
ACH-001318	10.665	PLCPRF5	Hepatocellular Carcinoma	Liver	Hepatocellular Carcinoma
