# Supplementary material for: LRP8‐mediated selenocysteine uptake is a targetable vulnerability in MYCN‐amplified neuroblastoma
Source: EMBO Mol Med. 2023 Jul 12;15(8):e18014. doi: 10.15252/emmm.202318014 (PMC10405063; doi:10.15252/emmm.202318014)
Supplement: Supplementary file 5 — Source Data for Figure 1 [file EMMM-15-e18014-s005.zip › Figure 1/Fig 1E/Fig 1E.xlsx]

## Sheet: Sheet1
log2FoldChange	FDR	symbol	rank	color
2.4818	1.4e-05	GCH1	1	Enriched
2.0186	1.4e-05	AIFM2	2	Enriched
1.7475	1.4e-05	SLC7A11	3	Enriched
1.6059	1.4e-05	LRP8	4	Enriched
1.6034	1.4e-05	NQO1	5	Enriched
1.2183	1.4e-05	POLR2E	6	Enriched
1.2027	1.4e-05	LRIG1	7	Enriched
0.92309	1.4e-05	ARHGAP20	8	Enriched
0.74478	1.4e-05	GPX4	9	Enriched
0.67579	1.4e-05	SELENBP1	10	Enriched
0.67263	1.4e-05	IRS4	11	Enriched
0.59284	0.023264	SLC5A5	12	Enriched
0.59129	1.4e-05	MET	13	Enriched
0.55898	1.4e-05	DAB2	14	Enriched
0.41339	0.023264	ACVR2A	15	Enriched
0.31223	0.063463	DOCK5	16	nonsignificant (FDR > 0.05)
0.26842	0.023264	TGFBR2	17	Enriched
0.24334	0.063463	ITGA9	18	nonsignificant (FDR > 0.05)
0.20449	0.063463	ENG	19	nonsignificant (FDR > 0.05)
0.19229	0.430945	NEDD9	20	nonsignificant (FDR > 0.05)
0.18112	0.063463	ITGB3	21	nonsignificant (FDR > 0.05)
0.16531	0.27584	ITK	22	nonsignificant (FDR > 0.05)
0.16448	0.063463	SDC2	23	nonsignificant (FDR > 0.05)
0.16112	0.063463	ARHGAP45	24	nonsignificant (FDR > 0.05)
0.15596	0.063463	SDC4	25	nonsignificant (FDR > 0.05)
0.13717	0.27584	CIITA	26	nonsignificant (FDR > 0.05)
0.11708	0.430945	CHP1	27	nonsignificant (FDR > 0.05)
0.09768	0.063463	TGFBR3	28	nonsignificant (FDR > 0.05)
0.081366	0.430945	ARR3	29	nonsignificant (FDR > 0.05)
0.07094	0.430945	INHBA	30	nonsignificant (FDR > 0.05)
0.017759	0.694717	NDUFAB1	31	nonsignificant (FDR > 0.05)
0.01645	0.694717	SLC13A4	32	nonsignificant (FDR > 0.05)
-0.025068	0.591387	ITGB5	33	nonsignificant (FDR > 0.05)
-0.039484	0.27584	TAF4	34	nonsignificant (FDR > 0.05)
-0.15756	1	MAPK8	35	nonsignificant (FDR > 0.05)
-0.21865	1	CD164	36	nonsignificant (FDR > 0.05)
