# Supplementary material for: LRP8‐mediated selenocysteine uptake is a targetable vulnerability in MYCN‐amplified neuroblastoma
Source: EMBO Mol Med. 2023 Jul 12;15(8):e18014. doi: 10.15252/emmm.202318014 (PMC10405063; doi:10.15252/emmm.202318014)
Supplement: Supplementary file 6 — Source Data for Figure 2 [file EMMM-15-e18014-s009.zip]

Archive with 192 entries (175 files):
- Figure 2/
- __MACOSX/._Figure 2
- Figure 2/Fig 2H/
- __MACOSX/Figure 2/._Fig 2H
- Figure 2/Fig 2A/
- __MACOSX/Figure 2/._Fig 2A
- Figure 2/.DS_Store
- __MACOSX/Figure 2/._.DS_Store
- Figure 2/Fig 2F/
- __MACOSX/Figure 2/._Fig 2F
- Figure 2/Fig 2G/
- __MACOSX/Figure 2/._Fig 2G
- Figure 2/Fig 2I/
- __MACOSX/Figure 2/._Fig 2I
- Figure 2/Fig 2B/
- __MACOSX/Figure 2/._Fig 2B
- Figure 2/Fig 2C/
- __MACOSX/Figure 2/._Fig 2C
- Figure 2/Fig 2D/
- __MACOSX/Figure 2/._Fig 2D
- Figure 2/Fig 2J/
- __MACOSX/Figure 2/._Fig 2J
- Figure 2/Fig 2H/Repetion 2.xlsx
- __MACOSX/Figure 2/Fig 2H/._Repetion 2.xlsx
- Figure 2/Fig 2H/Repetition 1.xlsx
- __MACOSX/Figure 2/Fig 2H/._Repetition 1.xlsx
- Figure 2/Fig 2H/Fig 2H.xlsx
- __MACOSX/Figure 2/Fig 2H/._Fig 2H.xlsx
- Figure 2/Fig 2A/Fig 2A-LRP8 marker_pub.tif
- __MACOSX/Figure 2/Fig 2A/._Fig 2A-LRP8 marker_pub.tif
- Figure 2/Fig 2A/Fig 2A-actin_pub.tif
- __MACOSX/Figure 2/Fig 2A/._Fig 2A-actin_pub.tif
- Figure 2/Fig 2A/Fig 2A-GPX4-MARKER_pub.tif
- __MACOSX/Figure 2/Fig 2A/._Fig 2A-GPX4-MARKER_pub.tif
- Figure 2/Fig 2A/Fig 2A-GPX4.tif
- __MACOSX/Figure 2/Fig 2A/._Fig 2A-GPX4.tif
- Figure 2/Fig 2A/Fig 2A-actin.tif
- __MACOSX/Figure 2/Fig 2A/._Fig 2A-actin.tif
- Figure 2/Fig 2A/Fig 2A-actin-marker.tif
- __MACOSX/Figure 2/Fig 2A/._Fig 2A-actin-marker.tif
- Figure 2/Fig 2A/Fig 2A.pptx
- __MACOSX/Figure 2/Fig 2A/._Fig 2A.pptx
- Figure 2/Fig 2A/Fig 2A-GPX4_pub.tif
- __MACOSX/Figure 2/Fig 2A/._Fig 2A-GPX4_pub.tif
- Figure 2/Fig 2A/Fig 2A-LRP8_pub.tif
- __MACOSX/Figure 2/Fig 2A/._Fig 2A-LRP8_pub.tif
- Figure 2/Fig 2A/Fig 2A-GPX4-MARKER.tif
- __MACOSX/Figure 2/Fig 2A/._Fig 2A-GPX4-MARKER.tif
- Figure 2/Fig 2A/Fig 2A-actin-marker_pub.tif
- __MACOSX/Figure 2/Fig 2A/._Fig 2A-actin-marker_pub.tif
- Figure 2/Fig 2A/Fig 2A-LRP8 marker.tif
- __MACOSX/Figure 2/Fig 2A/._Fig 2A-LRP8 marker.tif
- Figure 2/Fig 2A/Fig 2A-LRP8.tif
- __MACOSX/Figure 2/Fig 2A/._Fig 2A-LRP8.tif
- Figure 2/Fig 2F/Western blot/
- __MACOSX/Figure 2/Fig 2F/._Western blot
- Figure 2/Fig 2F/Viability/
- __MACOSX/Figure 2/Fig 2F/._Viability
- Figure 2/Fig 2G/Western blot/
- __MACOSX/Figure 2/Fig 2G/._Western blot
- Figure 2/Fig 2G/Clonogenic assay/
- __MACOSX/Figure 2/Fig 2G/._Clonogenic assay
- Figure 2/Fig 2I/Thumbs.db
- __MACOSX/Figure 2/Fig 2I/._Thumbs.db
- Figure 2/Fig 2I/Fig 2I.pptx
- __MACOSX/Figure 2/Fig 2I/._Fig 2I.pptx
- Figure 2/Fig 2I/Fig 2 I.JPG
- __MACOSX/Figure 2/Fig 2I/._Fig 2 I.JPG
- Figure 2/Fig 2B/RSL3/
- __MACOSX/Figure 2/Fig 2B/._RSL3
- Figure 2/Fig 2B/Fig 2B.xlsx
- __MACOSX/Figure 2/Fig 2B/._Fig 2B.xlsx
- Figure 2/Fig 2B/Erastin/
- __MACOSX/Figure 2/Fig 2B/._Erastin
- Figure 2/Fig 2B/BSO/
- __MACOSX/Figure 2/Fig 2B/._BSO
- Figure 2/Fig 2C/Fig 2C.xlsx
- __MACOSX/Figure 2/Fig 2C/._Fig 2C.xlsx
- Figure 2/Fig 2D/Fig 2D.xlsx
- __MACOSX/Figure 2/Fig 2D/._Fig 2D.xlsx
- Figure 2/Fig 2J/Thumbs.db
- __MACOSX/Figure 2/Fig 2J/._Thumbs.db
- Figure 2/Fig 2J/Fig 2J_gpx4-pic2_pub-Marker.tif
- __MACOSX/Figure 2/Fig 2J/._Fig 2J_gpx4-pic2_pub-Marker.tif
- Figure 2/Fig 2J/Fig 2J_lrp8-pic2_pub.tif
- __MACOSX/Figure 2/Fig 2J/._Fig 2J_lrp8-pic2_pub.tif
- Figure 2/Fig 2J/Fig 2J_lrp8-pic2_pub-Marker.tif
- __MACOSX/Figure 2/Fig 2J/._Fig 2J_lrp8-pic2_pub-Marker.tif
- Figure 2/Fig 2J/Fig 2J_gpx4-pic2_pub.tif
- __MACOSX/Figure 2/Fig 2J/._Fig 2J_gpx4-pic2_pub.tif
- Figure 2/Fig 2J/Fig 2J_actin-pic1_pub-Marker.tif
- __MACOSX/Figure 2/Fig 2J/._Fig 2J_actin-pic1_pub-Marker.tif
- Figure 2/Fig 2J/Fig 2J.pptx
- __MACOSX/Figure 2/Fig 2J/._Fig 2J.pptx
- Figure 2/Fig 2J/Fig 2J_actin-pic1_pub.tif
- __MACOSX/Figure 2/Fig 2J/._Fig 2J_actin-pic1_pub.tif
- Figure 2/Fig 2F/Western blot/Fig 2F-gpx4-marker_pub.tif
- __MACOSX/Figure 2/Fig 2F/Western blot/._Fig 2F-gpx4-marker_pub.tif
- Figure 2/Fig 2F/Western blot/Thumbs.db
- __MACOSX/Figure 2/Fig 2F/Western blot/._Thumbs.db
- Figure 2/Fig 2F/Western blot/Fig 2F-actin_pub.tif
- __MACOSX/Figure 2/Fig 2F/Western blot/._Fig 2F-actin_pub.tif
- Figure 2/Fig 2F/Western blot/Fig 2F-actin-marker_pub.tif
- __MACOSX/Figure 2/Fig 2F/Western blot/._Fig 2F-actin-marker_pub.tif
- Figure 2/Fig 2F/Western blot/Fig 2F-actin.tif
- __MACOSX/Figure 2/Fig 2F/Western blot/._Fig 2F-actin.tif
- Figure 2/Fig 2F/Western blot/Fig 2F-gpx4.tif
- __MACOSX/Figure 2/Fig 2F/Western blot/._Fig 2F-gpx4.tif
- Figure 2/Fig 2F/Western blot/Fig 2F-actin-marker.tif
- __MACOSX/Figure 2/Fig 2F/Western blot/._Fig 2F-actin-marker.tif
- Figure 2/Fig 2F/Western blot/Fig 2F-gpx4-marker.tif
- __MACOSX/Figure 2/Fig 2F/Western blot/._Fig 2F-gpx4-marker.tif
- Figure 2/Fig 2F/Western blot/Fig 2F-lrp8.tif
- __MACOSX/Figure 2/Fig 2F/Western blot/._Fig 2F-lrp8.tif
- Figure 2/Fig 2F/Western blot/Fig 2F-gpx4_pub.tif
- __MACOSX/Figure 2/Fig 2F/Western blot/._Fig 2F-gpx4_pub.tif
- Figure 2/Fig 2F/Western blot/Fig 2F-lrp8_pub.tif
- __MACOSX/Figure 2/Fig 2F/Western blot/._Fig 2F-lrp8_pub.tif
- Figure 2/Fig 2F/Western blot/Fig 2F-lrp8.markr.tif
- __MACOSX/Figure 2/Fig 2F/Western blot/._Fig 2F-lrp8.markr.tif
- Figure 2/Fig 2F/Western blot/Fig 2F-lrp8.markr_pub.tif
- __MACOSX/Figure 2/Fig 2F/Western blot/._Fig 2F-lrp8.markr_pub.tif
- Figure 2/Fig 2F/Western blot/Fig 2F-allmem_pub.tif
- __MACOSX/Figure 2/Fig 2F/Western blot/._Fig 2F-allmem_pub.tif
- Figure 2/Fig 2F/Western blot/Fig 2F-allmem.tif
- __MACOSX/Figure 2/Fig 2F/Western blot/._Fig 2F-allmem.tif
- Figure 2/Fig 2F/Western blot/Fig 2F.pptx
- __MACOSX/Figure 2/Fig 2F/Western blot/._Fig 2F.pptx
- Figure 2/Fig 2F/Viability/Repetition 2.xlsx
- __MACOSX/Figure 2/Fig 2F/Viability/._Repetition 2.xlsx
- Figure 2/Fig 2F/Viability/Fig 2F.xlsx
- __MACOSX/Figure 2/Fig 2F/Viability/._Fig 2F.xlsx
- Figure 2/Fig 2F/Viability/Repetition 1.xlsx
- __MACOSX/Figure 2/Fig 2F/Viability/._Repetition 1.xlsx
- Figure 2/Fig 2G/Western blot/Thumbs.db
- __MACOSX/Figure 2/Fig 2G/Western blot/._Thumbs.db
- Figure 2/Fig 2G/Western blot/Fig 2G-GPx4-marker_pub.tif
- __MACOSX/Figure 2/Fig 2G/Western blot/._Fig 2G-GPx4-marker_pub.tif
- Figure 2/Fig 2G/Western blot/Fig 2G-actin-marker.tif
- __MACOSX/Figure 2/Fig 2G/Western blot/._Fig 2G-actin-marker.tif
- Figure 2/Fig 2G/Western blot/Fig 2G-all mem.tif
- __MACOSX/Figure 2/Fig 2G/Western blot/._Fig 2G-all mem.tif
- Figure 2/Fig 2G/Western blot/Fig 2G-GPx4.tif
- __MACOSX/Figure 2/Fig 2G/Western blot/._Fig 2G-GPx4.tif
- Figure 2/Fig 2G/Western blot/Fig 2G-actin-marker_pub.tif
- __MACOSX/Figure 2/Fig 2G/Western blot/._Fig 2G-actin-marker_pub.tif
- Figure 2/Fig 2G/Western blot/Fig 2G-LRP8-MARKER_pub.tif
- __MACOSX/Figure 2/Fig 2G/Western blot/._Fig 2G-LRP8-MARKER_pub.tif
- Figure 2/Fig 2G/Western blot/Fig 2G-actin.tif
- __MACOSX/Figure 2/Fig 2G/Western blot/._Fig 2G-actin.tif
- Figure 2/Fig 2G/Western blot/Fig 2G-LRP8-MARKER.tif
- __MACOSX/Figure 2/Fig 2G/Western blot/._Fig 2G-LRP8-MARKER.tif
- Figure 2/Fig 2G/Western blot/Fig 2G-LRP8.tif
- __MACOSX/Figure 2/Fig 2G/Western blot/._Fig 2G-LRP8.tif
- Figure 2/Fig 2G/Western blot/Fig 2G-LRP8_pub.tif
- __MACOSX/Figure 2/Fig 2G/Western blot/._Fig 2G-LRP8_pub.tif
- Figure 2/Fig 2G/Western blot/Fig 2G-GPx4_pub.tif
- __MACOSX/Figure 2/Fig 2G/Western blot/._Fig 2G-GPx4_pub.tif
- Figure 2/Fig 2G/Western blot/Fig 2G.pptx
- __MACOSX/Figure 2/Fig 2G/Western blot/._Fig 2G.pptx
- Figure 2/Fig 2G/Western blot/Fig 2G-all mem_pub.tif
- __MACOSX/Figure 2/Fig 2G/Western blot/._Fig 2G-all mem_pub.tif
- Figure 2/Fig 2G/Western blot/Fig 2G-GPx4-marker.tif
- __MACOSX/Figure 2/Fig 2G/Western blot/._Fig 2G-GPx4-marker.tif
- Figure 2/Fig 2G/Western blot/Fig 2G-actin_pub.tif
- __MACOSX/Figure 2/Fig 2G/Western blot/._Fig 2G-actin_pub.tif
- Figure 2/Fig 2G/Clonogenic assay/Thumbs.db
- __MACOSX/Figure 2/Fig 2G/Clonogenic assay/._Thumbs.db
- Figure 2/Fig 2G/Clonogenic assay/Fig 2G-1.JPG
- __MACOSX/Figure 2/Fig 2G/Clonogenic assay/._Fig 2G-1.JPG
- Figure 2/Fig 2G/Clonogenic assay/Fig 2G-2.JPG
- __MACOSX/Figure 2/Fig 2G/Clonogenic assay/._Fig 2G-2.JPG
- Figure 2/Fig 2G/Clonogenic assay/Fig 2G.pdf
- __MACOSX/Figure 2/Fig 2G/Clonogenic assay/._Fig 2G.pdf
- Figure 2/Fig 2B/RSL3/RSL3 Repetition 2.xlsx
- __MACOSX/Figure 2/Fig 2B/RSL3/._RSL3 Repetition 2.xlsx
- Figure 2/Fig 2B/RSL3/RSL3 Repetition 3.xlsx
- __MACOSX/Figure 2/Fig 2B/RSL3/._RSL3 Repetition 3.xlsx
- Figure 2/Fig 2B/RSL3/RSL3 Repetition 1.xlsx
- __MACOSX/Figure 2/Fig 2B/RSL3/._RSL3 Repetition 1.xlsx
- Figure 2/Fig 2B/Erastin/Erastin Repetition 1.xlsx
- __MACOSX/Figure 2/Fig 2B/Erastin/._Erastin Repetition 1.xlsx
- Figure 2/Fig 2B/Erastin/Erastin Repetition 3.xlsx
- __MACOSX/Figure 2/Fig 2B/Erastin/._Erastin Repetition 3.xlsx
- Figure 2/Fig 2B/Erastin/Erastin Repetition 2.xlsx
- __MACOSX/Figure 2/Fig 2B/Erastin/._Erastin Repetition 2.xlsx
- Figure 2/Fig 2B/BSO/BSO Repetition 1.xlsx
- __MACOSX/Figure 2/Fig 2B/BSO/._BSO Repetition 1.xlsx
- Figure 2/Fig 2B/BSO/BSO Repetition 2.xlsx
- __MACOSX/Figure 2/Fig 2B/BSO/._BSO Repetition 2.xlsx
- Figure 2/Fig 2B/BSO/BSO Repetition 3.xlsx
- __MACOSX/Figure 2/Fig 2B/BSO/._BSO Repetition 3.xlsx
