# Supplementary material for: LRP8‐mediated selenocysteine uptake is a targetable vulnerability in MYCN‐amplified neuroblastoma
Source: EMBO Mol Med. 2023 Jul 12;15(8):e18014. doi: 10.15252/emmm.202318014 (PMC10405063; doi:10.15252/emmm.202318014)
Supplement: Supplementary file 6 — Source Data for Figure 2 [file EMMM-15-e18014-s009.zip › Figure 2/Fig 2H/Repetion 2.xlsx]

## Sheet: Result sheet
Method name: Alarma Blue (Modified)
Application: SparkControl				V3.0
Device: Spark 10M				Serial number: 1611008402
Firmware:				LUM:V5.0.1|ABS:V4.2.10|ABS_MEX:V5.0.4|USBCAM:V4.90.34|CELL:V4.1.1|MTP:V11.0.2|FLUOR:V5.0.8|FLUOR_MEM:V5.0.4|FLUOR_MEX:V5.0.4|GCM:V3.0.2|INJ:V3.0.10
Date:				2022-08-23
Time:				6:28 PM
System				WVZ2176
User				UNI-WUERZBURG\zhc13uw
Plate				[GRE96ft] - Greiner 96 Flat Transparent Cat. No.: 655101/655161/655192
Lid lifter				No lid
Humidity Cassette				No humidity cassette
Smooth mode				Not selected
List of actions in this measurement script:
Plate
	Fluorescence Top Reading					SKNDZ LRP8-sg3 + Mock GPX4 WT and GPX4 U46C + Lip1
Name				GRE96ft
Plate layout
Plate area				A1-H10
Mode	Fluorescence Top Reading
Name	SKNDZ LRP8-sg3 + Mock GPX4 WT and GPX4 U46C + Lip1
Excitation				Monochromator
Excitation wavelength [nm]				540
Excitation bandwidth [nm]				20
Emission				Monochromator
Emission wavelength [nm]				590
Emission bandwidth [nm]				20
Gain Optimal				76
Mirror				AUTOMATIC
Number of flashes				30
Integration time [µs]				40
Lag time [µs]				0
Settle time [ms]				0
Z-Position [μm]				20000
Z-Position mode				Manual
Part of Plate				A1-H10
Start Time				2022-08-23 18:26:53
Temperature [°C]				24
<>	1	2	3	4	5	6	7	8	9	10	11	12
A	3964	4068	3949	19656	25898	21172	39521	35738	33331	3614
B	4359	4133	4029	35068	36772	34199	47559	44264	40724	3581
C	4345	4357	4014	37909	39151	37618	47403	43540	40569	3568
D	4800	7609	6525	40563	40496	39037	47843	46038	38347	3437
E	10161	22403	21100	43016	45028	40687	49288	46041	38078	3357
F	42852	51413	47130	43161	43815	41201	46998	46656	39458	3526
G	43778	53277	50378	41652	44511	39206	48684	46548	38531	3540
H	40114	46099	42738	37323	36738	32552	42132	41322	27854	3667
										3536.25
End Time				2022-08-23 18:28:05
	LRP8-sg3 C4 + Mock			LRP8-sg3 C4 + GPX4-WT			LRP8-sg3 C4 + GPX4-U46C
0	427.75	531.75	412.75	16119.8	22361.8	17635.8	35984.8	32201.8	29794.8
1	822.75	596.75	492.75	31531.8	33235.8	30662.8	44022.8	40727.8	37187.8
3	808.75	820.75	477.75	34372.8	35614.8	34081.8	43866.8	40003.8	37032.8
10	1263.75	4072.75	2988.75	37026.8	36959.8	35500.8	44306.8	42501.8	34810.8
30	6624.75	18866.8	17563.8	39479.8	41491.8	37150.8	45751.8	42504.8	34541.8
100	39315.8	47876.8	43593.8	39624.8	40278.8	37664.8	43461.8	43119.8	35921.8
300	40241.8	49740.8	46841.8	38115.8	40974.8	35669.8	45147.8	43011.8	34994.8
1000	36577.8	42562.8	39201.8	33786.8	33201.8	29015.8	38595.8	37785.8	24317.8
	LRP8-sg3 C4 + Mock			LRP8-sg3 C4 + GPX4-WT			LRP8-sg3 C4 + GPX4-U46C
0	1.08435	1.348	1.04633	40.8639	56.6875	44.707	91.2221	81.6321	75.5303
1	2.08569	1.51277	1.24913	79.9336	84.2533	77.7307	111.599	103.246	94.2717
3	2.0502	2.08062	1.21111	87.1356	90.2841	86.3979	111.203	101.41	93.8788
10	3.20363	10.3245	7.57654	93.8636	93.6937	89.9951	112.319	107.743	88.246
30	16.7939	47.8276	44.5245	100.082	105.182	94.1779	115.982	107.75	87.564
100	99.6662	121.369	110.511	100.45	102.107	95.4809	110.176	109.309	91.0624
300	102.014	126.094	118.745	96.6242	103.872	90.4235	114.45	109.036	88.7124
1000	92.7253	107.897	99.3772	85.6501	84.1671	73.5555	97.841	95.7876	61.646
	LRP8-sg3 C4 + Mock	LRP8-sg3 C4 + GPX4-WT	LRP8-sg3 C4 + GPX4-U46C
0	1.15956	47.4195	82.7948
1	1.61586	80.6392	103.039
3	1.78064	87.9392	102.164
10	7.03489	92.5175	102.769
30	36.382	99.8141	103.765
100	110.515	99.346	103.516
300	115.617	96.9732	104.066
