# Supplementary material for: LRP8‐mediated selenocysteine uptake is a targetable vulnerability in MYCN‐amplified neuroblastoma
Source: EMBO Mol Med. 2023 Jul 12;15(8):e18014. doi: 10.15252/emmm.202318014 (PMC10405063; doi:10.15252/emmm.202318014)
Supplement: Supplementary file 6 — Source Data for Figure 2 [file EMMM-15-e18014-s009.zip › Figure 2/Fig 2H/Repetition 1.xlsx]

## Sheet: Result sheet
Method name: Alarma Blue (Modified)
Application: SparkControl				V3.0
Device: Spark 10M				Serial number: 1611008402
Firmware:				LUM:V5.0.1|ABS:V4.2.10|ABS_MEX:V5.0.4|USBCAM:V4.90.34|CELL:V4.1.1|MTP:V11.0.2|FLUOR:V5.0.8|FLUOR_MEM:V5.0.4|FLUOR_MEX:V5.0.4|GCM:V3.0.2|INJ:V3.0.10
Date:				2022-08-14
Time:				2:48 PM
System				WVZ2176
User				UNI-WUERZBURG\zhc13uw
Plate				[GRE96ft] - Greiner 96 Flat Transparent Cat. No.: 655101/655161/655192
Lid lifter				No lid
Humidity Cassette				No humidity cassette
Smooth mode				Not selected
List of actions in this measurement script:
Plate
	Fluorescence Top Reading					SKNDZ LRP8-sg3 C4 Mock GPX4-WT and GPX4 U46C + Lip1
Name				GRE96ft
Plate layout
Plate area				A1-H12
Mode	Fluorescence Top Reading
Name	SKNDZ LRP8-sg3 C4 Mock GPX4-WT and GPX4 U46C + Lip1
Excitation				Monochromator
Excitation wavelength [nm]				540
Excitation bandwidth [nm]				20
Emission				Monochromator
Emission wavelength [nm]				590
Emission bandwidth [nm]				20
Gain Optimal				74
Mirror				AUTOMATIC
Number of flashes				30
Integration time [µs]				40
Lag time [µs]				0
Settle time [ms]				0
Z-Position [μm]				20000
Z-Position mode				Manual
Part of Plate				A1-H12
Start Time				2022-08-14 14:46:45
Temperature [°C]				24.6
<>	1	2	3	4	5	6	7	8	9	10	11	12
A	3130	3050	3006	14143	14882	15171	36275	32024	29216	2884	19	18
B	3023	3068	3010	27372	25245	25052	38794	38427	34607	2805	18	71
C	2973	3030	2910	26343	25630	24371	38424	38146	36547	2800	19	18
D	3163	3133	3124	32072	29719	30799	38767	38909	35738	2696	18	19
E	19287	36286	36420	38057	37393	34939	43183	41661	37604	2790	19	59
F	39216	47653	44394	37742	36410	34315	41573	39043	34411	2736	33	24
G	39844	48421	44151	38896	38133	37997	42936	42060	38242	2843	22	23
H	36774	40795	39855	35021	36458	33641	37496	37144	32142	2741	29	22
										2786.88
End Time				2022-08-14 14:48:09
	LRP8-sg3 C4 + Mock			LRP8-sg3 C4 + GPX4-WT			LRP8-sg3 C4 + GPX4-U46C
0	343.125	263.125	219.125	11356.1	12095.1	12384.1	33488.1	29237.1	26429.1
1	236.125	281.125	223.125	24585.1	22458.1	22265.1	36007.1	35640.1	31820.1
3	186.125	243.125	123.125	23556.1	22843.1	21584.1	35637.1	35359.1	33760.1
10	376.125	346.125	337.125	29285.1	26932.1	28012.1	35980.1	36122.1	32951.1
30	16500.1	33499.1	33633.1	35270.1	34606.1	32152.1	40396.1	38874.1	34817.1
100	36429.1	44866.1	41607.1	34955.1	33623.1	31528.1	38786.1	36256.1	31624.1
300	37057.1	45634.1	41364.1	36109.1	35346.1	35210.1	40149.1	39273.1	35455.1
1000	33987.1	38008.1	37068.1	32234.1	33671.1	30854.1	34709.1	34357.1	29355.1
	LRP8-sg3 C4 + Mock			LRP8-sg3 C4 + GPX4-WT			LRP8-sg3 C4 + GPX4-U46C
0	0.943832	0.723776	0.602746	31.2372	33.27	34.0649	92.1156	80.4224	72.6984
1	0.649508	0.773289	0.613749	67.6262	61.7754	61.2446	99.0446	98.0351	87.5274
3	0.511973	0.668763	0.338679	64.7957	62.8345	59.3713	98.0268	97.2621	92.8638
10	1.0346	0.952084	0.927328	80.5544	74.082	77.0528	98.9703	99.3609	90.6385
30	45.3868	92.1459	92.5144	97.0173	95.1909	88.4407	111.117	106.931	95.7713
100	100.205	123.413	114.448	96.1509	92.4869	86.7242	106.689	99.7295	86.9883
300	101.933	125.526	113.78	99.3252	97.2264	96.8523	110.438	108.028	97.5262
1000	93.4882	104.549	101.963	88.6662	92.619	84.8703	95.4742	94.5059	80.747
	LRP8-sg3 C4 + Mock	LRP8-sg3 C4 + GPX4-WT	LRP8-sg3 C4 + GPX4-U46C
0	0.756785	32.8574	81.7455
1	0.678848	63.5487	94.869
3	0.506472	62.3338	96.0509
10	0.971339	77.2298	96.3232
30	76.6824	93.5496	104.606
100	112.689	91.7873	97.8022
300	113.746	97.8013	105.331
1000	100	88.7185	90.2424
