# Supplementary material for: LRP8‐mediated selenocysteine uptake is a targetable vulnerability in MYCN‐amplified neuroblastoma
Source: EMBO Mol Med. 2023 Jul 12;15(8):e18014. doi: 10.15252/emmm.202318014 (PMC10405063; doi:10.15252/emmm.202318014)
Supplement: Supplementary file 6 — Source Data for Figure 2 [file EMMM-15-e18014-s009.zip › Figure 2/Fig 2H/Fig 2H.xlsx]

## Sheet: Sheet1
Lip1
	LRP8-sg3 C4 + Mock		LRP8-sg3 C4 + mGpx4-WT		LRP8-sg3 C4 + mGpx4-U46C
0	0.756785	1.15956	32.8574	47.4195	81.7455	82.7948
1	0.678848	1.61586	63.5487	80.6392	94.869	103.039
3	0.506472	1.78064	62.3338	87.9392	96.0509	102.164
10	0.971339	7.03489	77.2298	92.5175	96.3232	102.769
30	76.6824	36.382	93.5496	99.8141	104.606	103.765
100	112.689	110.515	91.7873	99.346	97.8022	103.516
300	113.746	115.617	97.8013	96.9732	105.331	104.066
1000	100	100	88.7185	81.1242	90.2424	85.0915
