# Supplementary material for: LRP8‐mediated selenocysteine uptake is a targetable vulnerability in MYCN‐amplified neuroblastoma
Source: EMBO Mol Med. 2023 Jul 12;15(8):e18014. doi: 10.15252/emmm.202318014 (PMC10405063; doi:10.15252/emmm.202318014)
Supplement: Supplementary file 6 — Source Data for Figure 2 [file EMMM-15-e18014-s009.zip › Figure 2/Fig 2B/Fig 2B.xlsx]

## Sheet: Sheet1
BSO
	Parental			Mock			LRP8
0	100	100	100	111.075	98.9776	91.2281	82.6511	80.4953	81.3625
1000	104.705	112.415	110.67	107.759	113.361	97.4957	84.2506	88.7875	81.9523
3000	105.397	103.361	111.713	102.025	109.227	100.808	88.9866	83.4739	85.9299
10000	86.0083	48.1497	61.1786	3.97329	85.6134	91.0043	88.3212	83.2808	87.5337
30000	64.3159	5.37965	7.85431	3.58318	6.60605	13.8515	75.988	81.4728	88.6347
100000	6.55695	3.81446	6.94635	3.12396	5.11737	9.02001	25.1007	64.9163	78.4679
300000	4.15163	-3.31934	5.95779	3.16409	-1.85494	10.1274	25.0215	53.9004	76.3412
1000000	7.44975	3.8011	5.13575	3.29561	4.49688	8.88	20.6969	56.3083	73.542
Erastin
	Parental			Mock			LRP8
0	100	100	100	107.061	107.499	88.6822	82.2747	85.3401	78.2621
10	101.381	101.666	107.21	107.985	108.965	90.4635	81.3698	83.816	79.5104
30	95.8662	106.915	108.074	108.115	115.563	97.0999	82.1782	84.6595	82.8723
100	94.6476	104.031	110.459	70.8604	103.863	98.838	81.8426	79.0783	83.1711
300	5.37731	80.288	45.4426	3.33179	9.93035	79.8955	78.5478	82.398	87.764
1000	1.20072	2.10034	4.5723	1.11626	3.19889	6.98259	17.5287	53.1576	74.3337
3000	0.924324	-0.815231	1.96025	1.42775	-1.11449	5.34588	4.85633	10.1071	34.292
10000	0.691803	1.03084	1.25356	-0.127502	2.30995	3.88719	0.654512	7.6537	16.4198
RSL3
	Parental			Mock			LRP8
0	100	100	100	111.991	108.844	92.0273	82.8693	83.7752	78.9903
1	100.131	114.183	106.974	108.207	129.582	100.302	81.0423	91.3493	81.0096
3	94.5536	108.969	104.638	91.6173	120.318	97.8858	79.6248	94.8795	85.2898
10	69.1009	85.0509	76.6994	7.73845	91.2278	74.6914	74.8294	92.7516	81.2202
30	6.08168	15.9333	9.2201	1.01971	46.0646	12.8206	74.3236	89.8568	79.278
100	0.432939	5.51068	6.5926	0.674552	6.36409	6.36793	25.0179	58.8345	68.9184
300	-0.199063	4.63596	6.16863	1.48151	5.99691	4.55829	2.87287	17.1639	27.199
1000	0.406754	5.10966	5.82739	1.17444	4.14472	3.20459	0.725731	2.94794	4.52539
