# Supplementary material for: LRP8‐mediated selenocysteine uptake is a targetable vulnerability in MYCN‐amplified neuroblastoma
Source: EMBO Mol Med. 2023 Jul 12;15(8):e18014. doi: 10.15252/emmm.202318014 (PMC10405063; doi:10.15252/emmm.202318014)
Supplement: Supplementary file 6 — Source Data for Figure 2 [file EMMM-15-e18014-s009.zip › Figure 2/Fig 2C/Fig 2C.xlsx]

## Sheet: Sheet1
Figure 2C: Flow cytometry analyzis of BODIPY 581/591 C11 oxidation in SK-N-DZ overexpressing hLRP8-Flag induced by RSL3 treatment (100 nM, 6 h)
		Median C11-BODIPY fluorescence
		MFI
	NT	1839	1899	1273
	RSL3	3095	3561	3761
	LRP8OE	599	561	576
	LRP8OE +RSL3	901	1093	1209
