# Supplementary material for: LRP8‐mediated selenocysteine uptake is a targetable vulnerability in MYCN‐amplified neuroblastoma
Source: EMBO Mol Med. 2023 Jul 12;15(8):e18014. doi: 10.15252/emmm.202318014 (PMC10405063; doi:10.15252/emmm.202318014)
Supplement: Supplementary file 6 — Source Data for Figure 2 [file EMMM-15-e18014-s009.zip › Figure 2/Fig 2D/Fig 2D.xlsx]

## Sheet: Sheet1
Figure 2D: Heat map depicting the dose-dependent response of RSL3 in a panel of cell lines overexpressing hLRP8-Flag.
	LRP8 WT	MDA-MB-231	97.7	110.175	95.935	56.753	27.506	14.969
		H-23	100	13.7732	4.4843	2.47255	0.896971	0.54039
		Huh7	97.8	100.083	95.507	89.76	78.589	67.603
		PANC-1	100	89.1635	71.926	45.313	23.182	6.8747
		PC3	100.17	93.62	86.3	46.096	30.5299	9.21158
		H1568	100	54.4695	44.8594	38.8562	26.6936	16.421
	LRP8 Oex	MDA-MB-231	101	98.2736	87.248	69.347	45.507	32.131
		H-23	100.001	97.6914	70.5491	21.9751	4.369	3.37938
		Huh7	100	109.609	112.73	107.25	99.894	92.3
		PANC-1	100	106.647	108.81	105.92	93.558	72.769
		PC3	100.78	93.4298	91.671	84.4341	71.7	44.5314
		H1568	100	87.9881	97.1342	93.7397	82.0085	64.8558
