# Supplementary material for: LRP8‐mediated selenocysteine uptake is a targetable vulnerability in MYCN‐amplified neuroblastoma
Source: EMBO Mol Med. 2023 Jul 12;15(8):e18014. doi: 10.15252/emmm.202318014 (PMC10405063; doi:10.15252/emmm.202318014)
Supplement: Supplementary file 6 — Source Data for Figure 2 [file EMMM-15-e18014-s009.zip › Figure 2/Fig 2F/Viability/Repetition 2.xlsx]

## Sheet: Result sheet
Method name: Alarma Blue (Modified)
Application: SparkControl				V3.0
Device: Spark 10M				Serial number: 1611008402
Firmware:				LUM:V5.0.1|ABS:V4.2.10|ABS_MEX:V5.0.4|USBCAM:V4.90.34|CELL:V4.1.1|MTP:V11.0.2|FLUOR:V5.0.8|FLUOR_MEM:V5.0.4|FLUOR_MEX:V5.0.4|GCM:V3.0.2|INJ:V3.0.10
Date:				2022-08-23
Time:				6:25 PM
System				WVZ2176
User				UNI-WUERZBURG\zhc13uw
Plate				[GRE96ft] - Greiner 96 Flat Transparent Cat. No.: 655101/655161/655192
Lid lifter				No lid
Humidity Cassette				No humidity cassette
Smooth mode				Not selected
List of actions in this measurement script:
Plate
	Fluorescence Top Reading					SKNDZ non LRP8-sg3 + Lip1
Name				GRE96ft
Plate layout
Plate area				A1-H7
Mode	Fluorescence Top Reading
Name	SKNDZ non LRP8-sg3 + Lip1
Excitation				Monochromator
Excitation wavelength [nm]				540
Excitation bandwidth [nm]				20
Emission				Monochromator
Emission wavelength [nm]				590
Emission bandwidth [nm]				20
Gain Optimal				78
Mirror				AUTOMATIC
Number of flashes				30
Integration time [µs]				40
Lag time [µs]				0
Settle time [ms]				0
Z-Position [μm]				20000
Z-Position mode				Manual
Part of Plate				A1-H7
Start Time				2022-08-23 18:24:29
Temperature [°C]				23.9
<>	1	2	3	4	5	6	7	8	9	10	11	12
A	37717	42714	45813	11616	11398	9611	4248
B	45555	52399	52816	13952	12029	10110	4215
C	45922	51097	51468	16409	16901	12199	4139
D	42615	49145	50243	27955	28002	20751	4165
E	45616	54419	51120	52675	49444	45119	4411
F	47396	53634	51765	54397	53670	42303	4199
G	44337	52021	50542	57739	56055	47531	4211
H	35855	43840	43918	50815	50176	42504	4204
							4224
End Time				2022-08-23 18:25:26
	non-target			LRP8-sg3 C4
0	33493	38490	41589	7392	7174	5387
1	41331	48175	48592	9728	7805	5886
3	41698	46873	47244	12185	12677	7975
10	38391	44921	46019	23731	23778	16527
30	41392	50195	46896	48451	45220	40895
100	43172	49410	47541	50173	49446	38079
300	40113	47797	46318	53515	51831	43307
1000	31631	39616	39694	46591	45952	38280
	non-target			LRP8-sg3 C4
0	90.5698	104.082	112.462	19.989	19.3995	14.5672
1	111.765	130.272	131.4	26.3059	21.1058	15.9166
3	112.757	126.751	127.754	32.9499	34.2804	21.5655
10	103.815	121.473	124.442	64.1719	64.299	44.6913
30	111.93	135.734	126.813	131.018	122.281	110.586
100	116.743	133.612	128.558	135.675	133.709	102.971
300	108.471	129.25	125.25	144.712	140.158	117.108
1000	85.5347	107.127	107.338	125.989	124.261	103.514
	non-target	LRP8-sg3 C4
0	102.372	17.9852
1	124.479	21.1094
3	122.421	29.5986
10	116.576	57.7208
30	124.826	121.295
100	126.304	124.118
300	120.99	133.993
1000	100	117.921
