# Supplementary material for: LRP8‐mediated selenocysteine uptake is a targetable vulnerability in MYCN‐amplified neuroblastoma
Source: EMBO Mol Med. 2023 Jul 12;15(8):e18014. doi: 10.15252/emmm.202318014 (PMC10405063; doi:10.15252/emmm.202318014)
Supplement: Supplementary file 6 — Source Data for Figure 2 [file EMMM-15-e18014-s009.zip › Figure 2/Fig 2F/Viability/Fig 2F.xlsx]

## Sheet: Sheet1
Lip1
	non-target		LRP8-sg3 C4
0	96.3425	102.372	14.9779	17.9852
1	111.345	124.479	14.4447	21.1094
3	106.282	122.421	18.4225	29.5986
10	101.804	116.576	37.2698	57.7208
30	106.478	124.826	107.766	121.295
100	104.893	126.304	108.878	124.118
300	111.659	120.99	113.995	133.993
1000	100	100	95.3164	117.921
