# Supplementary material for: LRP8‐mediated selenocysteine uptake is a targetable vulnerability in MYCN‐amplified neuroblastoma
Source: EMBO Mol Med. 2023 Jul 12;15(8):e18014. doi: 10.15252/emmm.202318014 (PMC10405063; doi:10.15252/emmm.202318014)
Supplement: Supplementary file 6 — Source Data for Figure 2 [file EMMM-15-e18014-s009.zip › Figure 2/Fig 2F/Viability/Repetition 1.xlsx]

## Sheet: Result sheet
Method name: Alarma Blue (Modified)
Application: SparkControl				V3.0
Device: Spark 10M				Serial number: 1611008402
Firmware:				LUM:V5.0.1|ABS:V4.2.10|ABS_MEX:V5.0.4|USBCAM:V4.90.34|CELL:V4.1.1|MTP:V11.0.2|FLUOR:V5.0.8|FLUOR_MEM:V5.0.4|FLUOR_MEX:V5.0.4|GCM:V3.0.2|INJ:V3.0.10
Date:				2022-08-14
Time:				2:50 PM
System				WVZ2176
User				UNI-WUERZBURG\zhc13uw
Plate				[GRE96ft] - Greiner 96 Flat Transparent Cat. No.: 655101/655161/655192
Lid lifter				No lid
Humidity Cassette				No humidity cassette
Smooth mode				Not selected
List of actions in this measurement script:
Plate
	Fluorescence Top Reading					SKNDZ LRP8-sg3 C4 non + Lip1
Name				GRE96ft
Plate layout
Plate area				A1-H6
Mode	Fluorescence Top Reading
Name	SKNDZ LRP8-sg3 C4 non + Lip1
Excitation				Monochromator
Excitation wavelength [nm]				540
Excitation bandwidth [nm]				20
Emission				Monochromator
Emission wavelength [nm]				590
Emission bandwidth [nm]				20
Gain Manual				74
Mirror				AUTOMATIC
Number of flashes				30
Integration time [µs]				40
Lag time [µs]				0
Settle time [ms]				0
Z-Position [μm]				20000
Z-Position mode				Manual
Part of Plate				A1-H6
Start Time				2022-08-14 14:49:36
Temperature [°C]				24.7
<>	1	2	3	4	5	6	7	8	9	10	11	12
A	39336	42070	43671	9069	9045	8392
B	44048	51383	47821	8654	8702	8504
C	45377	46774	44968	10244	10259	10176
D	44218	46043	41433	16407	17049	20056
E	44866	47623	44867	45765	46058	47093
F	40500	49640	45296	47221	46361	46682
G	46513	47878	49242	49414	48974	48074
H	38708	46276	44524	40944	41305	41585
							2786.88
End Time				2022-08-14 14:50:14
	non-target			LRP8-sg3 C4
0	36549.1	39283.1	40884.1	6282.12	6258.12	5605.12
1	41261.1	48596.1	45034.1	5867.12	5915.12	5717.12
3	42590.1	43987.1	42181.1	7457.12	7472.12	7389.12
10	41431.1	43256.1	38646.1	13620.1	14262.1	17269.1
30	42079.1	44836.1	42080.1	42978.1	43271.1	44306.1
100	37713.1	46853.1	42509.1	44434.1	43574.1	43895.1
300	43726.1	45091.1	46455.1	46627.1	46187.1	45287.1
1000	35921.1	43489.1	41737.1	38157.1	38518.1	38798.1
	non-target			LRP8-sg3 C4
0	90.5074	97.2777	101.242	15.5566	15.4971	13.8801
1	102.176	120.34	111.519	14.5289	14.6478	14.1574
3	105.467	108.926	104.454	18.4662	18.5034	18.2979
10	102.597	107.116	95.7003	33.7278	35.3176	42.7639
30	104.201	111.029	104.204	106.428	107.153	109.716
100	93.3899	116.023	105.266	110.033	107.904	108.698
300	108.28	111.66	115.038	115.464	114.374	112.146
1000	88.9523	107.693	103.355	94.4894	95.3833	96.0767
	non-target	LRP8-sg3 C4
0	96.3425	14.9779
1	111.345	14.4447
3	106.282	18.4225
10	101.804	37.2698
30	106.478	107.766
100	104.893	108.878
300	111.659	113.995
1000	100	95.3164
