# Supplementary material for: LRP8‐mediated selenocysteine uptake is a targetable vulnerability in MYCN‐amplified neuroblastoma
Source: EMBO Mol Med. 2023 Jul 12;15(8):e18014. doi: 10.15252/emmm.202318014 (PMC10405063; doi:10.15252/emmm.202318014)
Supplement: Supplementary file 6 — Source Data for Figure 2 [file EMMM-15-e18014-s009.zip › Figure 2/Fig 2B/RSL3/RSL3 Repetition 2.xlsx]

## Sheet: Result sheet
Method name: Alarma Blue (Modified)
Application: SparkControl				V3.0
Device: Spark 10M				Serial number: 1611008402
Firmware:				LUM:V5.0.1|ABS:V4.2.10|ABS_MEX:V5.0.4|USBCAM:V4.90.34|CELL:V4.1.1|MTP:V11.0.2|FLUOR:V5.0.8|FLUOR_MEM:V5.0.4|FLUOR_MEX:V5.0.4|GCM:V3.0.2|INJ:V3.0.10
Date:				2021-04-10
Time:				13:05
System				WVZ2176
User				UNI-WUERZBURG\zhc13uw
Plate				[GRE96ft] - Greiner 96 Flat Transparent Cat. No.: 655101/655161/655192
Lid lifter				No lid
Humidity Cassette				No humidity cassette
Smooth mode				Not selected
List of actions in this measurement script:
Plate
	Fluorescence Top Reading					SK-N-DZ Parental Mock LRP8-RSL3
Name				GRE96ft
Plate layout
Plate area				A1-H12
Mode	Fluorescence Top Reading
Name	SK-N-DZ Parental Mock LRP8-RSL3
Excitation				Monochromator
Excitation wavelength [nm]				540
Excitation bandwidth [nm]				20
Emission				Monochromator
Emission wavelength [nm]				590
Emission bandwidth [nm]				20
Gain Manual				86
Mirror				AUTOMATIC
Number of flashes				30
Integration time [µs]				40
Lag time [µs]				0
Settle time [ms]				0
Z-Position [μm]				20000
Z-Position mode				Manual
Part of Plate				A1-H12
Start Time				2021-04-10 13:04:28
Temperature [°C]				23.3
<>	1	2	3	4	5	6	7	8	9	10	11	12
A	44043	47095	46193	48554	48045	47789	41502	40779	42103	90	91	86
B	50777	48644	49228	55642	53826	51469	43447	44872	42109	87	85	85
C	45061	49393	50034	52657	50132	50755	44915	45703	42627	89	86	89
D	29792	48270	47340	48604	41900	39827	43830	42569	45148	86	85	88
E	21441	25837	22970	47191	24891	22210	42412	43756	43069	92	91	88
F	20636	20815	20480	21452	20178	20982	34825	34874	34783	92	91	92
G	20641	20214	20378	20303	20959	21057	24313	23327	23590	92	95	93
H	20807	20232	20572	20292	20108	20441	19815	20033	20038	93	94	93
										19177.9
End Time				2021-04-10 13:05:38
RSL3
	Parental			Mock			LRP8
0	24865.1	27917.1	27015.1	29376.1	28867.1	28611.1	22324.1	21601.1	22925.1
1	31599.1	29466.1	30050.1	36464.1	34648.1	32291.1	24269.1	25694.1	22931.1
3	25883.1	30215.1	30856.1	33479.1	30954.1	31577.1	25737.1	26525.1	23449.1
10	10614.1	29092.1	28162.1	29426.1	22722.1	20649.1	24652.1	23391.1	25970.1
30	2263.12	6659.12	3792.12	28013.1	5713.12	3032.12	23234.1	24578.1	23891.1
100	1458.12	1637.12	1302.12	2274.12	1000.12	1804.12	15647.1	15696.1	15605.1
300	1463.12	1036.12	1200.12	1125.12	1781.12	1879.12	5135.12	4149.12	4412.12
1000	1629.12	1054.12	1394.12	1114.12	930.125	1263.12	637.125	855.125	860.125
RSL3
	Parental			Mock			LRP8
0	93.481	104.955	101.564	110.44	108.527	107.564	83.928	81.2099	86.1875
1	118.798	110.779	112.974	137.088	130.26	121.399	91.2403	96.5976	86.2101
3	97.3082	113.594	116.004	125.866	116.373	118.715	96.7593	99.7218	88.1575
10	39.904	109.372	105.876	110.628	85.4243	77.6308	92.6802	87.9395	97.6353
30	8.50827	25.0351	14.2566	105.316	21.4786	11.3993	87.3492	92.402	89.8192
100	5.48185	6.15481	4.89537	8.54962	3.75999	6.78265	58.8257	59.0099	58.6678
300	5.50065	3.89533	4.5119	4.22993	6.69618	7.06461	19.3056	15.5987	16.5875
1000	6.12473	3.96301	5.24124	4.18858	3.49683	4.74875	2.39529	3.21486	3.23366
RSL3
	Parental	Mock	LRP8
0	100	108.844	83.7752
1	114.183	129.582	91.3493
3	108.969	120.318	94.8795
10	85.0509	91.2278	92.7516
30	15.9333	46.0646	89.8568
100	5.51068	6.36409	58.8345
300	4.63596	5.99691	17.1639
1000	5.10966	4.14472	2.94794
