# Supplementary material for: LRP8‐mediated selenocysteine uptake is a targetable vulnerability in MYCN‐amplified neuroblastoma
Source: EMBO Mol Med. 2023 Jul 12;15(8):e18014. doi: 10.15252/emmm.202318014 (PMC10405063; doi:10.15252/emmm.202318014)
Supplement: Supplementary file 6 — Source Data for Figure 2 [file EMMM-15-e18014-s009.zip › Figure 2/Fig 2B/RSL3/RSL3 Repetition 3.xlsx]

## Sheet: Result sheet
Method name: Alarma Blue (Modified)
Application: SparkControl				V3.0
Device: Spark 10M				Serial number: 1611008402
Firmware:				LUM:V5.0.1|ABS:V4.2.10|ABS_MEX:V5.0.4|USBCAM:V4.90.34|CELL:V4.1.1|MTP:V11.0.2|FLUOR:V5.0.8|FLUOR_MEM:V5.0.4|FLUOR_MEX:V5.0.4|GCM:V3.0.2|INJ:V3.0.10
Date:				2021-04-15
Time:				13:31
System				WVZ2176
User				UNI-WUERZBURG\zhc13uw
Plate				[GRE96ft] - Greiner 96 Flat Transparent Cat. No.: 655101/655161/655192
Lid lifter				No lid
Humidity Cassette				No humidity cassette
Smooth mode				Not selected
List of actions in this measurement script:
Plate
	Fluorescence Top Reading					SK-N-DZ LRP8 OE RSL3
Name				GRE96ft
Plate layout
Plate area				A1-H12
Mode	Fluorescence Top Reading
Name	SK-N-DZ LRP8 OE RSL3
Excitation				Monochromator
Excitation wavelength [nm]				540
Excitation bandwidth [nm]				20
Emission				Monochromator
Emission wavelength [nm]				590
Emission bandwidth [nm]				20
Gain Manual				84
Mirror				AUTOMATIC
Number of flashes				30
Integration time [µs]				40
Lag time [µs]				0
Settle time [ms]				0
Z-Position [μm]				20000
Z-Position mode				Manual
Part of Plate				A1-H12
Start Time				2021-04-15 13:30:02
Temperature [°C]				23.5
<>	1	2	3	4	5	6	7	8	9	10	11	12
A	53183	52922	51877	49382	50750	49369	44365	45404	45864	82	83	83
B	57206	55759	52436	53352	52876	52075	46902	46446	44433	79	80	81
C	54194	55499	53223	51364	52169	52200	46972	47904	47458	83	82	80
D	41295	47968	43933	39941	47923	43196	47596	47020	43389	78	79	81
E	20480	19792	21143	21843	21897	21505	47796	44883	43260	83	81	82
F	19611	19854	19155	19917	19187	19277	42783	40701	41435	82	79	86
G	19933	19066	19170	18894	18944	18618	26081	27083	27376	85	83	83
H	19810	19151	18845	18605	18281	18130	18759	18731	18931	86	84	82
										17202.4
End Time				2021-04-15 13:31:13
RSL3
	Parental			Mock			LRP8
0	35980.6	35719.6	34674.6	32179.6	33547.6	32166.6	27162.6	28201.6	28661.6
1	40003.6	38556.6	35233.6	36149.6	35673.6	34872.6	29699.6	29243.6	27230.6
3	36991.6	38296.6	36020.6	34161.6	34966.6	34997.6	29769.6	30701.6	30255.6
10	24092.6	30765.6	26730.6	22738.6	30720.6	25993.6	30393.6	29817.6	26186.6
30	3277.62	2589.62	3940.62	4640.62	4694.62	4302.62	30593.6	27680.6	26057.6
100	2408.62	2651.62	1952.62	2714.62	1984.62	2074.62	25580.6	23498.6	24232.6
300	2730.62	1863.62	1967.62	1691.62	1741.62	1415.62	8878.62	9880.62	10173.6
1000	2607.62	1948.62	1642.62	1402.62	1078.62	927.625	1556.62	1528.62	1728.62
RSL3
	Parental			Mock			LRP8
0	101.473	100.737	97.7899	90.7535	94.6115	90.7168	76.6044	79.5346	80.8319
1	112.819	108.738	99.3664	101.95	100.607	98.3483	83.7593	82.4733	76.7962
3	104.324	108.005	101.586	96.3431	98.6134	98.7008	83.9567	86.5852	85.3274
10	67.9464	86.7657	75.3861	64.1278	86.6388	73.3076	85.7166	84.0921	73.8519
30	9.24361	7.3033	11.1134	13.0876	13.2399	12.1343	86.2806	78.0653	73.4881
100	6.79284	7.47815	5.50682	7.65583	5.59707	5.85089	72.1429	66.2712	68.3412
300	7.70095	5.25582	5.54913	4.77075	4.91176	3.99237	25.0396	27.8655	28.6918
1000	7.35406	5.49554	4.63256	3.9557	3.04195	2.6161	4.39002	4.31105	4.87509
RSL3
	Parental	Mock	LRP8
0	100	92.0273	78.9903
1	106.974	100.302	81.0096
3	104.638	97.8858	85.2898
10	76.6994	74.6914	81.2202
30	9.2201	12.8206	79.278
100	6.5926	6.36793	68.9184
300	6.16863	4.55829	27.199
1000	5.82739	3.20459	4.52539
