# Supplementary material for: LRP8‐mediated selenocysteine uptake is a targetable vulnerability in MYCN‐amplified neuroblastoma
Source: EMBO Mol Med. 2023 Jul 12;15(8):e18014. doi: 10.15252/emmm.202318014 (PMC10405063; doi:10.15252/emmm.202318014)
Supplement: Supplementary file 6 — Source Data for Figure 2 [file EMMM-15-e18014-s009.zip › Figure 2/Fig 2B/RSL3/RSL3 Repetition 1.xlsx]

## Sheet: Result sheet
Method name: Alarma Blue (Modified)
Application: SparkControl				V3.0
Device: Spark 10M				Serial number: 1611008402
Firmware:				LUM:V5.0.1|ABS:V4.2.10|ABS_MEX:V5.0.4|USBCAM:V4.90.34|CELL:V4.1.1|MTP:V11.0.2|FLUOR:V5.0.8|FLUOR_MEM:V5.0.4|FLUOR_MEX:V5.0.4|GCM:V3.0.2|INJ:V3.0.10
Date:				2021-03-31
Time:				14:32
System				WVZ2176
User				UNI-WUERZBURG\zhc13uw
Plate				[GRE96ft] - Greiner 96 Flat Transparent Cat. No.: 655101/655161/655192
Lid lifter				No lid
Humidity Cassette				No humidity cassette
Smooth mode				Not selected
List of actions in this measurement script:
Plate
	Fluorescence Top Reading					SK-N-DZ P Mock LRP8-RSL3
Name				GRE96ft
Plate layout
Plate area				A1-H12
Mode	Fluorescence Top Reading
Name	SK-N-DZ P Mock LRP8-RSL3
Excitation				Monochromator
Excitation wavelength [nm]				540
Excitation bandwidth [nm]				20
Emission				Monochromator
Emission wavelength [nm]				590
Emission bandwidth [nm]				20
Gain Manual				83
Mirror				AUTOMATIC
Number of flashes				30
Integration time [µs]				40
Lag time [µs]				0
Settle time [ms]				0
Z-Position [μm]				20000
Z-Position mode				Manual
Part of Plate				A1-H12
Start Time				2021-03-31 14:31:25
Temperature [°C]				26.6
<>	1	2	3	4	5	6	7	8	9	10	11	12
A	41398	42161	40053	44556	44418	44713	36973	36208	36038	76	74	75
B	41230	41638	40854	44671	43199	42637	36265	36146	35273	75	75	75
C	40660	39388	38988	34507	41046	41016	35649	35931	34913	75	75	77
D	25244	35600	36807	16038	14947	15110	34442	34273	33749	75	77	75
E	13469	14701	16533	13277	13512	13661	34790	33345	33904	77	76	76
F	13033	13478	13446	13261	13426	13473	20131	20664	19818	77	76	77
G	13096	12929	13401	13292	13950	13596	14154	14017	13836	75	75	78
H	13117	13410	13408	13850	13517	13213	13624	13339	13240	75	75	77
										13197.8
End Time				2021-03-31 14:32:35
RSL3
	Parental			Mock			LRP8
0	28200.2	28963.2	26855.2	31358.2	31220.2	31515.2	23775.2	23010.2	22840.2
1	28032.2	28440.2	27656.2	31473.2	30001.2	29439.2	23067.2	22948.2	22075.2
3	27462.2	26190.2	25790.2	21309.2	27848.2	27818.2	22451.2	22733.2	21715.2
10	12046.2	22402.2	23609.2	2840.25	1749.25	1912.25	21244.2	21075.2	20551.2
30	271.25	1503.25	3335.25	79.25	314.25	463.25	21592.2	20147.2	20706.2
100	-164.75	280.25	248.25	63.25	228.25	275.25	6933.25	7466.25	6620.25
300	-101.75	-268.75	203.25	94.25	752.25	398.25	956.25	819.25	638.25
1000	-80.75	212.25	210.25	652.25	319.25	15.25	426.25	141.25	42.25
RSL3
	Parental			Mock			LRP8
0	100.693	103.417	95.8902	111.969	111.476	112.529	84.8927	82.1611	81.5541
1	100.093	101.55	98.7503	112.379	107.123	105.117	82.3647	81.9397	78.8226
3	98.0576	93.5157	92.0875	76.0875	99.4358	99.3287	80.1651	81.1721	77.5372
10	43.0127	79.9902	84.2999	10.1415	6.24593	6.82794	75.8554	75.252	73.3809
30	0.968534	5.36755	11.9089	0.282973	1.12207	1.6541	77.098	71.9384	73.9344
100	-0.588262	1.00067	0.886409	0.225842	0.814997	0.982816	24.7561	26.6592	23.6385
300	-0.363312	-0.959607	0.725731	0.336532	2.68601	1.422	3.41442	2.92524	2.27896
1000	-0.288328	0.757867	0.750725	2.32894	1.13992	0.0544521	1.52198	0.504352	0.150859
RSL3
	Parental	Mock	LRP8
0	100	111.991	82.8693
1	100.131	108.207	81.0423
3	94.5536	91.6173	79.6248
10	69.1009	7.73845	74.8294
30	6.08168	1.01971	74.3236
100	0.432939	0.674552	25.0179
300	-0.199063	1.48151	2.87287
1000	0.406754	1.17444	0.725731
