# Supplementary material for: LRP8‐mediated selenocysteine uptake is a targetable vulnerability in MYCN‐amplified neuroblastoma
Source: EMBO Mol Med. 2023 Jul 12;15(8):e18014. doi: 10.15252/emmm.202318014 (PMC10405063; doi:10.15252/emmm.202318014)
Supplement: Supplementary file 6 — Source Data for Figure 2 [file EMMM-15-e18014-s009.zip › Figure 2/Fig 2B/Erastin/Erastin Repetition 1.xlsx]

## Sheet: Result sheet
Method name: Alarma Blue (Modified)
Application: SparkControl				V3.0
Device: Spark 10M				Serial number: 1611008402
Firmware:				LUM:V5.0.1|ABS:V4.2.10|ABS_MEX:V5.0.4|USBCAM:V4.90.34|CELL:V4.1.1|MTP:V11.0.2|FLUOR:V5.0.8|FLUOR_MEM:V5.0.4|FLUOR_MEX:V5.0.4|GCM:V3.0.2|INJ:V3.0.10
Date:				2021-03-31
Time:				14:34
System				WVZ2176
User				UNI-WUERZBURG\zhc13uw
Plate				[GRE96ft] - Greiner 96 Flat Transparent Cat. No.: 655101/655161/655192
Lid lifter				No lid
Humidity Cassette				No humidity cassette
Smooth mode				Not selected
List of actions in this measurement script:
Plate
	Fluorescence Top Reading					SK-N-DZ P Mock LRP8-Erastin
Name				GRE96ft
Plate layout
Plate area				A1-H12
Mode	Fluorescence Top Reading
Name	SK-N-DZ P Mock LRP8-Erastin
Excitation				Monochromator
Excitation wavelength [nm]				540
Excitation bandwidth [nm]				20
Emission				Monochromator
Emission wavelength [nm]				590
Emission bandwidth [nm]				20
Gain Manual				83
Mirror				AUTOMATIC
Number of flashes				30
Integration time [µs]				40
Lag time [µs]				0
Settle time [ms]				0
Z-Position [μm]				20000
Z-Position mode				Manual
Part of Plate				A1-H12
Start Time				2021-03-31 14:33:28
Temperature [°C]				26.7
<>	1	2	3	4	5	6	7	8	9	10	11	12
A	43589	43511	43668	45929	45490	45787	38658	38533	37416	78	75	76
B	44820	44821	42386	46953	45391	45704	38119	38195	37468	77	75	74
C	42908	42120	41971	45664	46943	45560	39600	38514	36405	76	75	76
D	43154	41942	40792	36317	34272	33611	37791	38622	37800	76	75	77
E	13806	14392	16298	14073	14359	14199	37104	37928	36177	77	83	80
F	13396	13720	13572	13800	13403	13408	18579	18629	18367	78	76	75
G	13449	13255	13732	13264	13981	13650	14806	14724	14491	76	76	78
H	13324	13224	13676	13040	13266	13171	13583	13432	13175	75	77	87
										13197.8
End Time				2021-03-31 14:34:39
Erastin
	Parental			Mock			LRP8
0	30391.2	30313.2	30470.2	32731.2	32292.2	32589.2	25460.2	25335.2	24218.2
10	31622.2	31623.2	29188.2	33755.2	32193.2	32506.2	24921.2	24997.2	24270.2
30	29710.2	28922.2	28773.2	32466.2	33745.2	32362.2	26402.2	25316.2	23207.2
100	29956.2	28744.2	27594.2	23119.2	21074.2	20413.2	24593.2	25424.2	24602.2
300	608.25	1194.25	3100.25	875.25	1161.25	1001.25	23906.2	24730.2	22979.2
1000	198.25	522.25	374.25	602.25	205.25	210.25	5381.25	5431.25	5169.25
3000	251.25	57.25	534.25	66.25	783.25	452.25	1608.25	1526.25	1293.25
10000	126.25	26.25	478.25	-157.75	68.25	-26.75	385.25	234.25	-22.75
Erastin
	Parental			Mock			LRP8
0	99.9989	99.7423	100.259	107.698	106.254	107.231	83.774	83.3627	79.6874
10	104.049	104.053	96.0406	111.068	105.928	106.958	82.0005	82.2506	79.8585
30	97.7582	95.1653	94.6751	106.826	111.035	106.484	86.8736	83.3002	76.3608
100	98.5676	94.5796	90.7957	76.0712	69.3424	67.1674	80.9213	83.6556	80.9509
300	2.00138	3.92954	10.201	2.87991	3.82096	3.2945	78.6608	81.372	75.6106
1000	0.652319	1.7184	1.23143	1.98163	0.675351	0.691803	17.7064	17.8709	17.0088
3000	0.826709	0.188375	1.75789	0.217988	2.57719	1.48808	5.29176	5.02195	4.25529
10000	0.415411	0.0863726	1.57363	-0.519058	0.224569	-0.0880178	1.26762	0.770773	-0.0748563
Erastin
	Parental	Mock	LRP8
0	100	107.061	82.2747
10	101.381	107.985	81.3698
30	95.8662	108.115	82.1782
100	94.6476	70.8604	81.8426
300	5.37731	3.33179	78.5478
1000	1.20072	1.11626	17.5287
3000	0.924324	1.42775	4.85633
10000	0.691803	-0.127502	0.654512
