# Supplementary material for: LRP8‐mediated selenocysteine uptake is a targetable vulnerability in MYCN‐amplified neuroblastoma
Source: EMBO Mol Med. 2023 Jul 12;15(8):e18014. doi: 10.15252/emmm.202318014 (PMC10405063; doi:10.15252/emmm.202318014)
Supplement: Supplementary file 6 — Source Data for Figure 2 [file EMMM-15-e18014-s009.zip › Figure 2/Fig 2B/Erastin/Erastin Repetition 3.xlsx]

## Sheet: Result sheet
Method name: Alarma Blue (Modified)
Application: SparkControl				V3.0
Device: Spark 10M				Serial number: 1611008402
Firmware:				LUM:V5.0.1|ABS:V4.2.10|ABS_MEX:V5.0.4|USBCAM:V4.90.34|CELL:V4.1.1|MTP:V11.0.2|FLUOR:V5.0.8|FLUOR_MEM:V5.0.4|FLUOR_MEX:V5.0.4|GCM:V3.0.2|INJ:V3.0.10
Date:				2021-04-15
Time:				13:33
System				WVZ2176
User				UNI-WUERZBURG\zhc13uw
Plate				[GRE96ft] - Greiner 96 Flat Transparent Cat. No.: 655101/655161/655192
Lid lifter				No lid
Humidity Cassette				No humidity cassette
Smooth mode				Not selected
List of actions in this measurement script:
Plate
	Fluorescence Top Reading					SK-N-DZ LRP8 OE Erastin
Name				GRE96ft
Plate layout
Plate area				A1-H12
Mode	Fluorescence Top Reading
Name	SK-N-DZ LRP8 OE Erastin
Excitation				Monochromator
Excitation wavelength [nm]				540
Excitation bandwidth [nm]				20
Emission				Monochromator
Emission wavelength [nm]				590
Emission bandwidth [nm]				20
Gain Manual				84
Mirror				AUTOMATIC
Number of flashes				30
Integration time [µs]				40
Lag time [µs]				0
Settle time [ms]				0
Z-Position [μm]				20000
Z-Position mode				Manual
Part of Plate				A1-H12
Start Time				2021-04-15 13:32:09
Temperature [°C]				23.5
<>	1	2	3	4	5	6	7	8	9	10	11	12
A	47005	49688	47600	44856	44719	44228	41867	41246	41032	82	83	81
B	50305	50802	49869	45927	44780	44747	42339	41514	41449	80	79	81
C	50902	50909	49965	47735	47043	46827	42612	42935	42871	80	81	79
D	50570	51086	52331	48802	46947	47467	43202	42642	42851	78	81	79
E	24352	30999	38375	44437	35892	45330	44141	44485	44326	80	80	82
F	18321	18903	18621	19726	19113	19240	39536	41714	39254	84	83	80
G	17826	17600	17998	18596	18942	19024	28145	27628	27618	81	81	82
H	17420	17788	17561	18908	18346	17956	22652	22229	21945	85	84	85
										17202.4
End Time				2021-04-15 13:33:20
Erastin
	Parental			Mock			LRP8
0	29802.6	32485.6	30397.6	27653.6	27516.6	27025.6	24664.6	24043.6	23829.6
10	33102.6	33599.6	32666.6	28724.6	27577.6	27544.6	25136.6	24311.6	24246.6
30	33699.6	33706.6	32762.6	30532.6	29840.6	29624.6	25409.6	25732.6	25668.6
100	33367.6	33883.6	35128.6	31599.6	29744.6	30264.6	25999.6	25439.6	25648.6
300	7149.62	13796.6	21172.6	27234.6	18689.6	28127.6	26938.6	27282.6	27123.6
1000	1118.62	1700.62	1418.62	2523.62	1910.62	2037.62	22333.6	24511.6	22051.6
3000	623.625	397.625	795.625	1393.62	1739.62	1821.62	10942.6	10425.6	10415.6
10000	217.625	585.625	358.625	1705.62	1143.62	753.625	5449.62	5026.62	4742.62
Erastin
	Parental			Mock			LRP8
0	96.4633	105.147	98.3892	89.5076	89.0641	87.4749	79.833	77.8229	77.1303
10	107.145	108.753	105.733	92.9741	89.2616	89.1548	81.3607	78.6904	78.48
30	109.077	109.1	106.044	98.8261	96.5863	95.8872	82.2443	83.2898	83.0826
100	108.002	109.672	113.702	102.28	96.2756	97.9587	84.154	82.3414	83.0179
300	23.1415	44.6561	68.5303	88.1514	60.4934	91.0418	87.1933	88.3067	87.7921
1000	3.6207	5.50448	4.59172	8.16832	6.18419	6.59526	72.2881	79.3377	71.3754
3000	2.01851	1.28701	2.57523	4.5108	5.63071	5.89612	35.4184	33.745	33.7127
10000	0.704395	1.89552	1.16078	5.52066	3.70162	2.43929	17.639	16.2699	15.3506
Erastin
	Parental	Mock	LRP8
0	100	88.6822	78.2621
10	107.21	90.4635	79.5104
30	108.074	97.0999	82.8723
100	110.459	98.838	83.1711
300	45.4426	79.8955	87.764
1000	4.5723	6.98259	74.3337
3000	1.96025	5.34588	34.292
10000	1.25356	3.88719	16.4198
