# Supplementary material for: LRP8‐mediated selenocysteine uptake is a targetable vulnerability in MYCN‐amplified neuroblastoma
Source: EMBO Mol Med. 2023 Jul 12;15(8):e18014. doi: 10.15252/emmm.202318014 (PMC10405063; doi:10.15252/emmm.202318014)
Supplement: Supplementary file 6 — Source Data for Figure 2 [file EMMM-15-e18014-s009.zip › Figure 2/Fig 2B/Erastin/Erastin Repetition 2.xlsx]

## Sheet: Result sheet
Method name: Alarma Blue (Modified)
Application: SparkControl				V3.0
Device: Spark 10M				Serial number: 1611008402
Firmware:				LUM:V5.0.1|ABS:V4.2.10|ABS_MEX:V5.0.4|USBCAM:V4.90.34|CELL:V4.1.1|MTP:V11.0.2|FLUOR:V5.0.8|FLUOR_MEM:V5.0.4|FLUOR_MEX:V5.0.4|GCM:V3.0.2|INJ:V3.0.10
Date:				2021-04-10
Time:				13:07
System				WVZ2176
User				UNI-WUERZBURG\zhc13uw
Plate				[GRE96ft] - Greiner 96 Flat Transparent Cat. No.: 655101/655161/655192
Lid lifter				No lid
Humidity Cassette				No humidity cassette
Smooth mode				Not selected
List of actions in this measurement script:
Plate
	Fluorescence Top Reading					SK-N-DZ Parental Mock LRP8-Erastin
Name				GRE96ft
Plate layout
Plate area				A1-H12
Mode	Fluorescence Top Reading
Name	SK-N-DZ Parental Mock LRP8-Erastin
Excitation				Monochromator
Excitation wavelength [nm]				540
Excitation bandwidth [nm]				20
Emission				Monochromator
Emission wavelength [nm]				590
Emission bandwidth [nm]				20
Gain Manual				86
Mirror				AUTOMATIC
Number of flashes				30
Integration time [µs]				40
Lag time [µs]				0
Settle time [ms]				0
Z-Position [μm]				20000
Z-Position mode				Manual
Part of Plate				A1-H12
Start Time				2021-04-10 13:06:31
Temperature [°C]				23.3
<>	1	2	3	4	5	6	7	8	9	10	11	12
A	45184	46945	44600	49119	46835	46714	42708	42565	39846	92	92	88
B	45517	47120	45411	49718	46689	47422	41776	42083	40053	87	87	87
C	45775	49469	46961	52459	48228	48367	41600	41988	40992	89	87	88
D	45833	47720	46368	46638	46920	46230	40580	40090	39490	84	90	89
E	43679	35541	41898	21543	21546	22309	40771	40971	41047	92	91	94
F	19838	19830	19529	20256	19948	19863	34006	32875	32751	91	88	88
G	19209	18801	18878	18733	19213	18705	21603	22062	21873	95	92	92
H	19479	19638	19233	19762	20148	19453	21381	21187	21027	92	93	92
										19177.9
End Time				2021-04-10 13:07:41
Erastin
	Parental			Mock			LRP8
0	26006.1	27767.1	25422.1	29941.1	27657.1	27536.1	23530.1	23387.1	20668.1
10	26339.1	27942.1	26233.1	30540.1	27511.1	28244.1	22598.1	22905.1	20875.1
30	26597.1	30291.1	27783.1	33281.1	29050.1	29189.1	22422.1	22810.1	21814.1
100	26655.1	28542.1	27190.1	27460.1	27742.1	27052.1	21402.1	20912.1	20312.1
300	24501.1	16363.1	22720.1	2365.12	2368.12	3131.12	21593.1	21793.1	21869.1
1000	660.125	652.125	351.125	1078.12	770.125	685.125	14828.1	13697.1	13573.1
3000	31.125	-376.875	-299.875	-444.875	35.125	-472.875	2425.12	2884.12	2695.12
10000	301.125	460.125	55.125	584.125	970.125	275.125	2203.12	2009.12	1849.12
Erastin
	Parental			Mock			LRP8
0	98.5138	105.185	96.3016	113.42	104.768	104.31	89.1345	88.5928	78.2929
10	99.7752	105.848	99.3737	115.689	104.215	106.992	85.604	86.7669	79.0771
30	100.753	114.746	105.245	126.072	110.045	110.571	84.9373	86.407	82.6341
100	100.972	108.12	102.999	104.022	105.09	102.476	81.0734	79.2172	76.9444
300	92.8127	61.9852	86.0661	8.95933	8.97069	11.861	81.7969	82.5545	82.8424
1000	2.50062	2.47031	1.3301	4.08405	2.91731	2.59532	56.1704	51.8861	51.4164
3000	0.117905	-1.42764	-1.13596	-1.68523	0.133057	-1.7913	9.18662	10.9254	10.2094
10000	1.14069	1.743	0.208819	2.21272	3.67493	1.0422	8.34566	7.61077	7.00467
Erastin
	Parental	Mock	LRP8
0	100	107.499	85.3401
10	101.666	108.965	83.816
30	106.915	115.563	84.6595
100	104.031	103.863	79.0783
300	80.288	9.93035	82.398
1000	2.10034	3.19889	53.1576
3000	-0.815231	-1.11449	10.1071
10000	1.03084	2.30995	7.6537
