# Supplementary material for: LRP8‐mediated selenocysteine uptake is a targetable vulnerability in MYCN‐amplified neuroblastoma
Source: EMBO Mol Med. 2023 Jul 12;15(8):e18014. doi: 10.15252/emmm.202318014 (PMC10405063; doi:10.15252/emmm.202318014)
Supplement: Supplementary file 6 — Source Data for Figure 2 [file EMMM-15-e18014-s009.zip › Figure 2/Fig 2B/BSO/BSO Repetition 1.xlsx]

## Sheet: Result sheet
Method name: Alarma Blue (Modified)
Application: SparkControl				V3.0
Device: Spark 10M				Serial number: 1611008402
Firmware:				LUM:V5.0.1|ABS:V4.2.10|ABS_MEX:V5.0.4|USBCAM:V4.90.34|CELL:V4.1.1|MTP:V11.0.2|FLUOR:V5.0.8|FLUOR_MEM:V5.0.4|FLUOR_MEX:V5.0.4|GCM:V3.0.2|INJ:V3.0.10
Date:				2021-03-31
Time:				14:36
System				WVZ2176
User				UNI-WUERZBURG\zhc13uw
Plate				[GRE96ft] - Greiner 96 Flat Transparent Cat. No.: 655101/655161/655192
Lid lifter				No lid
Humidity Cassette				No humidity cassette
Smooth mode				Not selected
List of actions in this measurement script:
Plate
	Fluorescence Top Reading					SK-N-DZ P Mock LRP8-BSO
Name				GRE96ft
Plate layout
Plate area				A1-H12
Mode	Fluorescence Top Reading
Name	SK-N-DZ P Mock LRP8-BSO
Excitation				Monochromator
Excitation wavelength [nm]				540
Excitation bandwidth [nm]				20
Emission				Monochromator
Emission wavelength [nm]				590
Emission bandwidth [nm]				20
Gain Manual				83
Mirror				AUTOMATIC
Number of flashes				30
Integration time [µs]				40
Lag time [µs]				0
Settle time [ms]				0
Z-Position [μm]				20000
Z-Position mode				Manual
Part of Plate				A1-H12
Start Time				2021-03-31 14:35:30
Temperature [°C]				26.6
<>	1	2	3	4	5	6	7	8	9	10	11	12
A	43855	42961	42495	46022	46150	47075	38756	37839	37151	76	76	74
B	43945	45947	43640	45588	45986	44698	39337	37432	38412	75	73	75
C	45363	44802	43988	44441	44713	41974	40269	39357	39804	74	77	75
D	39929	39993	36836	14508	14424	14226	39872	38653	40308	78	74	75
E	16748	40247	40301	14322	14251	14235	36489	36471	34808	76	75	77
F	14137	15641	15698	14374	13949	14073	20806	20089	21218	75	76	75
G	14267	14557	14494	14321	14036	14075	19963	21269	20810	75	73	74
H	14312	16102	15863	14359	14194	13997	18919	19212	20031	75	77	75
										13197.8
End Time				2021-03-31 14:36:41
BSO
	Parental			Mock			LRP8
0	30657.2	29763.2	29297.2	32824.2	32952.2	33877.2	25558.2	24641.2	23953.2
1000	30747.2	32749.2	30442.2	32390.2	32788.2	31500.2	26139.2	24234.2	25214.2
3000	32165.2	31604.2	30790.2	31243.2	31515.2	28776.2	27071.2	26159.2	26606.2
10000	26731.2	26795.2	23638.2	1310.25	1226.25	1028.25	26674.2	25455.2	27110.2
30000	3550.25	27049.2	27103.2	1124.25	1053.25	1037.25	23291.2	23273.2	21610.2
100000	939.25	2443.25	2500.25	1176.25	751.25	875.25	7608.25	6891.25	8020.25
300000	1069.25	1359.25	1296.25	1123.25	838.25	877.25	6765.25	8071.25	7612.25
1000000	1114.25	2904.25	2665.25	1161.25	996.25	799.25	5721.25	6014.25	6833.25
BSO
	Parental			Mock			LRP8
0	102.512	99.5229	97.9647	109.758	110.186	113.279	85.4622	82.3959	80.0954
1000	102.813	109.508	101.793	108.307	109.638	105.331	87.4049	81.035	84.3119
3000	107.555	105.679	102.957	104.472	105.381	96.2226	90.5214	87.4718	88.9665
10000	89.3845	89.5985	79.0421	4.38124	4.10036	3.43828	89.1939	85.1178	90.6518
30000	11.8714	90.4478	90.6284	3.75929	3.52188	3.46838	77.8817	77.8216	72.2608
100000	3.14068	8.16979	8.36039	3.93317	2.51204	2.92668	25.4406	23.0431	26.8183
300000	3.57538	4.54509	4.33443	3.75595	2.80296	2.93337	22.6218	26.9888	25.454
1000000	3.72585	9.71129	8.91212	3.88301	3.33128	2.67255	19.1308	20.1106	22.8492
BSO
	Parental	Mock	LRP8
0	100	111.075	82.6511
1000	104.705	107.759	84.2506
3000	105.397	102.025	88.9866
10000	86.0083	3.97329	88.3212
30000	64.3159	3.58318	75.988
100000	6.55695	3.12396	25.1007
300000	4.15163	3.16409	25.0215
1000000	7.44975	3.29561	20.6969
