# Supplementary material for: LRP8‐mediated selenocysteine uptake is a targetable vulnerability in MYCN‐amplified neuroblastoma
Source: EMBO Mol Med. 2023 Jul 12;15(8):e18014. doi: 10.15252/emmm.202318014 (PMC10405063; doi:10.15252/emmm.202318014)
Supplement: Supplementary file 6 — Source Data for Figure 2 [file EMMM-15-e18014-s009.zip › Figure 2/Fig 2B/BSO/BSO Repetition 2.xlsx]

## Sheet: Result sheet
Method name: Alarma Blue (Modified)
Application: SparkControl				V3.0
Device: Spark 10M				Serial number: 1611008402
Firmware:				LUM:V5.0.1|ABS:V4.2.10|ABS_MEX:V5.0.4|USBCAM:V4.90.34|CELL:V4.1.1|MTP:V11.0.2|FLUOR:V5.0.8|FLUOR_MEM:V5.0.4|FLUOR_MEX:V5.0.4|GCM:V3.0.2|INJ:V3.0.10
Date:				2021-04-10
Time:				13:03
System				WVZ2176
User				UNI-WUERZBURG\zhc13uw
Plate				[GRE96ft] - Greiner 96 Flat Transparent Cat. No.: 655101/655161/655192
Lid lifter				No lid
Humidity Cassette				No humidity cassette
Smooth mode				Not selected
List of actions in this measurement script:
Plate
	Fluorescence Top Reading					SK-N-DZ Parental Mock LRP8-BSO
Name				GRE96ft
Plate layout
Plate area				A1-H12
Mode	Fluorescence Top Reading
Name	SK-N-DZ Parental Mock LRP8-BSO
Excitation				Monochromator
Excitation wavelength [nm]				540
Excitation bandwidth [nm]				20
Emission				Monochromator
Emission wavelength [nm]				590
Emission bandwidth [nm]				20
Gain Manual				86
Mirror				AUTOMATIC
Number of flashes				30
Integration time [µs]				40
Lag time [µs]				0
Settle time [ms]				0
Z-Position [μm]				20000
Z-Position mode				Manual
Part of Plate				A1-H12
Start Time				2021-04-10 13:02:20
Temperature [°C]				23.2
<>	1	2	3	4	5	6	7	8	9	10	11	12
A	46748	46817	46323	46354	47107	45585	40965	41480	41380	94	90	92
B	51352	49459	49301	51573	49028	50290	42362	44268	44024	88	90	90
C	45624	48972	48060	51044	48804	47639	41718	41872	42688	90	88	92
D	20960	31631	44596	41857	41175	45008	41103	42361	42655	87	89	89
E	20518	20381	21065	20968	20624	21382	41632	42692	40306	95	92	94
F	20262	20251	20162	20935	20055	20758	37748	37626	35621	95	91	93
G	18332	18535	17933	18910	18555	18541	34448	34299	33176	94	94	95
H	20006	20474	20184	20175	20487	20575	35380	34654	33872	93	93	95
										19177.9
End Time				2021-04-10 13:03:30
BSO
	Parental			Mock			LRP8
0	27570.1	27639.1	27145.1	27176.1	27929.1	26407.1	21787.1	22302.1	22202.1
1000	32174.1	30281.1	30123.1	32395.1	29850.1	31112.1	23184.1	25090.1	24846.1
3000	26446.1	29794.1	28882.1	31866.1	29626.1	28461.1	22540.1	22694.1	23510.1
10000	1782.12	12453.1	25418.1	22679.1	21997.1	25830.1	21925.1	23183.1	23477.1
30000	1340.12	1203.12	1887.12	1790.12	1446.12	2204.12	22454.1	23514.1	21128.1
100000	1084.12	1073.12	984.125	1757.12	877.125	1580.12	18570.1	18448.1	16443.1
300000	-845.875	-642.875	-1244.88	-267.875	-622.875	-636.875	15270.1	15121.1	13998.1
1000000	828.125	1296.12	1006.12	997.125	1309.12	1397.12	16202.1	15476.1	14694.1
BSO
	Parental			Mock			LRP8
0	100.432	100.684	98.8841	98.997	101.74	96.1957	79.366	81.242	80.8778
1000	117.204	110.308	109.732	118.009	108.738	113.335	84.455	91.3981	90.5093
3000	96.3378	108.534	105.212	116.082	107.922	103.678	82.109	82.67	85.6425
10000	6.49191	45.3642	92.593	82.6154	80.131	94.0938	79.8687	84.4513	85.5223
30000	4.8818	4.38274	6.87441	6.52106	5.26794	8.02917	81.7957	85.6571	76.9654
100000	3.94924	3.90917	3.58496	6.40084	3.19519	5.75607	67.6471	67.2027	59.8989
300000	-3.08135	-2.34186	-4.53482	-0.975813	-2.26901	-2.32	55.6259	55.0831	50.9923
1000000	3.01669	4.72152	3.66511	3.63232	4.76887	5.08944	59.021	56.3763	53.5277
BSO
	Parental	Mock	LRP8
0	100	98.9776	80.4953
1000	112.415	113.361	88.7875
3000	103.361	109.227	83.4739
10000	48.1497	85.6134	83.2808
30000	5.37965	6.60605	81.4728
100000	3.81446	5.11737	64.9163
300000	-3.31934	-1.85494	53.9004
1000000	3.8011	4.49688	56.3083
