# Supplementary material for: LRP8‐mediated selenocysteine uptake is a targetable vulnerability in MYCN‐amplified neuroblastoma
Source: EMBO Mol Med. 2023 Jul 12;15(8):e18014. doi: 10.15252/emmm.202318014 (PMC10405063; doi:10.15252/emmm.202318014)
Supplement: Supplementary file 6 — Source Data for Figure 2 [file EMMM-15-e18014-s009.zip › Figure 2/Fig 2B/BSO/BSO Repetition 3.xlsx]

## Sheet: Result sheet
Method name: Alarma Blue (Modified)
Application: SparkControl				V3.0
Device: Spark 10M				Serial number: 1611008402
Firmware:				LUM:V5.0.1|ABS:V4.2.10|ABS_MEX:V5.0.4|USBCAM:V4.90.34|CELL:V4.1.1|MTP:V11.0.2|FLUOR:V5.0.8|FLUOR_MEM:V5.0.4|FLUOR_MEX:V5.0.4|GCM:V3.0.2|INJ:V3.0.10
Date:				2021-04-15
Time:				13:29
System				WVZ2176
User				UNI-WUERZBURG\zhc13uw
Plate				[GRE96ft] - Greiner 96 Flat Transparent Cat. No.: 655101/655161/655192
Lid lifter				No lid
Humidity Cassette				No humidity cassette
Smooth mode				Not selected
List of actions in this measurement script:
Plate
	Fluorescence Top Reading					SK-N-DZ LRP8 OE BSO
Name				GRE96ft
Plate layout
Plate area				A1-H12
Mode	Fluorescence Top Reading
Name	SK-N-DZ LRP8 OE BSO
Excitation				Monochromator
Excitation wavelength [nm]				540
Excitation bandwidth [nm]				20
Emission				Monochromator
Emission wavelength [nm]				590
Emission bandwidth [nm]				20
Gain Manual				84
Mirror				AUTOMATIC
Number of flashes				30
Integration time [µs]				40
Lag time [µs]				0
Settle time [ms]				0
Z-Position [μm]				20000
Z-Position mode				Manual
Part of Plate				A1-H12
Start Time				2021-04-15 13:27:55
Temperature [°C]				23.4
<>	1	2	3	4	5	6	7	8	9	10	11	12
A	48286	50083	47516	46467	45580	45568	43245	41537	43532	82	80	82
B	53096	51699	51149	49778	47262	46484	42913	42059	43898	79	79	82
C	52448	52625	51855	49653	49100	47894	44413	44557	43650	84	80	79
D	29858	34127	45300	47358	45370	44676	44092	45105	44935	80	82	81
E	19712	19951	19349	21434	21275	21957	45395	44213	45562	82	79	84
F	19128	19824	19204	20294	19877	19940	41585	43196	40804	80	80	83
G	19111	18992	19121	20340	20528	20287	41559	40288	41733	82	82	83
H	18505	19100	18844	20554	19777	19648	41062	40769	39110	82	83	83
										17202.4
End Time				2021-04-15 13:29:06
BSO
	Parental			Mock			LRP8
0	31083.6	32880.6	30313.6	29264.6	28377.6	28365.6	26042.6	24334.6	26329.6
1000	35893.6	34496.6	33946.6	32575.6	30059.6	29281.6	25710.6	24856.6	26695.6
3000	35245.6	35422.6	34652.6	32450.6	31897.6	30691.6	27210.6	27354.6	26447.6
10000	12655.6	16924.6	28097.6	30155.6	28167.6	27473.6	26889.6	27902.6	27732.6
30000	2509.62	2748.62	2146.62	4231.62	4072.62	4754.62	28192.6	27010.6	28359.6
100000	1925.62	2621.62	2001.62	3091.62	2674.62	2737.62	24382.6	25993.6	23601.6
300000	1908.62	1789.62	1918.62	3137.62	3325.62	3084.62	24356.6	23085.6	24530.6
1000000	1302.62	1897.62	1641.62	3351.62	2574.62	2445.62	23859.6	23566.6	21907.6
BSO
	Parental			Mock			LRP8
0	98.9107	104.629	96.4605	93.1225	90.3	90.2618	82.8698	77.4348	83.783
1000	114.216	109.771	108.021	103.658	95.6522	93.1766	81.8133	79.0958	84.9477
3000	112.154	112.718	110.268	103.261	101.501	97.6633	86.5865	87.0447	84.1585
10000	40.2712	53.8556	89.409	95.9577	89.6317	87.4233	85.565	88.7885	88.2475
30000	7.98583	8.74635	6.83074	13.4654	12.9594	15.1296	89.7113	85.95	90.2427
100000	6.1275	8.34223	6.36934	9.83781	8.51088	8.71135	77.5875	82.7139	75.1023
300000	6.0734	5.69473	6.10522	9.98418	10.5824	9.81553	77.5048	73.4604	78.0585
1000000	4.14506	6.0384	5.22379	10.6651	8.19267	7.78218	75.9233	74.991	69.7119
BSO
	Parental	Mock	LRP8
0	100	91.2281	81.3625
1000	110.67	97.4957	81.9523
3000	111.713	100.808	85.9299
10000	61.1786	91.0043	87.5337
30000	7.85431	13.8515	88.6347
100000	6.94635	9.02001	78.4679
300000	5.95779	10.1274	76.3412
1000000	5.13575	8.88	73.542
