# Supplementary material for: LRP8‐mediated selenocysteine uptake is a targetable vulnerability in MYCN‐amplified neuroblastoma
Source: EMBO Mol Med. 2023 Jul 12;15(8):e18014. doi: 10.15252/emmm.202318014 (PMC10405063; doi:10.15252/emmm.202318014)
Supplement: Supplementary file 8 — Source Data for Figure 4 [file EMMM-15-e18014-s004.zip]

Archive with 28 entries (21 files):
- Figure 4/
- __MACOSX/._Figure 4
- Figure 4/.DS_Store
- __MACOSX/Figure 4/._.DS_Store
- Figure 4/Fig 4C/
- __MACOSX/Figure 4/._Fig 4C
- Figure 4/Fig 4D/
- __MACOSX/Figure 4/._Fig 4D
- Figure 4/Fig 4B/
- __MACOSX/Figure 4/._Fig 4B
- Figure 4/Fig 4G/
- __MACOSX/Figure 4/._Fig 4G
- Figure 4/Fig 4F/
- __MACOSX/Figure 4/._Fig 4F
- Figure 4/Fig 4H/
- __MACOSX/Figure 4/._Fig 4H
- Figure 4/Fig 4C/Fig 4C.xlsx
- __MACOSX/Figure 4/Fig 4C/._Fig 4C.xlsx
- Figure 4/Fig 4D/Fig 4D.xlsx
- __MACOSX/Figure 4/Fig 4D/._Fig 4D.xlsx
- Figure 4/Fig 4B/Fig 4B.xlsx
- __MACOSX/Figure 4/Fig 4B/._Fig 4B.xlsx
- Figure 4/Fig 4G/Fig 4G.xlsx
- __MACOSX/Figure 4/Fig 4G/._Fig 4G.xlsx
- Figure 4/Fig 4F/Fig 4F.xlsx
- __MACOSX/Figure 4/Fig 4F/._Fig 4F.xlsx
- Figure 4/Fig 4H/Fig 4H.xlsx
- __MACOSX/Figure 4/Fig 4H/._Fig 4H.xlsx
