# Supplementary material for: LRP8‐mediated selenocysteine uptake is a targetable vulnerability in MYCN‐amplified neuroblastoma
Source: EMBO Mol Med. 2023 Jul 12;15(8):e18014. doi: 10.15252/emmm.202318014 (PMC10405063; doi:10.15252/emmm.202318014)
Supplement: Supplementary file 8 — Source Data for Figure 4 [file EMMM-15-e18014-s004.zip › Figure 4/Fig 4C/Fig 4C.xlsx]

## Sheet: Sheet1
Figure 4C: Tumor growth upon orthotopic implantation of LRP8WT (red, n = 9) or LRP8KO (blue, n = 9) of SK-N-DZ cell line.
		LRP8WT
	0	1510000	793000	81200	-462000	-162000	660000	1490000	166000	-677000
	7	785000	821000	430000	324000	302000	261000	1140000	482000	164000
	14	401000	23900000	5370000	1480000	2190000	8170000	10900000	7290000	4860000
	21	26900000	32900000	15300000	24900000	44100000	90900000	27000000	28500000
	27	365000000	307000000	65300000	419000000	197000000	238000000	238000000	111000000
		LRP8KO
	0	362000	-376000	406000	-5440	-194000	1110000	607000	632000	-618000
	7	189000	194000	232000	122000	384000	363000	231000	95300	111000
	14	333000	420000	444000	236000	299000	298000	474000	279000	281000
	21	900000	3130000	421000	1150000	1200000	3600000	2110000	544000	366000
	27	5240000	23100000	14800000	20200000	16500000	6330000	1560000	576000	3240000
