# Supplementary material for: LRP8‐mediated selenocysteine uptake is a targetable vulnerability in MYCN‐amplified neuroblastoma
Source: EMBO Mol Med. 2023 Jul 12;15(8):e18014. doi: 10.15252/emmm.202318014 (PMC10405063; doi:10.15252/emmm.202318014)
Supplement: Supplementary file 8 — Source Data for Figure 4 [file EMMM-15-e18014-s004.zip › Figure 4/Fig 4B/Fig 4B.xlsx]

## Sheet: Sheet1
Figure 4B: Kaplan-Meier plot displaying tumor-free survival (TFS) for mice injected orthotopically with LRP8WT (red, n = 9) or LRP8KO (blue, n = 9) SK-N-DZ cells
		#muose	Day	LRP8 WT	LRP8 KO
		1	20	1
		2	27	1
		3	29	1
		4	28	1
		5	26	1
		6	31	1
		7	29	1
		8	28	1
		9	30	1
		1	36		1
		2	39		1
		3	35		1
		4	40		1
		5	46		1
		6	40		1
		7	43		1
		8	49		1
		9	76		1
