# Supplementary material for: LRP8‐mediated selenocysteine uptake is a targetable vulnerability in MYCN‐amplified neuroblastoma
Source: EMBO Mol Med. 2023 Jul 12;15(8):e18014. doi: 10.15252/emmm.202318014 (PMC10405063; doi:10.15252/emmm.202318014)
Supplement: Supplementary file 8 — Source Data for Figure 4 [file EMMM-15-e18014-s004.zip › Figure 4/Fig 4G/Fig 4G.xlsx]

## Sheet: Sheet1
Figure 4G: Representative images of tumors in the control (red) and LRP8KO groups (blue) treated with Lip-1 for 5 days after implantation.
