# Supplementary material for: LRP8‐mediated selenocysteine uptake is a targetable vulnerability in MYCN‐amplified neuroblastoma
Source: EMBO Mol Med. 2023 Jul 12;15(8):e18014. doi: 10.15252/emmm.202318014 (PMC10405063; doi:10.15252/emmm.202318014)
Supplement: Supplementary file 8 — Source Data for Figure 4 [file EMMM-15-e18014-s004.zip › Figure 4/Fig 4F/Fig 4F.xlsx]

## Sheet: Sheet1
Figure 4F: Tumor weight of orthotopically implanted LRP8WT (red, n = 9) or LRP8KO (blue and yellow, n = 9 each) SK-N-DZ cells
		LRP8WT
		2.3	2.6	3.6	3.4	2.1	3.9	2.4	3	2.5
		LRP8KO (Lip-1 for 5 days)
		2.4	1.06	1.5	1.3	0.85	0.8	1.7	1.9	0.4
		LRP8KO (Lip-1 for 3 weeks)
		2.3	2.35	2.45	2.4	1.8	1.9	1.7	1.1	2.7
