# Supplementary material for: LRP8‐mediated selenocysteine uptake is a targetable vulnerability in MYCN‐amplified neuroblastoma
Source: EMBO Mol Med. 2023 Jul 12;15(8):e18014. doi: 10.15252/emmm.202318014 (PMC10405063; doi:10.15252/emmm.202318014)
Supplement: Supplementary file 8 — Source Data for Figure 4 [file EMMM-15-e18014-s004.zip › Figure 4/Fig 4H/Fig 4H.xlsx]

## Sheet: Fig. 4H
Figure 4H: Immunoblot analyzis of LRP8 and GPX4 levels from orthotopic tumors of LRP8WT or LRP8KO SK-N-DZ cells, treated with Lip-1 for 5 days after implantation, followed by 14 days after randomization
Target	Species	Supplier	WB dilution	Order No.
LRP8	rabbit monoclonal	Abcam	1:1000	ab108208
GPX4	rabbit monoclonal	Abcam	1:1000	ab125066
beta-actin	mouse monoclonal	Sigma Aldrich	1:5000	A5441
